# Supplementary material for: Structural analysis of an anthrol reductase inspires enantioselective synthesis of enantiopure hydroxycycloketones and β-halohydrins
Source: Nat Commun. 2023 Jan 21;14:353. doi: 10.1038/s41467-023-36064-4 (PMC9867772; doi:10.1038/s41467-023-36064-4)
Supplement: Supplementary file 4 — Supplementary Data 1 [file 41467_2023_36064_MOESM4_ESM.zip]

Archive with 5 entries (4 files):
- Supplementary Data 1/7YB1.cif
- Supplementary Data 1/7YB2.cif
- Supplementary Data 1/8HFJ.cif
- Supplementary Data 1/8HFK.cif
- Supplementary Data 1/
