# Supplementary material for: Structural analysis of an anthrol reductase inspires enantioselective synthesis of enantiopure hydroxycycloketones and β-halohydrins
Source: Nat Commun. 2023 Jan 21;14:353. doi: 10.1038/s41467-023-36064-4 (PMC9867772; doi:10.1038/s41467-023-36064-4)
Supplement: Supplementary file 4 — Supplementary Data 1 [file 41467_2023_36064_MOESM4_ESM.zip › Supplementary Data 1/7YB1.cif]

data_XXXX
#

_cell.entry_id          XXXX
_cell.length_a          124.624
_cell.length_b          124.624
_cell.length_c          134.213
_cell.angle_alpha       90.00
_cell.angle_beta        90.00
_cell.angle_gamma       90.00
_cell.Z_PDB             16
_cell.pdbx_unique_axis  ?
#
_symmetry.entry_id                        XXXX
_symmetry.space_group_name_H-M            "P 41 21 2"
_symmetry.pdbx_full_space_group_name_H-M  ?
_symmetry.cell_setting                    ?
_symmetry.Int_Tables_number               ?
#
_atom_sites.entry_id                   XXXX
_atom_sites.fract_transf_matrix[1][1]  0.008024
_atom_sites.fract_transf_matrix[1][2]  0.000000
_atom_sites.fract_transf_matrix[1][3]  0.000000
_atom_sites.fract_transf_matrix[2][1]  -0.000000
_atom_sites.fract_transf_matrix[2][2]  0.008024
_atom_sites.fract_transf_matrix[2][3]  0.000000
_atom_sites.fract_transf_matrix[3][1]  0.000000
_atom_sites.fract_transf_matrix[3][2]  -0.000000
_atom_sites.fract_transf_matrix[3][3]  0.007451
_atom_sites.fract_transf_vector[1]     0.00000
_atom_sites.fract_transf_vector[2]     0.00000
_atom_sites.fract_transf_vector[3]     0.00000
#
_refine.pdbx_refine_id                          1
_refine.entry_id                                XXXX
_refine.pdbx_diffrn_id                          ?
_refine.pdbx_TLS_residual_ADP_flag              ?
_refine.ls_number_reflns_obs                    15527
_refine.ls_number_reflns_all                    ?
_refine.pdbx_ls_sigma_I                         ?
_refine.pdbx_ls_sigma_F                         ?
_refine.pdbx_data_cutoff_high_absF              ?
_refine.pdbx_data_cutoff_low_absF               ?
_refine.pdbx_data_cutoff_high_rms_absF          ?
_refine.ls_d_res_low                            23.66
_refine.ls_d_res_high                           3.30
_refine.ls_percent_reflns_obs                   99.56
_refine.ls_R_factor_obs                         0.21025
_refine.ls_R_factor_all                         ?
_refine.ls_R_factor_R_work                      0.20599
_refine.ls_R_factor_R_free                      0.28500
_refine.ls_R_factor_R_free_error                ?
_refine.ls_R_factor_R_free_error_details        ?
_refine.ls_percent_reflns_R_free                5.4
_refine.ls_number_reflns_R_free                 887
_refine.ls_number_parameters                    ?
_refine.ls_number_restraints                    ?
_refine.occupancy_min                           ?
_refine.occupancy_max                           ?
_refine.correlation_coeff_Fo_to_Fc              0.902
_refine.correlation_coeff_Fo_to_Fc_free         0.791
_refine.B_iso_mean                              15.774
_refine.aniso_B[1][1]                           -0.21
_refine.aniso_B[2][2]                           -0.21
_refine.aniso_B[3][3]                           0.43
_refine.aniso_B[1][2]                           0.00
_refine.aniso_B[1][3]                           0.00
_refine.aniso_B[2][3]                           0.00
_refine.solvent_model_details                   MASK
_refine.solvent_model_param_ksol                ?
_refine.solvent_model_param_bsol                ?
_refine.pdbx_solvent_vdw_probe_radii            1.20
_refine.pdbx_solvent_ion_probe_radii            0.80
_refine.pdbx_solvent_shrinkage_radii            0.80
_refine.pdbx_ls_cross_valid_method              THROUGHOUT
_refine.details                                 "HYDROGENS HAVE BEEN ADDED IN THE RIDING POSITIONS"
_refine.pdbx_starting_model                     ?
_refine.pdbx_method_to_determine_struct         ?
_refine.pdbx_isotropic_thermal_model            ?
_refine.pdbx_stereochemistry_target_values      "MAXIMUM LIKELIHOOD"
_refine.pdbx_stereochem_target_val_spec_case    ?
_refine.pdbx_R_Free_selection_details           RANDOM
_refine.pdbx_overall_ESU_R                      ?
_refine.pdbx_overall_ESU_R_Free                 0.678
_refine.overall_SU_ML                           0.606
_refine.pdbx_overall_phase_error                ?
_refine.overall_SU_B                            37.879
_refine.overall_SU_R_Cruickshank_DPI            ?
_refine.pdbx_overall_SU_R_free_Cruickshank_DPI  ?
_refine.pdbx_overall_SU_R_Blow_DPI              ?
_refine.pdbx_overall_SU_R_free_Blow_DPI         ?
#   #
loop_
_refine_ls_restr.type
_refine_ls_restr.dev_ideal
_refine_ls_restr.dev_ideal_target
_refine_ls_restr.weight
_refine_ls_restr.number
_refine_ls_restr.pdbx_refine_id
_refine_ls_restr.pdbx_restraint_function
r_bond_refined_d               0.007   0.013  ?   7900  .  ?  
r_bond_other_d                 0.001   0.017  ?   7293  .  ?  
r_angle_refined_deg            1.614   1.670  ?  10712  .  ?  
r_angle_other_deg              1.186   1.597  ?  16857  .  ?  
r_dihedral_angle_1_deg         8.334   5.000  ?    995  .  ?  
r_dihedral_angle_2_deg        37.069  21.934  ?    393  .  ?  
r_dihedral_angle_3_deg        19.048  15.000  ?   1254  .  ?  
r_dihedral_angle_4_deg        17.862  15.000  ?     52  .  ?  
r_chiral_restr                 0.061   0.200  ?   1028  .  ?  
r_gen_planes_refined           0.005   0.020  ?   8883  .  ?  
r_gen_planes_other             0.001   0.020  ?   1677  .  ?  
r_nbd_refined                      ?       ?  ?      ?  .  ?  
r_nbd_other                        ?       ?  ?      ?  .  ?  
r_nbtor_refined                    ?       ?  ?      ?  .  ?  
r_nbtor_other                      ?       ?  ?      ?  .  ?  
r_xyhbond_nbd_refined              ?       ?  ?      ?  .  ?  
r_xyhbond_nbd_other                ?       ?  ?      ?  .  ?  
r_metal_ion_refined                ?       ?  ?      ?  .  ?  
r_metal_ion_other                  ?       ?  ?      ?  .  ?  
r_symmetry_vdw_refined             ?       ?  ?      ?  .  ?  
r_symmetry_vdw_other               ?       ?  ?      ?  .  ?  
r_symmetry_hbond_refined           ?       ?  ?      ?  .  ?  
r_symmetry_hbond_other             ?       ?  ?      ?  .  ?  
r_symmetry_metal_ion_refined       ?       ?  ?      ?  .  ?  
r_symmetry_metal_ion_other         ?       ?  ?      ?  .  ?  
r_mcbond_it                    0.858   1.678  ?   4000  .  ?  
r_mcbond_other                 0.858   1.678  ?   3999  .  ?  
r_mcangle_it                   1.499   2.510  ?   4983  .  ?  
r_mcangle_other                1.499   2.511  ?   4984  .  ?  
r_scbond_it                    0.824   1.762  ?   3900  .  ?  
r_scbond_other                 0.824   1.762  ?   3898  .  ?  
r_scangle_it                       ?       ?  ?      ?  .  ?  
r_scangle_other                1.459   2.613  ?   5730  .  ?  
r_long_range_B_refined         3.063  19.680  ?   8526  .  ?  
r_long_range_B_other           3.063  19.679  ?   8527  .  ?  
r_rigid_bond_restr                 ?       ?  ?      ?  .  ?  
r_sphericity_free                  ?       ?  ?      ?  .  ?  
r_sphericity_bonded                ?       ?  ?      ?  .  ?  
#
_refine_ls_shell.pdbx_refine_id                  .
_refine_ls_shell.pdbx_total_number_of_bins_used  20
_refine_ls_shell.d_res_high                      3.300
_refine_ls_shell.d_res_low                       3.386
_refine_ls_shell.number_reflns_R_work            1132
_refine_ls_shell.R_factor_R_work                 0.273
_refine_ls_shell.percent_reflns_obs              100.00
_refine_ls_shell.R_factor_R_free                 0.318
_refine_ls_shell.R_factor_R_free_error           ?
_refine_ls_shell.percent_reflns_R_free           ?
_refine_ls_shell.number_reflns_R_free            60
_refine_ls_shell.number_reflns_all               ?
_refine_ls_shell.R_factor_all                    ?
#
_refine_hist.pdbx_refine_id                  .
_refine_hist.cycle_id                        1
_refine_hist.pdbx_number_atoms_protein       ?
_refine_hist.pdbx_number_atoms_nucleic_acid  ?
_refine_hist.pdbx_number_atoms_ligand        ?
_refine_hist.number_atoms_solvent            ?
_refine_hist.number_atoms_total              7753
_refine_hist.d_res_high                      .
_refine_hist.d_res_low                       .
#   #
loop_
_atom_site.group_PDB
_atom_site.id
_atom_site.type_symbol
_atom_site.label_atom_id
_atom_site.label_alt_id
_atom_site.label_comp_id
_atom_site.label_asym_id
_atom_site.label_entity_id
_atom_site.label_seq_id
_atom_site.pdbx_PDB_ins_code
_atom_site.Cartn_x
_atom_site.Cartn_y
_atom_site.Cartn_z
_atom_site.occupancy
_atom_site.B_iso_or_equiv
_atom_site.pdbx_formal_charge
_atom_site.auth_seq_id
_atom_site.auth_comp_id
_atom_site.auth_asym_id
_atom_site.auth_atom_id
_atom_site.pdbx_PDB_model_num
ATOM       1  N  N    .  PRO  A  1    1  ?   -1.439   41.186   -0.574  1.00  44.47  ?   11  PRO  D  N    1  
ATOM       2  C  CA   .  PRO  A  1    1  ?   -2.615   40.451   -1.108  1.00  41.39  ?   11  PRO  D  CA   1  
ATOM       3  C  C    .  PRO  A  1    1  ?   -3.957   41.173   -0.902  1.00  36.80  ?   11  PRO  D  C    1  
ATOM       4  O  O    .  PRO  A  1    1  ?   -4.115   41.802    0.126  1.00  37.54  ?   11  PRO  D  O    1  
ATOM       5  C  CB   .  PRO  A  1    1  ?   -2.659   39.149   -0.287  1.00  42.98  ?   11  PRO  D  CB   1  
ATOM       6  C  CG   .  PRO  A  1    1  ?   -2.100   39.555    1.061  1.00  43.30  ?   11  PRO  D  CG   1  
ATOM       7  C  CD   .  PRO  A  1    1  ?   -1.067   40.624    0.747  1.00  44.16  ?   11  PRO  D  CD   1  
ATOM       8  N  N    .  GLY  A  1    2  ?   -4.870   41.058   -1.872  1.00  31.48  ?   12  GLY  D  N    1  
ATOM       9  C  CA   .  GLY  A  1    2  ?   -6.276   41.507   -1.769  1.00  27.64  ?   12  GLY  D  CA   1  
ATOM      10  C  C    .  GLY  A  1    2  ?   -6.421   42.940   -1.269  1.00  24.17  ?   12  GLY  D  C    1  
ATOM      11  O  O    .  GLY  A  1    2  ?   -7.361   43.211   -0.496  1.00  23.11  ?   12  GLY  D  O    1  
ATOM      12  N  N    .  ARG  A  1    3  ?   -5.534   43.837   -1.697  1.00  21.01  ?   13  ARG  D  N    1  
ATOM      13  C  CA   .  ARG  A  1    3  ?   -5.685   45.299   -1.498  1.00  19.16  ?   13  ARG  D  CA   1  
ATOM      14  C  C    .  ARG  A  1    3  ?   -6.638   45.845   -2.572  1.00  17.62  ?   13  ARG  D  C    1  
ATOM      15  O  O    .  ARG  A  1    3  ?   -6.893   45.136   -3.552  1.00  17.11  ?   13  ARG  D  O    1  
ATOM      16  C  CB   .  ARG  A  1    3  ?   -4.317   45.990   -1.540  1.00  19.00  ?   13  ARG  D  CB   1  
ATOM      17  C  CG   .  ARG  A  1    3  ?   -3.433   45.714   -0.329  1.00  18.78  ?   13  ARG  D  CG   1  
ATOM      18  C  CD   .  ARG  A  1    3  ?   -2.416   46.821   -0.124  1.00  18.39  ?   13  ARG  D  CD   1  
ATOM      19  N  NE   .  ARG  A  1    3  ?   -3.043   48.102    0.193  1.00  18.24  ?   13  ARG  D  NE   1  
ATOM      20  C  CZ   .  ARG  A  1    3  ?   -3.419   48.496    1.411  1.00  18.13  ?   13  ARG  D  CZ   1  
ATOM      21  N  NH1  .  ARG  A  1    3  ?   -3.233   47.703    2.454  1.00  18.12  ?   13  ARG  D  NH1  1  
ATOM      22  N  NH2  .  ARG  A  1    3  ?   -3.979   49.686    1.583  1.00  17.98  ?   13  ARG  D  NH2  1  
ATOM      23  N  N    .  LEU  A  1    4  ?   -7.140   47.066   -2.379  1.00  16.39  ?   14  LEU  D  N    1  
ATOM      24  C  CA   .  LEU  A  1    4  ?   -8.079   47.768   -3.292  1.00  15.51  ?   14  LEU  D  CA   1  
ATOM      25  C  C    .  LEU  A  1    4  ?   -7.588   49.208   -3.526  1.00  14.70  ?   14  LEU  D  C    1  
ATOM      26  O  O    .  LEU  A  1    4  ?   -8.429   50.134   -3.494  1.00  14.57  ?   14  LEU  D  O    1  
ATOM      27  C  CB   .  LEU  A  1    4  ?   -9.474   47.751   -2.656  1.00  15.86  ?   14  LEU  D  CB   1  
ATOM      28  C  CG   .  LEU  A  1    4  ?   -9.962   46.405   -2.111  1.00  16.09  ?   14  LEU  D  CG   1  
ATOM      29  C  CD1  .  LEU  A  1    4  ?  -11.237   46.580   -1.288  1.00  16.09  ?   14  LEU  D  CD1  1  
ATOM      30  C  CD2  .  LEU  A  1    4  ?  -10.200   45.414   -3.235  1.00  16.19  ?   14  LEU  D  CD2  1  
ATOM      31  N  N    .  ASP  A  1    5  ?   -6.282   49.383   -3.762  1.00  13.86  ?   15  ASP  D  N    1  
ATOM      32  C  CA   .  ASP  A  1    5  ?   -5.613   50.697   -3.966  1.00  13.67  ?   15  ASP  D  CA   1  
ATOM      33  C  C    .  ASP  A  1    5  ?   -6.075   51.281   -5.303  1.00  13.93  ?   15  ASP  D  C    1  
ATOM      34  O  O    .  ASP  A  1    5  ?   -6.170   50.523   -6.256  1.00  15.00  ?   15  ASP  D  O    1  
ATOM      35  C  CB   .  ASP  A  1    5  ?   -4.092   50.552   -3.915  1.00  13.39  ?   15  ASP  D  CB   1  
ATOM      36  C  CG   .  ASP  A  1    5  ?   -3.600   50.020   -2.583  1.00  13.39  ?   15  ASP  D  CG   1  
ATOM      37  O  OD1  .  ASP  A  1    5  ?   -3.935   50.631   -1.579  1.00  13.55  ?   15  ASP  D  OD1  1  
ATOM      38  O  OD2  .  ASP  A  1    5  ?   -2.915   48.976   -2.554  1.00  13.55  ?   15  ASP  D  OD2  1  
ATOM      39  N  N    .  GLY  A  1    6  ?   -6.381   52.577   -5.361  1.00  14.10  ?   16  GLY  D  N    1  
ATOM      40  C  CA   .  GLY  A  1    6  ?   -6.885   53.253   -6.571  1.00  14.05  ?   16  GLY  D  CA   1  
ATOM      41  C  C    .  GLY  A  1    6  ?   -8.280   52.787   -6.964  1.00  14.18  ?   16  GLY  D  C    1  
ATOM      42  O  O    .  GLY  A  1    6  ?   -8.734   53.201   -8.060  1.00  14.36  ?   16  GLY  D  O    1  
ATOM      43  N  N    .  LYS  A  1    7  ?   -8.936   51.959   -6.130  1.00  14.10  ?   17  LYS  D  N    1  
ATOM      44  C  CA   .  LYS  A  1    7  ?  -10.365   51.554   -6.288  1.00  14.12  ?   17  LYS  D  CA   1  
ATOM      45  C  C    .  LYS  A  1    7  ?  -11.238   52.474   -5.421  1.00  14.05  ?   17  LYS  D  C    1  
ATOM      46  O  O    .  LYS  A  1    7  ?  -10.734   52.977   -4.387  1.00  14.05  ?   17  LYS  D  O    1  
ATOM      47  C  CB   .  LYS  A  1    7  ?  -10.608   50.083   -5.915  1.00  13.98  ?   17  LYS  D  CB   1  
ATOM      48  C  CG   .  LYS  A  1    7  ?   -9.711   49.059   -6.602  1.00  13.96  ?   17  LYS  D  CG   1  
ATOM      49  C  CD   .  LYS  A  1    7  ?   -9.674   49.191   -8.113  1.00  14.17  ?   17  LYS  D  CD   1  
ATOM      50  C  CE   .  LYS  A  1    7  ?   -8.833   48.145   -8.817  1.00  14.07  ?   17  LYS  D  CE   1  
ATOM      51  N  NZ   .  LYS  A  1    7  ?   -9.081   48.183  -10.278  1.00  14.03  ?   17  LYS  D  NZ   1  
ATOM      52  N  N    .  VAL  A  1    8  ?  -12.488   52.692   -5.844  1.00  13.77  ?   18  VAL  D  N    1  
ATOM      53  C  CA   .  VAL  A  1    8  ?  -13.532   53.425   -5.071  1.00  13.67  ?   18  VAL  D  CA   1  
ATOM      54  C  C    .  VAL  A  1    8  ?  -14.721   52.494   -4.839  1.00  14.04  ?   18  VAL  D  C    1  
ATOM      55  O  O    .  VAL  A  1    8  ?  -15.294   52.001   -5.842  1.00  14.80  ?   18  VAL  D  O    1  
ATOM      56  C  CB   .  VAL  A  1    8  ?  -14.002   54.685   -5.809  1.00  13.43  ?   18  VAL  D  CB   1  
ATOM      57  C  CG1  .  VAL  A  1    8  ?  -14.715   55.654   -4.876  1.00  13.22  ?   18  VAL  D  CG1  1  
ATOM      58  C  CG2  .  VAL  A  1    8  ?  -12.842   55.343   -6.522  1.00  13.55  ?   18  VAL  D  CG2  1  
ATOM      59  N  N    .  ALA  A  1    9  ?  -15.104   52.304   -3.574  1.00  13.72  ?   19  ALA  D  N    1  
ATOM      60  C  CA   .  ALA  A  1    9  ?  -16.265   51.484   -3.161  1.00  13.21  ?   19  ALA  D  CA   1  
ATOM      61  C  C    .  ALA  A  1    9  ?  -17.425   52.392   -2.720  1.00  12.92  ?   19  ALA  D  C    1  
ATOM      62  O  O    .  ALA  A  1    9  ?  -17.199   53.589   -2.438  1.00  12.96  ?   19  ALA  D  O    1  
ATOM      63  C  CB   .  ALA  A  1    9  ?  -15.842   50.523   -2.074  1.00  12.98  ?   19  ALA  D  CB   1  
ATOM      64  N  N    .  LEU  A  1   10  ?  -18.634   51.835   -2.699  1.00  12.40  ?   20  LEU  D  N    1  
ATOM      65  C  CA   .  LEU  A  1   10  ?  -19.833   52.422   -2.054  1.00  12.07  ?   20  LEU  D  CA   1  
ATOM      66  C  C    .  LEU  A  1   10  ?  -20.415   51.370   -1.115  1.00  11.83  ?   20  LEU  D  C    1  
ATOM      67  O  O    .  LEU  A  1   10  ?  -20.584   50.228   -1.573  1.00  12.14  ?   20  LEU  D  O    1  
ATOM      68  C  CB   .  LEU  A  1   10  ?  -20.835   52.789   -3.146  1.00  12.10  ?   20  LEU  D  CB   1  
ATOM      69  C  CG   .  LEU  A  1   10  ?  -22.038   53.612   -2.699  1.00  12.23  ?   20  LEU  D  CG   1  
ATOM      70  C  CD1  .  LEU  A  1   10  ?  -22.606   54.398   -3.883  1.00  12.24  ?   20  LEU  D  CD1  1  
ATOM      71  C  CD2  .  LEU  A  1   10  ?  -23.104   52.731   -2.052  1.00  12.25  ?   20  LEU  D  CD2  1  
ATOM      72  N  N    .  VAL  A  1   11  ?  -20.701   51.735    0.136  1.00  11.46  ?   21  VAL  D  N    1  
ATOM      73  C  CA   .  VAL  A  1   11  ?  -21.296   50.815    1.152  1.00  11.02  ?   21  VAL  D  CA   1  
ATOM      74  C  C    .  VAL  A  1   11  ?  -22.527   51.482    1.753  1.00  10.50  ?   21  VAL  D  C    1  
ATOM      75  O  O    .  VAL  A  1   11  ?  -22.346   52.452    2.491  1.00  10.37  ?   21  VAL  D  O    1  
ATOM      76  C  CB   .  VAL  A  1   11  ?  -20.276   50.470    2.248  1.00  11.27  ?   21  VAL  D  CB   1  
ATOM      77  C  CG1  .  VAL  A  1   11  ?  -20.838   49.482    3.257  1.00  11.44  ?   21  VAL  D  CG1  1  
ATOM      78  C  CG2  .  VAL  A  1   11  ?  -18.982   49.942    1.650  1.00  11.42  ?   21  VAL  D  CG2  1  
ATOM      79  N  N    .  THR  A  1   12  ?  -23.719   50.969    1.463  1.00  10.10  ?   22  THR  D  N    1  
ATOM      80  C  CA   .  THR  A  1   12  ?  -24.980   51.496    2.033  1.00  10.10  ?   22  THR  D  CA   1  
ATOM      81  C  C    .  THR  A  1   12  ?  -25.053   51.072    3.502  1.00  10.15  ?   22  THR  D  C    1  
ATOM      82  O  O    .  THR  A  1   12  ?  -24.448   50.035    3.851  1.00   9.81  ?   22  THR  D  O    1  
ATOM      83  C  CB   .  THR  A  1   12  ?  -26.217   51.069    1.235  1.00  10.24  ?   22  THR  D  CB   1  
ATOM      84  O  OG1  .  THR  A  1   12  ?  -26.510   49.711    1.573  1.00  10.19  ?   22  THR  D  OG1  1  
ATOM      85  C  CG2  .  THR  A  1   12  ?  -26.047   51.265   -0.260  1.00  10.33  ?   22  THR  D  CG2  1  
ATOM      86  N  N    .  GLY  A  1   13  ?  -25.748   51.879    4.316  1.00  10.36  ?   23  GLY  D  N    1  
ATOM      87  C  CA   .  GLY  A  1   13  ?  -25.946   51.686    5.767  1.00  10.38  ?   23  GLY  D  CA   1  
ATOM      88  C  C    .  GLY  A  1   13  ?  -24.631   51.535    6.503  1.00  10.45  ?   23  GLY  D  C    1  
ATOM      89  O  O    .  GLY  A  1   13  ?  -24.541   50.609    7.364  1.00  10.63  ?   23  GLY  D  O    1  
ATOM      90  N  N    .  SER  A  1   14  ?  -23.699   52.455    6.193  1.00  10.43  ?   24  SER  D  N    1  
ATOM      91  C  CA   .  SER  A  1   14  ?  -22.295   52.396    6.674  1.00  10.45  ?   24  SER  D  CA   1  
ATOM      92  C  C    .  SER  A  1   14  ?  -21.962   53.447    7.723  1.00  10.33  ?   24  SER  D  C    1  
ATOM      93  O  O    .  SER  A  1   14  ?  -20.786   53.774    7.861  1.00   9.99  ?   24  SER  D  O    1  
ATOM      94  C  CB   .  SER  A  1   14  ?  -21.389   52.598    5.508  1.00  10.49  ?   24  SER  D  CB   1  
ATOM      95  O  OG   .  SER  A  1   14  ?  -21.923   53.570    4.628  1.00  10.44  ?   24  SER  D  OG   1  
ATOM      96  N  N    .  GLY  A  1   15  ?  -22.953   53.935    8.440  1.00  10.52  ?   25  GLY  D  N    1  
ATOM      97  C  CA   .  GLY  A  1   15  ?  -22.657   54.842    9.551  1.00  10.90  ?   25  GLY  D  CA   1  
ATOM      98  C  C    .  GLY  A  1   15  ?  -22.625   54.030   10.823  1.00  11.20  ?   25  GLY  D  C    1  
ATOM      99  O  O    .  GLY  A  1   15  ?  -21.880   54.387   11.741  1.00  11.44  ?   25  GLY  D  O    1  
ATOM     100  N  N    .  ARG  A  1   16  ?  -23.418   52.959   10.874  1.00  30.00  ?   26  ARG  D  N    1  
ATOM     101  C  CA   .  ARG  A  1   16  ?  -23.449   52.086   12.076  1.00  30.00  ?   26  ARG  D  CA   1  
ATOM     102  C  C    .  ARG  A  1   16  ?  -23.785   50.655   11.648  1.00  30.00  ?   26  ARG  D  C    1  
ATOM     103  O  O    .  ARG  A  1   16  ?  -24.756   50.479   10.885  1.00  30.00  ?   26  ARG  D  O    1  
ATOM     104  C  CB   .  ARG  A  1   16  ?  -24.474   52.596   13.091  1.00  30.00  ?   26  ARG  D  CB   1  
ATOM     105  C  CG   .  ARG  A  1   16  ?  -25.913   52.536   12.604  1.00  30.00  ?   26  ARG  D  CG   1  
ATOM     106  C  CD   .  ARG  A  1   16  ?  -26.927   53.086   13.593  1.00  30.00  ?   26  ARG  D  CD   1  
ATOM     107  N  NE   .  ARG  A  1   16  ?  -28.294   52.985   13.091  1.00  30.00  ?   26  ARG  D  NE   1  
ATOM     108  C  CZ   .  ARG  A  1   16  ?  -29.072   51.926   13.257  1.00  30.00  ?   26  ARG  D  CZ   1  
ATOM     109  N  NH1  .  ARG  A  1   16  ?  -28.624   50.868   13.921  1.00  30.00  ?   26  ARG  D  NH1  1  
ATOM     110  N  NH2  .  ARG  A  1   16  ?  -30.304   51.921   12.764  1.00  30.00  ?   26  ARG  D  NH2  1  
ATOM     111  N  N    .  GLY  A  1   17  ?  -23.002   49.677   12.109  1.00  11.10  ?   27  GLY  D  N    1  
ATOM     112  C  CA   .  GLY  A  1   17  ?  -23.321   48.280   11.792  1.00  11.34  ?   27  GLY  D  CA   1  
ATOM     113  C  C    .  GLY  A  1   17  ?  -22.305   47.577   10.920  1.00  11.89  ?   27  GLY  D  C    1  
ATOM     114  O  O    .  GLY  A  1   17  ?  -21.345   48.226   10.510  1.00  11.70  ?   27  GLY  D  O    1  
ATOM     115  N  N    .  ILE  A  1   18  ?  -22.523   46.290   10.643  1.00  12.64  ?   28  ILE  D  N    1  
ATOM     116  C  CA   .  ILE  A  1   18  ?  -21.573   45.468    9.842  1.00  13.02  ?   28  ILE  D  CA   1  
ATOM     117  C  C    .  ILE  A  1   18  ?  -21.105   46.319    8.671  1.00  14.00  ?   28  ILE  D  C    1  
ATOM     118  O  O    .  ILE  A  1   18  ?  -19.990   46.121    8.186  1.00  14.91  ?   28  ILE  D  O    1  
ATOM     119  C  CB   .  ILE  A  1   18  ?  -22.251   44.159    9.398  1.00  12.57  ?   28  ILE  D  CB   1  
ATOM     120  C  CG1  .  ILE  A  1   18  ?  -22.619   43.279   10.591  1.00  12.44  ?   28  ILE  D  CG1  1  
ATOM     121  C  CG2  .  ILE  A  1   18  ?  -21.389   43.411    8.401  1.00  12.52  ?   28  ILE  D  CG2  1  
ATOM     122  C  CD1  .  ILE  A  1   18  ?  -23.531   42.141   10.229  1.00  12.44  ?   28  ILE  D  CD1  1  
ATOM     123  N  N    .  GLY  A  1   19  ?  -21.926   47.256    8.259  1.00  30.00  ?   29  GLY  D  N    1  
ATOM     124  C  CA   .  GLY  A  1   19  ?  -21.625   48.161    7.134  1.00  30.00  ?   29  GLY  D  CA   1  
ATOM     125  C  C    .  GLY  A  1   19  ?  -20.458   49.081    7.446  1.00  30.00  ?   29  GLY  D  C    1  
ATOM     126  O  O    .  GLY  A  1   19  ?  -19.613   49.279    6.550  1.00  30.00  ?   29  GLY  D  O    1  
ATOM     127  N  N    .  ALA  A  1   20  ?  -20.399   49.622    8.668  1.00  13.17  ?   30  ALA  D  N    1  
ATOM     128  C  CA   .  ALA  A  1   20  ?  -19.341   50.589    8.986  1.00  13.43  ?   30  ALA  D  CA   1  
ATOM     129  C  C    .  ALA  A  1   20  ?  -18.002   49.872    8.931  1.00  13.13  ?   30  ALA  D  C    1  
ATOM     130  O  O    .  ALA  A  1   20  ?  -17.070   50.431    8.359  1.00  13.25  ?   30  ALA  D  O    1  
ATOM     131  C  CB   .  ALA  A  1   20  ?  -19.598   51.129   10.345  1.00  13.68  ?   30  ALA  D  CB   1  
ATOM     132  N  N    .  ALA  A  1   21  ?  -17.941   48.666    9.486  1.00  12.77  ?   31  ALA  D  N    1  
ATOM     133  C  CA   .  ALA  A  1   21  ?  -16.697   47.873    9.518  1.00  12.22  ?   31  ALA  D  CA   1  
ATOM     134  C  C    .  ALA  A  1   21  ?  -16.412   47.327    8.135  1.00  11.54  ?   31  ALA  D  C    1  
ATOM     135  O  O    .  ALA  A  1   21  ?  -15.278   46.922    7.902  1.00  11.25  ?   31  ALA  D  O    1  
ATOM     136  C  CB   .  ALA  A  1   21  ?  -16.881   46.743   10.460  1.00  12.33  ?   31  ALA  D  CB   1  
ATOM     137  N  N    .  VAL  A  1   22  ?  -17.426   47.270    7.284  1.00  10.94  ?   32  VAL  D  N    1  
ATOM     138  C  CA   .  VAL  A  1   22  ?  -17.153   46.839    5.891  1.00  10.71  ?   32  VAL  D  CA   1  
ATOM     139  C  C    .  VAL  A  1   22  ?  -16.341   47.971    5.285  1.00  10.61  ?   32  VAL  D  C    1  
ATOM     140  O  O    .  VAL  A  1   22  ?  -15.214   47.727    4.880  1.00  10.67  ?   32  VAL  D  O    1  
ATOM     141  C  CB   .  VAL  A  1   22  ?  -18.434   46.551    5.095  1.00  10.36  ?   32  VAL  D  CB   1  
ATOM     142  C  CG1  .  VAL  A  1   22  ?  -18.183   46.642    3.603  1.00  10.26  ?   32  VAL  D  CG1  1  
ATOM     143  C  CG2  .  VAL  A  1   22  ?  -19.020   45.197    5.449  1.00  10.34  ?   32  VAL  D  CG2  1  
ATOM     144  N  N    .  ALA  A  1   23  ?  -16.869   49.179    5.342  1.00  10.62  ?   33  ALA  D  N    1  
ATOM     145  C  CA   .  ALA  A  1   23  ?  -16.201   50.342    4.750  1.00  10.64  ?   33  ALA  D  CA   1  
ATOM     146  C  C    .  ALA  A  1   23  ?  -14.815   50.463    5.339  1.00  10.52  ?   33  ALA  D  C    1  
ATOM     147  O  O    .  ALA  A  1   23  ?  -13.840   50.318    4.621  1.00  11.17  ?   33  ALA  D  O    1  
ATOM     148  C  CB   .  ALA  A  1   23  ?  -16.993   51.553    5.097  1.00  10.82  ?   33  ALA  D  CB   1  
ATOM     149  N  N    .  VAL  A  1   24  ?  -14.764   50.774    6.613  1.00  10.14  ?   34  VAL  D  N    1  
ATOM     150  C  CA   .  VAL  A  1   24  ?  -13.444   50.946    7.284  1.00  10.05  ?   34  VAL  D  CA   1  
ATOM     151  C  C    .  VAL  A  1   24  ?  -12.455   49.881    6.786  1.00   9.84  ?   34  VAL  D  C    1  
ATOM     152  O  O    .  VAL  A  1   24  ?  -11.283   50.207    6.561  1.00   9.49  ?   34  VAL  D  O    1  
ATOM     153  C  CB   .  VAL  A  1   24  ?  -13.630   50.868    8.809  1.00  10.36  ?   34  VAL  D  CB   1  
ATOM     154  C  CG1  .  VAL  A  1   24  ?  -12.322   50.573    9.536  1.00  10.48  ?   34  VAL  D  CG1  1  
ATOM     155  C  CG2  .  VAL  A  1   24  ?  -14.300   52.126    9.351  1.00  10.43  ?   34  VAL  D  CG2  1  
ATOM     156  N  N    .  HIS  A  1   25  ?  -12.901   48.632    6.671  1.00   9.90  ?   35  HIS  D  N    1  
ATOM     157  C  CA   .  HIS  A  1   25  ?  -12.047   47.485    6.271  1.00   9.91  ?   35  HIS  D  CA   1  
ATOM     158  C  C    .  HIS  A  1   25  ?  -11.755   47.535    4.767  1.00   9.71  ?   35  HIS  D  C    1  
ATOM     159  O  O    .  HIS  A  1   25  ?  -10.769   46.922    4.355  1.00   9.92  ?   35  HIS  D  O    1  
ATOM     160  C  CB   .  HIS  A  1   25  ?  -12.657   46.128    6.669  1.00  10.06  ?   35  HIS  D  CB   1  
ATOM     161  C  CG   .  HIS  A  1   25  ?  -11.721   45.000    6.369  1.00  10.06  ?   35  HIS  D  CG   1  
ATOM     162  N  ND1  .  HIS  A  1   25  ?  -10.634   44.706    7.176  1.00  10.06  ?   35  HIS  D  ND1  1  
ATOM     163  C  CD2  .  HIS  A  1   25  ?  -11.647   44.157    5.320  1.00  10.01  ?   35  HIS  D  CD2  1  
ATOM     164  C  CE1  .  HIS  A  1   25  ?   -9.959   43.709    6.655  1.00   9.97  ?   35  HIS  D  CE1  1  
ATOM     165  N  NE2  .  HIS  A  1   25  ?  -10.556   43.359    5.513  1.00   9.96  ?   35  HIS  D  NE2  1  
ATOM     166  N  N    .  LEU  A  1   26  ?  -12.587   48.200    3.971  1.00   9.42  ?   36  LEU  D  N    1  
ATOM     167  C  CA   .  LEU  A  1   26  ?  -12.261   48.496    2.556  1.00   9.28  ?   36  LEU  D  CA   1  
ATOM     168  C  C    .  LEU  A  1   26  ?  -11.187   49.582    2.553  1.00   9.21  ?   36  LEU  D  C    1  
ATOM     169  O  O    .  LEU  A  1   26  ?  -10.105   49.351    1.982  1.00   8.71  ?   36  LEU  D  O    1  
ATOM     170  C  CB   .  LEU  A  1   26  ?  -13.536   48.923    1.825  1.00   9.25  ?   36  LEU  D  CB   1  
ATOM     171  C  CG   .  LEU  A  1   26  ?  -14.640   47.867    1.804  1.00   9.29  ?   36  LEU  D  CG   1  
ATOM     172  C  CD1  .  LEU  A  1   26  ?  -15.876   48.390    1.107  1.00   9.30  ?   36  LEU  D  CD1  1  
ATOM     173  C  CD2  .  LEU  A  1   26  ?  -14.161   46.590    1.135  1.00   9.34  ?   36  LEU  D  CD2  1  
ATOM     174  N  N    .  GLY  A  1   27  ?  -11.470   50.692    3.234  1.00   9.59  ?   37  GLY  D  N    1  
ATOM     175  C  CA   .  GLY  A  1   27  ?  -10.552   51.837    3.405  1.00  10.12  ?   37  GLY  D  CA   1  
ATOM     176  C  C    .  GLY  A  1   27  ?   -9.156   51.398    3.837  1.00  10.54  ?   37  GLY  D  C    1  
ATOM     177  O  O    .  GLY  A  1   27  ?   -8.144   51.918    3.276  1.00  10.90  ?   37  GLY  D  O    1  
ATOM     178  N  N    .  LEU  A  1   28  ?   -9.087   50.476    4.803  1.00  10.63  ?   38  LEU  D  N    1  
ATOM     179  C  CA   .  LEU  A  1   28  ?   -7.818   49.881    5.292  1.00  10.45  ?   38  LEU  D  CA   1  
ATOM     180  C  C    .  LEU  A  1   28  ?   -7.082   49.266    4.096  1.00  10.25  ?   38  LEU  D  C    1  
ATOM     181  O  O    .  LEU  A  1   28  ?   -5.884   49.528    3.970  1.00  10.30  ?   38  LEU  D  O    1  
ATOM     182  C  CB   .  LEU  A  1   28  ?   -8.147   48.855    6.384  1.00  10.62  ?   38  LEU  D  CB   1  
ATOM     183  C  CG   .  LEU  A  1   28  ?   -6.969   48.137    7.052  1.00  10.58  ?   38  LEU  D  CG   1  
ATOM     184  C  CD1  .  LEU  A  1   28  ?   -5.949   49.125    7.585  1.00  10.65  ?   38  LEU  D  CD1  1  
ATOM     185  C  CD2  .  LEU  A  1   28  ?   -7.463   47.239    8.182  1.00  10.50  ?   38  LEU  D  CD2  1  
ATOM     186  N  N    .  LEU  A  1   29  ?   -7.797   48.556    3.212  1.00  10.21  ?   39  LEU  D  N    1  
ATOM     187  C  CA   .  LEU  A  1   29  ?   -7.221   47.828    2.041  1.00  10.02  ?   39  LEU  D  CA   1  
ATOM     188  C  C    .  LEU  A  1   29  ?   -6.841   48.806    0.920  1.00   9.87  ?   39  LEU  D  C    1  
ATOM     189  O  O    .  LEU  A  1   29  ?   -6.141   48.377   -0.001  1.00   9.67  ?   39  LEU  D  O    1  
ATOM     190  C  CB   .  LEU  A  1   29  ?   -8.222   46.783    1.536  1.00   9.92  ?   39  LEU  D  CB   1  
ATOM     191  C  CG   .  LEU  A  1   29  ?   -8.487   45.612    2.480  1.00   9.92  ?   39  LEU  D  CG   1  
ATOM     192  C  CD1  .  LEU  A  1   29  ?   -9.509   44.672    1.869  1.00   9.96  ?   39  LEU  D  CD1  1  
ATOM     193  C  CD2  .  LEU  A  1   29  ?   -7.208   44.862    2.824  1.00   9.87  ?   39  LEU  D  CD2  1  
ATOM     194  N  N    .  GLY  A  1   30  ?   -7.262   50.069    1.000  1.00   9.81  ?   40  GLY  D  N    1  
ATOM     195  C  CA   .  GLY  A  1   30  ?   -6.802   51.137    0.092  1.00   9.82  ?   40  GLY  D  CA   1  
ATOM     196  C  C    .  GLY  A  1   30  ?   -7.910   51.652   -0.808  1.00   9.83  ?   40  GLY  D  C    1  
ATOM     197  O  O    .  GLY  A  1   30  ?   -7.602   52.458   -1.724  1.00   9.45  ?   40  GLY  D  O    1  
ATOM     198  N  N    .  ALA  A  1   31  ?   -9.145   51.198   -0.559  1.00  10.07  ?   41  ALA  D  N    1  
ATOM     199  C  CA   .  ALA  A  1   31  ?  -10.390   51.673   -1.209  1.00  10.18  ?   41  ALA  D  CA   1  
ATOM     200  C  C    .  ALA  A  1   31  ?  -10.713   53.096   -0.735  1.00  10.31  ?   41  ALA  D  C    1  
ATOM     201  O  O    .  ALA  A  1   31  ?  -10.510   53.406    0.463  1.00   9.93  ?   41  ALA  D  O    1  
ATOM     202  C  CB   .  ALA  A  1   31  ?  -11.532   50.735   -0.908  1.00  10.10  ?   41  ALA  D  CB   1  
ATOM     203  N  N    .  LYS  A  1   32  ?  -11.152   53.941   -1.666  1.00  10.54  ?   42  LYS  D  N    1  
ATOM     204  C  CA   .  LYS  A  1   32  ?  -11.751   55.255   -1.359  1.00  10.82  ?   42  LYS  D  CA   1  
ATOM     205  C  C    .  LYS  A  1   32  ?  -13.248   54.989   -1.181  1.00  10.99  ?   42  LYS  D  C    1  
ATOM     206  O  O    .  LYS  A  1   32  ?  -13.810   54.339   -2.087  1.00  10.76  ?   42  LYS  D  O    1  
ATOM     207  C  CB   .  LYS  A  1   32  ?  -11.414   56.252   -2.472  1.00  11.11  ?   42  LYS  D  CB   1  
ATOM     208  C  CG   .  LYS  A  1   32  ?   -9.932   56.456   -2.765  1.00  11.33  ?   42  LYS  D  CG   1  
ATOM     209  C  CD   .  LYS  A  1   32  ?   -9.615   57.824   -3.367  1.00  11.58  ?   42  LYS  D  CD   1  
ATOM     210  C  CE   .  LYS  A  1   32  ?   -8.310   57.853   -4.133  1.00  11.92  ?   42  LYS  D  CE   1  
ATOM     211  N  NZ   .  LYS  A  1   32  ?   -8.518   57.652   -5.592  1.00  12.27  ?   42  LYS  D  NZ   1  
ATOM     212  N  N    .  VAL  A  1   33  ?  -13.849   55.422   -0.055  1.00  11.28  ?   43  VAL  D  N    1  
ATOM     213  C  CA   .  VAL  A  1   33  ?  -15.146   54.873    0.455  1.00  11.39  ?   43  VAL  D  CA   1  
ATOM     214  C  C    .  VAL  A  1   33  ?  -16.234   55.946    0.459  1.00  11.64  ?   43  VAL  D  C    1  
ATOM     215  O  O    .  VAL  A  1   33  ?  -16.013   57.018    1.021  1.00  11.36  ?   43  VAL  D  O    1  
ATOM     216  C  CB   .  VAL  A  1   33  ?  -15.027   54.237    1.853  1.00  11.15  ?   43  VAL  D  CB   1  
ATOM     217  C  CG1  .  VAL  A  1   33  ?  -16.378   53.758    2.352  1.00  11.04  ?   43  VAL  D  CG1  1  
ATOM     218  C  CG2  .  VAL  A  1   33  ?  -14.032   53.089    1.879  1.00  11.14  ?   43  VAL  D  CG2  1  
ATOM     219  N  N    .  VAL  A  1   34  ?  -17.394   55.587   -0.103  1.00  12.27  ?   44  VAL  D  N    1  
ATOM     220  C  CA   .  VAL  A  1   34  ?  -18.667   56.364   -0.079  1.00  12.42  ?   44  VAL  D  CA   1  
ATOM     221  C  C    .  VAL  A  1   34  ?  -19.544   55.780    1.029  1.00  12.47  ?   44  VAL  D  C    1  
ATOM     222  O  O    .  VAL  A  1   34  ?  -20.083   54.669    0.820  1.00  12.28  ?   44  VAL  D  O    1  
ATOM     223  C  CB   .  VAL  A  1   34  ?  -19.383   56.300   -1.440  1.00  12.56  ?   44  VAL  D  CB   1  
ATOM     224  C  CG1  .  VAL  A  1   34  ?  -20.731   56.994   -1.380  1.00  12.87  ?   44  VAL  D  CG1  1  
ATOM     225  C  CG2  .  VAL  A  1   34  ?  -18.533   56.868   -2.571  1.00  12.48  ?   44  VAL  D  CG2  1  
ATOM     226  N  N    .  VAL  A  1   35  ?  -19.668   56.510    2.143  1.00  12.63  ?   45  VAL  D  N    1  
ATOM     227  C  CA   .  VAL  A  1   35  ?  -20.291   56.040    3.420  1.00  12.82  ?   45  VAL  D  CA   1  
ATOM     228  C  C    .  VAL  A  1   35  ?  -21.754   56.490    3.466  1.00  12.33  ?   45  VAL  D  C    1  
ATOM     229  O  O    .  VAL  A  1   35  ?  -22.019   57.579    3.987  1.00  12.02  ?   45  VAL  D  O    1  
ATOM     230  C  CB   .  VAL  A  1   35  ?  -19.507   56.561    4.644  1.00  13.47  ?   45  VAL  D  CB   1  
ATOM     231  C  CG1  .  VAL  A  1   35  ?  -20.240   56.333    5.963  1.00  13.59  ?   45  VAL  D  CG1  1  
ATOM     232  C  CG2  .  VAL  A  1   35  ?  -18.104   55.965    4.714  1.00  13.75  ?   45  VAL  D  CG2  1  
ATOM     233  N  N    .  ASN  A  1   36  ?  -22.668   55.675    2.946  1.00  12.18  ?   46  ASN  D  N    1  
ATOM     234  C  CA   .  ASN  A  1   36  ?  -24.112   56.020    2.900  1.00  12.12  ?   46  ASN  D  CA   1  
ATOM     235  C  C    .  ASN  A  1   36  ?  -24.650   55.863    4.321  1.00  11.89  ?   46  ASN  D  C    1  
ATOM     236  O  O    .  ASN  A  1   36  ?  -24.163   54.968    5.036  1.00  11.44  ?   46  ASN  D  O    1  
ATOM     237  C  CB   .  ASN  A  1   36  ?  -24.886   55.225    1.834  1.00  12.18  ?   46  ASN  D  CB   1  
ATOM     238  C  CG   .  ASN  A  1   36  ?  -26.380   55.106    2.100  1.00  12.14  ?   46  ASN  D  CG   1  
ATOM     239  O  OD1  .  ASN  A  1   36  ?  -26.867   54.046    2.491  1.00  12.12  ?   46  ASN  D  OD1  1  
ATOM     240  N  ND2  .  ASN  A  1   36  ?  -27.130   56.175    1.883  1.00  12.03  ?   46  ASN  D  ND2  1  
ATOM     241  N  N    .  TYR  A  1   37  ?  -25.553   56.771    4.701  1.00  12.16  ?   47  TYR  D  N    1  
ATOM     242  C  CA   .  TYR  A  1   37  ?  -26.462   56.690    5.874  1.00  12.44  ?   47  TYR  D  CA   1  
ATOM     243  C  C    .  TYR  A  1   37  ?  -27.796   57.350    5.496  1.00  12.12  ?   47  TYR  D  C    1  
ATOM     244  O  O    .  TYR  A  1   37  ?  -27.875   57.988    4.418  1.00  11.60  ?   47  TYR  D  O    1  
ATOM     245  C  CB   .  TYR  A  1   37  ?  -25.845   57.380    7.090  1.00  12.82  ?   47  TYR  D  CB   1  
ATOM     246  C  CG   .  TYR  A  1   37  ?  -25.760   58.874    6.925  1.00  13.36  ?   47  TYR  D  CG   1  
ATOM     247  C  CD1  .  TYR  A  1   37  ?  -24.728   59.464    6.206  1.00  13.48  ?   47  TYR  D  CD1  1  
ATOM     248  C  CD2  .  TYR  A  1   37  ?  -26.742   59.700    7.454  1.00  13.64  ?   47  TYR  D  CD2  1  
ATOM     249  C  CE1  .  TYR  A  1   37  ?  -24.659   60.841    6.045  1.00  13.86  ?   47  TYR  D  CE1  1  
ATOM     250  C  CE2  .  TYR  A  1   37  ?  -26.689   61.077    7.297  1.00  13.89  ?   47  TYR  D  CE2  1  
ATOM     251  C  CZ   .  TYR  A  1   37  ?  -25.643   61.655    6.594  1.00  14.07  ?   47  TYR  D  CZ   1  
ATOM     252  O  OH   .  TYR  A  1   37  ?  -25.603   63.020    6.460  1.00  14.24  ?   47  TYR  D  OH   1  
ATOM     253  N  N    .  ALA  A  1   38  ?  -28.803   57.205    6.362  1.00  11.94  ?   48  ALA  D  N    1  
ATOM     254  C  CA   .  ALA  A  1   38  ?  -30.161   57.764    6.172  1.00  11.84  ?   48  ALA  D  CA   1  
ATOM     255  C  C    .  ALA  A  1   38  ?  -30.636   58.500    7.429  1.00  11.87  ?   48  ALA  D  C    1  
ATOM     256  O  O    .  ALA  A  1   38  ?  -31.369   59.491    7.249  1.00  11.96  ?   48  ALA  D  O    1  
ATOM     257  C  CB   .  ALA  A  1   38  ?  -31.109   56.663    5.795  1.00  11.87  ?   48  ALA  D  CB   1  
ATOM     258  N  N    .  ASN  A  1   39  ?  -30.259   58.037    8.633  1.00  11.89  ?   49  ASN  D  N    1  
ATOM     259  C  CA   .  ASN  A  1   39  ?  -30.681   58.652    9.922  1.00  12.02  ?   49  ASN  D  CA   1  
ATOM     260  C  C    .  ASN  A  1   39  ?  -29.502   58.931   10.880  1.00  12.43  ?   49  ASN  D  C    1  
ATOM     261  O  O    .  ASN  A  1   39  ?  -29.771   59.648   11.870  1.00  13.29  ?   49  ASN  D  O    1  
ATOM     262  C  CB   .  ASN  A  1   39  ?  -31.752   57.814   10.629  1.00  11.77  ?   49  ASN  D  CB   1  
ATOM     263  C  CG   .  ASN  A  1   39  ?  -32.923   57.453    9.737  1.00  11.52  ?   49  ASN  D  CG   1  
ATOM     264  O  OD1  .  ASN  A  1   39  ?  -32.735   56.810    8.711  1.00  11.03  ?   49  ASN  D  OD1  1  
ATOM     265  N  ND2  .  ASN  A  1   39  ?  -34.132   57.826   10.130  1.00  11.43  ?   49  ASN  D  ND2  1  
ATOM     266  N  N    .  SER  A  1   40  ?  -28.268   58.443   10.644  1.00  12.42  ?   50  SER  D  N    1  
ATOM     267  C  CA   .  SER  A  1   40  ?  -27.104   58.639   11.568  1.00  12.30  ?   50  SER  D  CA   1  
ATOM     268  C  C    .  SER  A  1   40  ?  -25.947   59.392   10.907  1.00  12.42  ?   50  SER  D  C    1  
ATOM     269  O  O    .  SER  A  1   40  ?  -24.901   58.803   10.637  1.00  12.26  ?   50  SER  D  O    1  
ATOM     270  C  CB   .  SER  A  1   40  ?  -26.613   57.334   12.117  1.00  12.07  ?   50  SER  D  CB   1  
ATOM     271  O  OG   .  SER  A  1   40  ?  -27.675   56.615   12.698  1.00  12.10  ?   50  SER  D  OG   1  
ATOM     272  N  N    .  PRO  A  1   41  ?  -26.065   60.718   10.658  1.00  12.55  ?   51  PRO  D  N    1  
ATOM     273  C  CA   .  PRO  A  1   41  ?  -24.952   61.507   10.126  1.00  12.62  ?   51  PRO  D  CA   1  
ATOM     274  C  C    .  PRO  A  1   41  ?  -23.733   61.626   11.051  1.00  12.78  ?   51  PRO  D  C    1  
ATOM     275  O  O    .  PRO  A  1   41  ?  -22.670   61.904   10.562  1.00  12.77  ?   51  PRO  D  O    1  
ATOM     276  C  CB   .  PRO  A  1   41  ?  -25.530   62.919    9.907  1.00  12.71  ?   51  PRO  D  CB   1  
ATOM     277  C  CG   .  PRO  A  1   41  ?  -26.822   62.951   10.708  1.00  12.82  ?   51  PRO  D  CG   1  
ATOM     278  C  CD   .  PRO  A  1   41  ?  -27.295   61.512   10.803  1.00  12.70  ?   51  PRO  D  CD   1  
ATOM     279  N  N    .  THR  A  1   42  ?  -23.916   61.455   12.359  1.00  13.37  ?   52  THR  D  N    1  
ATOM     280  C  CA   .  THR  A  1   42  ?  -22.868   61.718   13.380  1.00  13.59  ?   52  THR  D  CA   1  
ATOM     281  C  C    .  THR  A  1   42  ?  -21.834   60.589   13.333  1.00  14.35  ?   52  THR  D  C    1  
ATOM     282  O  O    .  THR  A  1   42  ?  -20.629   60.904   13.418  1.00  13.84  ?   52  THR  D  O    1  
ATOM     283  C  CB   .  THR  A  1   42  ?  -23.497   61.944   14.759  1.00  13.09  ?   52  THR  D  CB   1  
ATOM     284  O  OG1  .  THR  A  1   42  ?  -24.573   62.868   14.591  1.00  12.36  ?   52  THR  D  OG1  1  
ATOM     285  C  CG2  .  THR  A  1   42  ?  -22.500   62.474   15.766  1.00  12.98  ?   52  THR  D  CG2  1  
ATOM     286  N  N    .  HIS  A  1   43  ?  -22.295   59.341   13.184  1.00  15.73  ?   53  HIS  D  N    1  
ATOM     287  C  CA   .  HIS  A  1   43  ?  -21.444   58.124   13.071  1.00  17.10  ?   53  HIS  D  CA   1  
ATOM     288  C  C    .  HIS  A  1   43  ?  -20.947   57.923   11.633  1.00  17.31  ?   53  HIS  D  C    1  
ATOM     289  O  O    .  HIS  A  1   43  ?  -19.899   57.282   11.458  1.00  17.48  ?   53  HIS  D  O    1  
ATOM     290  C  CB   .  HIS  A  1   43  ?  -22.191   56.879   13.554  1.00  18.12  ?   53  HIS  D  CB   1  
ATOM     291  C  CG   .  HIS  A  1   43  ?  -22.655   56.967   14.966  1.00  19.06  ?   53  HIS  D  CG   1  
ATOM     292  N  ND1  .  HIS  A  1   43  ?  -23.999   57.135   15.289  1.00  20.04  ?   53  HIS  D  ND1  1  
ATOM     293  C  CD2  .  HIS  A  1   43  ?  -21.971   56.901   16.129  1.00  18.85  ?   53  HIS  D  CD2  1  
ATOM     294  C  CE1  .  HIS  A  1   43  ?  -24.118   57.152   16.603  1.00  20.55  ?   53  HIS  D  CE1  1  
ATOM     295  N  NE2  .  HIS  A  1   43  ?  -22.883   57.016   17.141  1.00  19.66  ?   53  HIS  D  NE2  1  
ATOM     296  N  N    .  ALA  A  1   44  ?  -21.659   58.431   10.626  1.00  17.95  ?   54  ALA  D  N    1  
ATOM     297  C  CA   .  ALA  A  1   44  ?  -21.153   58.498    9.230  1.00  18.27  ?   54  ALA  D  CA   1  
ATOM     298  C  C    .  ALA  A  1   44  ?  -19.869   59.347    9.211  1.00  18.31  ?   54  ALA  D  C    1  
ATOM     299  O  O    .  ALA  A  1   44  ?  -18.838   58.883    8.688  1.00  18.58  ?   54  ALA  D  O    1  
ATOM     300  C  CB   .  ALA  A  1   44  ?  -22.213   59.047    8.298  1.00  18.09  ?   54  ALA  D  CB   1  
ATOM     301  N  N    .  GLN  A  1   45  ?  -19.921   60.532    9.820  1.00  18.41  ?   55  GLN  D  N    1  
ATOM     302  C  CA   .  GLN  A  1   45  ?  -18.810   61.522    9.847  1.00  18.19  ?   55  GLN  D  CA   1  
ATOM     303  C  C    .  GLN  A  1   45  ?  -17.670   60.974   10.726  1.00  18.46  ?   55  GLN  D  C    1  
ATOM     304  O  O    .  GLN  A  1   45  ?  -16.558   61.506   10.620  1.00  18.45  ?   55  GLN  D  O    1  
ATOM     305  C  CB   .  GLN  A  1   45  ?  -19.365   62.886   10.294  1.00  17.38  ?   55  GLN  D  CB   1  
ATOM     306  C  CG   .  GLN  A  1   45  ?  -18.435   64.064   10.042  1.00  16.66  ?   55  GLN  D  CG   1  
ATOM     307  C  CD   .  GLN  A  1   45  ?  -17.809   64.004    8.674  1.00  15.82  ?   55  GLN  D  CD   1  
ATOM     308  O  OE1  .  GLN  A  1   45  ?  -18.499   63.926    7.661  1.00  15.11  ?   55  GLN  D  OE1  1  
ATOM     309  N  NE2  .  GLN  A  1   45  ?  -16.488   64.017    8.646  1.00  15.08  ?   55  GLN  D  NE2  1  
ATOM     310  N  N    .  LYS  A  1   46  ?  -17.930   59.952   11.552  1.00  18.99  ?   56  LYS  D  N    1  
ATOM     311  C  CA   .  LYS  A  1   46  ?  -16.911   59.294   12.419  1.00  19.58  ?   56  LYS  D  CA   1  
ATOM     312  C  C    .  LYS  A  1   46  ?  -16.224   58.202   11.601  1.00  19.25  ?   56  LYS  D  C    1  
ATOM     313  O  O    .  LYS  A  1   46  ?  -15.021   58.020   11.796  1.00  20.15  ?   56  LYS  D  O    1  
ATOM     314  C  CB   .  LYS  A  1   46  ?  -17.514   58.706   13.705  1.00  20.18  ?   56  LYS  D  CB   1  
ATOM     315  C  CG   .  LYS  A  1   46  ?  -16.745   59.014   14.989  1.00  20.81  ?   56  LYS  D  CG   1  
ATOM     316  C  CD   .  LYS  A  1   46  ?  -17.434   58.552   16.271  1.00  21.80  ?   56  LYS  D  CD   1  
ATOM     317  C  CE   .  LYS  A  1   46  ?  -18.789   59.201   16.556  1.00  22.46  ?   56  LYS  D  CE   1  
ATOM     318  N  NZ   .  LYS  A  1   46  ?  -18.694   60.543   17.191  1.00  21.84  ?   56  LYS  D  NZ   1  
ATOM     319  N  N    .  VAL  A  1   47  ?  -16.966   57.512   10.731  1.00  18.94  ?   57  VAL  D  N    1  
ATOM     320  C  CA   .  VAL  A  1   47  ?  -16.430   56.457    9.812  1.00  19.07  ?   57  VAL  D  CA   1  
ATOM     321  C  C    .  VAL  A  1   47  ?  -15.543   57.113    8.739  1.00  18.71  ?   57  VAL  D  C    1  
ATOM     322  O  O    .  VAL  A  1   47  ?  -14.377   56.727    8.631  1.00  17.92  ?   57  VAL  D  O    1  
ATOM     323  C  CB   .  VAL  A  1   47  ?  -17.578   55.644    9.183  1.00  19.14  ?   57  VAL  D  CB   1  
ATOM     324  C  CG1  .  VAL  A  1   47  ?  -17.143   54.939    7.901  1.00  19.22  ?   57  VAL  D  CG1  1  
ATOM     325  C  CG2  .  VAL  A  1   47  ?  -18.189   54.670   10.185  1.00  18.46  ?   57  VAL  D  CG2  1  
ATOM     326  N  N    .  VAL  A  1   48  ?  -16.097   58.061    7.974  1.00  18.98  ?   58  VAL  D  N    1  
ATOM     327  C  CA   .  VAL  A  1   48  ?  -15.379   58.966    7.019  1.00  19.12  ?   58  VAL  D  CA   1  
ATOM     328  C  C    .  VAL  A  1   48  ?  -14.069   59.488    7.635  1.00  19.56  ?   58  VAL  D  C    1  
ATOM     329  O  O    .  VAL  A  1   48  ?  -13.035   59.479    6.929  1.00  19.24  ?   58  VAL  D  O    1  
ATOM     330  C  CB   .  VAL  A  1   48  ?  -16.287   60.138    6.601  1.00  18.40  ?   58  VAL  D  CB   1  
ATOM     331  C  CG1  .  VAL  A  1   48  ?  -15.489   61.343    6.129  1.00  18.22  ?   58  VAL  D  CG1  1  
ATOM     332  C  CG2  .  VAL  A  1   48  ?  -17.290   59.704    5.547  1.00  18.55  ?   58  VAL  D  CG2  1  
ATOM     333  N  N    .  ASP  A  1   49  ?  -14.128   59.986    8.877  1.00  20.49  ?   59  ASP  D  N    1  
ATOM     334  C  CA   .  ASP  A  1   49  ?  -12.975   60.593    9.600  1.00  20.78  ?   59  ASP  D  CA   1  
ATOM     335  C  C    .  ASP  A  1   49  ?  -11.981   59.450    9.878  1.00  21.31  ?   59  ASP  D  C    1  
ATOM     336  O  O    .  ASP  A  1   49  ?  -10.785   59.587    9.543  1.00  22.43  ?   59  ASP  D  O    1  
ATOM     337  C  CB   .  ASP  A  1   49  ?  -13.424   61.404   10.836  1.00  20.39  ?   59  ASP  D  CB   1  
ATOM     338  C  CG   .  ASP  A  1   49  ?  -13.996   62.810   10.583  1.00  20.68  ?   59  ASP  D  CG   1  
ATOM     339  O  OD1  .  ASP  A  1   49  ?  -14.203   63.191    9.405  1.00  21.03  ?   59  ASP  D  OD1  1  
ATOM     340  O  OD2  .  ASP  A  1   49  ?  -14.243   63.542   11.574  1.00  20.23  ?   59  ASP  D  OD2  1  
ATOM     341  N  N    .  GLU  A  1   50  ?  -12.465   58.319   10.380  1.00  21.30  ?   60  GLU  D  N    1  
ATOM     342  C  CA   .  GLU  A  1   50  ?  -11.614   57.164   10.770  1.00  22.02  ?   60  GLU  D  CA   1  
ATOM     343  C  C    .  GLU  A  1   50  ?  -11.038   56.472    9.511  1.00  22.02  ?   60  GLU  D  C    1  
ATOM     344  O  O    .  GLU  A  1   50  ?   -9.991   55.796    9.643  1.00  22.19  ?   60  GLU  D  O    1  
ATOM     345  C  CB   .  GLU  A  1   50  ?  -12.444   56.235   11.659  1.00  22.48  ?   60  GLU  D  CB   1  
ATOM     346  C  CG   .  GLU  A  1   50  ?  -11.646   55.357   12.596  1.00  22.31  ?   60  GLU  D  CG   1  
ATOM     347  C  CD   .  GLU  A  1   50  ?  -12.487   54.182   13.047  1.00  22.34  ?   60  GLU  D  CD   1  
ATOM     348  O  OE1  .  GLU  A  1   50  ?  -12.430   53.150   12.359  1.00  21.71  ?   60  GLU  D  OE1  1  
ATOM     349  O  OE2  .  GLU  A  1   50  ?  -13.239   54.328   14.047  1.00  22.14  ?   60  GLU  D  OE2  1  
ATOM     350  N  N    .  ILE  A  1   51  ?  -11.670   56.621    8.335  1.00  21.55  ?   61  ILE  D  N    1  
ATOM     351  C  CA   .  ILE  A  1   51  ?  -11.183   56.044    7.040  1.00  20.86  ?   61  ILE  D  CA   1  
ATOM     352  C  C    .  ILE  A  1   51  ?  -10.018   56.903    6.557  1.00  21.30  ?   61  ILE  D  C    1  
ATOM     353  O  O    .  ILE  A  1   51  ?   -9.033   56.337    6.024  1.00  22.21  ?   61  ILE  D  O    1  
ATOM     354  C  CB   .  ILE  A  1   51  ?  -12.292   55.953    5.970  1.00  20.11  ?   61  ILE  D  CB   1  
ATOM     355  C  CG1  .  ILE  A  1   51  ?  -13.189   54.745    6.224  1.00  20.28  ?   61  ILE  D  CG1  1  
ATOM     356  C  CG2  .  ILE  A  1   51  ?  -11.713   55.912    4.562  1.00  20.06  ?   61  ILE  D  CG2  1  
ATOM     357  C  CD1  .  ILE  A  1   51  ?  -14.413   54.692    5.362  1.00  20.72  ?   61  ILE  D  CD1  1  
ATOM     358  N  N    .  LYS  A  1   52  ?  -10.155   58.221    6.702  1.00  20.41  ?   62  LYS  D  N    1  
ATOM     359  C  CA   .  LYS  A  1   52  ?   -9.109   59.189    6.304  1.00  19.90  ?   62  LYS  D  CA   1  
ATOM     360  C  C    .  LYS  A  1   52  ?   -7.910   59.012    7.237  1.00  20.04  ?   62  LYS  D  C    1  
ATOM     361  O  O    .  LYS  A  1   52  ?   -6.763   58.938    6.723  1.00  18.87  ?   62  LYS  D  O    1  
ATOM     362  C  CB   .  LYS  A  1   52  ?   -9.676   60.608    6.332  1.00  19.49  ?   62  LYS  D  CB   1  
ATOM     363  C  CG   .  LYS  A  1   52  ?  -10.386   61.023    5.058  1.00  19.02  ?   62  LYS  D  CG   1  
ATOM     364  C  CD   .  LYS  A  1   52  ?  -10.642   62.486    5.007  1.00  18.77  ?   62  LYS  D  CD   1  
ATOM     365  C  CE   .  LYS  A  1   52  ?  -11.266   62.879    3.696  1.00  19.31  ?   62  LYS  D  CE   1  
ATOM     366  N  NZ   .  LYS  A  1   52  ?  -12.525   63.624    3.919  1.00  20.02  ?   62  LYS  D  NZ   1  
ATOM     367  N  N    .  GLN  A  1   53  ?   -8.189   58.925    8.545  1.00  20.90  ?   63  GLN  D  N    1  
ATOM     368  C  CA   .  GLN  A  1   53  ?   -7.191   58.777    9.640  1.00  21.46  ?   63  GLN  D  CA   1  
ATOM     369  C  C    .  GLN  A  1   53  ?   -6.169   57.699    9.263  1.00  21.00  ?   63  GLN  D  C    1  
ATOM     370  O  O    .  GLN  A  1   53  ?   -4.983   58.030    9.317  1.00  20.42  ?   63  GLN  D  O    1  
ATOM     371  C  CB   .  GLN  A  1   53  ?   -7.896   58.451   10.958  1.00  23.17  ?   63  GLN  D  CB   1  
ATOM     372  C  CG   .  GLN  A  1   53  ?   -6.960   58.152   12.124  1.00  24.57  ?   63  GLN  D  CG   1  
ATOM     373  C  CD   .  GLN  A  1   53  ?   -6.209   59.378   12.591  1.00  25.78  ?   63  GLN  D  CD   1  
ATOM     374  O  OE1  .  GLN  A  1   53  ?   -6.192   60.408   11.919  1.00  26.23  ?   63  GLN  D  OE1  1  
ATOM     375  N  NE2  .  GLN  A  1   53  ?   -5.571   59.277   13.751  1.00  25.79  ?   63  GLN  D  NE2  1  
ATOM     376  N  N    .  LEU  A  1   54  ?   -6.614   56.490    8.865  1.00  20.87  ?   64  LEU  D  N    1  
ATOM     377  C  CA   .  LEU  A  1   54  ?   -5.723   55.346    8.498  1.00  20.21  ?   64  LEU  D  CA   1  
ATOM     378  C  C    .  LEU  A  1   54  ?   -5.263   55.447    7.041  1.00  19.67  ?   64  LEU  D  C    1  
ATOM     379  O  O    .  LEU  A  1   54  ?   -4.761   54.453    6.540  1.00  18.64  ?   64  LEU  D  O    1  
ATOM     380  C  CB   .  LEU  A  1   54  ?   -6.382   53.990    8.794  1.00  20.49  ?   64  LEU  D  CB   1  
ATOM     381  C  CG   .  LEU  A  1   54  ?   -7.717   53.654    8.123  1.00  21.03  ?   64  LEU  D  CG   1  
ATOM     382  C  CD1  .  LEU  A  1   54  ?   -7.618   53.689    6.601  1.00  21.48  ?   64  LEU  D  CD1  1  
ATOM     383  C  CD2  .  LEU  A  1   54  ?   -8.225   52.287    8.589  1.00  20.18  ?   64  LEU  D  CD2  1  
ATOM     384  N  N    .  GLY  A  1   55  ?   -5.420   56.613    6.408  1.00  21.22  ?   65  GLY  D  N    1  
ATOM     385  C  CA   .  GLY  A  1   55  ?   -4.667   57.032    5.207  1.00  22.08  ?   65  GLY  D  CA   1  
ATOM     386  C  C    .  GLY  A  1   55  ?   -5.376   56.662    3.920  1.00  23.08  ?   65  GLY  D  C    1  
ATOM     387  O  O    .  GLY  A  1   55  ?   -4.726   56.088    3.050  1.00  24.01  ?   65  GLY  D  O    1  
ATOM     388  N  N    .  SER  A  1   56  ?   -6.666   56.976    3.804  1.00  24.02  ?   66  SER  D  N    1  
ATOM     389  C  CA   .  SER  A  1   56  ?   -7.493   56.749    2.592  1.00  24.53  ?   66  SER  D  CA   1  
ATOM     390  C  C    .  SER  A  1   56  ?   -8.250   58.048    2.280  1.00  25.59  ?   66  SER  D  C    1  
ATOM     391  O  O    .  SER  A  1   56  ?   -7.752   59.118    2.666  1.00  27.16  ?   66  SER  D  O    1  
ATOM     392  C  CB   .  SER  A  1   56  ?   -8.409   55.561    2.799  1.00  24.98  ?   66  SER  D  CB   1  
ATOM     393  O  OG   .  SER  A  1   56  ?   -8.580   54.814    1.598  1.00  24.44  ?   66  SER  D  OG   1  
ATOM     394  N  N    .  ASP  A  1   57  ?   -9.375   57.972    1.567  1.00  25.79  ?   67  ASP  D  N    1  
ATOM     395  C  CA   .  ASP  A  1   57  ?  -10.322   59.098    1.353  1.00  24.82  ?   67  ASP  D  CA   1  
ATOM     396  C  C    .  ASP  A  1   57  ?  -11.733   58.516    1.447  1.00  24.83  ?   67  ASP  D  C    1  
ATOM     397  O  O    .  ASP  A  1   57  ?  -11.906   57.322    1.135  1.00  25.13  ?   67  ASP  D  O    1  
ATOM     398  C  CB   .  ASP  A  1   57  ?  -10.064   59.806    0.018  1.00  24.55  ?   67  ASP  D  CB   1  
ATOM     399  C  CG   .  ASP  A  1   57  ?  -10.604   61.232   -0.089  1.00  24.88  ?   67  ASP  D  CG   1  
ATOM     400  O  OD1  .  ASP  A  1   57  ?  -10.650   61.948    0.942  1.00  24.21  ?   67  ASP  D  OD1  1  
ATOM     401  O  OD2  .  ASP  A  1   57  ?  -10.965   61.636   -1.220  1.00  24.66  ?   67  ASP  D  OD2  1  
ATOM     402  N  N    .  ALA  A  1   58  ?  -12.692   59.318    1.904  1.00  24.37  ?   68  ALA  D  N    1  
ATOM     403  C  CA   .  ALA  A  1   58  ?  -14.115   58.930    2.042  1.00  23.77  ?   68  ALA  D  CA   1  
ATOM     404  C  C    .  ALA  A  1   58  ?  -14.997   60.180    2.000  1.00  22.62  ?   68  ALA  D  C    1  
ATOM     405  O  O    .  ALA  A  1   58  ?  -14.518   61.234    2.446  1.00  23.07  ?   68  ALA  D  O    1  
ATOM     406  C  CB   .  ALA  A  1   58  ?  -14.320   58.163    3.330  1.00  23.63  ?   68  ALA  D  CB   1  
ATOM     407  N  N    .  ILE  A  1   59  ?  -16.222   60.066    1.473  1.00  21.18  ?   69  ILE  D  N    1  
ATOM     408  C  CA   .  ILE  A  1   59  ?  -17.316   61.053    1.707  1.00  20.11  ?   69  ILE  D  CA   1  
ATOM     409  C  C    .  ILE  A  1   59  ?  -18.483   60.309    2.354  1.00  19.16  ?   69  ILE  D  C    1  
ATOM     410  O  O    .  ILE  A  1   59  ?  -18.513   59.053    2.237  1.00  18.86  ?   69  ILE  D  O    1  
ATOM     411  C  CB   .  ILE  A  1   59  ?  -17.729   61.793    0.417  1.00  20.38  ?   69  ILE  D  CB   1  
ATOM     412  C  CG1  .  ILE  A  1   59  ?  -18.312   60.860   -0.648  1.00  20.59  ?   69  ILE  D  CG1  1  
ATOM     413  C  CG2  .  ILE  A  1   59  ?  -16.566   62.606   -0.130  1.00  20.71  ?   69  ILE  D  CG2  1  
ATOM     414  C  CD1  .  ILE  A  1   59  ?  -18.941   61.580   -1.829  1.00  20.48  ?   69  ILE  D  CD1  1  
ATOM     415  N  N    .  ALA  A  1   60  ?  -19.366   61.061    3.028  1.00  18.17  ?   70  ALA  D  N    1  
ATOM     416  C  CA   .  ALA  A  1   60  ?  -20.678   60.607    3.550  1.00  17.55  ?   70  ALA  D  CA   1  
ATOM     417  C  C    .  ALA  A  1   60  ?  -21.812   61.264    2.739  1.00  17.25  ?   70  ALA  D  C    1  
ATOM     418  O  O    .  ALA  A  1   60  ?  -21.900   62.508    2.748  1.00  17.33  ?   70  ALA  D  O    1  
ATOM     419  C  CB   .  ALA  A  1   60  ?  -20.765   60.919    5.022  1.00  17.15  ?   70  ALA  D  CB   1  
ATOM     420  N  N    .  ILE  A  1   61  ?  -22.616   60.469    2.018  1.00  16.64  ?   71  ILE  D  N    1  
ATOM     421  C  CA   .  ILE  A  1   61  ?  -23.831   60.933    1.280  1.00  16.20  ?   71  ILE  D  CA   1  
ATOM     422  C  C    .  ILE  A  1   61  ?  -25.058   60.396    2.018  1.00  15.83  ?   71  ILE  D  C    1  
ATOM     423  O  O    .  ILE  A  1   61  ?  -25.124   59.180    2.152  1.00  16.22  ?   71  ILE  D  O    1  
ATOM     424  C  CB   .  ILE  A  1   61  ?  -23.815   60.437   -0.180  1.00  15.95  ?   71  ILE  D  CB   1  
ATOM     425  C  CG1  .  ILE  A  1   61  ?  -22.444   60.627   -0.837  1.00  15.87  ?   71  ILE  D  CG1  1  
ATOM     426  C  CG2  .  ILE  A  1   61  ?  -24.942   61.090   -0.970  1.00  15.96  ?   71  ILE  D  CG2  1  
ATOM     427  C  CD1  .  ILE  A  1   61  ?  -22.416   61.613   -1.987  1.00  15.82  ?   71  ILE  D  CD1  1  
ATOM     428  N  N    .  LYS  A  1   62  ?  -26.066   61.213    2.293  1.00  15.44  ?   72  LYS  D  N    1  
ATOM     429  C  CA   .  LYS  A  1   62  ?  -27.317   60.688    2.892  1.00  15.70  ?   72  LYS  D  CA   1  
ATOM     430  C  C    .  LYS  A  1   62  ?  -28.267   60.321    1.757  1.00  15.81  ?   72  LYS  D  C    1  
ATOM     431  O  O    .  LYS  A  1   62  ?  -28.315   61.079    0.787  1.00  15.92  ?   72  LYS  D  O    1  
ATOM     432  C  CB   .  LYS  A  1   62  ?  -28.038   61.777    3.683  1.00  15.81  ?   72  LYS  D  CB   1  
ATOM     433  C  CG   .  LYS  A  1   62  ?  -29.379   61.375    4.249  1.00  16.04  ?   72  LYS  D  CG   1  
ATOM     434  C  CD   .  LYS  A  1   62  ?  -30.345   62.485    4.349  1.00  16.43  ?   72  LYS  D  CD   1  
ATOM     435  C  CE   .  LYS  A  1   62  ?  -31.536   62.103    5.200  1.00  17.33  ?   72  LYS  D  CE   1  
ATOM     436  N  NZ   .  LYS  A  1   62  ?  -32.703   62.998    4.997  1.00  18.02  ?   72  LYS  D  NZ   1  
ATOM     437  N  N    .  ALA  A  1   63  ?  -28.981   59.201    1.877  1.00  15.53  ?   73  ALA  D  N    1  
ATOM     438  C  CA   .  ALA  A  1   63  ?  -29.942   58.752    0.857  1.00  15.23  ?   73  ALA  D  CA   1  
ATOM     439  C  C    .  ALA  A  1   63  ?  -30.768   57.630    1.453  1.00  15.21  ?   73  ALA  D  C    1  
ATOM     440  O  O    .  ALA  A  1   63  ?  -30.162   56.735    1.964  1.00  14.80  ?   73  ALA  D  O    1  
ATOM     441  C  CB   .  ALA  A  1   63  ?  -29.200   58.204   -0.315  1.00  15.31  ?   73  ALA  D  CB   1  
ATOM     442  N  N    .  ASP  A  1   64  ?  -32.091   57.703    1.333  1.00  15.14  ?   74  ASP  D  N    1  
ATOM     443  C  CA   .  ASP  A  1   64  ?  -33.054   56.663    1.772  1.00  14.81  ?   74  ASP  D  CA   1  
ATOM     444  C  C    .  ASP  A  1   64  ?  -33.209   55.666    0.634  1.00  14.78  ?   74  ASP  D  C    1  
ATOM     445  O  O    .  ASP  A  1   64  ?  -33.795   55.997   -0.356  1.00  14.49  ?   74  ASP  D  O    1  
ATOM     446  C  CB   .  ASP  A  1   64  ?  -34.413   57.303    1.995  1.00  14.77  ?   74  ASP  D  CB   1  
ATOM     447  C  CG   .  ASP  A  1   64  ?  -35.414   56.403    2.655  1.00  15.08  ?   74  ASP  D  CG   1  
ATOM     448  O  OD1  .  ASP  A  1   64  ?  -35.018   55.316    3.025  1.00  15.47  ?   74  ASP  D  OD1  1  
ATOM     449  O  OD2  .  ASP  A  1   64  ?  -36.562   56.818    2.798  1.00  14.87  ?   74  ASP  D  OD2  1  
ATOM     450  N  N    .  VAL  A  1   65  ?  -32.735   54.454    0.819  1.00  14.98  ?   75  VAL  D  N    1  
ATOM     451  C  CA   .  VAL  A  1   65  ?  -32.718   53.414   -0.251  1.00  15.29  ?   75  VAL  D  CA   1  
ATOM     452  C  C    .  VAL  A  1   65  ?  -34.080   52.704   -0.299  1.00  16.23  ?   75  VAL  D  C    1  
ATOM     453  O  O    .  VAL  A  1   65  ?  -34.160   51.656   -0.957  1.00  16.63  ?   75  VAL  D  O    1  
ATOM     454  C  CB   .  VAL  A  1   65  ?  -31.566   52.406   -0.049  1.00  15.12  ?   75  VAL  D  CB   1  
ATOM     455  C  CG1  .  VAL  A  1   65  ?  -30.195   53.069   -0.004  1.00  15.20  ?   75  VAL  D  CG1  1  
ATOM     456  C  CG2  .  VAL  A  1   65  ?  -31.770   51.543    1.183  1.00  15.00  ?   75  VAL  D  CG2  1  
ATOM     457  N  N    .  ARG  A  1   66  ?  -35.102   53.207    0.405  1.00  17.07  ?   76  ARG  D  N    1  
ATOM     458  C  CA   .  ARG  A  1   66  ?  -36.528   52.842    0.166  1.00  17.00  ?   76  ARG  D  CA   1  
ATOM     459  C  C    .  ARG  A  1   66  ?  -37.034   53.643   -1.042  1.00  17.77  ?   76  ARG  D  C    1  
ATOM     460  O  O    .  ARG  A  1   66  ?  -37.859   53.107   -1.814  1.00  18.30  ?   76  ARG  D  O    1  
ATOM     461  C  CB   .  ARG  A  1   66  ?  -37.383   53.093    1.410  1.00  16.29  ?   76  ARG  D  CB   1  
ATOM     462  C  CG   .  ARG  A  1   66  ?  -37.257   51.997    2.453  1.00  16.14  ?   76  ARG  D  CG   1  
ATOM     463  C  CD   .  ARG  A  1   66  ?  -38.530   51.821    3.258  1.00  16.09  ?   76  ARG  D  CD   1  
ATOM     464  N  NE   .  ARG  A  1   66  ?  -38.303   51.011    4.445  1.00  15.71  ?   76  ARG  D  NE   1  
ATOM     465  C  CZ   .  ARG  A  1   66  ?  -37.727   51.450    5.555  1.00  15.83  ?   76  ARG  D  CZ   1  
ATOM     466  N  NH1  .  ARG  A  1   66  ?  -37.313   52.704    5.659  1.00  15.83  ?   76  ARG  D  NH1  1  
ATOM     467  N  NH2  .  ARG  A  1   66  ?  -37.567   50.623    6.568  1.00  16.43  ?   76  ARG  D  NH2  1  
ATOM     468  N  N    .  GLN  A  1   67  ?  -36.543   54.873   -1.198  1.00  18.02  ?   77  GLN  D  N    1  
ATOM     469  C  CA   .  GLN  A  1   67  ?  -36.794   55.728   -2.379  1.00  18.59  ?   77  GLN  D  CA   1  
ATOM     470  C  C    .  GLN  A  1   67  ?  -35.755   55.366   -3.445  1.00  18.23  ?   77  GLN  D  C    1  
ATOM     471  O  O    .  GLN  A  1   67  ?  -34.555   55.450   -3.130  1.00  18.47  ?   77  GLN  D  O    1  
ATOM     472  C  CB   .  GLN  A  1   67  ?  -36.692   57.207   -1.994  1.00  19.81  ?   77  GLN  D  CB   1  
ATOM     473  C  CG   .  GLN  A  1   67  ?  -37.518   57.622   -0.778  1.00  20.32  ?   77  GLN  D  CG   1  
ATOM     474  C  CD   .  GLN  A  1   67  ?  -39.010   57.520   -0.996  1.00  20.90  ?   77  GLN  D  CD   1  
ATOM     475  O  OE1  .  GLN  A  1   67  ?  -39.565   58.000   -1.994  1.00  20.55  ?   77  GLN  D  OE1  1  
ATOM     476  N  NE2  .  GLN  A  1   67  ?  -39.675   56.898   -0.033  1.00  21.37  ?   77  GLN  D  NE2  1  
ATOM     477  N  N    .  VAL  A  1   68  ?  -36.200   54.973   -4.642  1.00  17.82  ?   78  VAL  D  N    1  
ATOM     478  C  CA   .  VAL  A  1   68  ?  -35.317   54.613   -5.796  1.00  18.23  ?   78  VAL  D  CA   1  
ATOM     479  C  C    .  VAL  A  1   68  ?  -34.694   55.879   -6.399  1.00  18.06  ?   78  VAL  D  C    1  
ATOM     480  O  O    .  VAL  A  1   68  ?  -33.523   55.870   -6.778  1.00  17.52  ?   78  VAL  D  O    1  
ATOM     481  C  CB   .  VAL  A  1   68  ?  -36.073   53.771   -6.851  1.00  18.38  ?   78  VAL  D  CB   1  
ATOM     482  C  CG1  .  VAL  A  1   68  ?  -35.302   53.655   -8.164  1.00  18.29  ?   78  VAL  D  CG1  1  
ATOM     483  C  CG2  .  VAL  A  1   68  ?  -36.436   52.389   -6.320  1.00  18.12  ?   78  VAL  D  CG2  1  
ATOM     484  N  N    .  PRO  A  1   69  ?  -35.433   57.001   -6.568  1.00  18.39  ?   79  PRO  D  N    1  
ATOM     485  C  CA   .  PRO  A  1   69  ?  -34.819   58.243   -7.039  1.00  18.19  ?   79  PRO  D  CA   1  
ATOM     486  C  C    .  PRO  A  1   69  ?  -33.613   58.630   -6.172  1.00  17.50  ?   79  PRO  D  C    1  
ATOM     487  O  O    .  PRO  A  1   69  ?  -32.630   59.060   -6.740  1.00  17.68  ?   79  PRO  D  O    1  
ATOM     488  C  CB   .  PRO  A  1   69  ?  -35.949   59.287   -6.951  1.00  18.35  ?   79  PRO  D  CB   1  
ATOM     489  C  CG   .  PRO  A  1   69  ?  -37.221   58.464   -7.081  1.00  18.47  ?   79  PRO  D  CG   1  
ATOM     490  C  CD   .  PRO  A  1   69  ?  -36.891   57.148   -6.395  1.00  18.72  ?   79  PRO  D  CD   1  
ATOM     491  N  N    .  GLU  A  1   70  ?  -33.710   58.442   -4.851  1.00  16.59  ?   80  GLU  D  N    1  
ATOM     492  C  CA   .  GLU  A  1   70  ?  -32.629   58.792   -3.897  1.00  16.23  ?   80  GLU  D  CA   1  
ATOM     493  C  C    .  GLU  A  1   70  ?  -31.456   57.816   -4.029  1.00  16.15  ?   80  GLU  D  C    1  
ATOM     494  O  O    .  GLU  A  1   70  ?  -30.343   58.215   -3.600  1.00  16.62  ?   80  GLU  D  O    1  
ATOM     495  C  CB   .  GLU  A  1   70  ?  -33.121   58.794   -2.458  1.00  16.19  ?   80  GLU  D  CB   1  
ATOM     496  C  CG   .  GLU  A  1   70  ?  -33.684   60.121   -2.031  1.00  16.59  ?   80  GLU  D  CG   1  
ATOM     497  C  CD   .  GLU  A  1   70  ?  -34.016   60.156   -0.550  1.00  17.11  ?   80  GLU  D  CD   1  
ATOM     498  O  OE1  .  GLU  A  1   70  ?  -33.067   60.197    0.277  1.00  16.64  ?   80  GLU  D  OE1  1  
ATOM     499  O  OE2  .  GLU  A  1   70  ?  -35.234   60.111   -0.221  1.00  17.97  ?   80  GLU  D  OE2  1  
ATOM     500  N  N    .  ILE  A  1   71  ?  -31.671   56.605   -4.575  1.00  15.55  ?   81  ILE  D  N    1  
ATOM     501  C  CA   .  ILE  A  1   71  ?  -30.570   55.624   -4.872  1.00  14.81  ?   81  ILE  D  CA   1  
ATOM     502  C  C    .  ILE  A  1   71  ?  -29.831   56.061   -6.146  1.00  13.84  ?   81  ILE  D  C    1  
ATOM     503  O  O    .  ILE  A  1   71  ?  -28.599   55.973   -6.164  1.00  13.70  ?   81  ILE  D  O    1  
ATOM     504  C  CB   .  ILE  A  1   71  ?  -31.056   54.162   -4.983  1.00  14.71  ?   81  ILE  D  CB   1  
ATOM     505  C  CG1  .  ILE  A  1   71  ?  -31.686   53.661   -3.683  1.00  14.76  ?   81  ILE  D  CG1  1  
ATOM     506  C  CG2  .  ILE  A  1   71  ?  -29.922   53.243   -5.422  1.00  14.57  ?   81  ILE  D  CG2  1  
ATOM     507  C  CD1  .  ILE  A  1   71  ?  -32.446   52.366   -3.852  1.00  14.88  ?   81  ILE  D  CD1  1  
ATOM     508  N  N    .  VAL  A  1   72  ?  -30.544   56.517   -7.174  1.00  13.10  ?   82  VAL  D  N    1  
ATOM     509  C  CA   .  VAL  A  1   72  ?  -29.902   56.991   -8.434  1.00  12.61  ?   82  VAL  D  CA   1  
ATOM     510  C  C    .  VAL  A  1   72  ?  -29.000   58.171   -8.081  1.00  12.22  ?   82  VAL  D  C    1  
ATOM     511  O  O    .  VAL  A  1   72  ?  -27.854   58.171   -8.531  1.00  11.73  ?   82  VAL  D  O    1  
ATOM     512  C  CB   .  VAL  A  1   72  ?  -30.935   57.371   -9.503  1.00  12.50  ?   82  VAL  D  CB   1  
ATOM     513  C  CG1  .  VAL  A  1   72  ?  -30.255   57.819  -10.782  1.00  12.40  ?   82  VAL  D  CG1  1  
ATOM     514  C  CG2  .  VAL  A  1   72  ?  -31.900   56.225   -9.766  1.00  12.66  ?   82  VAL  D  CG2  1  
ATOM     515  N  N    .  ARG  A  1   73  ?  -29.509   59.105   -7.271  1.00  12.32  ?   83  ARG  D  N    1  
ATOM     516  C  CA   .  ARG  A  1   73  ?  -28.775   60.313   -6.819  1.00  12.53  ?   83  ARG  D  CA   1  
ATOM     517  C  C    .  ARG  A  1   73  ?  -27.581   59.888   -5.946  1.00  12.67  ?   83  ARG  D  C    1  
ATOM     518  O  O    .  ARG  A  1   73  ?  -26.514   60.536   -6.042  1.00  12.80  ?   83  ARG  D  O    1  
ATOM     519  C  CB   .  ARG  A  1   73  ?  -29.705   61.299   -6.102  1.00  12.60  ?   83  ARG  D  CB   1  
ATOM     520  C  CG   .  ARG  A  1   73  ?  -29.067   62.671   -5.909  1.00  13.03  ?   83  ARG  D  CG   1  
ATOM     521  C  CD   .  ARG  A  1   73  ?  -29.777   63.628   -4.973  1.00  13.17  ?   83  ARG  D  CD   1  
ATOM     522  N  NE   .  ARG  A  1   73  ?  -30.378   62.955   -3.831  1.00  13.56  ?   83  ARG  D  NE   1  
ATOM     523  C  CZ   .  ARG  A  1   73  ?  -29.726   62.489   -2.759  1.00  13.77  ?   83  ARG  D  CZ   1  
ATOM     524  N  NH1  .  ARG  A  1   73  ?  -28.408   62.604   -2.644  1.00  13.68  ?   83  ARG  D  NH1  1  
ATOM     525  N  NH2  .  ARG  A  1   73  ?  -30.417   61.894   -1.800  1.00  13.69  ?   83  ARG  D  NH2  1  
ATOM     526  N  N    .  LEU  A  1   74  ?  -27.725   58.834   -5.135  1.00  12.63  ?   84  LEU  D  N    1  
ATOM     527  C  CA   .  LEU  A  1   74  ?  -26.603   58.288   -4.324  1.00  12.58  ?   84  LEU  D  CA   1  
ATOM     528  C  C    .  LEU  A  1   74  ?  -25.441   57.919   -5.256  1.00  13.23  ?   84  LEU  D  C    1  
ATOM     529  O  O    .  LEU  A  1   74  ?  -24.327   58.431   -5.057  1.00  13.37  ?   84  LEU  D  O    1  
ATOM     530  C  CB   .  LEU  A  1   74  ?  -27.082   57.077   -3.525  1.00  11.80  ?   84  LEU  D  CB   1  
ATOM     531  C  CG   .  LEU  A  1   74  ?  -25.987   56.343   -2.767  1.00  11.55  ?   84  LEU  D  CG   1  
ATOM     532  C  CD1  .  LEU  A  1   74  ?  -25.263   57.276   -1.799  1.00  11.34  ?   84  LEU  D  CD1  1  
ATOM     533  C  CD2  .  LEU  A  1   74  ?  -26.574   55.151   -2.038  1.00  11.65  ?   84  LEU  D  CD2  1  
ATOM     534  N  N    .  PHE  A  1   75  ?  -25.713   57.090   -6.259  1.00  14.07  ?   85  PHE  D  N    1  
ATOM     535  C  CA   .  PHE  A  1   75  ?  -24.706   56.531   -7.195  1.00  14.80  ?   85  PHE  D  CA   1  
ATOM     536  C  C    .  PHE  A  1   75  ?  -24.250   57.615   -8.179  1.00  15.17  ?   85  PHE  D  C    1  
ATOM     537  O  O    .  PHE  A  1   75  ?  -23.064   57.610   -8.544  1.00  15.55  ?   85  PHE  D  O    1  
ATOM     538  C  CB   .  PHE  A  1   75  ?  -25.244   55.276   -7.893  1.00  15.22  ?   85  PHE  D  CB   1  
ATOM     539  C  CG   .  PHE  A  1   75  ?  -25.156   54.017   -7.060  1.00  15.79  ?   85  PHE  D  CG   1  
ATOM     540  C  CD1  .  PHE  A  1   75  ?  -26.114   53.721   -6.102  1.00  16.12  ?   85  PHE  D  CD1  1  
ATOM     541  C  CD2  .  PHE  A  1   75  ?  -24.100   53.129   -7.210  1.00  16.24  ?   85  PHE  D  CD2  1  
ATOM     542  C  CE1  .  PHE  A  1   75  ?  -26.033   52.563   -5.339  1.00  16.20  ?   85  PHE  D  CE1  1  
ATOM     543  C  CE2  .  PHE  A  1   75  ?  -24.014   51.976   -6.438  1.00  16.27  ?   85  PHE  D  CE2  1  
ATOM     544  C  CZ   .  PHE  A  1   75  ?  -24.987   51.689   -5.511  1.00  16.15  ?   85  PHE  D  CZ   1  
ATOM     545  N  N    .  ASP  A  1   76  ?  -25.138   58.520   -8.599  1.00  15.57  ?   86  ASP  D  N    1  
ATOM     546  C  CA   .  ASP  A  1   76  ?  -24.755   59.656   -9.486  1.00  15.61  ?   86  ASP  D  CA   1  
ATOM     547  C  C    .  ASP  A  1   76  ?  -23.752   60.538   -8.731  1.00  16.15  ?   86  ASP  D  C    1  
ATOM     548  O  O    .  ASP  A  1   76  ?  -22.653   60.740   -9.286  1.00  16.81  ?   86  ASP  D  O    1  
ATOM     549  C  CB   .  ASP  A  1   76  ?  -25.960   60.461   -9.982  1.00  15.19  ?   86  ASP  D  CB   1  
ATOM     550  C  CG   .  ASP  A  1   76  ?  -26.819   59.731  -10.999  1.00  14.78  ?   86  ASP  D  CG   1  
ATOM     551  O  OD1  .  ASP  A  1   76  ?  -26.600   58.530  -11.196  1.00  14.52  ?   86  ASP  D  OD1  1  
ATOM     552  O  OD2  .  ASP  A  1   76  ?  -27.720   60.367  -11.568  1.00  14.51  ?   86  ASP  D  OD2  1  
ATOM     553  N  N    .  GLU  A  1   77  ?  -24.100   61.004   -7.516  1.00  16.19  ?   87  GLU  D  N    1  
ATOM     554  C  CA   .  GLU  A  1   77  ?  -23.257   61.909   -6.679  1.00  16.17  ?   87  GLU  D  CA   1  
ATOM     555  C  C    .  GLU  A  1   77  ?  -21.915   61.233   -6.407  1.00  16.32  ?   87  GLU  D  C    1  
ATOM     556  O  O    .  GLU  A  1   77  ?  -20.908   61.957   -6.342  1.00  16.42  ?   87  GLU  D  O    1  
ATOM     557  C  CB   .  GLU  A  1   77  ?  -23.884   62.233   -5.323  1.00  16.43  ?   87  GLU  D  CB   1  
ATOM     558  C  CG   .  GLU  A  1   77  ?  -24.784   63.454   -5.312  1.00  16.88  ?   87  GLU  D  CG   1  
ATOM     559  C  CD   .  GLU  A  1   77  ?  -25.363   63.769   -3.937  1.00  17.51  ?   87  GLU  D  CD   1  
ATOM     560  O  OE1  .  GLU  A  1   77  ?  -26.603   63.879   -3.822  1.00  18.04  ?   87  GLU  D  OE1  1  
ATOM     561  O  OE2  .  GLU  A  1   77  ?  -24.579   63.885   -2.972  1.00  17.67  ?   87  GLU  D  OE2  1  
ATOM     562  N  N    .  ALA  A  1   78  ?  -21.928   59.906   -6.241  1.00  16.51  ?   88  ALA  D  N    1  
ATOM     563  C  CA   .  ALA  A  1   78  ?  -20.769   59.073   -5.838  1.00  16.36  ?   88  ALA  D  CA   1  
ATOM     564  C  C    .  ALA  A  1   78  ?  -19.720   59.057   -6.951  1.00  15.63  ?   88  ALA  D  C    1  
ATOM     565  O  O    .  ALA  A  1   78  ?  -18.530   59.089   -6.611  1.00  14.91  ?   88  ALA  D  O    1  
ATOM     566  C  CB   .  ALA  A  1   78  ?  -21.222   57.671   -5.494  1.00  16.79  ?   88  ALA  D  CB   1  
ATOM     567  N  N    .  VAL  A  1   79  ?  -20.144   59.017   -8.219  1.00  15.68  ?   89  VAL  D  N    1  
ATOM     568  C  CA   .  VAL  A  1   79  ?  -19.222   58.972   -9.403  1.00  16.13  ?   89  VAL  D  CA   1  
ATOM     569  C  C    .  VAL  A  1   79  ?  -18.778   60.401   -9.765  1.00  15.65  ?   89  VAL  D  C    1  
ATOM     570  O  O    .  VAL  A  1   79  ?  -17.617   60.579  -10.199  1.00  14.78  ?   89  VAL  D  O    1  
ATOM     571  C  CB   .  VAL  A  1   79  ?  -19.847   58.265  -10.623  1.00  16.31  ?   89  VAL  D  CB   1  
ATOM     572  C  CG1  .  VAL  A  1   79  ?  -18.811   58.052  -11.720  1.00  16.31  ?   89  VAL  D  CG1  1  
ATOM     573  C  CG2  .  VAL  A  1   79  ?  -20.501   56.941  -10.255  1.00  16.53  ?   89  VAL  D  CG2  1  
ATOM     574  N  N    .  ALA  A  1   80  ?  -19.679   61.372   -9.605  1.00  15.39  ?   90  ALA  D  N    1  
ATOM     575  C  CA   .  ALA  A  1   80  ?  -19.409   62.811   -9.793  1.00  15.55  ?   90  ALA  D  CA   1  
ATOM     576  C  C    .  ALA  A  1   80  ?  -18.261   63.243   -8.875  1.00  15.86  ?   90  ALA  D  C    1  
ATOM     577  O  O    .  ALA  A  1   80  ?  -17.549   64.176   -9.234  1.00  16.49  ?   90  ALA  D  O    1  
ATOM     578  C  CB   .  ALA  A  1   80  ?  -20.659   63.612   -9.530  1.00  15.52  ?   90  ALA  D  CB   1  
ATOM     579  N  N    .  HIS  A  1   81  ?  -18.076   62.599   -7.725  1.00  16.43  ?   91  HIS  D  N    1  
ATOM     580  C  CA   .  HIS  A  1   81  ?  -17.097   63.047   -6.695  1.00  16.71  ?   91  HIS  D  CA   1  
ATOM     581  C  C    .  HIS  A  1   81  ?  -15.713   62.431   -6.934  1.00  16.87  ?   91  HIS  D  C    1  
ATOM     582  O  O    .  HIS  A  1   81  ?  -14.772   63.221   -7.111  1.00  17.14  ?   91  HIS  D  O    1  
ATOM     583  C  CB   .  HIS  A  1   81  ?  -17.600   62.742   -5.282  1.00  16.42  ?   91  HIS  D  CB   1  
ATOM     584  C  CG   .  HIS  A  1   81  ?  -16.762   63.378   -4.235  1.00  16.12  ?   91  HIS  D  CG   1  
ATOM     585  N  ND1  .  HIS  A  1   81  ?  -15.604   62.782   -3.775  1.00  16.26  ?   91  HIS  D  ND1  1  
ATOM     586  C  CD2  .  HIS  A  1   81  ?  -16.899   64.549   -3.580  1.00  15.85  ?   91  HIS  D  CD2  1  
ATOM     587  C  CE1  .  HIS  A  1   81  ?  -15.062   63.556   -2.860  1.00  16.44  ?   91  HIS  D  CE1  1  
ATOM     588  N  NE2  .  HIS  A  1   81  ?  -15.847   64.647   -2.719  1.00  16.30  ?   91  HIS  D  NE2  1  
ATOM     589  N  N    .  PHE  A  1   82  ?  -15.617   61.091   -6.952  1.00  16.74  ?   92  PHE  D  N    1  
ATOM     590  C  CA   .  PHE  A  1   82  ?  -14.357   60.295   -6.894  1.00  16.50  ?   92  PHE  D  CA   1  
ATOM     591  C  C    .  PHE  A  1   82  ?  -13.829   59.903   -8.287  1.00  16.80  ?   92  PHE  D  C    1  
ATOM     592  O  O    .  PHE  A  1   82  ?  -12.620   59.585   -8.396  1.00  16.95  ?   92  PHE  D  O    1  
ATOM     593  C  CB   .  PHE  A  1   82  ?  -14.568   59.030   -6.058  1.00  16.30  ?   92  PHE  D  CB   1  
ATOM     594  C  CG   .  PHE  A  1   82  ?  -14.396   59.233   -4.576  1.00  15.93  ?   92  PHE  D  CG   1  
ATOM     595  C  CD1  .  PHE  A  1   82  ?  -13.138   59.433   -4.038  1.00  15.83  ?   92  PHE  D  CD1  1  
ATOM     596  C  CD2  .  PHE  A  1   82  ?  -15.486   59.234   -3.724  1.00  15.83  ?   92  PHE  D  CD2  1  
ATOM     597  C  CE1  .  PHE  A  1   82  ?  -12.974   59.636   -2.678  1.00  15.77  ?   92  PHE  D  CE1  1  
ATOM     598  C  CE2  .  PHE  A  1   82  ?  -15.318   59.431   -2.364  1.00  15.81  ?   92  PHE  D  CE2  1  
ATOM     599  C  CZ   .  PHE  A  1   82  ?  -14.063   59.625   -1.843  1.00  15.77  ?   92  PHE  D  CZ   1  
ATOM     600  N  N    .  GLY  A  1   83  ?  -14.682   59.895   -9.317  1.00  16.82  ?   93  GLY  D  N    1  
ATOM     601  C  CA   .  GLY  A  1   83  ?  -14.269   59.667  -10.720  1.00  16.43  ?   93  GLY  D  CA   1  
ATOM     602  C  C    .  GLY  A  1   83  ?  -14.929   58.434  -11.309  1.00  16.20  ?   93  GLY  D  C    1  
ATOM     603  O  O    .  GLY  A  1   83  ?  -15.287   58.463  -12.490  1.00  16.05  ?   93  GLY  D  O    1  
ATOM     604  N  N    .  GLN  A  1   84  ?  -15.137   57.402  -10.490  1.00  16.11  ?   94  GLN  D  N    1  
ATOM     605  C  CA   .  GLN  A  1   84  ?  -15.505   56.025  -10.927  1.00  15.20  ?   94  GLN  D  CA   1  
ATOM     606  C  C    .  GLN  A  1   84  ?  -16.063   55.246   -9.739  1.00  14.37  ?   94  GLN  D  C    1  
ATOM     607  O  O    .  GLN  A  1   84  ?  -15.851   55.689   -8.589  1.00  14.05  ?   94  GLN  D  O    1  
ATOM     608  C  CB   .  GLN  A  1   84  ?  -14.251   55.306  -11.415  1.00  15.00  ?   94  GLN  D  CB   1  
ATOM     609  C  CG   .  GLN  A  1   84  ?  -13.039   55.649  -10.560  1.00  14.73  ?   94  GLN  D  CG   1  
ATOM     610  C  CD   .  GLN  A  1   84  ?  -11.970   54.600  -10.659  1.00  14.54  ?   94  GLN  D  CD   1  
ATOM     611  O  OE1  .  GLN  A  1   84  ?  -11.703   54.079  -11.737  1.00  14.92  ?   94  GLN  D  OE1  1  
ATOM     612  N  NE2  .  GLN  A  1   84  ?  -11.360   54.286   -9.528  1.00  14.41  ?   94  GLN  D  NE2  1  
ATOM     613  N  N    .  LEU  A  1   85  ?  -16.711   54.116  -10.009  1.00  13.64  ?   95  LEU  D  N    1  
ATOM     614  C  CA   .  LEU  A  1   85  ?  -17.073   53.140   -8.953  1.00  13.34  ?   95  LEU  D  CA   1  
ATOM     615  C  C    .  LEU  A  1   85  ?  -16.703   51.730   -9.424  1.00  12.97  ?   95  LEU  D  C    1  
ATOM     616  O  O    .  LEU  A  1   85  ?  -16.903   51.408  -10.624  1.00  13.10  ?   95  LEU  D  O    1  
ATOM     617  C  CB   .  LEU  A  1   85  ?  -18.562   53.259   -8.609  1.00  13.44  ?   95  LEU  D  CB   1  
ATOM     618  C  CG   .  LEU  A  1   85  ?  -18.975   52.591   -7.296  1.00  13.55  ?   95  LEU  D  CG   1  
ATOM     619  C  CD1  .  LEU  A  1   85  ?  -18.320   53.292   -6.107  1.00  13.64  ?   95  LEU  D  CD1  1  
ATOM     620  C  CD2  .  LEU  A  1   85  ?  -20.496   52.557   -7.148  1.00  13.34  ?   95  LEU  D  CD2  1  
ATOM     621  N  N    .  ASP  A  1   86  ?  -16.172   50.938   -8.491  1.00  12.13  ?   96  ASP  D  N    1  
ATOM     622  C  CA   .  ASP  A  1   86  ?  -15.694   49.545   -8.693  1.00  11.20  ?   96  ASP  D  CA   1  
ATOM     623  C  C    .  ASP  A  1   86  ?  -16.542   48.592   -7.848  1.00  10.54  ?   96  ASP  D  C    1  
ATOM     624  O  O    .  ASP  A  1   86  ?  -17.005   47.584   -8.382  1.00  10.06  ?   96  ASP  D  O    1  
ATOM     625  C  CB   .  ASP  A  1   86  ?  -14.218   49.461   -8.310  1.00  10.98  ?   96  ASP  D  CB   1  
ATOM     626  C  CG   .  ASP  A  1   86  ?  -13.363   50.427   -9.106  1.00  10.64  ?   96  ASP  D  CG   1  
ATOM     627  O  OD1  .  ASP  A  1   86  ?  -13.362   50.300  -10.357  1.00  10.27  ?   96  ASP  D  OD1  1  
ATOM     628  O  OD2  .  ASP  A  1   86  ?  -12.737   51.303   -8.471  1.00  10.20  ?   96  ASP  D  OD2  1  
ATOM     629  N  N    .  ILE  A  1   87  ?  -16.744   48.937   -6.578  1.00  10.23  ?   97  ILE  D  N    1  
ATOM     630  C  CA   .  ILE  A  1   87  ?  -17.350   48.057   -5.541  1.00  10.05  ?   97  ILE  D  CA   1  
ATOM     631  C  C    .  ILE  A  1   87  ?  -18.549   48.770   -4.920  1.00   9.71  ?   97  ILE  D  C    1  
ATOM     632  O  O    .  ILE  A  1   87  ?  -18.427   49.961   -4.619  1.00   9.47  ?   97  ILE  D  O    1  
ATOM     633  C  CB   .  ILE  A  1   87  ?  -16.300   47.703   -4.476  1.00  10.24  ?   97  ILE  D  CB   1  
ATOM     634  C  CG1  .  ILE  A  1   87  ?  -15.017   47.116   -5.090  1.00  10.34  ?   97  ILE  D  CG1  1  
ATOM     635  C  CG2  .  ILE  A  1   87  ?  -16.926   46.789   -3.437  1.00  10.28  ?   97  ILE  D  CG2  1  
ATOM     636  C  CD1  .  ILE  A  1   87  ?  -13.750   47.297   -4.253  1.00  10.24  ?   97  ILE  D  CD1  1  
ATOM     637  N  N    .  ALA  A  1   88  ?  -19.658   48.051   -4.757  1.00   9.71  ?   98  ALA  D  N    1  
ATOM     638  C  CA   .  ALA  A  1   88  ?  -20.913   48.520   -4.119  1.00   9.85  ?   98  ALA  D  CA   1  
ATOM     639  C  C    .  ALA  A  1   88  ?  -21.437   47.413   -3.213  1.00   9.83  ?   98  ALA  D  C    1  
ATOM     640  O  O    .  ALA  A  1   88  ?  -21.756   46.314   -3.700  1.00  10.26  ?   98  ALA  D  O    1  
ATOM     641  C  CB   .  ALA  A  1   88  ?  -21.956   48.900   -5.140  1.00   9.88  ?   98  ALA  D  CB   1  
ATOM     642  N  N    .  VAL  A  1   89  ?  -21.481   47.682   -1.926  1.00   9.68  ?   99  VAL  D  N    1  
ATOM     643  C  CA   .  VAL  A  1   89  ?  -21.918   46.683   -0.924  1.00   9.76  ?   99  VAL  D  CA   1  
ATOM     644  C  C    .  VAL  A  1   89  ?  -23.314   47.116   -0.489  1.00   9.88  ?   99  VAL  D  C    1  
ATOM     645  O  O    .  VAL  A  1   89  ?  -23.414   48.240    0.032  1.00  10.09  ?   99  VAL  D  O    1  
ATOM     646  C  CB   .  VAL  A  1   89  ?  -20.898   46.620    0.226  1.00   9.67  ?   99  VAL  D  CB   1  
ATOM     647  C  CG1  .  VAL  A  1   89  ?  -21.344   45.716    1.357  1.00   9.61  ?   99  VAL  D  CG1  1  
ATOM     648  C  CG2  .  VAL  A  1   89  ?  -19.542   46.187   -0.294  1.00   9.62  ?   99  VAL  D  CG2  1  
ATOM     649  N  N    .  SER  A  1   90  ?  -24.338   46.305   -0.783  1.00   9.91  ?  100  SER  D  N    1  
ATOM     650  C  CA   .  SER  A  1   90  ?  -25.733   46.509   -0.319  1.00  10.00  ?  100  SER  D  CA   1  
ATOM     651  C  C    .  SER  A  1   90  ?  -25.867   45.949    1.105  1.00  10.23  ?  100  SER  D  C    1  
ATOM     652  O  O    .  SER  A  1   90  ?  -25.983   44.710    1.238  1.00  10.23  ?  100  SER  D  O    1  
ATOM     653  C  CB   .  SER  A  1   90  ?  -26.725   45.902   -1.264  1.00   9.88  ?  100  SER  D  CB   1  
ATOM     654  O  OG   .  SER  A  1   90  ?  -28.040   46.277   -0.887  1.00   9.90  ?  100  SER  D  OG   1  
ATOM     655  N  N    .  ASN  A  1   91  ?  -25.887   46.829    2.116  1.00  10.40  ?  101  ASN  D  N    1  
ATOM     656  C  CA   .  ASN  A  1   91  ?  -25.906   46.367    3.532  1.00  10.71  ?  101  ASN  D  CA   1  
ATOM     657  C  C    .  ASN  A  1   91  ?  -27.133   46.902    4.285  1.00  10.98  ?  101  ASN  D  C    1  
ATOM     658  O  O    .  ASN  A  1   91  ?  -27.555   46.236    5.238  1.00  11.20  ?  101  ASN  D  O    1  
ATOM     659  C  CB   .  ASN  A  1   91  ?  -24.604   46.744    4.247  1.00  10.69  ?  101  ASN  D  CB   1  
ATOM     660  C  CG   .  ASN  A  1   91  ?  -24.794   47.097    5.708  1.00  10.76  ?  101  ASN  D  CG   1  
ATOM     661  O  OD1  .  ASN  A  1   91  ?  -24.630   46.249    6.582  1.00  10.40  ?  101  ASN  D  OD1  1  
ATOM     662  N  ND2  .  ASN  A  1   91  ?  -25.133   48.346    5.982  1.00  10.92  ?  101  ASN  D  ND2  1  
ATOM     663  N  N    .  SER  A  1   92  ?  -27.666   48.068    3.909  1.00  11.12  ?  102  SER  D  N    1  
ATOM     664  C  CA   .  SER  A  1   92  ?  -28.800   48.660    4.672  1.00  11.11  ?  102  SER  D  CA   1  
ATOM     665  C  C    .  SER  A  1   92  ?  -29.881   47.597    4.918  1.00  11.22  ?  102  SER  D  C    1  
ATOM     666  O  O    .  SER  A  1   92  ?  -30.215   46.874    3.958  1.00  10.84  ?  102  SER  D  O    1  
ATOM     667  C  CB   .  SER  A  1   92  ?  -29.365   49.854    3.952  1.00  11.10  ?  102  SER  D  CB   1  
ATOM     668  O  OG   .  SER  A  1   92  ?  -28.368   50.846    3.763  1.00  10.79  ?  102  SER  D  OG   1  
ATOM     669  N  N    .  GLY  A  1   93  ?  -30.412   47.507    6.146  1.00  11.49  ?  103  GLY  D  N    1  
ATOM     670  C  CA   .  GLY  A  1   93  ?  -31.402   46.454    6.456  1.00  11.66  ?  103  GLY  D  CA   1  
ATOM     671  C  C    .  GLY  A  1   93  ?  -32.112   46.627    7.792  1.00  11.88  ?  103  GLY  D  C    1  
ATOM     672  O  O    .  GLY  A  1   93  ?  -31.538   47.291    8.678  1.00  11.75  ?  103  GLY  D  O    1  
ATOM     673  N  N    .  VAL  A  1   94  ?  -33.315   46.054    7.934  1.00  12.51  ?  104  VAL  D  N    1  
ATOM     674  C  CA   .  VAL  A  1   94  ?  -34.098   46.099    9.212  1.00  12.94  ?  104  VAL  D  CA   1  
ATOM     675  C  C    .  VAL  A  1   94  ?  -34.540   44.680    9.619  1.00  13.42  ?  104  VAL  D  C    1  
ATOM     676  O  O    .  VAL  A  1   94  ?  -34.803   43.859    8.725  1.00  13.45  ?  104  VAL  D  O    1  
ATOM     677  C  CB   .  VAL  A  1   94  ?  -35.325   47.021    9.056  1.00  12.88  ?  104  VAL  D  CB   1  
ATOM     678  C  CG1  .  VAL  A  1   94  ?  -34.938   48.483    8.959  1.00  12.99  ?  104  VAL  D  CG1  1  
ATOM     679  C  CG2  .  VAL  A  1   94  ?  -36.195   46.644    7.870  1.00  12.78  ?  104  VAL  D  CG2  1  
ATOM     680  N  N    .  VAL  A  1   95  ?  -34.674   44.416   10.923  1.00  14.17  ?  105  VAL  D  N    1  
ATOM     681  C  CA   .  VAL  A  1   95  ?  -35.225   43.140   11.482  1.00  14.70  ?  105  VAL  D  CA   1  
ATOM     682  C  C    .  VAL  A  1   95  ?  -36.714   43.335   11.793  1.00  15.68  ?  105  VAL  D  C    1  
ATOM     683  O  O    .  VAL  A  1   95  ?  -37.138   44.481   11.931  1.00  15.75  ?  105  VAL  D  O    1  
ATOM     684  C  CB   .  VAL  A  1   95  ?  -34.446   42.686   12.732  1.00  14.48  ?  105  VAL  D  CB   1  
ATOM     685  C  CG1  .  VAL  A  1   95  ?  -34.818   43.462   13.985  1.00  14.30  ?  105  VAL  D  CG1  1  
ATOM     686  C  CG2  .  VAL  A  1   95  ?  -34.622   41.206   12.972  1.00  14.63  ?  105  VAL  D  CG2  1  
ATOM     687  N  N    .  SER  A  1   96  ?  -37.488   42.255   11.836  1.00  17.42  ?  106  SER  D  N    1  
ATOM     688  C  CA   .  SER  A  1   96  ?  -38.916   42.305   12.227  1.00  18.79  ?  106  SER  D  CA   1  
ATOM     689  C  C    .  SER  A  1   96  ?  -39.262   40.938   12.818  1.00  21.53  ?  106  SER  D  C    1  
ATOM     690  O  O    .  SER  A  1   96  ?  -38.952   39.934   12.168  1.00  22.27  ?  106  SER  D  O    1  
ATOM     691  C  CB   .  SER  A  1   96  ?  -39.793   42.623   11.075  1.00  18.03  ?  106  SER  D  CB   1  
ATOM     692  O  OG   .  SER  A  1   96  ?  -41.113   42.912   11.500  1.00  17.41  ?  106  SER  D  OG   1  
ATOM     693  N  N    .  PHE  A  1   97  ?  -39.844   40.907   14.019  1.00  24.85  ?  107  PHE  D  N    1  
ATOM     694  C  CA   .  PHE  A  1   97  ?  -40.222   39.623   14.664  1.00  28.38  ?  107  PHE  D  CA   1  
ATOM     695  C  C    .  PHE  A  1   97  ?  -41.701   39.666   15.044  1.00  25.34  ?  107  PHE  D  C    1  
ATOM     696  O  O    .  PHE  A  1   97  ?  -42.125   40.664   15.632  1.00  26.05  ?  107  PHE  D  O    1  
ATOM     697  C  CB   .  PHE  A  1   97  ?  -39.287   39.298   15.833  1.00  36.57  ?  107  PHE  D  CB   1  
ATOM     698  C  CG   .  PHE  A  1   97  ?  -39.698   38.158   16.732  1.00  44.94  ?  107  PHE  D  CG   1  
ATOM     699  C  CD1  .  PHE  A  1   97  ?  -40.772   38.280   17.600  1.00  49.98  ?  107  PHE  D  CD1  1  
ATOM     700  C  CD2  .  PHE  A  1   97  ?  -38.982   36.974   16.743  1.00  49.95  ?  107  PHE  D  CD2  1  
ATOM     701  C  CE1  .  PHE  A  1   97  ?  -41.141   37.236   18.433  1.00  56.01  ?  107  PHE  D  CE1  1  
ATOM     702  C  CE2  .  PHE  A  1   97  ?  -39.352   35.930   17.576  1.00  56.57  ?  107  PHE  D  CE2  1  
ATOM     703  C  CZ   .  PHE  A  1   97  ?  -40.429   36.063   18.422  1.00  59.03  ?  107  PHE  D  CZ   1  
ATOM     704  N  N    .  GLY  A  1   98  ?  -42.445   38.619   14.684  1.00  22.26  ?  108  GLY  D  N    1  
ATOM     705  C  CA   .  GLY  A  1   98  ?  -43.898   38.560   14.933  1.00  19.92  ?  108  GLY  D  CA   1  
ATOM     706  C  C    .  GLY  A  1   98  ?  -44.545   37.367   14.249  1.00  17.77  ?  108  GLY  D  C    1  
ATOM     707  O  O    .  GLY  A  1   98  ?  -44.254   37.139   13.076  1.00  18.31  ?  108  GLY  D  O    1  
ATOM     708  N  N    .  HIS  A  1   99  ?  -45.386   36.631   14.964  1.00  15.41  ?  109  HIS  D  N    1  
ATOM     709  C  CA   .  HIS  A  1   99  ?  -46.075   35.452   14.398  1.00  14.18  ?  109  HIS  D  CA   1  
ATOM     710  C  C    .  HIS  A  1   99  ?  -46.749   35.866   13.100  1.00  13.74  ?  109  HIS  D  C    1  
ATOM     711  O  O    .  HIS  A  1   99  ?  -47.089   37.031   12.926  1.00  14.10  ?  109  HIS  D  O    1  
ATOM     712  C  CB   .  HIS  A  1   99  ?  -47.077   34.909   15.415  1.00  13.44  ?  109  HIS  D  CB   1  
ATOM     713  C  CG   .  HIS  A  1   99  ?  -47.688   33.589   15.113  1.00  12.82  ?  109  HIS  D  CG   1  
ATOM     714  N  ND1  .  HIS  A  1   99  ?  -48.680   33.421   14.177  1.00  12.28  ?  109  HIS  D  ND1  1  
ATOM     715  C  CD2  .  HIS  A  1   99  ?  -47.479   32.390   15.651  1.00  12.58  ?  109  HIS  D  CD2  1  
ATOM     716  C  CE1  .  HIS  A  1   99  ?  -49.033   32.149   14.143  1.00  12.27  ?  109  HIS  D  CE1  1  
ATOM     717  N  NE2  .  HIS  A  1   99  ?  -48.317   31.507   15.032  1.00  12.41  ?  109  HIS  D  NE2  1  
ATOM     718  N  N    .  LEU  A  1  100  ?  -46.937   34.911   12.206  1.00  13.00  ?  110  LEU  D  N    1  
ATOM     719  C  CA   .  LEU  A  1  100  ?  -47.630   35.205   10.922  1.00  12.21  ?  110  LEU  D  CA   1  
ATOM     720  C  C    .  LEU  A  1  100  ?  -48.972   35.901   11.182  1.00  11.56  ?  110  LEU  D  C    1  
ATOM     721  O  O    .  LEU  A  1  100  ?  -49.297   36.803   10.408  1.00  12.02  ?  110  LEU  D  O    1  
ATOM     722  C  CB   .  LEU  A  1  100  ?  -47.863   33.904   10.148  1.00  12.08  ?  110  LEU  D  CB   1  
ATOM     723  C  CG   .  LEU  A  1  100  ?  -48.718   34.063    8.898  1.00  11.95  ?  110  LEU  D  CG   1  
ATOM     724  C  CD1  .  LEU  A  1  100  ?  -47.983   34.926    7.886  1.00  11.88  ?  110  LEU  D  CD1  1  
ATOM     725  C  CD2  .  LEU  A  1  100  ?  -49.095   32.712    8.317  1.00  11.98  ?  110  LEU  D  CD2  1  
ATOM     726  N  N    .  LYS  A  1  101  ?  -49.726   35.487   12.204  1.00  10.53  ?  111  LYS  D  N    1  
ATOM     727  C  CA   .  LYS  A  1  101  ?  -51.147   35.874   12.351  1.00  10.01  ?  111  LYS  D  CA   1  
ATOM     728  C  C    .  LYS  A  1  101  ?  -51.250   37.398   12.456  1.00   9.62  ?  111  LYS  D  C    1  
ATOM     729  O  O    .  LYS  A  1  101  ?  -52.191   37.945   11.836  1.00   9.64  ?  111  LYS  D  O    1  
ATOM     730  C  CB   .  LYS  A  1  101  ?  -51.814   35.074   13.478  1.00  10.17  ?  111  LYS  D  CB   1  
ATOM     731  C  CG   .  LYS  A  1  101  ?  -51.419   35.322   14.938  1.00  10.18  ?  111  LYS  D  CG   1  
ATOM     732  C  CD   .  LYS  A  1  101  ?  -52.026   34.253   15.900  1.00  10.00  ?  111  LYS  D  CD   1  
ATOM     733  C  CE   .  LYS  A  1  101  ?  -52.445   34.762   17.262  1.00   9.82  ?  111  LYS  D  CE   1  
ATOM     734  N  NZ   .  LYS  A  1  101  ?  -51.260   34.949   18.125  1.00   9.80  ?  111  LYS  D  NZ   1  
ATOM     735  N  N    .  ASP  A  1  102  ?  -50.278   38.059   13.100  1.00   9.22  ?  112  ASP  D  N    1  
ATOM     736  C  CA   .  ASP  A  1  102  ?  -50.312   39.519   13.420  1.00   8.98  ?  112  ASP  D  CA   1  
ATOM     737  C  C    .  ASP  A  1  102  ?  -49.494   40.373   12.425  1.00   8.83  ?  112  ASP  D  C    1  
ATOM     738  O  O    .  ASP  A  1  102  ?  -49.477   41.619   12.578  1.00   8.79  ?  112  ASP  D  O    1  
ATOM     739  C  CB   .  ASP  A  1  102  ?  -49.822   39.762   14.845  1.00   8.85  ?  112  ASP  D  CB   1  
ATOM     740  C  CG   .  ASP  A  1  102  ?  -50.154   38.619   15.770  1.00   8.74  ?  112  ASP  D  CG   1  
ATOM     741  O  OD1  .  ASP  A  1  102  ?  -51.327   38.490   16.133  1.00   8.68  ?  112  ASP  D  OD1  1  
ATOM     742  O  OD2  .  ASP  A  1  102  ?  -49.232   37.861   16.090  1.00   8.72  ?  112  ASP  D  OD2  1  
ATOM     743  N  N    .  VAL  A  1  103  ?  -48.845   39.771   11.428  1.00   8.70  ?  113  VAL  D  N    1  
ATOM     744  C  CA   .  VAL  A  1  103  ?  -48.084   40.541   10.401  1.00   8.72  ?  113  VAL  D  CA   1  
ATOM     745  C  C    .  VAL  A  1  103  ?  -49.085   41.347    9.570  1.00   8.80  ?  113  VAL  D  C    1  
ATOM     746  O  O    .  VAL  A  1  103  ?  -49.855   40.735    8.816  1.00   8.67  ?  113  VAL  D  O    1  
ATOM     747  C  CB   .  VAL  A  1  103  ?  -47.219   39.641    9.500  1.00   8.68  ?  113  VAL  D  CB   1  
ATOM     748  C  CG1  .  VAL  A  1  103  ?  -46.483   40.467    8.448  1.00   8.64  ?  113  VAL  D  CG1  1  
ATOM     749  C  CG2  .  VAL  A  1  103  ?  -46.251   38.784   10.310  1.00   8.60  ?  113  VAL  D  CG2  1  
ATOM     750  N  N    .  THR  A  1  104  ?  -49.024   42.671    9.681  1.00   8.94  ?  114  THR  D  N    1  
ATOM     751  C  CA   .  THR  A  1  104  ?  -49.896   43.642    8.979  1.00   9.12  ?  114  THR  D  CA   1  
ATOM     752  C  C    .  THR  A  1  104  ?  -49.255   44.061    7.647  1.00   9.41  ?  114  THR  D  C    1  
ATOM     753  O  O    .  THR  A  1  104  ?  -48.046   43.802    7.459  1.00   9.49  ?  114  THR  D  O    1  
ATOM     754  C  CB   .  THR  A  1  104  ?  -50.063   44.848    9.889  1.00   9.19  ?  114  THR  D  CB   1  
ATOM     755  O  OG1  .  THR  A  1  104  ?  -48.835   45.563    9.781  1.00   9.30  ?  114  THR  D  OG1  1  
ATOM     756  C  CG2  .  THR  A  1  104  ?  -50.290   44.458   11.330  1.00   9.29  ?  114  THR  D  CG2  1  
ATOM     757  N  N    .  GLU  A  1  105  ?  -50.023   44.699    6.759  1.00   9.64  ?  115  GLU  D  N    1  
ATOM     758  C  CA   .  GLU  A  1  105  ?  -49.539   45.223    5.449  1.00   9.91  ?  115  GLU  D  CA   1  
ATOM     759  C  C    .  GLU  A  1  105  ?  -48.370   46.184    5.690  1.00  10.41  ?  115  GLU  D  C    1  
ATOM     760  O  O    .  GLU  A  1  105  ?  -47.363   46.134    4.947  1.00  10.06  ?  115  GLU  D  O    1  
ATOM     761  C  CB   .  GLU  A  1  105  ?  -50.639   45.994    4.707  1.00   9.74  ?  115  GLU  D  CB   1  
ATOM     762  C  CG   .  GLU  A  1  105  ?  -51.689   45.131    4.042  1.00   9.58  ?  115  GLU  D  CG   1  
ATOM     763  C  CD   .  GLU  A  1  105  ?  -52.781   45.918    3.339  1.00   9.50  ?  115  GLU  D  CD   1  
ATOM     764  O  OE1  .  GLU  A  1  105  ?  -52.500   46.545    2.324  1.00   9.65  ?  115  GLU  D  OE1  1  
ATOM     765  O  OE2  .  GLU  A  1  105  ?  -53.908   45.904    3.813  1.00   9.51  ?  115  GLU  D  OE2  1  
ATOM     766  N  N    .  GLU  A  1  106  ?  -48.524   47.037    6.698  1.00  11.31  ?  116  GLU  D  N    1  
ATOM     767  C  CA   .  GLU  A  1  106  ?  -47.636   48.194    6.966  1.00  12.31  ?  116  GLU  D  CA   1  
ATOM     768  C  C    .  GLU  A  1  106  ?  -46.283   47.638    7.437  1.00  11.74  ?  116  GLU  D  C    1  
ATOM     769  O  O    .  GLU  A  1  106  ?  -45.210   48.150    7.011  1.00  11.49  ?  116  GLU  D  O    1  
ATOM     770  C  CB   .  GLU  A  1  106  ?  -48.326   49.136    7.962  1.00  13.75  ?  116  GLU  D  CB   1  
ATOM     771  C  CG   .  GLU  A  1  106  ?  -49.722   49.599    7.520  1.00  15.20  ?  116  GLU  D  CG   1  
ATOM     772  C  CD   .  GLU  A  1  106  ?  -50.892   48.596    7.617  1.00  16.68  ?  116  GLU  D  CD   1  
ATOM     773  O  OE1  .  GLU  A  1  106  ?  -50.764   47.585    8.386  1.00  17.31  ?  116  GLU  D  OE1  1  
ATOM     774  O  OE2  .  GLU  A  1  106  ?  -51.960   48.812    6.919  1.00  17.20  ?  116  GLU  D  OE2  1  
ATOM     775  N  N    .  GLU  A  1  107  ?  -46.321   46.566    8.220  1.00  11.08  ?  117  GLU  D  N    1  
ATOM     776  C  CA   .  GLU  A  1  107  ?  -45.086   45.932    8.712  1.00  10.98  ?  117  GLU  D  CA   1  
ATOM     777  C  C    .  GLU  A  1  107  ?  -44.348   45.233    7.566  1.00  11.22  ?  117  GLU  D  C    1  
ATOM     778  O  O    .  GLU  A  1  107  ?  -43.110   45.374    7.534  1.00  11.26  ?  117  GLU  D  O    1  
ATOM     779  C  CB   .  GLU  A  1  107  ?  -45.395   44.958    9.836  1.00  10.86  ?  117  GLU  D  CB   1  
ATOM     780  C  CG   .  GLU  A  1  107  ?  -44.141   44.535   10.560  1.00  10.87  ?  117  GLU  D  CG   1  
ATOM     781  C  CD   .  GLU  A  1  107  ?  -43.210   45.683   10.912  1.00  10.90  ?  117  GLU  D  CD   1  
ATOM     782  O  OE1  .  GLU  A  1  107  ?  -43.618   46.883   10.765  1.00  10.81  ?  117  GLU  D  OE1  1  
ATOM     783  O  OE2  .  GLU  A  1  107  ?  -42.081   45.376   11.345  1.00  10.80  ?  117  GLU  D  OE2  1  
ATOM     784  N  N    .  PHE  A  1  108  ?  -45.064   44.504    6.687  1.00  11.35  ?  118  PHE  D  N    1  
ATOM     785  C  CA   .  PHE  A  1  108  ?  -44.501   43.724    5.541  1.00  11.05  ?  118  PHE  D  CA   1  
ATOM     786  C  C    .  PHE  A  1  108  ?  -43.761   44.668    4.595  1.00  10.75  ?  118  PHE  D  C    1  
ATOM     787  O  O    .  PHE  A  1  108  ?  -42.652   44.312    4.141  1.00  10.72  ?  118  PHE  D  O    1  
ATOM     788  C  CB   .  PHE  A  1  108  ?  -45.576   42.974    4.741  1.00  11.27  ?  118  PHE  D  CB   1  
ATOM     789  C  CG   .  PHE  A  1  108  ?  -45.110   42.300    3.461  1.00  11.43  ?  118  PHE  D  CG   1  
ATOM     790  C  CD1  .  PHE  A  1  108  ?  -44.935   43.021    2.285  1.00  11.64  ?  118  PHE  D  CD1  1  
ATOM     791  C  CD2  .  PHE  A  1  108  ?  -44.881   40.931    3.417  1.00  11.43  ?  118  PHE  D  CD2  1  
ATOM     792  C  CE1  .  PHE  A  1  108  ?  -44.508   42.402    1.118  1.00  11.65  ?  118  PHE  D  CE1  1  
ATOM     793  C  CE2  .  PHE  A  1  108  ?  -44.461   40.311    2.250  1.00  11.39  ?  118  PHE  D  CE2  1  
ATOM     794  C  CZ   .  PHE  A  1  108  ?  -44.268   41.048    1.105  1.00  11.55  ?  118  PHE  D  CZ   1  
ATOM     795  N  N    .  ASP  A  1  109  ?  -44.385   45.810    4.289  1.00  10.34  ?  119  ASP  D  N    1  
ATOM     796  C  CA   .  ASP  A  1  109  ?  -43.864   46.806    3.318  1.00  10.08  ?  119  ASP  D  CA   1  
ATOM     797  C  C    .  ASP  A  1  109  ?  -42.622   47.458    3.935  1.00   9.84  ?  119  ASP  D  C    1  
ATOM     798  O  O    .  ASP  A  1  109  ?  -41.573   47.514    3.254  1.00   9.59  ?  119  ASP  D  O    1  
ATOM     799  C  CB   .  ASP  A  1  109  ?  -44.961   47.801    2.919  1.00  10.02  ?  119  ASP  D  CB   1  
ATOM     800  C  CG   .  ASP  A  1  109  ?  -45.997   47.195    1.994  1.00   9.86  ?  119  ASP  D  CG   1  
ATOM     801  O  OD1  .  ASP  A  1  109  ?  -45.616   46.306    1.235  1.00  10.01  ?  119  ASP  D  OD1  1  
ATOM     802  O  OD2  .  ASP  A  1  109  ?  -47.166   47.609    2.045  1.00   9.57  ?  119  ASP  D  OD2  1  
ATOM     803  N  N    .  ARG  A  1  110  ?  -42.715   47.895    5.191  1.00   9.63  ?  120  ARG  D  N    1  
ATOM     804  C  CA   .  ARG  A  1  110  ?  -41.547   48.485    5.891  1.00   9.68  ?  120  ARG  D  CA   1  
ATOM     805  C  C    .  ARG  A  1  110  ?  -40.305   47.616    5.647  1.00   9.77  ?  120  ARG  D  C    1  
ATOM     806  O  O    .  ARG  A  1  110  ?  -39.257   48.171    5.285  1.00   9.86  ?  120  ARG  D  O    1  
ATOM     807  C  CB   .  ARG  A  1  110  ?  -41.776   48.591    7.399  1.00   9.43  ?  120  ARG  D  CB   1  
ATOM     808  C  CG   .  ARG  A  1  110  ?  -40.705   49.417    8.095  1.00   9.13  ?  120  ARG  D  CG   1  
ATOM     809  C  CD   .  ARG  A  1  110  ?  -40.873   49.269    9.570  1.00   8.98  ?  120  ARG  D  CD   1  
ATOM     810  N  NE   .  ARG  A  1  110  ?  -40.465   47.932    9.955  1.00   8.81  ?  120  ARG  D  NE   1  
ATOM     811  C  CZ   .  ARG  A  1  110  ?  -39.276   47.616   10.450  1.00   8.64  ?  120  ARG  D  CZ   1  
ATOM     812  N  NH1  .  ARG  A  1  110  ?  -38.348   48.546   10.616  1.00   8.63  ?  120  ARG  D  NH1  1  
ATOM     813  N  NH2  .  ARG  A  1  110  ?  -39.016   46.362   10.772  1.00   8.52  ?  120  ARG  D  NH2  1  
ATOM     814  N  N    .  VAL  A  1  111  ?  -40.436   46.306    5.853  1.00   9.76  ?  121  VAL  D  N    1  
ATOM     815  C  CA   .  VAL  A  1  111  ?  -39.308   45.345    5.939  1.00   9.75  ?  121  VAL  D  CA   1  
ATOM     816  C  C    .  VAL  A  1  111  ?  -38.765   45.090    4.538  1.00   9.70  ?  121  VAL  D  C    1  
ATOM     817  O  O    .  VAL  A  1  111  ?  -37.541   45.062    4.406  1.00   9.48  ?  121  VAL  D  O    1  
ATOM     818  C  CB   .  VAL  A  1  111  ?  -39.766   44.049    6.623  1.00  10.02  ?  121  VAL  D  CB   1  
ATOM     819  C  CG1  .  VAL  A  1  111  ?  -38.752   42.931    6.488  1.00  10.32  ?  121  VAL  D  CG1  1  
ATOM     820  C  CG2  .  VAL  A  1  111  ?  -40.069   44.289    8.084  1.00  10.12  ?  121  VAL  D  CG2  1  
ATOM     821  N  N    .  PHE  A  1  112  ?  -39.644   44.917    3.546  1.00  10.03  ?  122  PHE  D  N    1  
ATOM     822  C  CA   .  PHE  A  1  112  ?  -39.286   44.527    2.147  1.00  10.42  ?  122  PHE  D  CA   1  
ATOM     823  C  C    .  PHE  A  1  112  ?  -38.781   45.721    1.322  1.00  10.12  ?  122  PHE  D  C    1  
ATOM     824  O  O    .  PHE  A  1  112  ?  -37.829   45.550    0.526  1.00  10.17  ?  122  PHE  D  O    1  
ATOM     825  C  CB   .  PHE  A  1  112  ?  -40.467   43.891    1.408  1.00  10.73  ?  122  PHE  D  CB   1  
ATOM     826  C  CG   .  PHE  A  1  112  ?  -40.453   42.384    1.390  1.00  11.07  ?  122  PHE  D  CG   1  
ATOM     827  C  CD1  .  PHE  A  1  112  ?  -40.970   41.657    2.452  1.00  11.12  ?  122  PHE  D  CD1  1  
ATOM     828  C  CD2  .  PHE  A  1  112  ?  -39.927   41.694    0.304  1.00  11.24  ?  122  PHE  D  CD2  1  
ATOM     829  C  CE1  .  PHE  A  1  112  ?  -40.967   40.270    2.421  1.00  11.25  ?  122  PHE  D  CE1  1  
ATOM     830  C  CE2  .  PHE  A  1  112  ?  -39.923   40.305    0.278  1.00  11.28  ?  122  PHE  D  CE2  1  
ATOM     831  C  CZ   .  PHE  A  1  112  ?  -40.446   39.596    1.335  1.00  11.20  ?  122  PHE  D  CZ   1  
ATOM     832  N  N    .  SER  A  1  113  ?  -39.413   46.883    1.471  1.00   9.69  ?  123  SER  D  N    1  
ATOM     833  C  CA   .  SER  A  1  113  ?  -39.057   48.101    0.713  1.00   9.48  ?  123  SER  D  CA   1  
ATOM     834  C  C    .  SER  A  1  113  ?  -37.546   48.330    0.841  1.00   9.50  ?  123  SER  D  C    1  
ATOM     835  O  O    .  SER  A  1  113  ?  -36.940   48.776   -0.153  1.00   9.93  ?  123  SER  D  O    1  
ATOM     836  C  CB   .  SER  A  1  113  ?  -39.869   49.260    1.170  1.00   9.29  ?  123  SER  D  CB   1  
ATOM     837  O  OG   .  SER  A  1  113  ?  -40.159   49.120    2.546  1.00   9.26  ?  123  SER  D  OG   1  
ATOM     838  N  N    .  LEU  A  1  114  ?  -36.944   47.977    1.982  1.00   9.29  ?  124  LEU  D  N    1  
ATOM     839  C  CA   .  LEU  A  1  114  ?  -35.494   48.192    2.243  1.00   9.35  ?  124  LEU  D  CA   1  
ATOM     840  C  C    .  LEU  A  1  114  ?  -34.695   46.899    2.010  1.00   9.50  ?  124  LEU  D  C    1  
ATOM     841  O  O    .  LEU  A  1  114  ?  -33.679   46.950    1.271  1.00   9.53  ?  124  LEU  D  O    1  
ATOM     842  C  CB   .  LEU  A  1  114  ?  -35.290   48.683    3.679  1.00   9.27  ?  124  LEU  D  CB   1  
ATOM     843  C  CG   .  LEU  A  1  114  ?  -33.839   49.017    4.033  1.00   9.28  ?  124  LEU  D  CG   1  
ATOM     844  C  CD1  .  LEU  A  1  114  ?  -33.436   50.330    3.404  1.00   9.24  ?  124  LEU  D  CD1  1  
ATOM     845  C  CD2  .  LEU  A  1  114  ?  -33.606   49.057    5.537  1.00   9.27  ?  124  LEU  D  CD2  1  
ATOM     846  N  N    .  ASN  A  1  115  ?  -35.093   45.806    2.673  1.00   9.44  ?  125  ASN  D  N    1  
ATOM     847  C  CA   .  ASN  A  1  115  ?  -34.306   44.546    2.772  1.00   9.20  ?  125  ASN  D  CA   1  
ATOM     848  C  C    .  ASN  A  1  115  ?  -34.314   43.786    1.448  1.00   9.31  ?  125  ASN  D  C    1  
ATOM     849  O  O    .  ASN  A  1  115  ?  -33.358   43.039    1.228  1.00   9.46  ?  125  ASN  D  O    1  
ATOM     850  C  CB   .  ASN  A  1  115  ?  -34.837   43.622    3.863  1.00   8.95  ?  125  ASN  D  CB   1  
ATOM     851  C  CG   .  ASN  A  1  115  ?  -34.678   44.209    5.244  1.00   8.67  ?  125  ASN  D  CG   1  
ATOM     852  O  OD1  .  ASN  A  1  115  ?  -34.401   45.399    5.391  1.00   8.17  ?  125  ASN  D  OD1  1  
ATOM     853  N  ND2  .  ASN  A  1  115  ?  -34.844   43.370    6.253  1.00   8.56  ?  125  ASN  D  ND2  1  
ATOM     854  N  N    .  THR  A  1  116  ?  -35.351   43.957    0.624  1.00   9.48  ?  126  THR  D  N    1  
ATOM     855  C  CA   .  THR  A  1  116  ?  -35.573   43.185   -0.631  1.00   9.75  ?  126  THR  D  CA   1  
ATOM     856  C  C    .  THR  A  1  116  ?  -35.605   44.102   -1.858  1.00   9.82  ?  126  THR  D  C    1  
ATOM     857  O  O    .  THR  A  1  116  ?  -34.845   43.829   -2.814  1.00   9.66  ?  126  THR  D  O    1  
ATOM     858  C  CB   .  THR  A  1  116  ?  -36.901   42.423   -0.583  1.00   9.80  ?  126  THR  D  CB   1  
ATOM     859  O  OG1  .  THR  A  1  116  ?  -36.966   41.777    0.687  1.00   9.82  ?  126  THR  D  OG1  1  
ATOM     860  C  CG2  .  THR  A  1  116  ?  -37.041   41.429   -1.718  1.00   9.81  ?  126  THR  D  CG2  1  
ATOM     861  N  N    .  ARG  A  1  117  ?  -36.511   45.087   -1.827  1.00   9.92  ?  127  ARG  D  N    1  
ATOM     862  C  CA   .  ARG  A  1  117  ?  -36.841   46.021   -2.926  1.00   9.95  ?  127  ARG  D  CA   1  
ATOM     863  C  C    .  ARG  A  1  117  ?  -35.705   47.024   -3.063  1.00  10.28  ?  127  ARG  D  C    1  
ATOM     864  O  O    .  ARG  A  1  117  ?  -35.182   47.193   -4.191  1.00  10.53  ?  127  ARG  D  O    1  
ATOM     865  C  CB   .  ARG  A  1  117  ?  -38.143   46.750   -2.606  1.00   9.90  ?  127  ARG  D  CB   1  
ATOM     866  C  CG   .  ARG  A  1  117  ?  -38.556   47.757   -3.665  1.00  10.01  ?  127  ARG  D  CG   1  
ATOM     867  C  CD   .  ARG  A  1  117  ?  -40.036   48.081   -3.585  1.00  10.02  ?  127  ARG  D  CD   1  
ATOM     868  N  NE   .  ARG  A  1  117  ?  -40.543   48.638   -4.830  1.00   9.87  ?  127  ARG  D  NE   1  
ATOM     869  C  CZ   .  ARG  A  1  117  ?  -40.224   49.832   -5.293  1.00   9.90  ?  127  ARG  D  CZ   1  
ATOM     870  N  NH1  .  ARG  A  1  117  ?  -39.391   50.608   -4.624  1.00   9.96  ?  127  ARG  D  NH1  1  
ATOM     871  N  NH2  .  ARG  A  1  117  ?  -40.738   50.255   -6.430  1.00  10.13  ?  127  ARG  D  NH2  1  
ATOM     872  N  N    .  GLY  A  1  118  ?  -35.338   47.647   -1.944  1.00  10.54  ?  128  GLY  D  N    1  
ATOM     873  C  CA   .  GLY  A  1  118  ?  -34.193   48.572   -1.865  1.00  10.91  ?  128  GLY  D  CA   1  
ATOM     874  C  C    .  GLY  A  1  118  ?  -32.935   47.950   -2.448  1.00  11.25  ?  128  GLY  D  C    1  
ATOM     875  O  O    .  GLY  A  1  118  ?  -32.451   48.456   -3.486  1.00  11.34  ?  128  GLY  D  O    1  
ATOM     876  N  N    .  GLN  A  1  119  ?  -32.441   46.870   -1.827  1.00  11.67  ?  129  GLN  D  N    1  
ATOM     877  C  CA   .  GLN  A  1  119  ?  -31.181   46.193   -2.237  1.00  11.91  ?  129  GLN  D  CA   1  
ATOM     878  C  C    .  GLN  A  1  119  ?  -31.219   46.049   -3.760  1.00  12.51  ?  129  GLN  D  C    1  
ATOM     879  O  O    .  GLN  A  1  119  ?  -30.275   46.528   -4.410  1.00  12.48  ?  129  GLN  D  O    1  
ATOM     880  C  CB   .  GLN  A  1  119  ?  -30.989   44.853   -1.523  1.00  11.62  ?  129  GLN  D  CB   1  
ATOM     881  C  CG   .  GLN  A  1  119  ?  -30.766   44.992   -0.023  1.00  11.61  ?  129  GLN  D  CG   1  
ATOM     882  C  CD   .  GLN  A  1  119  ?  -29.934   43.885    0.584  1.00  11.55  ?  129  GLN  D  CD   1  
ATOM     883  O  OE1  .  GLN  A  1  119  ?  -28.748   43.735    0.279  1.00  11.67  ?  129  GLN  D  OE1  1  
ATOM     884  N  NE2  .  GLN  A  1  119  ?  -30.542   43.120    1.483  1.00  11.08  ?  129  GLN  D  NE2  1  
ATOM     885  N  N    .  PHE  A  1  120  ?  -32.313   45.499   -4.300  1.00  13.29  ?  130  PHE  D  N    1  
ATOM     886  C  CA   .  PHE  A  1  120  ?  -32.465   45.184   -5.741  1.00  13.92  ?  130  PHE  D  CA   1  
ATOM     887  C  C    .  PHE  A  1  120  ?  -32.091   46.422   -6.563  1.00  14.97  ?  130  PHE  D  C    1  
ATOM     888  O  O    .  PHE  A  1  120  ?  -31.321   46.305   -7.555  1.00  15.56  ?  130  PHE  D  O    1  
ATOM     889  C  CB   .  PHE  A  1  120  ?  -33.881   44.714   -6.080  1.00  13.82  ?  130  PHE  D  CB   1  
ATOM     890  C  CG   .  PHE  A  1  120  ?  -34.059   44.395   -7.544  1.00  13.70  ?  130  PHE  D  CG   1  
ATOM     891  C  CD1  .  PHE  A  1  120  ?  -34.349   45.401   -8.459  1.00  13.56  ?  130  PHE  D  CD1  1  
ATOM     892  C  CD2  .  PHE  A  1  120  ?  -33.884   43.103   -8.015  1.00  13.26  ?  130  PHE  D  CD2  1  
ATOM     893  C  CE1  .  PHE  A  1  120  ?  -34.481   45.118   -9.809  1.00  13.25  ?  130  PHE  D  CE1  1  
ATOM     894  C  CE2  .  PHE  A  1  120  ?  -34.022   42.824   -9.365  1.00  13.22  ?  130  PHE  D  CE2  1  
ATOM     895  C  CZ   .  PHE  A  1  120  ?  -34.322   43.828  -10.258  1.00  13.17  ?  130  PHE  D  CZ   1  
ATOM     896  N  N    .  PHE  A  1  121  ?  -32.605   47.585   -6.169  1.00  15.44  ?  131  PHE  D  N    1  
ATOM     897  C  CA   .  PHE  A  1  121  ?  -32.390   48.842   -6.923  1.00  16.03  ?  131  PHE  D  CA   1  
ATOM     898  C  C    .  PHE  A  1  121  ?  -31.060   49.485   -6.514  1.00  15.98  ?  131  PHE  D  C    1  
ATOM     899  O  O    .  PHE  A  1  121  ?  -30.601   50.392   -7.236  1.00  16.19  ?  131  PHE  D  O    1  
ATOM     900  C  CB   .  PHE  A  1  121  ?  -33.607   49.751   -6.765  1.00  16.79  ?  131  PHE  D  CB   1  
ATOM     901  C  CG   .  PHE  A  1  121  ?  -34.817   49.223   -7.491  1.00  17.35  ?  131  PHE  D  CG   1  
ATOM     902  C  CD1  .  PHE  A  1  121  ?  -34.755   48.942   -8.847  1.00  17.28  ?  131  PHE  D  CD1  1  
ATOM     903  C  CD2  .  PHE  A  1  121  ?  -36.008   48.996   -6.818  1.00  17.77  ?  131  PHE  D  CD2  1  
ATOM     904  C  CE1  .  PHE  A  1  121  ?  -35.864   48.451   -9.517  1.00  17.65  ?  131  PHE  D  CE1  1  
ATOM     905  C  CE2  .  PHE  A  1  121  ?  -37.115   48.504   -7.493  1.00  17.93  ?  131  PHE  D  CE2  1  
ATOM     906  C  CZ   .  PHE  A  1  121  ?  -37.040   48.228   -8.840  1.00  17.73  ?  131  PHE  D  CZ   1  
ATOM     907  N  N    .  VAL  A  1  122  ?  -30.450   49.044   -5.414  1.00  15.87  ?  132  VAL  D  N    1  
ATOM     908  C  CA   .  VAL  A  1  122  ?  -29.064   49.466   -5.063  1.00  16.47  ?  132  VAL  D  CA   1  
ATOM     909  C  C    .  VAL  A  1  122  ?  -28.111   48.655   -5.933  1.00  17.13  ?  132  VAL  D  C    1  
ATOM     910  O  O    .  VAL  A  1  122  ?  -27.061   49.216   -6.340  1.00  18.17  ?  132  VAL  D  O    1  
ATOM     911  C  CB   .  VAL  A  1  122  ?  -28.751   49.301   -3.568  1.00  16.93  ?  132  VAL  D  CB   1  
ATOM     912  C  CG1  .  VAL  A  1  122  ?  -27.259   49.386   -3.269  1.00  16.94  ?  132  VAL  D  CG1  1  
ATOM     913  C  CG2  .  VAL  A  1  122  ?  -29.514   50.324   -2.744  1.00  17.36  ?  132  VAL  D  CG2  1  
ATOM     914  N  N    .  ALA  A  1  123  ?  -28.470   47.394   -6.201  1.00  17.11  ?  133  ALA  D  N    1  
ATOM     915  C  CA   .  ALA  A  1  123  ?  -27.736   46.482   -7.108  1.00  16.36  ?  133  ALA  D  CA   1  
ATOM     916  C  C    .  ALA  A  1  123  ?  -27.868   47.040   -8.521  1.00  15.58  ?  133  ALA  D  C    1  
ATOM     917  O  O    .  ALA  A  1  123  ?  -26.842   47.200   -9.161  1.00  15.19  ?  133  ALA  D  O    1  
ATOM     918  C  CB   .  ALA  A  1  123  ?  -28.245   45.060   -6.992  1.00  16.34  ?  133  ALA  D  CB   1  
ATOM     919  N  N    .  ARG  A  1  124  ?  -29.079   47.384   -8.950  1.00  15.62  ?  134  ARG  D  N    1  
ATOM     920  C  CA   .  ARG  A  1  124  ?  -29.320   47.841  -10.341  1.00  16.79  ?  134  ARG  D  CA   1  
ATOM     921  C  C    .  ARG  A  1  124  ?  -28.486   49.078  -10.646  1.00  17.14  ?  134  ARG  D  C    1  
ATOM     922  O  O    .  ARG  A  1  124  ?  -27.928   49.140  -11.729  1.00  17.76  ?  134  ARG  D  O    1  
ATOM     923  C  CB   .  ARG  A  1  124  ?  -30.768   48.243  -10.614  1.00  17.40  ?  134  ARG  D  CB   1  
ATOM     924  C  CG   .  ARG  A  1  124  ?  -30.978   48.757  -12.031  1.00  17.71  ?  134  ARG  D  CG   1  
ATOM     925  C  CD   .  ARG  A  1  124  ?  -32.371   49.301  -12.228  1.00  18.32  ?  134  ARG  D  CD   1  
ATOM     926  N  NE   .  ARG  A  1  124  ?  -32.453   50.673  -11.764  1.00  18.62  ?  134  ARG  D  NE   1  
ATOM     927  C  CZ   .  ARG  A  1  124  ?  -33.583   51.359  -11.659  1.00  18.88  ?  134  ARG  D  CZ   1  
ATOM     928  N  NH1  .  ARG  A  1  124  ?  -34.739   50.796  -11.982  1.00  18.93  ?  134  ARG  D  NH1  1  
ATOM     929  N  NH2  .  ARG  A  1  124  ?  -33.549   52.609  -11.224  1.00  18.90  ?  134  ARG  D  NH2  1  
ATOM     930  N  N    .  GLU  A  1  125  ?  -28.471   50.062   -9.754  1.00  18.49  ?  135  GLU  D  N    1  
ATOM     931  C  CA   .  GLU  A  1  125  ?  -27.771   51.360   -9.999  1.00  19.40  ?  135  GLU  D  CA   1  
ATOM     932  C  C    .  GLU  A  1  125  ?  -26.254   51.154   -9.819  1.00  19.36  ?  135  GLU  D  C    1  
ATOM     933  O  O    .  GLU  A  1  125  ?  -25.477   51.973  -10.389  1.00  19.03  ?  135  GLU  D  O    1  
ATOM     934  C  CB   .  GLU  A  1  125  ?  -28.365   52.480   -9.129  1.00  19.26  ?  135  GLU  D  CB   1  
ATOM     935  C  CG   .  GLU  A  1  125  ?  -29.759   52.913   -9.575  1.00  19.18  ?  135  GLU  D  CG   1  
ATOM     936  C  CD   .  GLU  A  1  125  ?  -29.873   53.389  -11.021  1.00  19.11  ?  135  GLU  D  CD   1  
ATOM     937  O  OE1  .  GLU  A  1  125  ?  -29.346   54.488  -11.320  1.00  18.99  ?  135  GLU  D  OE1  1  
ATOM     938  O  OE2  .  GLU  A  1  125  ?  -30.477   52.654  -11.853  1.00  18.48  ?  135  GLU  D  OE2  1  
ATOM     939  N  N    .  ALA  A  1  126  ?  -25.857   50.097   -9.089  1.00  18.39  ?  136  ALA  D  N    1  
ATOM     940  C  CA   .  ALA  A  1  126  ?  -24.457   49.634   -8.952  1.00  17.81  ?  136  ALA  D  CA   1  
ATOM     941  C  C    .  ALA  A  1  126  ?  -23.912   49.245  -10.335  1.00  17.45  ?  136  ALA  D  C    1  
ATOM     942  O  O    .  ALA  A  1  126  ?  -22.878   49.796  -10.743  1.00  16.95  ?  136  ALA  D  O    1  
ATOM     943  C  CB   .  ALA  A  1  126  ?  -24.378   48.488   -7.973  1.00  17.78  ?  136  ALA  D  CB   1  
ATOM     944  N  N    .  TYR  A  1  127  ?  -24.610   48.350  -11.036  1.00  17.04  ?  137  TYR  D  N    1  
ATOM     945  C  CA   .  TYR  A  1  127  ?  -24.239   47.838  -12.378  1.00  16.70  ?  137  TYR  D  CA   1  
ATOM     946  C  C    .  TYR  A  1  127  ?  -24.133   49.008  -13.363  1.00  16.72  ?  137  TYR  D  C    1  
ATOM     947  O  O    .  TYR  A  1  127  ?  -23.099   49.135  -14.055  1.00  17.05  ?  137  TYR  D  O    1  
ATOM     948  C  CB   .  TYR  A  1  127  ?  -25.260   46.805  -12.861  1.00  16.66  ?  137  TYR  D  CB   1  
ATOM     949  C  CG   .  TYR  A  1  127  ?  -25.016   46.313  -14.265  1.00  16.73  ?  137  TYR  D  CG   1  
ATOM     950  C  CD1  .  TYR  A  1  127  ?  -24.095   45.304  -14.516  1.00  16.71  ?  137  TYR  D  CD1  1  
ATOM     951  C  CD2  .  TYR  A  1  127  ?  -25.684   46.870  -15.346  1.00  16.58  ?  137  TYR  D  CD2  1  
ATOM     952  C  CE1  .  TYR  A  1  127  ?  -23.847   44.852  -15.802  1.00  16.65  ?  137  TYR  D  CE1  1  
ATOM     953  C  CE2  .  TYR  A  1  127  ?  -25.448   46.428  -16.639  1.00  16.76  ?  137  TYR  D  CE2  1  
ATOM     954  C  CZ   .  TYR  A  1  127  ?  -24.525   45.420  -16.866  1.00  16.81  ?  137  TYR  D  CZ   1  
ATOM     955  O  OH   .  TYR  A  1  127  ?  -24.274   44.980  -18.132  1.00  17.10  ?  137  TYR  D  OH   1  
ATOM     956  N  N    .  LYS  A  1  128  ?  -25.167   49.846  -13.431  1.00  16.32  ?  138  LYS  D  N    1  
ATOM     957  C  CA   .  LYS  A  1  128  ?  -25.273   50.912  -14.460  1.00  16.54  ?  138  LYS  D  CA   1  
ATOM     958  C  C    .  LYS  A  1  128  ?  -24.134   51.929  -14.285  1.00  16.69  ?  138  LYS  D  C    1  
ATOM     959  O  O    .  LYS  A  1  128  ?  -23.822   52.611  -15.274  1.00  16.31  ?  138  LYS  D  O    1  
ATOM     960  C  CB   .  LYS  A  1  128  ?  -26.652   51.579  -14.400  1.00  16.76  ?  138  LYS  D  CB   1  
ATOM     961  C  CG   .  LYS  A  1  128  ?  -27.805   50.723  -14.909  1.00  16.99  ?  138  LYS  D  CG   1  
ATOM     962  C  CD   .  LYS  A  1  128  ?  -29.174   51.190  -14.453  1.00  17.30  ?  138  LYS  D  CD   1  
ATOM     963  C  CE   .  LYS  A  1  128  ?  -29.651   52.433  -15.175  1.00  17.57  ?  138  LYS  D  CE   1  
ATOM     964  N  NZ   .  LYS  A  1  128  ?  -30.487   53.283  -14.293  1.00  17.56  ?  138  LYS  D  NZ   1  
ATOM     965  N  N    .  HIS  A  1  129  ?  -23.534   52.031  -13.088  1.00  17.20  ?  139  HIS  D  N    1  
ATOM     966  C  CA   .  HIS  A  1  129  ?  -22.530   53.076  -12.721  1.00  17.06  ?  139  HIS  D  CA   1  
ATOM     967  C  C    .  HIS  A  1  129  ?  -21.112   52.499  -12.575  1.00  17.23  ?  139  HIS  D  C    1  
ATOM     968  O  O    .  HIS  A  1  129  ?  -20.201   53.336  -12.398  1.00  17.57  ?  139  HIS  D  O    1  
ATOM     969  C  CB   .  HIS  A  1  129  ?  -22.928   53.806  -11.422  1.00  16.86  ?  139  HIS  D  CB   1  
ATOM     970  C  CG   .  HIS  A  1  129  ?  -24.043   54.781  -11.592  1.00  16.77  ?  139  HIS  D  CG   1  
ATOM     971  N  ND1  .  HIS  A  1  129  ?  -25.363   54.448  -11.339  1.00  16.86  ?  139  HIS  D  ND1  1  
ATOM     972  C  CD2  .  HIS  A  1  129  ?  -24.042   56.064  -12.003  1.00  16.57  ?  139  HIS  D  CD2  1  
ATOM     973  C  CE1  .  HIS  A  1  129  ?  -26.129   55.485  -11.602  1.00  16.86  ?  139  HIS  D  CE1  1  
ATOM     974  N  NE2  .  HIS  A  1  129  ?  -25.341   56.486  -12.002  1.00  16.81  ?  139  HIS  D  NE2  1  
ATOM     975  N  N    .  LEU  A  1  130  ?  -20.924   51.164  -12.680  1.00  17.13  ?  140  LEU  D  N    1  
ATOM     976  C  CA   .  LEU  A  1  130  ?  -19.703   50.405  -12.230  1.00  16.42  ?  140  LEU  D  CA   1  
ATOM     977  C  C    .  LEU  A  1  130  ?  -18.663   50.260  -13.362  1.00  15.32  ?  140  LEU  D  C    1  
ATOM     978  O  O    .  LEU  A  1  130  ?  -19.062   49.965  -14.505  1.00  15.47  ?  140  LEU  D  O    1  
ATOM     979  C  CB   .  LEU  A  1  130  ?  -20.153   49.023  -11.727  1.00  16.68  ?  140  LEU  D  CB   1  
ATOM     980  C  CG   .  LEU  A  1  130  ?  -19.498   48.478  -10.451  1.00  16.87  ?  140  LEU  D  CG   1  
ATOM     981  C  CD1  .  LEU  A  1  130  ?  -19.421   49.529   -9.353  1.00  17.00  ?  140  LEU  D  CD1  1  
ATOM     982  C  CD2  .  LEU  A  1  130  ?  -20.249   47.250   -9.939  1.00  16.70  ?  140  LEU  D  CD2  1  
ATOM     983  N  N    .  ASN  A  1  131  ?  -17.370   50.440  -13.056  1.00  14.08  ?  141  ASN  D  N    1  
ATOM     984  C  CA   .  ASN  A  1  131  ?  -16.244   50.121  -13.977  1.00  13.38  ?  141  ASN  D  CA   1  
ATOM     985  C  C    .  ASN  A  1  131  ?  -16.313   48.629  -14.279  1.00  12.85  ?  141  ASN  D  C    1  
ATOM     986  O  O    .  ASN  A  1  131  ?  -17.022   47.924  -13.537  1.00  12.51  ?  141  ASN  D  O    1  
ATOM     987  C  CB   .  ASN  A  1  131  ?  -14.863   50.445  -13.396  1.00  13.35  ?  141  ASN  D  CB   1  
ATOM     988  C  CG   .  ASN  A  1  131  ?  -14.433   51.895  -13.537  1.00  13.41  ?  141  ASN  D  CG   1  
ATOM     989  O  OD1  .  ASN  A  1  131  ?  -15.011   52.675  -14.292  1.00  13.68  ?  141  ASN  D  OD1  1  
ATOM     990  N  ND2  .  ASN  A  1  131  ?  -13.395   52.278  -12.814  1.00  13.05  ?  141  ASN  D  ND2  1  
ATOM     991  N  N    .  ASN  A  1  132  ?  -15.612   48.176  -15.321  1.00  12.67  ?  142  ASN  D  N    1  
ATOM     992  C  CA   .  ASN  A  1  132  ?  -15.529   46.731  -15.691  1.00  12.59  ?  142  ASN  D  CA   1  
ATOM     993  C  C    .  ASN  A  1  132  ?  -14.518   46.064  -14.738  1.00  12.48  ?  142  ASN  D  C    1  
ATOM     994  O  O    .  ASN  A  1  132  ?  -13.730   46.793  -14.090  1.00  12.64  ?  142  ASN  D  O    1  
ATOM     995  C  CB   .  ASN  A  1  132  ?  -15.302   46.519  -17.200  1.00  12.30  ?  142  ASN  D  CB   1  
ATOM     996  C  CG   .  ASN  A  1  132  ?  -16.549   46.797  -18.025  1.00  11.99  ?  142  ASN  D  CG   1  
ATOM     997  O  OD1  .  ASN  A  1  132  ?  -17.223   47.806  -17.834  1.00  11.56  ?  142  ASN  D  OD1  1  
ATOM     998  N  ND2  .  ASN  A  1  132  ?  -16.882   45.904  -18.941  1.00  11.80  ?  142  ASN  D  ND2  1  
ATOM     999  N  N    .  GLY  A  1  133  ?  -14.617   44.742  -14.559  1.00  12.21  ?  143  GLY  D  N    1  
ATOM    1000  C  CA   .  GLY  A  1  133  ?  -13.956   44.016  -13.455  1.00  11.88  ?  143  GLY  D  CA   1  
ATOM    1001  C  C    .  GLY  A  1  133  ?  -14.524   44.387  -12.087  1.00  11.50  ?  143  GLY  D  C    1  
ATOM    1002  O  O    .  GLY  A  1  133  ?  -13.959   43.944  -11.100  1.00  11.57  ?  143  GLY  D  O    1  
ATOM    1003  N  N    .  GLY  A  1  134  ?  -15.623   45.142  -12.016  1.00  11.14  ?  144  GLY  D  N    1  
ATOM    1004  C  CA   .  GLY  A  1  134  ?  -16.186   45.675  -10.762  1.00  11.00  ?  144  GLY  D  CA   1  
ATOM    1005  C  C    .  GLY  A  1  134  ?  -16.671   44.580   -9.832  1.00  10.93  ?  144  GLY  D  C    1  
ATOM    1006  O  O    .  GLY  A  1  134  ?  -16.414   43.417  -10.141  1.00  10.72  ?  144  GLY  D  O    1  
ATOM    1007  N  N    .  ARG  A  1  135  ?  -17.353   44.955   -8.739  1.00  11.23  ?  145  ARG  D  N    1  
ATOM    1008  C  CA   .  ARG  A  1  135  ?  -17.827   44.061   -7.637  1.00  11.36  ?  145  ARG  D  CA   1  
ATOM    1009  C  C    .  ARG  A  1  135  ?  -19.184   44.511   -7.085  1.00  11.59  ?  145  ARG  D  C    1  
ATOM    1010  O  O    .  ARG  A  1  135  ?  -19.400   45.722   -6.901  1.00  11.92  ?  145  ARG  D  O    1  
ATOM    1011  C  CB   .  ARG  A  1  135  ?  -16.851   44.094   -6.461  1.00  11.29  ?  145  ARG  D  CB   1  
ATOM    1012  C  CG   .  ARG  A  1  135  ?  -15.518   43.427   -6.750  1.00  11.37  ?  145  ARG  D  CG   1  
ATOM    1013  C  CD   .  ARG  A  1  135  ?  -15.702   41.921   -6.788  1.00  11.44  ?  145  ARG  D  CD   1  
ATOM    1014  N  NE   .  ARG  A  1  135  ?  -14.474   41.202   -7.084  1.00  11.10  ?  145  ARG  D  NE   1  
ATOM    1015  C  CZ   .  ARG  A  1  135  ?  -14.017   40.979   -8.296  1.00  10.73  ?  145  ARG  D  CZ   1  
ATOM    1016  N  NH1  .  ARG  A  1  135  ?  -14.671   41.433   -9.348  1.00  10.56  ?  145  ARG  D  NH1  1  
ATOM    1017  N  NH2  .  ARG  A  1  135  ?  -12.890   40.314   -8.447  1.00  10.98  ?  145  ARG  D  NH2  1  
ATOM    1018  N  N    .  ILE  A  1  136  ?  -20.065   43.567   -6.785  1.00  11.78  ?  146  ILE  D  N    1  
ATOM    1019  C  CA   .  ILE  A  1  136  ?  -21.378   43.867   -6.148  1.00  12.05  ?  146  ILE  D  CA   1  
ATOM    1020  C  C    .  ILE  A  1  136  ?  -21.586   42.854   -5.025  1.00  12.18  ?  146  ILE  D  C    1  
ATOM    1021  O  O    .  ILE  A  1  136  ?  -21.488   41.632   -5.301  1.00  12.37  ?  146  ILE  D  O    1  
ATOM    1022  C  CB   .  ILE  A  1  136  ?  -22.513   43.847   -7.187  1.00  12.06  ?  146  ILE  D  CB   1  
ATOM    1023  C  CG1  .  ILE  A  1  136  ?  -22.394   45.026   -8.156  1.00  12.09  ?  146  ILE  D  CG1  1  
ATOM    1024  C  CG2  .  ILE  A  1  136  ?  -23.869   43.814   -6.498  1.00  12.10  ?  146  ILE  D  CG2  1  
ATOM    1025  C  CD1  .  ILE  A  1  136  ?  -23.201   44.861   -9.420  1.00  12.20  ?  146  ILE  D  CD1  1  
ATOM    1026  N  N    .  ILE  A  1  137  ?  -21.808   43.340   -3.807  1.00  11.96  ?  147  ILE  D  N    1  
ATOM    1027  C  CA   .  ILE  A  1  137  ?  -22.101   42.461   -2.644  1.00  12.22  ?  147  ILE  D  CA   1  
ATOM    1028  C  C    .  ILE  A  1  137  ?  -23.458   42.855   -2.085  1.00  12.70  ?  147  ILE  D  C    1  
ATOM    1029  O  O    .  ILE  A  1  137  ?  -23.663   44.041   -1.845  1.00  13.26  ?  147  ILE  D  O    1  
ATOM    1030  C  CB   .  ILE  A  1  137  ?  -21.010   42.556   -1.566  1.00  11.92  ?  147  ILE  D  CB   1  
ATOM    1031  C  CG1  .  ILE  A  1  137  ?  -19.628   42.185   -2.114  1.00  11.60  ?  147  ILE  D  CG1  1  
ATOM    1032  C  CG2  .  ILE  A  1  137  ?  -21.406   41.720   -0.354  1.00  11.75  ?  147  ILE  D  CG2  1  
ATOM    1033  C  CD1  .  ILE  A  1  137  ?  -19.409   40.708   -2.318  1.00  11.42  ?  147  ILE  D  CD1  1  
ATOM    1034  N  N    .  MET  A  1  138  ?  -24.337   41.891   -1.864  1.00  13.29  ?  148  MET  D  N    1  
ATOM    1035  C  CA   .  MET  A  1  138  ?  -25.620   42.160   -1.177  1.00  14.11  ?  148  MET  D  CA   1  
ATOM    1036  C  C    .  MET  A  1  138  ?  -25.583   41.448    0.174  1.00  15.26  ?  148  MET  D  C    1  
ATOM    1037  O  O    .  MET  A  1  138  ?  -24.638   40.643    0.381  1.00  15.98  ?  148  MET  D  O    1  
ATOM    1038  C  CB   .  MET  A  1  138  ?  -26.783   41.689   -2.046  1.00  13.90  ?  148  MET  D  CB   1  
ATOM    1039  C  CG   .  MET  A  1  138  ?  -26.713   42.288   -3.433  1.00  13.60  ?  148  MET  D  CG   1  
ATOM    1040  S  SD   .  MET  A  1  138  ?  -28.007   41.711   -4.524  1.00  13.20  ?  148  MET  D  SD   1  
ATOM    1041  C  CE   .  MET  A  1  138  ?  -29.425   42.509   -3.777  1.00  13.25  ?  148  MET  D  CE   1  
ATOM    1042  N  N    .  THR  A  1  139  ?  -26.490   41.802    1.089  1.00  15.96  ?  149  THR  D  N    1  
ATOM    1043  C  CA   .  THR  A  1  139  ?  -26.534   41.226    2.459  1.00  16.76  ?  149  THR  D  CA   1  
ATOM    1044  C  C    .  THR  A  1  139  ?  -27.805   40.390    2.597  1.00  18.41  ?  149  THR  D  C    1  
ATOM    1045  O  O    .  THR  A  1  139  ?  -28.897   40.936    2.354  1.00  18.99  ?  149  THR  D  O    1  
ATOM    1046  C  CB   .  THR  A  1  139  ?  -26.453   42.295    3.553  1.00  16.07  ?  149  THR  D  CB   1  
ATOM    1047  O  OG1  .  THR  A  1  139  ?  -25.347   43.162    3.313  1.00  15.72  ?  149  THR  D  OG1  1  
ATOM    1048  C  CG2  .  THR  A  1  139  ?  -26.275   41.687    4.921  1.00  15.94  ?  149  THR  D  CG2  1  
ATOM    1049  N  N    .  SER  A  1  140  ?  -27.639   39.109    2.936  1.00  20.08  ?  150  SER  D  N    1  
ATOM    1050  C  CA   .  SER  A  1  140  ?  -28.721   38.135    3.241  1.00  21.18  ?  150  SER  D  CA   1  
ATOM    1051  C  C    .  SER  A  1  140  ?  -28.758   37.890    4.757  1.00  22.08  ?  150  SER  D  C    1  
ATOM    1052  O  O    .  SER  A  1  140  ?  -28.318   38.758    5.514  1.00  22.18  ?  150  SER  D  O    1  
ATOM    1053  C  CB   .  SER  A  1  140  ?  -28.513   36.848    2.463  1.00  21.31  ?  150  SER  D  CB   1  
ATOM    1054  O  OG   .  SER  A  1  140  ?  -29.388   35.806    2.900  1.00  21.51  ?  150  SER  D  OG   1  
ATOM    1055  N  N    .  SER  A  1  141  ?  -29.261   36.736    5.172  1.00  22.79  ?  151  SER  D  N    1  
ATOM    1056  C  CA   .  SER  A  1  141  ?  -29.267   36.277    6.574  1.00  23.86  ?  151  SER  D  CA   1  
ATOM    1057  C  C    .  SER  A  1  141  ?  -29.116   34.755    6.587  1.00  24.82  ?  151  SER  D  C    1  
ATOM    1058  O  O    .  SER  A  1  141  ?  -29.502   34.125    5.576  1.00  25.70  ?  151  SER  D  O    1  
ATOM    1059  C  CB   .  SER  A  1  141  ?  -30.532   36.717    7.230  1.00  24.58  ?  151  SER  D  CB   1  
ATOM    1060  O  OG   .  SER  A  1  141  ?  -30.865   35.830    8.289  1.00  26.48  ?  151  SER  D  OG   1  
ATOM    1061  N  N    .  ASN  A  1  142  ?  -28.593   34.184    7.679  1.00  24.94  ?  152  ASN  D  N    1  
ATOM    1062  C  CA   .  ASN  A  1  142  ?  -28.492   32.709    7.846  1.00  25.43  ?  152  ASN  D  CA   1  
ATOM    1063  C  C    .  ASN  A  1  142  ?  -29.861   32.179    8.294  1.00  25.83  ?  152  ASN  D  C    1  
ATOM    1064  O  O    .  ASN  A  1  142  ?  -30.025   30.939    8.257  1.00  27.43  ?  152  ASN  D  O    1  
ATOM    1065  C  CB   .  ASN  A  1  142  ?  -27.304   32.282    8.726  1.00  25.79  ?  152  ASN  D  CB   1  
ATOM    1066  C  CG   .  ASN  A  1  142  ?  -27.520   32.342   10.225  1.00  25.42  ?  152  ASN  D  CG   1  
ATOM    1067  O  OD1  .  ASN  A  1  142  ?  -28.289   33.155   10.735  1.00  26.05  ?  152  ASN  D  OD1  1  
ATOM    1068  N  ND2  .  ASN  A  1  142  ?  -26.798   31.501   10.946  1.00  24.87  ?  152  ASN  D  ND2  1  
ATOM    1069  N  N    .  THR  A  1  143  ?  -30.805   33.069    8.659  1.00  24.95  ?  153  THR  D  N    1  
ATOM    1070  C  CA   .  THR  A  1  143  ?  -32.238   32.736    8.923  1.00  24.23  ?  153  THR  D  CA   1  
ATOM    1071  C  C    .  THR  A  1  143  ?  -32.981   32.702    7.579  1.00  24.07  ?  153  THR  D  C    1  
ATOM    1072  O  O    .  THR  A  1  143  ?  -34.226   32.619    7.586  1.00  22.67  ?  153  THR  D  O    1  
ATOM    1073  C  CB   .  THR  A  1  143  ?  -32.895   33.668    9.961  1.00  23.85  ?  153  THR  D  CB   1  
ATOM    1074  O  OG1  .  THR  A  1  143  ?  -33.316   34.910    9.395  1.00  22.17  ?  153  THR  D  OG1  1  
ATOM    1075  C  CG2  .  THR  A  1  143  ?  -32.000   33.961   11.147  1.00  24.02  ?  153  THR  D  CG2  1  
ATOM    1076  N  N    .  SER  A  1  144  ?  -32.231   32.763    6.473  1.00  25.04  ?  154  SER  D  N    1  
ATOM    1077  C  CA   .  SER  A  1  144  ?  -32.749   32.720    5.086  1.00  26.92  ?  154  SER  D  CA   1  
ATOM    1078  C  C    .  SER  A  1  144  ?  -33.061   31.270    4.736  1.00  29.40  ?  154  SER  D  C    1  
ATOM    1079  O  O    .  SER  A  1  144  ?  -34.187   31.018    4.298  1.00  30.33  ?  154  SER  D  O    1  
ATOM    1080  C  CB   .  SER  A  1  144  ?  -31.780   33.318    4.104  1.00  26.39  ?  154  SER  D  CB   1  
ATOM    1081  O  OG   .  SER  A  1  144  ?  -32.355   33.359    2.810  1.00  26.26  ?  154  SER  D  OG   1  
ATOM    1082  N  N    .  ARG  A  1  145  ?  -32.085   30.374    4.914  1.00  32.45  ?  155  ARG  D  N    1  
ATOM    1083  C  CA   .  ARG  A  1  145  ?  -32.208   28.926    4.592  1.00  35.18  ?  155  ARG  D  CA   1  
ATOM    1084  C  C    .  ARG  A  1  145  ?  -31.808   28.078    5.807  1.00  34.57  ?  155  ARG  D  C    1  
ATOM    1085  O  O    .  ARG  A  1  145  ?  -32.483   27.072    6.041  1.00  35.68  ?  155  ARG  D  O    1  
ATOM    1086  C  CB   .  ARG  A  1  145  ?  -31.378   28.571    3.348  1.00  39.31  ?  155  ARG  D  CB   1  
ATOM    1087  C  CG   .  ARG  A  1  145  ?  -31.495   29.584    2.212  1.00  44.74  ?  155  ARG  D  CG   1  
ATOM    1088  C  CD   .  ARG  A  1  145  ?  -31.561   28.987    0.813  1.00  49.44  ?  155  ARG  D  CD   1  
ATOM    1089  N  NE   .  ARG  A  1  145  ?  -31.864   29.963   -0.247  1.00  55.57  ?  155  ARG  D  NE   1  
ATOM    1090  C  CZ   .  ARG  A  1  145  ?  -33.075   30.227   -0.779  1.00  57.63  ?  155  ARG  D  CZ   1  
ATOM    1091  N  NH1  .  ARG  A  1  145  ?  -34.166   29.597   -0.363  1.00  55.44  ?  155  ARG  D  NH1  1  
ATOM    1092  N  NH2  .  ARG  A  1  145  ?  -33.186   31.135   -1.742  1.00  55.59  ?  155  ARG  D  NH2  1  
ATOM    1093  N  N    .  ASP  A  1  146  ?  -30.782   28.477    6.570  1.00  34.55  ?  156  ASP  D  N    1  
ATOM    1094  C  CA   .  ASP  A  1  146  ?  -30.038   27.589    7.512  1.00  33.22  ?  156  ASP  D  CA   1  
ATOM    1095  C  C    .  ASP  A  1  146  ?  -30.755   27.499    8.873  1.00  31.08  ?  156  ASP  D  C    1  
ATOM    1096  O  O    .  ASP  A  1  146  ?  -30.762   26.395    9.444  1.00  33.87  ?  156  ASP  D  O    1  
ATOM    1097  C  CB   .  ASP  A  1  146  ?  -28.560   28.005    7.636  1.00  33.56  ?  156  ASP  D  CB   1  
ATOM    1098  C  CG   .  ASP  A  1  146  ?  -27.683   27.705    6.417  1.00  32.53  ?  156  ASP  D  CG   1  
ATOM    1099  O  OD1  .  ASP  A  1  146  ?  -27.893   26.654    5.769  1.00  31.05  ?  156  ASP  D  OD1  1  
ATOM    1100  O  OD2  .  ASP  A  1  146  ?  -26.786   28.524    6.123  1.00  31.09  ?  156  ASP  D  OD2  1  
ATOM    1101  N  N    .  PHE  A  1  147  ?  -31.330   28.581    9.402  1.00  28.16  ?  157  PHE  D  N    1  
ATOM    1102  C  CA   .  PHE  A  1  147  ?  -31.997   28.558   10.732  1.00  27.76  ?  157  PHE  D  CA   1  
ATOM    1103  C  C    .  PHE  A  1  147  ?  -33.394   29.159   10.623  1.00  26.87  ?  157  PHE  D  C    1  
ATOM    1104  O  O    .  PHE  A  1  147  ?  -33.574   30.208    9.981  1.00  26.30  ?  157  PHE  D  O    1  
ATOM    1105  C  CB   .  PHE  A  1  147  ?  -31.132   29.222   11.807  1.00  28.56  ?  157  PHE  D  CB   1  
ATOM    1106  C  CG   .  PHE  A  1  147  ?  -29.828   28.496   11.998  1.00  29.01  ?  157  PHE  D  CG   1  
ATOM    1107  C  CD1  .  PHE  A  1  147  ?  -29.787   27.273   12.654  1.00  29.50  ?  157  PHE  D  CD1  1  
ATOM    1108  C  CD2  .  PHE  A  1  147  ?  -28.663   28.981   11.429  1.00  29.00  ?  157  PHE  D  CD2  1  
ATOM    1109  C  CE1  .  PHE  A  1  147  ?  -28.597   26.576   12.780  1.00  29.48  ?  157  PHE  D  CE1  1  
ATOM    1110  C  CE2  .  PHE  A  1  147  ?  -27.473   28.283   11.554  1.00  29.22  ?  157  PHE  D  CE2  1  
ATOM    1111  C  CZ   .  PHE  A  1  147  ?  -27.443   27.086   12.232  1.00  29.55  ?  157  PHE  D  CZ   1  
ATOM    1112  N  N    .  SER  A  1  148  ?  -34.351   28.476   11.253  1.00  25.83  ?  158  SER  D  N    1  
ATOM    1113  C  CA   .  SER  A  1  148  ?  -35.805   28.749   11.181  1.00  24.23  ?  158  SER  D  CA   1  
ATOM    1114  C  C    .  SER  A  1  148  ?  -36.330   29.117   12.563  1.00  23.57  ?  158  SER  D  C    1  
ATOM    1115  O  O    .  SER  A  1  148  ?  -37.011   28.283   13.166  1.00  23.42  ?  158  SER  D  O    1  
ATOM    1116  C  CB   .  SER  A  1  148  ?  -36.526   27.561   10.637  1.00  23.54  ?  158  SER  D  CB   1  
ATOM    1117  O  OG   .  SER  A  1  148  ?  -36.108   27.312    9.313  1.00  23.00  ?  158  SER  D  OG   1  
ATOM    1118  N  N    .  VAL  A  1  149  ?  -36.032   30.319   13.042  1.00  23.08  ?  159  VAL  D  N    1  
ATOM    1119  C  CA   .  VAL  A  1  149  ?  -36.564   30.787   14.351  1.00  23.37  ?  159  VAL  D  CA   1  
ATOM    1120  C  C    .  VAL  A  1  149  ?  -38.043   31.109   14.165  1.00  22.32  ?  159  VAL  D  C    1  
ATOM    1121  O  O    .  VAL  A  1  149  ?  -38.432   31.707   13.173  1.00  22.00  ?  159  VAL  D  O    1  
ATOM    1122  C  CB   .  VAL  A  1  149  ?  -35.742   31.966   14.901  1.00  24.50  ?  159  VAL  D  CB   1  
ATOM    1123  C  CG1  .  VAL  A  1  149  ?  -36.360   32.586   16.158  1.00  23.97  ?  159  VAL  D  CG1  1  
ATOM    1124  C  CG2  .  VAL  A  1  149  ?  -34.299   31.527   15.144  1.00  24.59  ?  159  VAL  D  CG2  1  
ATOM    1125  N  N    .  PRO  A  1  150  ?  -38.924   30.638   15.070  1.00  22.60  ?  160  PRO  D  N    1  
ATOM    1126  C  CA   .  PRO  A  1  150  ?  -40.345   31.013   15.048  1.00  23.37  ?  160  PRO  D  CA   1  
ATOM    1127  C  C    .  PRO  A  1  150  ?  -40.649   32.525   15.069  1.00  23.55  ?  160  PRO  D  C    1  
ATOM    1128  O  O    .  PRO  A  1  150  ?  -39.905   33.261   15.699  1.00  26.60  ?  160  PRO  D  O    1  
ATOM    1129  C  CB   .  PRO  A  1  150  ?  -40.872   30.391   16.359  1.00  23.33  ?  160  PRO  D  CB   1  
ATOM    1130  C  CG   .  PRO  A  1  150  ?  -39.961   29.203   16.617  1.00  22.87  ?  160  PRO  D  CG   1  
ATOM    1131  C  CD   .  PRO  A  1  150  ?  -38.607   29.653   16.118  1.00  22.68  ?  160  PRO  D  CD   1  
ATOM    1132  N  N    .  LYS  A  1  151  ?  -41.740   32.955   14.426  1.00  21.69  ?  161  LYS  D  N    1  
ATOM    1133  C  CA   .  LYS  A  1  151  ?  -42.263   34.349   14.518  1.00  20.88  ?  161  LYS  D  CA   1  
ATOM    1134  C  C    .  LYS  A  1  151  ?  -41.237   35.304   13.905  1.00  20.70  ?  161  LYS  D  C    1  
ATOM    1135  O  O    .  LYS  A  1  151  ?  -41.047   36.402   14.433  1.00  19.97  ?  161  LYS  D  O    1  
ATOM    1136  C  CB   .  LYS  A  1  151  ?  -42.604   34.690   15.972  1.00  20.33  ?  161  LYS  D  CB   1  
ATOM    1137  C  CG   .  LYS  A  1  151  ?  -43.682   33.791   16.548  1.00  20.64  ?  161  LYS  D  CG   1  
ATOM    1138  C  CD   .  LYS  A  1  151  ?  -43.785   33.739   18.044  1.00  21.02  ?  161  LYS  D  CD   1  
ATOM    1139  C  CE   .  LYS  A  1  151  ?  -44.271   32.377   18.510  1.00  21.41  ?  161  LYS  D  CE   1  
ATOM    1140  N  NZ   .  LYS  A  1  151  ?  -44.880   32.426   19.861  1.00  21.84  ?  161  LYS  D  NZ   1  
ATOM    1141  N  N    .  HIS  A  1  152  ?  -40.637   34.880   12.796  1.00  21.68  ?  162  HIS  D  N    1  
ATOM    1142  C  CA   .  HIS  A  1  152  ?  -39.430   35.480   12.174  1.00  22.11  ?  162  HIS  D  CA   1  
ATOM    1143  C  C    .  HIS  A  1  152  ?  -39.552   35.451   10.648  1.00  20.05  ?  162  HIS  D  C    1  
ATOM    1144  O  O    .  HIS  A  1  152  ?  -38.573   35.780    9.993  1.00  18.95  ?  162  HIS  D  O    1  
ATOM    1145  C  CB   .  HIS  A  1  152  ?  -38.216   34.679   12.661  1.00  24.54  ?  162  HIS  D  CB   1  
ATOM    1146  C  CG   .  HIS  A  1  152  ?  -36.926   35.415   12.614  1.00  27.08  ?  162  HIS  D  CG   1  
ATOM    1147  N  ND1  .  HIS  A  1  152  ?  -36.639   36.438   13.491  1.00  27.91  ?  162  HIS  D  ND1  1  
ATOM    1148  C  CD2  .  HIS  A  1  152  ?  -35.845   35.265   11.815  1.00  28.70  ?  162  HIS  D  CD2  1  
ATOM    1149  C  CE1  .  HIS  A  1  152  ?  -35.437   36.906   13.223  1.00  29.48  ?  162  HIS  D  CE1  1  
ATOM    1150  N  NE2  .  HIS  A  1  152  ?  -34.924   36.198   12.196  1.00  29.70  ?  162  HIS  D  NE2  1  
ATOM    1151  N  N    .  SER  A  1  153  ?  -40.732   35.085   10.135  1.00  19.40  ?  163  SER  D  N    1  
ATOM    1152  C  CA   .  SER  A  1  153  ?  -41.023   34.646    8.737  1.00  18.03  ?  163  SER  D  CA   1  
ATOM    1153  C  C    .  SER  A  1  153  ?  -40.845   35.803    7.746  1.00  16.89  ?  163  SER  D  C    1  
ATOM    1154  O  O    .  SER  A  1  153  ?  -40.413   35.570    6.611  1.00  15.80  ?  163  SER  D  O    1  
ATOM    1155  C  CB   .  SER  A  1  153  ?  -42.426   34.065    8.645  1.00  17.34  ?  163  SER  D  CB   1  
ATOM    1156  O  OG   .  SER  A  1  153  ?  -43.249   34.514    9.721  1.00  16.57  ?  163  SER  D  OG   1  
ATOM    1157  N  N    .  LEU  A  1  154  ?  -41.178   37.011    8.178  1.00  16.34  ?  164  LEU  D  N    1  
ATOM    1158  C  CA   .  LEU  A  1  154  ?  -41.206   38.198    7.306  1.00  16.51  ?  164  LEU  D  CA   1  
ATOM    1159  C  C    .  LEU  A  1  154  ?  -39.776   38.557    6.899  1.00  15.81  ?  164  LEU  D  C    1  
ATOM    1160  O  O    .  LEU  A  1  154  ?  -39.517   38.645    5.678  1.00  15.52  ?  164  LEU  D  O    1  
ATOM    1161  C  CB   .  LEU  A  1  154  ?  -41.875   39.339    8.076  1.00  17.59  ?  164  LEU  D  CB   1  
ATOM    1162  C  CG   .  LEU  A  1  154  ?  -42.027   40.641    7.287  1.00  18.40  ?  164  LEU  D  CG   1  
ATOM    1163  C  CD1  .  LEU  A  1  154  ?  -42.522   40.351    5.870  1.00  18.75  ?  164  LEU  D  CD1  1  
ATOM    1164  C  CD2  .  LEU  A  1  154  ?  -42.949   41.622    8.008  1.00  18.30  ?  164  LEU  D  CD2  1  
ATOM    1165  N  N    .  TYR  A  1  155  ?  -38.903   38.775    7.893  1.00  14.83  ?  165  TYR  D  N    1  
ATOM    1166  C  CA   .  TYR  A  1  155  ?  -37.446   39.053    7.739  1.00  13.99  ?  165  TYR  D  CA   1  
ATOM    1167  C  C    .  TYR  A  1  155  ?  -36.776   37.923    6.932  1.00  13.47  ?  165  TYR  D  C    1  
ATOM    1168  O  O    .  TYR  A  1  155  ?  -35.931   38.205    6.067  1.00  13.12  ?  165  TYR  D  O    1  
ATOM    1169  C  CB   .  TYR  A  1  155  ?  -36.784   39.237    9.114  1.00  13.74  ?  165  TYR  D  CB   1  
ATOM    1170  C  CG   .  TYR  A  1  155  ?  -35.297   39.475    9.054  1.00  13.40  ?  165  TYR  D  CG   1  
ATOM    1171  C  CD1  .  TYR  A  1  155  ?  -34.788   40.745    8.838  1.00  13.47  ?  165  TYR  D  CD1  1  
ATOM    1172  C  CD2  .  TYR  A  1  155  ?  -34.397   38.429    9.152  1.00  13.09  ?  165  TYR  D  CD2  1  
ATOM    1173  C  CE1  .  TYR  A  1  155  ?  -33.424   40.975    8.741  1.00  13.10  ?  165  TYR  D  CE1  1  
ATOM    1174  C  CE2  .  TYR  A  1  155  ?  -33.031   38.640    9.055  1.00  12.81  ?  165  TYR  D  CE2  1  
ATOM    1175  C  CZ   .  TYR  A  1  155  ?  -32.544   39.915    8.849  1.00  12.66  ?  165  TYR  D  CZ   1  
ATOM    1176  O  OH   .  TYR  A  1  155  ?  -31.206   40.117    8.756  1.00  12.24  ?  165  TYR  D  OH   1  
ATOM    1177  N  N    .  SER  A  1  156  ?  -37.149   36.669    7.202  1.00  13.02  ?  166  SER  D  N    1  
ATOM    1178  C  CA   .  SER  A  1  156  ?  -36.526   35.458    6.611  1.00  12.70  ?  166  SER  D  CA   1  
ATOM    1179  C  C    .  SER  A  1  156  ?  -36.639   35.530    5.098  1.00  12.17  ?  166  SER  D  C    1  
ATOM    1180  O  O    .  SER  A  1  156  ?  -35.602   35.458    4.433  1.00  12.23  ?  166  SER  D  O    1  
ATOM    1181  C  CB   .  SER  A  1  156  ?  -37.153   34.208    7.126  1.00  12.97  ?  166  SER  D  CB   1  
ATOM    1182  O  OG   .  SER  A  1  156  ?  -37.162   34.220    8.543  1.00  13.65  ?  166  SER  D  OG   1  
ATOM    1183  N  N    .  GLY  A  1  157  ?  -37.866   35.668    4.605  1.00  11.73  ?  167  GLY  D  N    1  
ATOM    1184  C  CA   .  GLY  A  1  157  ?  -38.173   35.712    3.165  1.00  11.52  ?  167  GLY  D  CA   1  
ATOM    1185  C  C    .  GLY  A  1  157  ?  -37.640   36.978    2.533  1.00  11.43  ?  167  GLY  D  C    1  
ATOM    1186  O  O    .  GLY  A  1  157  ?  -37.319   36.941    1.321  1.00  11.47  ?  167  GLY  D  O    1  
ATOM    1187  N  N    .  SER  A  1  158  ?  -37.451   38.037    3.313  1.00  11.09  ?  168  SER  D  N    1  
ATOM    1188  C  CA   .  SER  A  1  158  ?  -36.971   39.333    2.775  1.00  11.02  ?  168  SER  D  CA   1  
ATOM    1189  C  C    .  SER  A  1  158  ?  -35.557   39.138    2.262  1.00  10.91  ?  168  SER  D  C    1  
ATOM    1190  O  O    .  SER  A  1  158  ?  -35.164   39.890    1.367  1.00  10.47  ?  168  SER  D  O    1  
ATOM    1191  C  CB   .  SER  A  1  158  ?  -37.023   40.381    3.838  1.00  11.06  ?  168  SER  D  CB   1  
ATOM    1192  O  OG   .  SER  A  1  158  ?  -35.918   40.274    4.710  1.00  11.24  ?  168  SER  D  OG   1  
ATOM    1193  N  N    .  LYS  A  1  159  ?  -34.856   38.140    2.799  1.00  11.11  ?  169  LYS  D  N    1  
ATOM    1194  C  CA   .  LYS  A  1  159  ?  -33.437   37.860    2.474  1.00  11.12  ?  169  LYS  D  CA   1  
ATOM    1195  C  C    .  LYS  A  1  159  ?  -33.375   36.657    1.547  1.00  11.13  ?  169  LYS  D  C    1  
ATOM    1196  O  O    .  LYS  A  1  159  ?  -32.494   36.608    0.703  1.00  10.82  ?  169  LYS  D  O    1  
ATOM    1197  C  CB   .  LYS  A  1  159  ?  -32.731   37.541    3.784  1.00  11.09  ?  169  LYS  D  CB   1  
ATOM    1198  C  CG   .  LYS  A  1  159  ?  -33.029   38.486    4.937  1.00  11.13  ?  169  LYS  D  CG   1  
ATOM    1199  C  CD   .  LYS  A  1  159  ?  -32.940   39.941    4.553  1.00  11.02  ?  169  LYS  D  CD   1  
ATOM    1200  C  CE   .  LYS  A  1  159  ?  -31.522   40.408    4.324  1.00  10.97  ?  169  LYS  D  CE   1  
ATOM    1201  N  NZ   .  LYS  A  1  159  ?  -31.356   41.818    4.730  1.00  11.04  ?  169  LYS  D  NZ   1  
ATOM    1202  N  N    .  GLY  A  1  160  ?  -34.285   35.716    1.711  1.00  11.55  ?  170  GLY  D  N    1  
ATOM    1203  C  CA   .  GLY  A  1  160  ?  -34.349   34.600    0.764  1.00  11.89  ?  170  GLY  D  CA   1  
ATOM    1204  C  C    .  GLY  A  1  160  ?  -34.266   35.126   -0.647  1.00  11.97  ?  170  GLY  D  C    1  
ATOM    1205  O  O    .  GLY  A  1  160  ?  -33.440   34.632   -1.399  1.00  12.21  ?  170  GLY  D  O    1  
ATOM    1206  N  N    .  ALA  A  1  161  ?  -35.104   36.084   -0.998  1.00  12.01  ?  171  ALA  D  N    1  
ATOM    1207  C  CA   .  ALA  A  1  161  ?  -35.047   36.692   -2.338  1.00  12.14  ?  171  ALA  D  CA   1  
ATOM    1208  C  C    .  ALA  A  1  161  ?  -33.615   37.098   -2.612  1.00  12.03  ?  171  ALA  D  C    1  
ATOM    1209  O  O    .  ALA  A  1  161  ?  -33.102   36.807   -3.685  1.00  12.15  ?  171  ALA  D  O    1  
ATOM    1210  C  CB   .  ALA  A  1  161  ?  -35.919   37.900   -2.379  1.00  12.12  ?  171  ALA  D  CB   1  
ATOM    1211  N  N    .  ILE  A  1  162  ?  -33.005   37.749   -1.643  1.00  11.97  ?  172  ILE  D  N    1  
ATOM    1212  C  CA   .  ILE  A  1  162  ?  -31.623   38.260   -1.874  1.00  11.98  ?  172  ILE  D  CA   1  
ATOM    1213  C  C    .  ILE  A  1  162  ?  -30.768   37.070   -2.340  1.00  12.09  ?  172  ILE  D  C    1  
ATOM    1214  O  O    .  ILE  A  1  162  ?  -30.119   37.194   -3.394  1.00  11.98  ?  172  ILE  D  O    1  
ATOM    1215  C  CB   .  ILE  A  1  162  ?  -31.073   38.992   -0.623  1.00  11.94  ?  172  ILE  D  CB   1  
ATOM    1216  C  CG1  .  ILE  A  1  162  ?  -31.986   40.131   -0.149  1.00  11.62  ?  172  ILE  D  CG1  1  
ATOM    1217  C  CG2  .  ILE  A  1  162  ?  -29.657   39.501   -0.861  1.00  12.13  ?  172  ILE  D  CG2  1  
ATOM    1218  C  CD1  .  ILE  A  1  162  ?  -31.983   41.347   -1.040  1.00  11.60  ?  172  ILE  D  CD1  1  
ATOM    1219  N  N    .  ASP  A  1  163  ?  -30.840   35.932   -1.636  1.00  12.62  ?  173  ASP  D  N    1  
ATOM    1220  C  CA   .  ASP  A  1  163  ?  -30.138   34.664   -2.003  1.00  12.82  ?  173  ASP  D  CA   1  
ATOM    1221  C  C    .  ASP  A  1  163  ?  -30.401   34.350   -3.485  1.00  13.07  ?  173  ASP  D  C    1  
ATOM    1222  O  O    .  ASP  A  1  163  ?  -29.458   33.982   -4.188  1.00  12.99  ?  173  ASP  D  O    1  
ATOM    1223  C  CB   .  ASP  A  1  163  ?  -30.538   33.504   -1.083  1.00  12.52  ?  173  ASP  D  CB   1  
ATOM    1224  C  CG   .  ASP  A  1  163  ?  -30.148   33.721    0.370  1.00  12.41  ?  173  ASP  D  CG   1  
ATOM    1225  O  OD1  .  ASP  A  1  163  ?  -29.658   34.801    0.677  1.00  12.06  ?  173  ASP  D  OD1  1  
ATOM    1226  O  OD2  .  ASP  A  1  163  ?  -30.339   32.805    1.187  1.00  12.78  ?  173  ASP  D  OD2  1  
ATOM    1227  N  N    .  SER  A  1  164  ?  -31.638   34.505   -3.947  1.00  13.60  ?  174  SER  D  N    1  
ATOM    1228  C  CA   .  SER  A  1  164  ?  -32.050   34.125   -5.317  1.00  14.29  ?  174  SER  D  CA   1  
ATOM    1229  C  C    .  SER  A  1  164  ?  -31.535   35.173   -6.307  1.00  15.27  ?  174  SER  D  C    1  
ATOM    1230  O  O    .  SER  A  1  164  ?  -31.047   34.774   -7.376  1.00  16.12  ?  174  SER  D  O    1  
ATOM    1231  C  CB   .  SER  A  1  164  ?  -33.539   33.911   -5.409  1.00  14.18  ?  174  SER  D  CB   1  
ATOM    1232  O  OG   .  SER  A  1  164  ?  -33.936   32.795   -4.620  1.00  14.01  ?  174  SER  D  OG   1  
ATOM    1233  N  N    .  PHE  A  1  165  ?  -31.593   36.459   -5.960  1.00  16.29  ?  175  PHE  D  N    1  
ATOM    1234  C  CA   .  PHE  A  1  165  ?  -31.203   37.579   -6.866  1.00  17.22  ?  175  PHE  D  CA   1  
ATOM    1235  C  C    .  PHE  A  1  165  ?  -29.756   37.398   -7.344  1.00  18.27  ?  175  PHE  D  C    1  
ATOM    1236  O  O    .  PHE  A  1  165  ?  -29.512   37.410   -8.583  1.00  17.58  ?  175  PHE  D  O    1  
ATOM    1237  C  CB   .  PHE  A  1  165  ?  -31.371   38.947   -6.190  1.00  16.95  ?  175  PHE  D  CB   1  
ATOM    1238  C  CG   .  PHE  A  1  165  ?  -32.801   39.408   -6.019  1.00  16.83  ?  175  PHE  D  CG   1  
ATOM    1239  C  CD1  .  PHE  A  1  165  ?  -33.784   39.047   -6.936  1.00  16.60  ?  175  PHE  D  CD1  1  
ATOM    1240  C  CD2  .  PHE  A  1  165  ?  -33.159   40.222   -4.953  1.00  16.55  ?  175  PHE  D  CD2  1  
ATOM    1241  C  CE1  .  PHE  A  1  165  ?  -35.096   39.463   -6.777  1.00  16.43  ?  175  PHE  D  CE1  1  
ATOM    1242  C  CE2  .  PHE  A  1  165  ?  -34.470   40.638   -4.795  1.00  16.67  ?  175  PHE  D  CE2  1  
ATOM    1243  C  CZ   .  PHE  A  1  165  ?  -35.433   40.257   -5.708  1.00  16.79  ?  175  PHE  D  CZ   1  
ATOM    1244  N  N    .  VAL  A  1  166  ?  -28.832   37.233   -6.387  1.00  19.59  ?  176  VAL  D  N    1  
ATOM    1245  C  CA   .  VAL  A  1  166  ?  -27.360   37.256   -6.635  1.00  20.03  ?  176  VAL  D  CA   1  
ATOM    1246  C  C    .  VAL  A  1  166  ?  -27.058   36.202   -7.697  1.00  20.40  ?  176  VAL  D  C    1  
ATOM    1247  O  O    .  VAL  A  1  166  ?  -26.285   36.504   -8.618  1.00  20.06  ?  176  VAL  D  O    1  
ATOM    1248  C  CB   .  VAL  A  1  166  ?  -26.514   37.044   -5.359  1.00  19.97  ?  176  VAL  D  CB   1  
ATOM    1249  C  CG1  .  VAL  A  1  166  ?  -26.804   38.101   -4.299  1.00  20.26  ?  176  VAL  D  CG1  1  
ATOM    1250  C  CG2  .  VAL  A  1  166  ?  -26.659   35.647   -4.781  1.00  19.59  ?  176  VAL  D  CG2  1  
ATOM    1251  N  N    .  ARG  A  1  167  ?  -27.673   35.025   -7.584  1.00  21.38  ?  177  ARG  D  N    1  
ATOM    1252  C  CA   .  ARG  A  1  167  ?  -27.350   33.879   -8.469  1.00  22.58  ?  177  ARG  D  CA   1  
ATOM    1253  C  C    .  ARG  A  1  167  ?  -27.570   34.329   -9.917  1.00  20.71  ?  177  ARG  D  C    1  
ATOM    1254  O  O    .  ARG  A  1  167  ?  -26.664   34.154  -10.728  1.00  18.80  ?  177  ARG  D  O    1  
ATOM    1255  C  CB   .  ARG  A  1  167  ?  -28.155   32.639   -8.064  1.00  25.70  ?  177  ARG  D  CB   1  
ATOM    1256  C  CG   .  ARG  A  1  167  ?  -27.330   31.357   -8.095  1.00  29.71  ?  177  ARG  D  CG   1  
ATOM    1257  C  CD   .  ARG  A  1  167  ?  -28.039   30.024   -7.877  1.00  32.52  ?  177  ARG  D  CD   1  
ATOM    1258  N  NE   .  ARG  A  1  167  ?  -29.315   30.002   -8.564  1.00  34.79  ?  177  ARG  D  NE   1  
ATOM    1259  C  CZ   .  ARG  A  1  167  ?  -30.443   30.475   -8.044  1.00  40.10  ?  177  ARG  D  CZ   1  
ATOM    1260  N  NH1  .  ARG  A  1  167  ?  -30.451   30.981   -6.814  1.00  40.99  ?  177  ARG  D  NH1  1  
ATOM    1261  N  NH2  .  ARG  A  1  167  ?  -31.560   30.443   -8.757  1.00  42.23  ?  177  ARG  D  NH2  1  
ATOM    1262  N  N    .  ILE  A  1  168  ?  -28.699   34.987  -10.185  1.00  20.76  ?  178  ILE  D  N    1  
ATOM    1263  C  CA   .  ILE  A  1  168  ?  -29.131   35.441  -11.544  1.00  20.11  ?  178  ILE  D  CA   1  
ATOM    1264  C  C    .  ILE  A  1  168  ?  -28.344   36.699  -11.944  1.00  19.05  ?  178  ILE  D  C    1  
ATOM    1265  O  O    .  ILE  A  1  168  ?  -27.893   36.777  -13.091  1.00  18.83  ?  178  ILE  D  O    1  
ATOM    1266  C  CB   .  ILE  A  1  168  ?  -30.649   35.722  -11.595  1.00  20.61  ?  178  ILE  D  CB   1  
ATOM    1267  C  CG1  .  ILE  A  1  168  ?  -31.517   34.604  -10.991  1.00  20.51  ?  178  ILE  D  CG1  1  
ATOM    1268  C  CG2  .  ILE  A  1  168  ?  -31.048   36.051  -13.026  1.00  20.87  ?  178  ILE  D  CG2  1  
ATOM    1269  C  CD1  .  ILE  A  1  168  ?  -31.473   33.288  -11.733  1.00  20.58  ?  178  ILE  D  CD1  1  
ATOM    1270  N  N    .  PHE  A  1  169  ?  -28.230   37.674  -11.042  1.00  18.05  ?  179  PHE  D  N    1  
ATOM    1271  C  CA   .  PHE  A  1  169  ?  -27.369   38.879  -11.197  1.00  17.33  ?  179  PHE  D  CA   1  
ATOM    1272  C  C    .  PHE  A  1  169  ?  -25.986   38.493  -11.755  1.00  17.04  ?  179  PHE  D  C    1  
ATOM    1273  O  O    .  PHE  A  1  169  ?  -25.471   39.195  -12.636  1.00  16.81  ?  179  PHE  D  O    1  
ATOM    1274  C  CB   .  PHE  A  1  169  ?  -27.213   39.576   -9.842  1.00  16.74  ?  179  PHE  D  CB   1  
ATOM    1275  C  CG   .  PHE  A  1  169  ?  -28.383   40.402   -9.373  1.00  16.14  ?  179  PHE  D  CG   1  
ATOM    1276  C  CD1  .  PHE  A  1  169  ?  -29.618   40.324   -9.992  1.00  15.76  ?  179  PHE  D  CD1  1  
ATOM    1277  C  CD2  .  PHE  A  1  169  ?  -28.233   41.263   -8.298  1.00  15.72  ?  179  PHE  D  CD2  1  
ATOM    1278  C  CE1  .  PHE  A  1  169  ?  -30.671   41.097   -9.546  1.00  15.59  ?  179  PHE  D  CE1  1  
ATOM    1279  C  CE2  .  PHE  A  1  169  ?  -29.287   42.036   -7.857  1.00  15.53  ?  179  PHE  D  CE2  1  
ATOM    1280  C  CZ   .  PHE  A  1  169  ?  -30.505   41.946   -8.482  1.00  15.61  ?  179  PHE  D  CZ   1  
ATOM    1281  N  N    .  SER  A  1  170  ?  -25.393   37.413  -11.230  1.00  16.97  ?  180  SER  D  N    1  
ATOM    1282  C  CA   .  SER  A  1  170  ?  -24.020   36.933  -11.543  1.00  16.69  ?  180  SER  D  CA   1  
ATOM    1283  C  C    .  SER  A  1  170  ?  -23.934   36.628  -13.038  1.00  16.37  ?  180  SER  D  C    1  
ATOM    1284  O  O    .  SER  A  1  170  ?  -22.825   36.757  -13.628  1.00  16.49  ?  180  SER  D  O    1  
ATOM    1285  C  CB   .  SER  A  1  170  ?  -23.657   35.714  -10.720  1.00  16.85  ?  180  SER  D  CB   1  
ATOM    1286  O  OG   .  SER  A  1  170  ?  -23.527   34.559  -11.545  1.00  16.98  ?  180  SER  D  OG   1  
ATOM    1287  N  N    .  LYS  A  1  171  ?  -25.072   36.213  -13.593  1.00  15.77  ?  181  LYS  D  N    1  
ATOM    1288  C  CA   .  LYS  A  1  171  ?  -25.266   35.943  -15.034  1.00  15.77  ?  181  LYS  D  CA   1  
ATOM    1289  C  C    .  LYS  A  1  171  ?  -25.301   37.281  -15.779  1.00  15.06  ?  181  LYS  D  C    1  
ATOM    1290  O  O    .  LYS  A  1  171  ?  -24.321   37.554  -16.493  1.00  14.84  ?  181  LYS  D  O    1  
ATOM    1291  C  CB   .  LYS  A  1  171  ?  -26.536   35.108  -15.247  1.00  16.62  ?  181  LYS  D  CB   1  
ATOM    1292  C  CG   .  LYS  A  1  171  ?  -26.590   33.781  -14.491  1.00  17.18  ?  181  LYS  D  CG   1  
ATOM    1293  C  CD   .  LYS  A  1  171  ?  -25.526   32.782  -14.928  1.00  17.86  ?  181  LYS  D  CD   1  
ATOM    1294  C  CE   .  LYS  A  1  171  ?  -24.556   32.376  -13.834  1.00  18.33  ?  181  LYS  D  CE   1  
ATOM    1295  N  NZ   .  LYS  A  1  171  ?  -24.635   30.921  -13.576  1.00  18.96  ?  181  LYS  D  NZ   1  
ATOM    1296  N  N    .  ASP  A  1  172  ?  -26.354   38.084  -15.558  1.00  14.62  ?  182  ASP  D  N    1  
ATOM    1297  C  CA   .  ASP  A  1  172  ?  -26.648   39.382  -16.236  1.00  14.44  ?  182  ASP  D  CA   1  
ATOM    1298  C  C    .  ASP  A  1  172  ?  -25.483   40.372  -16.128  1.00  13.74  ?  182  ASP  D  C    1  
ATOM    1299  O  O    .  ASP  A  1  172  ?  -25.456   41.301  -16.951  1.00  14.00  ?  182  ASP  D  O    1  
ATOM    1300  C  CB   .  ASP  A  1  172  ?  -27.851   40.102  -15.621  1.00  14.99  ?  182  ASP  D  CB   1  
ATOM    1301  C  CG   .  ASP  A  1  172  ?  -29.141   39.323  -15.744  1.00  15.69  ?  182  ASP  D  CG   1  
ATOM    1302  O  OD1  .  ASP  A  1  172  ?  -29.136   38.363  -16.540  1.00  16.70  ?  182  ASP  D  OD1  1  
ATOM    1303  O  OD2  .  ASP  A  1  172  ?  -30.133   39.679  -15.046  1.00  16.01  ?  182  ASP  D  OD2  1  
ATOM    1304  N  N    .  CYS  A  1  173  ?  -24.603   40.234  -15.132  1.00  12.56  ?  183  CYS  D  N    1  
ATOM    1305  C  CA   .  CYS  A  1  173  ?  -23.524   41.213  -14.849  1.00  12.11  ?  183  CYS  D  CA   1  
ATOM    1306  C  C    .  CYS  A  1  173  ?  -22.172   40.683  -15.347  1.00  12.09  ?  183  CYS  D  C    1  
ATOM    1307  O  O    .  CYS  A  1  173  ?  -21.130   41.324  -15.049  1.00  12.16  ?  183  CYS  D  O    1  
ATOM    1308  C  CB   .  CYS  A  1  173  ?  -23.492   41.551  -13.367  1.00  11.89  ?  183  CYS  D  CB   1  
ATOM    1309  S  SG   .  CYS  A  1  173  ?  -25.008   42.361  -12.806  1.00  11.19  ?  183  CYS  D  SG   1  
ATOM    1310  N  N    .  GLY  A  1  174  ?  -22.189   39.581  -16.105  1.00  11.81  ?  184  GLY  D  N    1  
ATOM    1311  C  CA   .  GLY  A  1  174  ?  -21.016   39.050  -16.821  1.00  11.49  ?  184  GLY  D  CA   1  
ATOM    1312  C  C    .  GLY  A  1  174  ?  -20.555   39.990  -17.922  1.00  11.30  ?  184  GLY  D  C    1  
ATOM    1313  O  O    .  GLY  A  1  174  ?  -19.342   40.065  -18.160  1.00  11.11  ?  184  GLY  D  O    1  
ATOM    1314  N  N    .  ASP  A  1  175  ?  -21.479   40.704  -18.569  1.00  11.37  ?  185  ASP  D  N    1  
ATOM    1315  C  CA   .  ASP  A  1  175  ?  -21.193   41.504  -19.793  1.00  11.65  ?  185  ASP  D  CA   1  
ATOM    1316  C  C    .  ASP  A  1  175  ?  -20.442   42.784  -19.410  1.00  11.75  ?  185  ASP  D  C    1  
ATOM    1317  O  O    .  ASP  A  1  175  ?  -20.084   43.535  -20.333  1.00  11.76  ?  185  ASP  D  O    1  
ATOM    1318  C  CB   .  ASP  A  1  175  ?  -22.466   41.793  -20.593  1.00  11.82  ?  185  ASP  D  CB   1  
ATOM    1319  C  CG   .  ASP  A  1  175  ?  -23.645   42.111  -19.696  1.00  12.08  ?  185  ASP  D  CG   1  
ATOM    1320  O  OD1  .  ASP  A  1  175  ?  -23.388   42.473  -18.520  1.00  12.10  ?  185  ASP  D  OD1  1  
ATOM    1321  O  OD2  .  ASP  A  1  175  ?  -24.802   41.975  -20.168  1.00  12.31  ?  185  ASP  D  OD2  1  
ATOM    1322  N  N    .  LYS  A  1  176  ?  -20.192   43.014  -18.112  1.00  11.88  ?  186  LYS  D  N    1  
ATOM    1323  C  CA   .  LYS  A  1  176  ?  -19.206   44.021  -17.619  1.00  11.77  ?  186  LYS  D  CA   1  
ATOM    1324  C  C    .  LYS  A  1  176  ?  -18.154   43.367  -16.693  1.00  11.76  ?  186  LYS  D  C    1  
ATOM    1325  O  O    .  LYS  A  1  176  ?  -17.420   44.113  -16.021  1.00  11.61  ?  186  LYS  D  O    1  
ATOM    1326  C  CB   .  LYS  A  1  176  ?  -19.965   45.165  -16.943  1.00  11.60  ?  186  LYS  D  CB   1  
ATOM    1327  C  CG   .  LYS  A  1  176  ?  -20.763   46.037  -17.896  1.00  11.57  ?  186  LYS  D  CG   1  
ATOM    1328  C  CD   .  LYS  A  1  176  ?  -21.546   47.133  -17.214  1.00  11.50  ?  186  LYS  D  CD   1  
ATOM    1329  C  CE   .  LYS  A  1  176  ?  -20.704   48.331  -16.837  1.00  11.43  ?  186  LYS  D  CE   1  
ATOM    1330  N  NZ   .  LYS  A  1  176  ?  -21.554   49.461  -16.397  1.00  11.40  ?  186  LYS  D  NZ   1  
ATOM    1331  N  N    .  LYS  A  1  177  ?  -18.030   42.032  -16.713  1.00  11.76  ?  187  LYS  D  N    1  
ATOM    1332  C  CA   .  LYS  A  1  177  ?  -17.234   41.205  -15.757  1.00  11.77  ?  187  LYS  D  CA   1  
ATOM    1333  C  C    .  LYS  A  1  177  ?  -17.310   41.816  -14.352  1.00  11.29  ?  187  LYS  D  C    1  
ATOM    1334  O  O    .  LYS  A  1  177  ?  -16.260   42.113  -13.761  1.00  10.62  ?  187  LYS  D  O    1  
ATOM    1335  C  CB   .  LYS  A  1  177  ?  -15.787   41.010  -16.226  1.00  12.32  ?  187  LYS  D  CB   1  
ATOM    1336  C  CG   .  LYS  A  1  177  ?  -15.610   40.135  -17.464  1.00  12.83  ?  187  LYS  D  CG   1  
ATOM    1337  C  CD   .  LYS  A  1  177  ?  -14.152   39.840  -17.839  1.00  13.27  ?  187  LYS  D  CD   1  
ATOM    1338  C  CE   .  LYS  A  1  177  ?  -13.952   39.584  -19.322  1.00  13.63  ?  187  LYS  D  CE   1  
ATOM    1339  N  NZ   .  LYS  A  1  177  ?  -15.015   38.707  -19.876  1.00  13.91  ?  187  LYS  D  NZ   1  
ATOM    1340  N  N    .  ILE  A  1  178  ?  -18.537   41.975  -13.853  1.00  11.36  ?  188  ILE  D  N    1  
ATOM    1341  C  CA   .  ILE  A  1  178  ?  -18.850   42.213  -12.413  1.00  11.42  ?  188  ILE  D  CA   1  
ATOM    1342  C  C    .  ILE  A  1  178  ?  -19.370   40.900  -11.807  1.00  11.10  ?  188  ILE  D  C    1  
ATOM    1343  O  O    .  ILE  A  1  178  ?  -20.175   40.186  -12.467  1.00  10.80  ?  188  ILE  D  O    1  
ATOM    1344  C  CB   .  ILE  A  1  178  ?  -19.841   43.382  -12.236  1.00  11.58  ?  188  ILE  D  CB   1  
ATOM    1345  C  CG1  .  ILE  A  1  178  ?  -19.346   44.648  -12.937  1.00  11.77  ?  188  ILE  D  CG1  1  
ATOM    1346  C  CG2  .  ILE  A  1  178  ?  -20.119   43.644  -10.765  1.00  11.59  ?  188  ILE  D  CG2  1  
ATOM    1347  C  CD1  .  ILE  A  1  178  ?  -20.448   45.616  -13.286  1.00  11.96  ?  188  ILE  D  CD1  1  
ATOM    1348  N  N    .  THR  A  1  179  ?  -18.870   40.570  -10.617  1.00  10.84  ?  189  THR  D  N    1  
ATOM    1349  C  CA   .  THR  A  1  179  ?  -19.233   39.352   -9.862  1.00  10.96  ?  189  THR  D  CA   1  
ATOM    1350  C  C    .  THR  A  1  179  ?  -20.254   39.759   -8.813  1.00  11.22  ?  189  THR  D  C    1  
ATOM    1351  O  O    .  THR  A  1  179  ?  -20.041   40.808   -8.182  1.00  11.48  ?  189  THR  D  O    1  
ATOM    1352  C  CB   .  THR  A  1  179  ?  -18.006   38.700   -9.221  1.00  10.79  ?  189  THR  D  CB   1  
ATOM    1353  O  OG1  .  THR  A  1  179  ?  -17.361   39.695   -8.425  1.00  10.66  ?  189  THR  D  OG1  1  
ATOM    1354  C  CG2  .  THR  A  1  179  ?  -17.042   38.130  -10.237  1.00  10.75  ?  189  THR  D  CG2  1  
ATOM    1355  N  N    .  VAL  A  1  180  ?  -21.310   38.968   -8.645  1.00  11.53  ?  190  VAL  D  N    1  
ATOM    1356  C  CA   .  VAL  A  1  180  ?  -22.381   39.264   -7.651  1.00  12.08  ?  190  VAL  D  CA   1  
ATOM    1357  C  C    .  VAL  A  1  180  ?  -22.427   38.145   -6.607  1.00  12.17  ?  190  VAL  D  C    1  
ATOM    1358  O  O    .  VAL  A  1  180  ?  -22.633   36.976   -6.991  1.00  11.98  ?  190  VAL  D  O    1  
ATOM    1359  C  CB   .  VAL  A  1  180  ?  -23.748   39.472   -8.326  1.00  12.38  ?  190  VAL  D  CB   1  
ATOM    1360  C  CG1  .  VAL  A  1  180  ?  -24.802   39.891   -7.308  1.00  12.29  ?  190  VAL  D  CG1  1  
ATOM    1361  C  CG2  .  VAL  A  1  180  ?  -23.649   40.476   -9.473  1.00  12.50  ?  190  VAL  D  CG2  1  
ATOM    1362  N  N    .  ASN  A  1  181  ?  -22.219   38.514   -5.339  1.00  12.16  ?  191  ASN  D  N    1  
ATOM    1363  C  CA   .  ASN  A  1  181  ?  -22.330   37.603   -4.178  1.00  12.16  ?  191  ASN  D  CA   1  
ATOM    1364  C  C    .  ASN  A  1  181  ?  -23.092   38.313   -3.059  1.00  12.49  ?  191  ASN  D  C    1  
ATOM    1365  O  O    .  ASN  A  1  181  ?  -23.031   39.549   -2.965  1.00  12.60  ?  191  ASN  D  O    1  
ATOM    1366  C  CB   .  ASN  A  1  181  ?  -20.951   37.122   -3.734  1.00  12.11  ?  191  ASN  D  CB   1  
ATOM    1367  C  CG   .  ASN  A  1  181  ?  -20.187   36.469   -4.867  1.00  12.00  ?  191  ASN  D  CG   1  
ATOM    1368  O  OD1  .  ASN  A  1  181  ?  -20.201   35.245   -5.037  1.00  11.52  ?  191  ASN  D  OD1  1  
ATOM    1369  N  ND2  .  ASN  A  1  181  ?  -19.534   37.296   -5.664  1.00  12.00  ?  191  ASN  D  ND2  1  
ATOM    1370  N  N    .  ALA  A  1  182  ?  -23.823   37.543   -2.263  1.00  12.82  ?  192  ALA  D  N    1  
ATOM    1371  C  CA   .  ALA  A  1  182  ?  -24.336   37.976   -0.950  1.00  12.81  ?  192  ALA  D  CA   1  
ATOM    1372  C  C    .  ALA  A  1  182  ?  -23.427   37.372    0.128  1.00  12.91  ?  192  ALA  D  C    1  
ATOM    1373  O  O    .  ALA  A  1  182  ?  -22.930   36.251   -0.096  1.00  13.04  ?  192  ALA  D  O    1  
ATOM    1374  C  CB   .  ALA  A  1  182  ?  -25.772   37.544   -0.806  1.00  12.61  ?  192  ALA  D  CB   1  
ATOM    1375  N  N    .  VAL  A  1  183  ?  -23.178   38.097    1.222  1.00  12.93  ?  193  VAL  D  N    1  
ATOM    1376  C  CA   .  VAL  A  1  183  ?  -22.775   37.473    2.518  1.00  13.04  ?  193  VAL  D  CA   1  
ATOM    1377  C  C    .  VAL  A  1  183  ?  -24.034   37.361    3.375  1.00  13.03  ?  193  VAL  D  C    1  
ATOM    1378  O  O    .  VAL  A  1  183  ?  -24.827   38.340    3.394  1.00  12.72  ?  193  VAL  D  O    1  
ATOM    1379  C  CB   .  VAL  A  1  183  ?  -21.670   38.219    3.293  1.00  13.12  ?  193  VAL  D  CB   1  
ATOM    1380  C  CG1  .  VAL  A  1  183  ?  -20.337   38.185    2.561  1.00  13.15  ?  193  VAL  D  CG1  1  
ATOM    1381  C  CG2  .  VAL  A  1  183  ?  -22.071   39.642    3.655  1.00  13.20  ?  193  VAL  D  CG2  1  
ATOM    1382  N  N    .  ALA  A  1  184  ?  -24.142   36.212    4.046  1.00  13.08  ?  194  ALA  D  N    1  
ATOM    1383  C  CA   .  ALA  A  1  184  ?  -25.258   35.938    4.953  1.00  12.94  ?  194  ALA  D  CA   1  
ATOM    1384  C  C    .  ALA  A  1  184  ?  -24.670   35.887    6.353  1.00  12.70  ?  194  ALA  D  C    1  
ATOM    1385  O  O    .  ALA  A  1  184  ?  -24.106   34.870    6.733  1.00  12.42  ?  194  ALA  D  O    1  
ATOM    1386  C  CB   .  ALA  A  1  184  ?  -25.881   34.635    4.564  1.00  12.94  ?  194  ALA  D  CB   1  
ATOM    1387  N  N    .  PRO  A  1  185  ?  -24.747   36.989    7.105  1.00  12.94  ?  195  PRO  D  N    1  
ATOM    1388  C  CA   .  PRO  A  1  185  ?  -24.218   37.031    8.440  1.00  13.32  ?  195  PRO  D  CA   1  
ATOM    1389  C  C    .  PRO  A  1  185  ?  -25.181   36.349    9.417  1.00  13.48  ?  195  PRO  D  C    1  
ATOM    1390  O  O    .  PRO  A  1  185  ?  -26.343   36.313    9.139  1.00  13.48  ?  195  PRO  D  O    1  
ATOM    1391  C  CB   .  PRO  A  1  185  ?  -24.162   38.543    8.686  1.00  13.55  ?  195  PRO  D  CB   1  
ATOM    1392  C  CG   .  PRO  A  1  185  ?  -24.343   39.190    7.345  1.00  13.40  ?  195  PRO  D  CG   1  
ATOM    1393  C  CD   .  PRO  A  1  185  ?  -25.310   38.256    6.664  1.00  13.22  ?  195  PRO  D  CD   1  
ATOM    1394  N  N    .  GLY  A  1  186  ?  -24.680   35.819   10.526  1.00  13.78  ?  196  GLY  D  N    1  
ATOM    1395  C  CA   .  GLY  A  1  186  ?  -25.566   35.231   11.539  1.00  14.41  ?  196  GLY  D  CA   1  
ATOM    1396  C  C    .  GLY  A  1  186  ?  -25.656   36.107   12.772  1.00  15.17  ?  196  GLY  D  C    1  
ATOM    1397  O  O    .  GLY  A  1  186  ?  -26.011   37.281   12.627  1.00  16.05  ?  196  GLY  D  O    1  
ATOM    1398  N  N    .  GLY  A  1  187  ?  -25.336   35.565   13.945  1.00  15.10  ?  197  GLY  D  N    1  
ATOM    1399  C  CA   .  GLY  A  1  187  ?  -25.360   36.348   15.192  1.00  14.48  ?  197  GLY  D  CA   1  
ATOM    1400  C  C    .  GLY  A  1  187  ?  -24.185   37.293   15.303  1.00  14.08  ?  197  GLY  D  C    1  
ATOM    1401  O  O    .  GLY  A  1  187  ?  -23.229   36.939   15.997  1.00  14.03  ?  197  GLY  D  O    1  
ATOM    1402  N  N    .  THR  A  1  188  ?  -24.269   38.459   14.661  1.00  13.60  ?  198  THR  D  N    1  
ATOM    1403  C  CA   .  THR  A  1  188  ?  -23.180   39.469   14.690  1.00  13.07  ?  198  THR  D  CA   1  
ATOM    1404  C  C    .  THR  A  1  188  ?  -23.585   40.550   15.690  1.00  13.03  ?  198  THR  D  C    1  
ATOM    1405  O  O    .  THR  A  1  188  ?  -24.678   41.079   15.538  1.00  12.59  ?  198  THR  D  O    1  
ATOM    1406  C  CB   .  THR  A  1  188  ?  -22.870   39.955   13.270  1.00  12.63  ?  198  THR  D  CB   1  
ATOM    1407  O  OG1  .  THR  A  1  188  ?  -22.657   38.811   12.446  1.00  12.02  ?  198  THR  D  OG1  1  
ATOM    1408  C  CG2  .  THR  A  1  188  ?  -21.655   40.850   13.207  1.00  12.43  ?  198  THR  D  CG2  1  
ATOM    1409  N  N    .  VAL  A  1  189  ?  -22.744   40.828   16.685  1.00  13.57  ?  199  VAL  D  N    1  
ATOM    1410  C  CA   .  VAL  A  1  189  ?  -23.104   41.795   17.779  1.00  13.95  ?  199  VAL  D  CA   1  
ATOM    1411  C  C    .  VAL  A  1  189  ?  -23.271   43.204   17.188  1.00  14.14  ?  199  VAL  D  C    1  
ATOM    1412  O  O    .  VAL  A  1  189  ?  -22.238   43.820   16.812  1.00  13.58  ?  199  VAL  D  O    1  
ATOM    1413  C  CB   .  VAL  A  1  189  ?  -22.080   41.807   18.937  1.00  14.20  ?  199  VAL  D  CB   1  
ATOM    1414  C  CG1  .  VAL  A  1  189  ?  -22.366   42.920   19.937  1.00  14.37  ?  199  VAL  D  CG1  1  
ATOM    1415  C  CG2  .  VAL  A  1  189  ?  -22.004   40.473   19.665  1.00  14.18  ?  199  VAL  D  CG2  1  
ATOM    1416  N  N    .  THR  A  1  190  ?  -24.530   43.667   17.119  1.00  14.59  ?  200  THR  D  N    1  
ATOM    1417  C  CA   .  THR  A  1  190  ?  -24.983   45.012   16.660  1.00  14.98  ?  200  THR  D  CA   1  
ATOM    1418  C  C    .  THR  A  1  190  ?  -26.268   45.391   17.396  1.00  15.91  ?  200  THR  D  C    1  
ATOM    1419  O  O    .  THR  A  1  190  ?  -26.838   44.521   18.052  1.00  16.22  ?  200  THR  D  O    1  
ATOM    1420  C  CB   .  THR  A  1  190  ?  -25.274   45.073   15.155  1.00  14.55  ?  200  THR  D  CB   1  
ATOM    1421  O  OG1  .  THR  A  1  190  ?  -26.292   44.134   14.796  1.00  13.77  ?  200  THR  D  OG1  1  
ATOM    1422  C  CG2  .  THR  A  1  190  ?  -24.025   44.833   14.340  1.00  14.61  ?  200  THR  D  CG2  1  
ATOM    1423  N  N    .  ASP  A  1  191  ?  -26.709   46.639   17.259  1.00  17.25  ?  201  ASP  D  N    1  
ATOM    1424  C  CA   .  ASP  A  1  191  ?  -28.013   47.124   17.774  1.00  18.36  ?  201  ASP  D  CA   1  
ATOM    1425  C  C    .  ASP  A  1  191  ?  -29.104   46.115   17.335  1.00  19.34  ?  201  ASP  D  C    1  
ATOM    1426  O  O    .  ASP  A  1  191  ?  -29.940   45.718   18.178  1.00  18.94  ?  201  ASP  D  O    1  
ATOM    1427  C  CB   .  ASP  A  1  191  ?  -28.200   48.592   17.350  1.00  18.93  ?  201  ASP  D  CB   1  
ATOM    1428  C  CG   .  ASP  A  1  191  ?  -27.183   49.587   17.923  1.00  19.33  ?  201  ASP  D  CG   1  
ATOM    1429  O  OD1  .  ASP  A  1  191  ?  -26.783   49.399   19.098  1.00  18.95  ?  201  ASP  D  OD1  1  
ATOM    1430  O  OD2  .  ASP  A  1  191  ?  -26.778   50.556   17.184  1.00  19.34  ?  201  ASP  D  OD2  1  
ATOM    1431  N  N    .  MET  A  1  192  ?  -29.048   45.623   16.094  1.00  21.06  ?  202  MET  D  N    1  
ATOM    1432  C  CA   .  MET  A  1  192  ?  -30.036   44.671   15.507  1.00  22.52  ?  202  MET  D  CA   1  
ATOM    1433  C  C    .  MET  A  1  192  ?  -30.001   43.290   16.190  1.00  22.59  ?  202  MET  D  C    1  
ATOM    1434  O  O    .  MET  A  1  192  ?  -31.068   42.648   16.277  1.00  21.58  ?  202  MET  D  O    1  
ATOM    1435  C  CB   .  MET  A  1  192  ?  -29.774   44.470   14.011  1.00  24.12  ?  202  MET  D  CB   1  
ATOM    1436  C  CG   .  MET  A  1  192  ?  -30.786   43.531   13.356  1.00  25.99  ?  202  MET  D  CG   1  
ATOM    1437  S  SD   .  MET  A  1  192  ?  -30.458   43.138   11.613  1.00  27.58  ?  202  MET  D  SD   1  
ATOM    1438  C  CE   .  MET  A  1  192  ?  -31.089   44.628   10.839  1.00  27.62  ?  202  MET  D  CE   1  
ATOM    1439  N  N    .  PHE  A  1  193  ?  -28.827   42.794   16.588  1.00  23.79  ?  203  PHE  D  N    1  
ATOM    1440  C  CA   .  PHE  A  1  193  ?  -28.660   41.439   17.190  1.00  24.58  ?  203  PHE  D  CA   1  
ATOM    1441  C  C    .  PHE  A  1  193  ?  -29.242   41.404   18.613  1.00  24.17  ?  203  PHE  D  C    1  
ATOM    1442  O  O    .  PHE  A  1  193  ?  -29.966   40.445   18.982  1.00  23.16  ?  203  PHE  D  O    1  
ATOM    1443  C  CB   .  PHE  A  1  193  ?  -27.189   41.010   17.228  1.00  25.67  ?  203  PHE  D  CB   1  
ATOM    1444  C  CG   .  PHE  A  1  193  ?  -26.914   39.891   18.202  1.00  27.17  ?  203  PHE  D  CG   1  
ATOM    1445  C  CD1  .  PHE  A  1  193  ?  -27.044   38.562   17.819  1.00  27.56  ?  203  PHE  D  CD1  1  
ATOM    1446  C  CD2  .  PHE  A  1  193  ?  -26.583   40.169   19.522  1.00  28.24  ?  203  PHE  D  CD2  1  
ATOM    1447  C  CE1  .  PHE  A  1  193  ?  -26.832   37.537   18.731  1.00  27.53  ?  203  PHE  D  CE1  1  
ATOM    1448  C  CE2  .  PHE  A  1  193  ?  -26.371   39.143   20.431  1.00  28.36  ?  203  PHE  D  CE2  1  
ATOM    1449  C  CZ   .  PHE  A  1  193  ?  -26.496   37.830   20.033  1.00  27.89  ?  203  PHE  D  CZ   1  
ATOM    1450  N  N    .  HIS  A  1  194  ?  -28.886   42.401   19.421  1.00  24.14  ?  204  HIS  D  N    1  
ATOM    1451  C  CA   .  HIS  A  1  194  ?  -29.411   42.580   20.797  1.00  25.05  ?  204  HIS  D  CA   1  
ATOM    1452  C  C    .  HIS  A  1  194  ?  -30.938   42.724   20.737  1.00  26.72  ?  204  HIS  D  C    1  
ATOM    1453  O  O    .  HIS  A  1  194  ?  -31.627   42.215   21.660  1.00  27.86  ?  204  HIS  D  O    1  
ATOM    1454  C  CB   .  HIS  A  1  194  ?  -28.735   43.775   21.478  1.00  23.86  ?  204  HIS  D  CB   1  
ATOM    1455  C  CG   .  HIS  A  1  194  ?  -27.301   43.539   21.791  1.00  21.85  ?  204  HIS  D  CG   1  
ATOM    1456  N  ND1  .  HIS  A  1  194  ?  -26.329   44.472   21.520  1.00  21.00  ?  204  HIS  D  ND1  1  
ATOM    1457  C  CD2  .  HIS  A  1  194  ?  -26.677   42.480   22.340  1.00  21.38  ?  204  HIS  D  CD2  1  
ATOM    1458  C  CE1  .  HIS  A  1  194  ?  -25.159   44.006   21.888  1.00  21.05  ?  204  HIS  D  CE1  1  
ATOM    1459  N  NE2  .  HIS  A  1  194  ?  -25.347   42.786   22.395  1.00  21.58  ?  204  HIS  D  NE2  1  
ATOM    1460  N  N    .  ASP  A  1  195  ?  -31.442   43.394   19.692  1.00  27.44  ?  205  ASP  D  N    1  
ATOM    1461  C  CA   .  ASP  A  1  195  ?  -32.894   43.643   19.480  1.00  27.03  ?  205  ASP  D  CA   1  
ATOM    1462  C  C    .  ASP  A  1  195  ?  -33.613   42.312   19.219  1.00  27.27  ?  205  ASP  D  C    1  
ATOM    1463  O  O    .  ASP  A  1  195  ?  -34.714   42.142   19.748  1.00  27.60  ?  205  ASP  D  O    1  
ATOM    1464  C  CB   .  ASP  A  1  195  ?  -33.117   44.643   18.349  1.00  26.09  ?  205  ASP  D  CB   1  
ATOM    1465  C  CG   .  ASP  A  1  195  ?  -34.584   44.850   18.064  1.00  24.93  ?  205  ASP  D  CG   1  
ATOM    1466  O  OD1  .  ASP  A  1  195  ?  -35.344   44.871   19.041  1.00  23.70  ?  205  ASP  D  OD1  1  
ATOM    1467  O  OD2  .  ASP  A  1  195  ?  -34.945   44.961   16.869  1.00  24.67  ?  205  ASP  D  OD2  1  
ATOM    1468  N  N    .  VAL  A  1  196  ?  -32.994   41.415   18.447  1.00  28.19  ?  206  VAL  D  N    1  
ATOM    1469  C  CA   .  VAL  A  1  196  ?  -33.464   40.021   18.178  1.00  29.09  ?  206  VAL  D  CA   1  
ATOM    1470  C  C    .  VAL  A  1  196  ?  -33.375   39.172   19.464  1.00  29.79  ?  206  VAL  D  C    1  
ATOM    1471  O  O    .  VAL  A  1  196  ?  -34.427   38.623   19.857  1.00  29.52  ?  206  VAL  D  O    1  
ATOM    1472  C  CB   .  VAL  A  1  196  ?  -32.645   39.398   17.026  1.00  29.25  ?  206  VAL  D  CB   1  
ATOM    1473  C  CG1  .  VAL  A  1  196  ?  -32.814   37.883   16.912  1.00  28.74  ?  206  VAL  D  CG1  1  
ATOM    1474  C  CG2  .  VAL  A  1  196  ?  -32.952   40.086   15.708  1.00  28.66  ?  206  VAL  D  CG2  1  
ATOM    1475  N  N    .  SER  A  1  197  ?  -32.192   39.094   20.105  1.00  29.14  ?  207  SER  D  N    1  
ATOM    1476  C  CA   .  SER  A  1  197  ?  -31.753   37.966   20.981  1.00  29.55  ?  207  SER  D  CA   1  
ATOM    1477  C  C    .  SER  A  1  197  ?  -32.695   37.743   22.181  1.00  30.22  ?  207  SER  D  C    1  
ATOM    1478  O  O    .  SER  A  1  197  ?  -32.607   36.670   22.795  1.00  28.22  ?  207  SER  D  O    1  
ATOM    1479  C  CB   .  SER  A  1  197  ?  -30.275   38.086   21.388  1.00  29.17  ?  207  SER  D  CB   1  
ATOM    1480  O  OG   .  SER  A  1  197  ?  -30.047   38.962   22.486  1.00  28.58  ?  207  SER  D  OG   1  
ATOM    1481  N  N    .  GLN  A  1  198  ?  -33.620   38.664   22.467  1.00  33.97  ?  208  GLN  D  N    1  
ATOM    1482  C  CA   .  GLN  A  1  198  ?  -34.661   38.493   23.525  1.00  36.81  ?  208  GLN  D  CA   1  
ATOM    1483  C  C    .  GLN  A  1  198  ?  -35.454   37.201   23.287  1.00  39.32  ?  208  GLN  D  C    1  
ATOM    1484  O  O    .  GLN  A  1  198  ?  -35.923   36.621   24.279  1.00  39.70  ?  208  GLN  D  O    1  
ATOM    1485  C  CB   .  GLN  A  1  198  ?  -35.586   39.707   23.567  1.00  34.65  ?  208  GLN  D  CB   1  
ATOM    1486  C  CG   .  GLN  A  1  198  ?  -34.864   40.948   24.060  1.00  35.52  ?  208  GLN  D  CG   1  
ATOM    1487  C  CD   .  GLN  A  1  198  ?  -35.263   42.163   23.269  1.00  36.23  ?  208  GLN  D  CD   1  
ATOM    1488  O  OE1  .  GLN  A  1  198  ?  -36.402   42.269   22.835  1.00  38.52  ?  208  GLN  D  OE1  1  
ATOM    1489  N  NE2  .  GLN  A  1  198  ?  -34.324   43.073   23.067  1.00  35.63  ?  208  GLN  D  NE2  1  
ATOM    1490  N  N    .  HIS  A  1  199  ?  -35.567   36.770   22.024  1.00  43.73  ?  209  HIS  D  N    1  
ATOM    1491  C  CA   .  HIS  A  1  199  ?  -36.387   35.618   21.557  1.00  46.62  ?  209  HIS  D  CA   1  
ATOM    1492  C  C    .  HIS  A  1  199  ?  -35.479   34.392   21.354  1.00  44.74  ?  209  HIS  D  C    1  
ATOM    1493  O  O    .  HIS  A  1  199  ?  -34.987   34.212   20.217  1.00  41.26  ?  209  HIS  D  O    1  
ATOM    1494  C  CB   .  HIS  A  1  199  ?  -37.180   36.009   20.290  1.00  50.04  ?  209  HIS  D  CB   1  
ATOM    1495  C  CG   .  HIS  A  1  199  ?  -37.856   37.353   20.340  1.00  56.38  ?  209  HIS  D  CG   1  
ATOM    1496  N  ND1  .  HIS  A  1  199  ?  -38.961   37.621   21.146  1.00  57.98  ?  209  HIS  D  ND1  1  
ATOM    1497  C  CD2  .  HIS  A  1  199  ?  -37.612   38.507   19.664  1.00  58.67  ?  209  HIS  D  CD2  1  
ATOM    1498  C  CE1  .  HIS  A  1  199  ?  -39.350   38.875   20.970  1.00  56.46  ?  209  HIS  D  CE1  1  
ATOM    1499  N  NE2  .  HIS  A  1  199  ?  -38.539   39.443   20.063  1.00  56.52  ?  209  HIS  D  NE2  1  
ATOM    1500  N  N    .  TYR  A  1  200  ?  -33.856   38.493   31.066  1.00  46.14  ?  217  TYR  D  N    1  
ATOM    1501  C  CA   .  TYR  A  1  200  ?  -32.372   38.653   31.040  1.00  45.38  ?  217  TYR  D  CA   1  
ATOM    1502  C  C    .  TYR  A  1  200  ?  -31.992   39.943   30.298  1.00  44.34  ?  217  TYR  D  C    1  
ATOM    1503  O  O    .  TYR  A  1  200  ?  -32.884   40.590   29.736  1.00  42.69  ?  217  TYR  D  O    1  
ATOM    1504  C  CB   .  TYR  A  1  200  ?  -31.671   37.472   30.362  1.00  43.78  ?  217  TYR  D  CB   1  
ATOM    1505  C  CG   .  TYR  A  1  200  ?  -32.207   36.100   30.685  1.00  44.55  ?  217  TYR  D  CG   1  
ATOM    1506  C  CD1  .  TYR  A  1  200  ?  -31.951   35.494   31.905  1.00  43.47  ?  217  TYR  D  CD1  1  
ATOM    1507  C  CD2  .  TYR  A  1  200  ?  -32.946   35.387   29.748  1.00  46.00  ?  217  TYR  D  CD2  1  
ATOM    1508  C  CE1  .  TYR  A  1  200  ?  -32.424   34.223   32.188  1.00  43.78  ?  217  TYR  D  CE1  1  
ATOM    1509  C  CE2  .  TYR  A  1  200  ?  -33.428   34.116   30.015  1.00  45.23  ?  217  TYR  D  CE2  1  
ATOM    1510  C  CZ   .  TYR  A  1  200  ?  -33.161   33.532   31.240  1.00  44.74  ?  217  TYR  D  CZ   1  
ATOM    1511  O  OH   .  TYR  A  1  200  ?  -33.633   32.283   31.513  1.00  45.16  ?  217  TYR  D  OH   1  
ATOM    1512  N  N    .  THR  A  1  201  ?  -30.693   40.273   30.282  1.00  47.06  ?  218  THR  D  N    1  
ATOM    1513  C  CA   .  THR  A  1  201  ?  -30.107   41.546   29.756  1.00  47.02  ?  218  THR  D  CA   1  
ATOM    1514  C  C    .  THR  A  1  201  ?  -29.157   41.261   28.586  1.00  46.14  ?  218  THR  D  C    1  
ATOM    1515  O  O    .  THR  A  1  201  ?  -28.578   40.182   28.484  1.00  45.18  ?  218  THR  D  O    1  
ATOM    1516  C  CB   .  THR  A  1  201  ?  -29.405   42.361   30.858  1.00  45.69  ?  218  THR  D  CB   1  
ATOM    1517  O  OG1  .  THR  A  1  201  ?  -28.136   42.812   30.380  1.00  42.91  ?  218  THR  D  OG1  1  
ATOM    1518  C  CG2  .  THR  A  1  201  ?  -29.160   41.587   32.134  1.00  46.70  ?  218  THR  D  CG2  1  
ATOM    1519  N  N    .  PRO  A  1  202  ?  -28.947   42.234   27.670  1.00  44.78  ?  219  PRO  D  N    1  
ATOM    1520  C  CA   .  PRO  A  1  202  ?  -28.179   41.990   26.445  1.00  43.83  ?  219  PRO  D  CA   1  
ATOM    1521  C  C    .  PRO  A  1  202  ?  -26.763   41.406   26.618  1.00  42.43  ?  219  PRO  D  C    1  
ATOM    1522  O  O    .  PRO  A  1  202  ?  -26.382   40.632   25.765  1.00  41.61  ?  219  PRO  D  O    1  
ATOM    1523  C  CB   .  PRO  A  1  202  ?  -28.097   43.385   25.806  1.00  44.65  ?  219  PRO  D  CB   1  
ATOM    1524  C  CG   .  PRO  A  1  202  ?  -29.314   44.121   26.336  1.00  44.47  ?  219  PRO  D  CG   1  
ATOM    1525  C  CD   .  PRO  A  1  202  ?  -29.463   43.612   27.751  1.00  44.88  ?  219  PRO  D  CD   1  
ATOM    1526  N  N    .  GLU  A  1  203  ?  -26.015   41.792   27.664  1.00  43.12  ?  220  GLU  D  N    1  
ATOM    1527  C  CA   .  GLU  A  1  203  ?  -24.671   41.219   27.976  1.00  42.49  ?  220  GLU  D  CA   1  
ATOM    1528  C  C    .  GLU  A  1  203  ?  -24.854   39.736   28.313  1.00  41.36  ?  220  GLU  D  C    1  
ATOM    1529  O  O    .  GLU  A  1  203  ?  -24.115   38.928   27.728  1.00  41.92  ?  220  GLU  D  O    1  
ATOM    1530  C  CB   .  GLU  A  1  203  ?  -23.958   41.935   29.133  1.00  45.23  ?  220  GLU  D  CB   1  
ATOM    1531  C  CG   .  GLU  A  1  203  ?  -22.996   41.025   29.906  1.00  46.68  ?  220  GLU  D  CG   1  
ATOM    1532  C  CD   .  GLU  A  1  203  ?  -22.055   41.663   30.921  1.00  46.24  ?  220  GLU  D  CD   1  
ATOM    1533  O  OE1  .  GLU  A  1  203  ?  -22.089   42.896   31.084  1.00  47.24  ?  220  GLU  D  OE1  1  
ATOM    1534  O  OE2  .  GLU  A  1  203  ?  -21.288   40.915   31.555  1.00  42.98  ?  220  GLU  D  OE2  1  
ATOM    1535  N  N    .  GLU  A  1  204  ?  -25.788   39.427   29.231  1.00  39.11  ?  221  GLU  D  N    1  
ATOM    1536  C  CA   .  GLU  A  1  204  ?  -26.197   38.057   29.668  1.00  37.04  ?  221  GLU  D  CA   1  
ATOM    1537  C  C    .  GLU  A  1  204  ?  -26.539   37.174   28.453  1.00  35.25  ?  221  GLU  D  C    1  
ATOM    1538  O  O    .  GLU  A  1  204  ?  -26.095   36.007   28.445  1.00  34.78  ?  221  GLU  D  O    1  
ATOM    1539  C  CB   .  GLU  A  1  204  ?  -27.411   38.115   30.606  1.00  38.13  ?  221  GLU  D  CB   1  
ATOM    1540  C  CG   .  GLU  A  1  204  ?  -27.081   38.035   32.091  1.00  39.42  ?  221  GLU  D  CG   1  
ATOM    1541  C  CD   .  GLU  A  1  204  ?  -28.126   38.673   33.000  1.00  40.83  ?  221  GLU  D  CD   1  
ATOM    1542  O  OE1  .  GLU  A  1  204  ?  -29.342   38.482   32.731  1.00  40.72  ?  221  GLU  D  OE1  1  
ATOM    1543  O  OE2  .  GLU  A  1  204  ?  -27.731   39.398   33.955  1.00  40.85  ?  221  GLU  D  OE2  1  
ATOM    1544  N  N    .  ARG  A  1  205  ?  -27.324   37.688   27.491  1.00  33.09  ?  222  ARG  D  N    1  
ATOM    1545  C  CA   .  ARG  A  1  205  ?  -27.720   36.980   26.234  1.00  31.22  ?  222  ARG  D  CA   1  
ATOM    1546  C  C    .  ARG  A  1  205  ?  -26.537   36.948   25.243  1.00  29.75  ?  222  ARG  D  C    1  
ATOM    1547  O  O    .  ARG  A  1  205  ?  -26.411   35.954   24.495  1.00  28.27  ?  222  ARG  D  O    1  
ATOM    1548  C  CB   .  ARG  A  1  205  ?  -28.937   37.644   25.568  1.00  31.95  ?  222  ARG  D  CB   1  
ATOM    1549  C  CG   .  ARG  A  1  205  ?  -30.239   37.643   26.367  1.00  31.64  ?  222  ARG  D  CG   1  
ATOM    1550  C  CD   .  ARG  A  1  205  ?  -31.437   38.178   25.572  1.00  31.16  ?  222  ARG  D  CD   1  
ATOM    1551  N  NE   .  ARG  A  1  205  ?  -31.068   39.318   24.726  1.00  30.73  ?  222  ARG  D  NE   1  
ATOM    1552  C  CZ   .  ARG  A  1  205  ?  -31.394   40.595   24.931  1.00  29.48  ?  222  ARG  D  CZ   1  
ATOM    1553  N  NH1  .  ARG  A  1  205  ?  -32.161   40.955   25.947  1.00  29.33  ?  222  ARG  D  NH1  1  
ATOM    1554  N  NH2  .  ARG  A  1  205  ?  -30.955   41.518   24.094  1.00  28.73  ?  222  ARG  D  NH2  1  
ATOM    1555  N  N    .  GLN  A  1  206  ?  -25.702   37.993   25.206  1.00  28.66  ?  223  GLN  D  N    1  
ATOM    1556  C  CA   .  GLN  A  1  206  ?  -24.472   38.007   24.374  1.00  28.52  ?  223  GLN  D  CA   1  
ATOM    1557  C  C    .  GLN  A  1  206  ?  -23.526   36.906   24.861  1.00  30.34  ?  223  GLN  D  C    1  
ATOM    1558  O  O    .  GLN  A  1  206  ?  -23.016   36.184   23.990  1.00  32.87  ?  223  GLN  D  O    1  
ATOM    1559  C  CB   .  GLN  A  1  206  ?  -23.777   39.366   24.402  1.00  27.74  ?  223  GLN  D  CB   1  
ATOM    1560  C  CG   .  GLN  A  1  206  ?  -22.683   39.493   23.350  1.00  26.77  ?  223  GLN  D  CG   1  
ATOM    1561  C  CD   .  GLN  A  1  206  ?  -22.119   40.888   23.242  1.00  25.05  ?  223  GLN  D  CD   1  
ATOM    1562  O  OE1  .  GLN  A  1  206  ?  -22.774   41.819   22.781  1.00  22.20  ?  223  GLN  D  OE1  1  
ATOM    1563  N  NE2  .  GLN  A  1  206  ?  -20.876   41.035   23.662  1.00  25.78  ?  223  GLN  D  NE2  1  
ATOM    1564  N  N    .  LYS  A  1  207  ?  -23.316   36.791   26.186  1.00  31.66  ?  224  LYS  D  N    1  
ATOM    1565  C  CA   .  LYS  A  1  207  ?  -22.513   35.721   26.866  1.00  31.45  ?  224  LYS  D  CA   1  
ATOM    1566  C  C    .  LYS  A  1  207  ?  -23.010   34.333   26.433  1.00  29.09  ?  224  LYS  D  C    1  
ATOM    1567  O  O    .  LYS  A  1  207  ?  -22.182   33.502   26.041  1.00  27.45  ?  224  LYS  D  O    1  
ATOM    1568  C  CB   .  LYS  A  1  207  ?  -22.587   35.815   28.402  1.00  32.85  ?  224  LYS  D  CB   1  
ATOM    1569  C  CG   .  LYS  A  1  207  ?  -21.569   36.728   29.090  1.00  34.22  ?  224  LYS  D  CG   1  
ATOM    1570  C  CD   .  LYS  A  1  207  ?  -21.085   36.245   30.475  1.00  35.60  ?  224  LYS  D  CD   1  
ATOM    1571  C  CE   .  LYS  A  1  207  ?  -22.022   36.561   31.631  1.00  36.74  ?  224  LYS  D  CE   1  
ATOM    1572  N  NZ   .  LYS  A  1  207  ?  -21.670   37.825   32.328  1.00  36.91  ?  224  LYS  D  NZ   1  
ATOM    1573  N  N    .  MET  A  1  208  ?  -24.316   34.092   26.530  1.00  29.19  ?  225  MET  D  N    1  
ATOM    1574  C  CA   .  MET  A  1  208  ?  -24.953   32.788   26.212  1.00  30.45  ?  225  MET  D  CA   1  
ATOM    1575  C  C    .  MET  A  1  208  ?  -24.745   32.489   24.730  1.00  31.25  ?  225  MET  D  C    1  
ATOM    1576  O  O    .  MET  A  1  208  ?  -24.195   31.420   24.426  1.00  32.10  ?  225  MET  D  O    1  
ATOM    1577  C  CB   .  MET  A  1  208  ?  -26.456   32.799   26.519  1.00  30.12  ?  225  MET  D  CB   1  
ATOM    1578  C  CG   .  MET  A  1  208  ?  -26.769   32.747   28.001  1.00  29.76  ?  225  MET  D  CG   1  
ATOM    1579  S  SD   .  MET  A  1  208  ?  -28.366   33.480   28.395  1.00  29.12  ?  225  MET  D  SD   1  
ATOM    1580  C  CE   .  MET  A  1  208  ?  -29.464   32.295   27.620  1.00  29.86  ?  225  MET  D  CE   1  
ATOM    1581  N  N    .  ALA  A  1  209  ?  -25.150   33.427   23.869  1.00  33.24  ?  226  ALA  D  N    1  
ATOM    1582  C  CA   .  ALA  A  1  209  ?  -25.115   33.339   22.387  1.00  34.54  ?  226  ALA  D  CA   1  
ATOM    1583  C  C    .  ALA  A  1  209  ?  -23.707   32.993   21.875  1.00  35.81  ?  226  ALA  D  C    1  
ATOM    1584  O  O    .  ALA  A  1  209  ?  -23.614   32.453   20.768  1.00  35.34  ?  226  ALA  D  O    1  
ATOM    1585  C  CB   .  ALA  A  1  209  ?  -25.590   34.645   21.804  1.00  34.56  ?  226  ALA  D  CB   1  
ATOM    1586  N  N    .  ALA  A  1  210  ?  -22.658   33.304   22.645  1.00  38.31  ?  227  ALA  D  N    1  
ATOM    1587  C  CA   .  ALA  A  1  210  ?  -21.241   32.967   22.365  1.00  38.70  ?  227  ALA  D  CA   1  
ATOM    1588  C  C    .  ALA  A  1  210  ?  -21.028   31.445   22.311  1.00  39.75  ?  227  ALA  D  C    1  
ATOM    1589  O  O    .  ALA  A  1  210  ?  -19.988   31.041   21.761  1.00  40.55  ?  227  ALA  D  O    1  
ATOM    1590  C  CB   .  ALA  A  1  210  ?  -20.349   33.597   23.411  1.00  38.92  ?  227  ALA  D  CB   1  
ATOM    1591  N  N    .  HIS  A  1  211  ?  -21.956   30.642   22.856  1.00  40.50  ?  228  HIS  D  N    1  
ATOM    1592  C  CA   .  HIS  A  1  211  ?  -21.874   29.155   22.941  1.00  40.16  ?  228  HIS  D  CA   1  
ATOM    1593  C  C    .  HIS  A  1  211  ?  -22.355   28.478   21.647  1.00  36.25  ?  228  HIS  D  C    1  
ATOM    1594  O  O    .  HIS  A  1  211  ?  -21.734   27.476   21.268  1.00  35.05  ?  228  HIS  D  O    1  
ATOM    1595  C  CB   .  HIS  A  1  211  ?  -22.639   28.632   24.166  1.00  43.51  ?  228  HIS  D  CB   1  
ATOM    1596  C  CG   .  HIS  A  1  211  ?  -21.957   28.891   25.469  1.00  46.80  ?  228  HIS  D  CG   1  
ATOM    1597  N  ND1  .  HIS  A  1  211  ?  -20.661   29.385   25.550  1.00  49.80  ?  228  HIS  D  ND1  1  
ATOM    1598  C  CD2  .  HIS  A  1  211  ?  -22.366   28.683   26.740  1.00  47.92  ?  228  HIS  D  CD2  1  
ATOM    1599  C  CE1  .  HIS  A  1  211  ?  -20.310   29.485   26.817  1.00  50.24  ?  228  HIS  D  CE1  1  
ATOM    1600  N  NE2  .  HIS  A  1  211  ?  -21.340   29.060   27.566  1.00  50.77  ?  228  HIS  D  NE2  1  
ATOM    1601  N  N    .  ALA  A  1  212  ?  -23.417   28.984   21.006  1.00  34.56  ?  229  ALA  D  N    1  
ATOM    1602  C  CA   .  ALA  A  1  212  ?  -23.957   28.490   19.708  1.00  34.35  ?  229  ALA  D  CA   1  
ATOM    1603  C  C    .  ALA  A  1  212  ?  -22.806   28.137   18.740  1.00  33.80  ?  229  ALA  D  C    1  
ATOM    1604  O  O    .  ALA  A  1  212  ?  -22.918   27.103   18.027  1.00  34.25  ?  229  ALA  D  O    1  
ATOM    1605  C  CB   .  ALA  A  1  212  ?  -24.907   29.507   19.097  1.00  33.33  ?  229  ALA  D  CB   1  
ATOM    1606  N  N    .  SER  A  1  213  ?  -21.743   28.955   18.695  1.00  31.30  ?  230  SER  D  N    1  
ATOM    1607  C  CA   .  SER  A  1  213  ?  -20.513   28.673   17.908  1.00  28.96  ?  230  SER  D  CA   1  
ATOM    1608  C  C    .  SER  A  1  213  ?  -19.627   27.749   18.728  1.00  26.88  ?  230  SER  D  C    1  
ATOM    1609  O  O    .  SER  A  1  213  ?  -19.401   27.982   19.912  1.00  25.58  ?  230  SER  D  O    1  
ATOM    1610  C  CB   .  SER  A  1  213  ?  -19.749   29.916   17.493  1.00  28.48  ?  230  SER  D  CB   1  
ATOM    1611  O  OG   .  SER  A  1  213  ?  -18.663   29.570   16.634  1.00  26.48  ?  230  SER  D  OG   1  
ATOM    1612  N  N    .  PRO  A  1  214  ?  -19.125   26.656   18.124  1.00  25.73  ?  231  PRO  D  N    1  
ATOM    1613  C  CA   .  PRO  A  1  214  ?  -18.102   25.832   18.769  1.00  25.41  ?  231  PRO  D  CA   1  
ATOM    1614  C  C    .  PRO  A  1  214  ?  -16.757   26.540   19.035  1.00  24.16  ?  231  PRO  D  C    1  
ATOM    1615  O  O    .  PRO  A  1  214  ?  -16.018   26.012   19.846  1.00  24.01  ?  231  PRO  D  O    1  
ATOM    1616  C  CB   .  PRO  A  1  214  ?  -17.930   24.650   17.805  1.00  25.36  ?  231  PRO  D  CB   1  
ATOM    1617  C  CG   .  PRO  A  1  214  ?  -18.479   25.142   16.481  1.00  25.73  ?  231  PRO  D  CG   1  
ATOM    1618  C  CD   .  PRO  A  1  214  ?  -19.570   26.124   16.831  1.00  25.37  ?  231  PRO  D  CD   1  
ATOM    1619  N  N    .  LEU  A  1  215  ?  -16.478   27.685   18.384  1.00  22.94  ?  232  LEU  D  N    1  
ATOM    1620  C  CA   .  LEU  A  1  215  ?  -15.279   28.548   18.635  1.00  22.17  ?  232  LEU  D  CA   1  
ATOM    1621  C  C    .  LEU  A  1  215  ?  -15.421   29.244   20.009  1.00  23.02  ?  232  LEU  D  C    1  
ATOM    1622  O  O    .  LEU  A  1  215  ?  -14.401   29.754   20.550  1.00  22.03  ?  232  LEU  D  O    1  
ATOM    1623  C  CB   .  LEU  A  1  215  ?  -15.101   29.563   17.490  1.00  20.52  ?  232  LEU  D  CB   1  
ATOM    1624  C  CG   .  LEU  A  1  215  ?  -14.624   29.008   16.142  1.00  19.31  ?  232  LEU  D  CG   1  
ATOM    1625  C  CD1  .  LEU  A  1  215  ?  -14.739   30.048   15.047  1.00  18.75  ?  232  LEU  D  CD1  1  
ATOM    1626  C  CD2  .  LEU  A  1  215  ?  -13.195   28.511   16.209  1.00  18.96  ?  232  LEU  D  CD2  1  
ATOM    1627  N  N    .  HIS  A  1  216  ?  -16.640   29.257   20.560  1.00  23.90  ?  233  HIS  D  N    1  
ATOM    1628  C  CA   .  HIS  A  1  216  ?  -16.981   29.687   21.945  1.00  24.38  ?  233  HIS  D  CA   1  
ATOM    1629  C  C    .  HIS  A  1  216  ?  -16.822   31.211   22.100  1.00  22.45  ?  233  HIS  D  C    1  
ATOM    1630  O  O    .  HIS  A  1  216  ?  -16.363   31.623   23.171  1.00  22.94  ?  233  HIS  D  O    1  
ATOM    1631  C  CB   .  HIS  A  1  216  ?  -16.197   28.839   22.979  1.00  26.11  ?  233  HIS  D  CB   1  
ATOM    1632  C  CG   .  HIS  A  1  216  ?  -16.955   27.652   23.490  1.00  28.15  ?  233  HIS  D  CG   1  
ATOM    1633  N  ND1  .  HIS  A  1  216  ?  -18.055   27.774   24.335  1.00  28.85  ?  233  HIS  D  ND1  1  
ATOM    1634  C  CD2  .  HIS  A  1  216  ?  -16.793   26.326   23.278  1.00  29.34  ?  233  HIS  D  CD2  1  
ATOM    1635  C  CE1  .  HIS  A  1  216  ?  -18.536   26.579   24.614  1.00  28.81  ?  233  HIS  D  CE1  1  
ATOM    1636  N  NE2  .  HIS  A  1  216  ?  -17.781   25.673   23.976  1.00  29.81  ?  233  HIS  D  NE2  1  
ATOM    1637  N  N    .  ARG  A  1  217  ?  -17.231   32.009   21.099  1.00  20.62  ?  234  ARG  D  N    1  
ATOM    1638  C  CA   .  ARG  A  1  217  ?  -17.244   33.506   21.134  1.00  20.28  ?  234  ARG  D  CA   1  
ATOM    1639  C  C    .  ARG  A  1  217  ?  -18.374   34.053   20.252  1.00  20.31  ?  234  ARG  D  C    1  
ATOM    1640  O  O    .  ARG  A  1  217  ?  -19.026   33.245   19.529  1.00  22.73  ?  234  ARG  D  O    1  
ATOM    1641  C  CB   .  ARG  A  1  217  ?  -15.922   34.108   20.643  1.00  20.33  ?  234  ARG  D  CB   1  
ATOM    1642  C  CG   .  ARG  A  1  217  ?  -15.664   33.969   19.146  1.00  20.40  ?  234  ARG  D  CG   1  
ATOM    1643  C  CD   .  ARG  A  1  217  ?  -14.296   34.510   18.769  1.00  20.56  ?  234  ARG  D  CD   1  
ATOM    1644  N  NE   .  ARG  A  1  217  ?  -14.008   34.533   17.336  1.00  20.49  ?  234  ARG  D  NE   1  
ATOM    1645  C  CZ   .  ARG  A  1  217  ?  -14.414   35.465   16.467  1.00  20.31  ?  234  ARG  D  CZ   1  
ATOM    1646  N  NH1  .  ARG  A  1  217  ?  -15.174   36.482   16.839  1.00  20.24  ?  234  ARG  D  NH1  1  
ATOM    1647  N  NH2  .  ARG  A  1  217  ?  -14.061   35.367   15.201  1.00  20.55  ?  234  ARG  D  NH2  1  
ATOM    1648  N  N    .  ASN  A  1  218  ?  -18.592   35.374   20.281  1.00  18.48  ?  235  ASN  D  N    1  
ATOM    1649  C  CA   .  ASN  A  1  218  ?  -19.651   36.034   19.468  1.00  17.00  ?  235  ASN  D  CA   1  
ATOM    1650  C  C    .  ASN  A  1  218  ?  -19.095   36.342   18.076  1.00  15.72  ?  235  ASN  D  C    1  
ATOM    1651  O  O    .  ASN  A  1  218  ?  -17.864   36.314   17.903  1.00  15.35  ?  235  ASN  D  O    1  
ATOM    1652  C  CB   .  ASN  A  1  218  ?  -20.153   37.352   20.069  1.00  16.97  ?  235  ASN  D  CB   1  
ATOM    1653  C  CG   .  ASN  A  1  218  ?  -20.375   37.314   21.561  1.00  16.26  ?  235  ASN  D  CG   1  
ATOM    1654  O  OD1  .  ASN  A  1  218  ?  -19.559   37.843   22.321  1.00  15.36  ?  235  ASN  D  OD1  1  
ATOM    1655  N  ND2  .  ASN  A  1  218  ?  -21.480   36.704   21.960  1.00  15.60  ?  235  ASN  D  ND2  1  
ATOM    1656  N  N    .  GLY  A  1  219  ?  -19.983   36.659   17.135  1.00  14.43  ?  236  GLY  D  N    1  
ATOM    1657  C  CA   .  GLY  A  1  219  ?  -19.619   37.240   15.833  1.00  13.46  ?  236  GLY  D  CA   1  
ATOM    1658  C  C    .  GLY  A  1  219  ?  -19.726   38.744   15.900  1.00  12.60  ?  236  GLY  D  C    1  
ATOM    1659  O  O    .  GLY  A  1  219  ?  -20.698   39.208   16.524  1.00  12.09  ?  236  GLY  D  O    1  
ATOM    1660  N  N    .  PHE  A  1  220  ?  -18.779   39.455   15.269  1.00  11.98  ?  237  PHE  D  N    1  
ATOM    1661  C  CA   .  PHE  A  1  220  ?  -18.626   40.937   15.286  1.00  11.33  ?  237  PHE  D  CA   1  
ATOM    1662  C  C    .  PHE  A  1  220  ?  -18.543   41.476   13.863  1.00  10.85  ?  237  PHE  D  C    1  
ATOM    1663  O  O    .  PHE  A  1  220  ?  -18.265   40.734   12.923  1.00  10.98  ?  237  PHE  D  O    1  
ATOM    1664  C  CB   .  PHE  A  1  220  ?  -17.406   41.320   16.121  1.00  11.11  ?  237  PHE  D  CB   1  
ATOM    1665  C  CG   .  PHE  A  1  220  ?  -17.555   40.874   17.550  1.00  11.20  ?  237  PHE  D  CG   1  
ATOM    1666  C  CD1  .  PHE  A  1  220  ?  -18.413   41.554   18.403  1.00  11.24  ?  237  PHE  D  CD1  1  
ATOM    1667  C  CD2  .  PHE  A  1  220  ?  -16.901   39.744   18.021  1.00  11.04  ?  237  PHE  D  CD2  1  
ATOM    1668  C  CE1  .  PHE  A  1  220  ?  -18.574   41.139   19.715  1.00  11.35  ?  237  PHE  D  CE1  1  
ATOM    1669  C  CE2  .  PHE  A  1  220  ?  -17.055   39.335   19.336  1.00  11.03  ?  237  PHE  D  CE2  1  
ATOM    1670  C  CZ   .  PHE  A  1  220  ?  -17.892   40.032   20.179  1.00  11.31  ?  237  PHE  D  CZ   1  
ATOM    1671  N  N    .  PRO  A  1  221  ?  -18.795   42.786   13.663  1.00  10.19  ?  238  PRO  D  N    1  
ATOM    1672  C  CA   .  PRO  A  1  221  ?  -18.873   43.352   12.317  1.00   9.92  ?  238  PRO  D  CA   1  
ATOM    1673  C  C    .  PRO  A  1  221  ?  -17.590   43.123   11.494  1.00   9.67  ?  238  PRO  D  C    1  
ATOM    1674  O  O    .  PRO  A  1  221  ?  -17.688   42.843   10.323  1.00   9.15  ?  238  PRO  D  O    1  
ATOM    1675  C  CB   .  PRO  A  1  221  ?  -19.123   44.838   12.614  1.00   9.95  ?  238  PRO  D  CB   1  
ATOM    1676  C  CG   .  PRO  A  1  221  ?  -19.785   44.847   13.963  1.00   9.94  ?  238  PRO  D  CG   1  
ATOM    1677  C  CD   .  PRO  A  1  221  ?  -19.026   43.784   14.717  1.00  10.06  ?  238  PRO  D  CD   1  
ATOM    1678  N  N    .  GLU  A  1  222  ?  -16.432   43.244   12.152  1.00   9.92  ?  239  GLU  D  N    1  
ATOM    1679  C  CA   .  GLU  A  1  222  ?  -15.065   42.921   11.641  1.00  10.11  ?  239  GLU  D  CA   1  
ATOM    1680  C  C    .  GLU  A  1  222  ?  -15.096   41.530   10.992  1.00  10.17  ?  239  GLU  D  C    1  
ATOM    1681  O  O    .  GLU  A  1  222  ?  -14.570   41.392    9.866  1.00  10.21  ?  239  GLU  D  O    1  
ATOM    1682  C  CB   .  GLU  A  1  222  ?  -14.013   42.969   12.767  1.00  10.19  ?  239  GLU  D  CB   1  
ATOM    1683  C  CG   .  GLU  A  1  222  ?  -13.654   44.371   13.279  1.00  10.21  ?  239  GLU  D  CG   1  
ATOM    1684  C  CD   .  GLU  A  1  222  ?  -14.626   45.055   14.242  1.00  10.24  ?  239  GLU  D  CD   1  
ATOM    1685  O  OE1  .  GLU  A  1  222  ?  -14.890   46.269   14.063  1.00  10.05  ?  239  GLU  D  OE1  1  
ATOM    1686  O  OE2  .  GLU  A  1  222  ?  -15.122   44.386   15.177  1.00  10.31  ?  239  GLU  D  OE2  1  
ATOM    1687  N  N    .  ASP  A  1  223  ?  -15.715   40.551   11.662  1.00  10.28  ?  240  ASP  D  N    1  
ATOM    1688  C  CA   .  ASP  A  1  223  ?  -15.823   39.140   11.197  1.00  10.54  ?  240  ASP  D  CA   1  
ATOM    1689  C  C    .  ASP  A  1  223  ?  -16.358   39.071    9.767  1.00  10.61  ?  240  ASP  D  C    1  
ATOM    1690  O  O    .  ASP  A  1  223  ?  -15.740   38.371    8.951  1.00  10.33  ?  240  ASP  D  O    1  
ATOM    1691  C  CB   .  ASP  A  1  223  ?  -16.755   38.313   12.078  1.00  10.61  ?  240  ASP  D  CB   1  
ATOM    1692  C  CG   .  ASP  A  1  223  ?  -16.086   37.820   13.342  1.00  10.72  ?  240  ASP  D  CG   1  
ATOM    1693  O  OD1  .  ASP  A  1  223  ?  -14.987   37.240   13.227  1.00  10.76  ?  240  ASP  D  OD1  1  
ATOM    1694  O  OD2  .  ASP  A  1  223  ?  -16.664   38.025   14.424  1.00  10.83  ?  240  ASP  D  OD2  1  
ATOM    1695  N  N    .  ILE  A  1  224  ?  -17.482   39.745    9.506  1.00  10.85  ?  241  ILE  D  N    1  
ATOM    1696  C  CA   .  ILE  A  1  224  ?  -18.178   39.750    8.183  1.00  10.99  ?  241  ILE  D  CA   1  
ATOM    1697  C  C    .  ILE  A  1  224  ?  -17.410   40.683    7.235  1.00  10.97  ?  241  ILE  D  C    1  
ATOM    1698  O  O    .  ILE  A  1  224  ?  -17.138   40.277    6.107  1.00  10.89  ?  241  ILE  D  O    1  
ATOM    1699  C  CB   .  ILE  A  1  224  ?  -19.672   40.123    8.342  1.00  10.97  ?  241  ILE  D  CB   1  
ATOM    1700  C  CG1  .  ILE  A  1  224  ?  -20.475   38.967    8.942  1.00  10.82  ?  241  ILE  D  CG1  1  
ATOM    1701  C  CG2  .  ILE  A  1  224  ?  -20.286   40.570    7.025  1.00  11.08  ?  241  ILE  D  CG2  1  
ATOM    1702  C  CD1  .  ILE  A  1  224  ?  -20.256   38.764   10.418  1.00  10.82  ?  241  ILE  D  CD1  1  
ATOM    1703  N  N    .  ALA  A  1  225  ?  -17.062   41.883    7.686  1.00  11.17  ?  242  ALA  D  N    1  
ATOM    1704  C  CA   .  ALA  A  1  225  ?  -16.273   42.867    6.913  1.00  11.49  ?  242  ALA  D  CA   1  
ATOM    1705  C  C    .  ALA  A  1  225  ?  -15.120   42.159    6.206  1.00  11.48  ?  242  ALA  D  C    1  
ATOM    1706  O  O    .  ALA  A  1  225  ?  -14.960   42.338    4.985  1.00  11.46  ?  242  ALA  D  O    1  
ATOM    1707  C  CB   .  ALA  A  1  225  ?  -15.738   43.940    7.831  1.00  11.84  ?  242  ALA  D  CB   1  
ATOM    1708  N  N    .  ARG  A  1  226  ?  -14.380   41.329    6.916  1.00  11.63  ?  243  ARG  D  N    1  
ATOM    1709  C  CA   .  ARG  A  1  226  ?  -13.186   40.681    6.315  1.00  11.79  ?  243  ARG  D  CA   1  
ATOM    1710  C  C    .  ARG  A  1  226  ?  -13.565   39.849    5.086  1.00  11.45  ?  243  ARG  D  C    1  
ATOM    1711  O  O    .  ARG  A  1  226  ?  -12.776   39.843    4.145  1.00  11.25  ?  243  ARG  D  O    1  
ATOM    1712  C  CB   .  ARG  A  1  226  ?  -12.501   39.881    7.419  1.00  12.00  ?  243  ARG  D  CB   1  
ATOM    1713  C  CG   .  ARG  A  1  226  ?  -11.859   40.765    8.473  1.00  12.17  ?  243  ARG  D  CG   1  
ATOM    1714  C  CD   .  ARG  A  1  226  ?  -11.604   40.038    9.772  1.00  12.49  ?  243  ARG  D  CD   1  
ATOM    1715  N  NE   .  ARG  A  1  226  ?  -10.881   40.905   10.683  1.00  12.80  ?  243  ARG  D  NE   1  
ATOM    1716  C  CZ   .  ARG  A  1  226  ?  -10.772   40.697   11.986  1.00  12.94  ?  243  ARG  D  CZ   1  
ATOM    1717  N  NH1  .  ARG  A  1  226  ?  -11.141   39.540   12.502  1.00  13.15  ?  243  ARG  D  NH1  1  
ATOM    1718  N  NH2  .  ARG  A  1  226  ?  -10.297   41.650   12.767  1.00  12.94  ?  243  ARG  D  NH2  1  
ATOM    1719  N  N    .  VAL  A  1  227  ?  -14.741   39.221    5.073  1.00  11.23  ?  244  VAL  D  N    1  
ATOM    1720  C  CA   .  VAL  A  1  227  ?  -15.162   38.318    3.961  1.00  10.92  ?  244  VAL  D  CA   1  
ATOM    1721  C  C    .  VAL  A  1  227  ?  -15.534   39.155    2.741  1.00  10.71  ?  244  VAL  D  C    1  
ATOM    1722  O  O    .  VAL  A  1  227  ?  -15.106   38.800    1.644  1.00  10.96  ?  244  VAL  D  O    1  
ATOM    1723  C  CB   .  VAL  A  1  227  ?  -16.310   37.393    4.389  1.00  10.71  ?  244  VAL  D  CB   1  
ATOM    1724  C  CG1  .  VAL  A  1  227  ?  -16.699   36.440    3.274  1.00  10.67  ?  244  VAL  D  CG1  1  
ATOM    1725  C  CG2  .  VAL  A  1  227  ?  -15.966   36.622    5.652  1.00  10.61  ?  244  VAL  D  CG2  1  
ATOM    1726  N  N    .  VAL  A  1  228  ?  -16.316   40.210    2.924  1.00  10.35  ?  245  VAL  D  N    1  
ATOM    1727  C  CA   .  VAL  A  1  228  ?  -16.638   41.126    1.800  1.00  10.14  ?  245  VAL  D  CA   1  
ATOM    1728  C  C    .  VAL  A  1  228  ?  -15.307   41.553    1.186  1.00  10.09  ?  245  VAL  D  C    1  
ATOM    1729  O  O    .  VAL  A  1  228  ?  -15.171   41.467   -0.027  1.00   9.86  ?  245  VAL  D  O    1  
ATOM    1730  C  CB   .  VAL  A  1  228  ?  -17.471   42.319    2.292  1.00   9.95  ?  245  VAL  D  CB   1  
ATOM    1731  C  CG1  .  VAL  A  1  228  ?  -17.640   43.383    1.223  1.00   9.78  ?  245  VAL  D  CG1  1  
ATOM    1732  C  CG2  .  VAL  A  1  228  ?  -18.815   41.877    2.840  1.00   9.95  ?  245  VAL  D  CG2  1  
ATOM    1733  N  N    .  GLY  A  1  229  ?  -14.345   41.950    2.006  1.00  10.13  ?  246  GLY  D  N    1  
ATOM    1734  C  CA   .  GLY  A  1  229  ?  -13.072   42.446    1.467  1.00  10.23  ?  246  GLY  D  CA   1  
ATOM    1735  C  C    .  GLY  A  1  229  ?  -12.484   41.465    0.486  1.00  10.36  ?  246  GLY  D  C    1  
ATOM    1736  O  O    .  GLY  A  1  229  ?  -12.054   41.896   -0.575  1.00  10.30  ?  246  GLY  D  O    1  
ATOM    1737  N  N    .  PHE  A  1  230  ?  -12.447   40.188    0.842  1.00  10.53  ?  247  PHE  D  N    1  
ATOM    1738  C  CA   .  PHE  A  1  230  ?  -11.878   39.140   -0.036  1.00  10.51  ?  247  PHE  D  CA   1  
ATOM    1739  C  C    .  PHE  A  1  230  ?  -12.686   39.028   -1.318  1.00  10.57  ?  247  PHE  D  C    1  
ATOM    1740  O  O    .  PHE  A  1  230  ?  -12.103   39.030   -2.398  1.00  10.50  ?  247  PHE  D  O    1  
ATOM    1741  C  CB   .  PHE  A  1  230  ?  -11.966   37.798    0.671  1.00  10.43  ?  247  PHE  D  CB   1  
ATOM    1742  C  CG   .  PHE  A  1  230  ?  -11.676   36.605   -0.198  1.00  10.48  ?  247  PHE  D  CG   1  
ATOM    1743  C  CD1  .  PHE  A  1  230  ?  -10.526   36.549   -0.962  1.00  10.43  ?  247  PHE  D  CD1  1  
ATOM    1744  C  CD2  .  PHE  A  1  230  ?  -12.549   35.535   -0.238  1.00  10.47  ?  247  PHE  D  CD2  1  
ATOM    1745  C  CE1  .  PHE  A  1  230  ?  -10.261   35.448   -1.755  1.00  10.52  ?  247  PHE  D  CE1  1  
ATOM    1746  C  CE2  .  PHE  A  1  230  ?  -12.282   34.434   -1.030  1.00  10.32  ?  247  PHE  D  CE2  1  
ATOM    1747  C  CZ   .  PHE  A  1  230  ?  -11.140   34.395   -1.788  1.00  10.39  ?  247  PHE  D  CZ   1  
ATOM    1748  N  N    .  LEU  A  1  231  ?  -13.996   38.937   -1.183  1.00  10.70  ?  248  LEU  D  N    1  
ATOM    1749  C  CA   .  LEU  A  1  231  ?  -14.876   38.750   -2.350  1.00  10.80  ?  248  LEU  D  CA   1  
ATOM    1750  C  C    .  LEU  A  1  231  ?  -14.806   39.993   -3.224  1.00  10.99  ?  248  LEU  D  C    1  
ATOM    1751  O  O    .  LEU  A  1  231  ?  -15.055   39.859   -4.422  1.00  10.80  ?  248  LEU  D  O    1  
ATOM    1752  C  CB   .  LEU  A  1  231  ?  -16.285   38.534   -1.798  1.00  10.76  ?  248  LEU  D  CB   1  
ATOM    1753  C  CG   .  LEU  A  1  231  ?  -16.521   37.255   -1.007  1.00  10.72  ?  248  LEU  D  CG   1  
ATOM    1754  C  CD1  .  LEU  A  1  231  ?  -17.999   37.092   -0.705  1.00  10.75  ?  248  LEU  D  CD1  1  
ATOM    1755  C  CD2  .  LEU  A  1  231  ?  -16.009   36.060   -1.780  1.00  10.74  ?  248  LEU  D  CD2  1  
ATOM    1756  N  N    .  VAL  A  1  232  ?  -14.508   41.153   -2.638  1.00  11.47  ?  249  VAL  D  N    1  
ATOM    1757  C  CA   .  VAL  A  1  232  ?  -14.484   42.445   -3.392  1.00  11.53  ?  249  VAL  D  CA   1  
ATOM    1758  C  C    .  VAL  A  1  232  ?  -13.060   42.709   -3.864  1.00  11.55  ?  249  VAL  D  C    1  
ATOM    1759  O  O    .  VAL  A  1  232  ?  -12.796   43.797   -4.359  1.00  11.78  ?  249  VAL  D  O    1  
ATOM    1760  C  CB   .  VAL  A  1  232  ?  -15.016   43.624   -2.557  1.00  11.52  ?  249  VAL  D  CB   1  
ATOM    1761  C  CG1  .  VAL  A  1  232  ?  -16.431   43.389   -2.065  1.00  11.59  ?  249  VAL  D  CG1  1  
ATOM    1762  C  CG2  .  VAL  A  1  232  ?  -14.094   44.005   -1.417  1.00  11.41  ?  249  VAL  D  CG2  1  
ATOM    1763  N  N    .  SER  A  1  233  ?  -12.187   41.733   -3.692  1.00  11.40  ?  250  SER  D  N    1  
ATOM    1764  C  CA   .  SER  A  1  233  ?  -10.801   41.869   -4.171  1.00  11.55  ?  250  SER  D  CA   1  
ATOM    1765  C  C    .  SER  A  1  233  ?  -10.748   41.258   -5.563  1.00  11.65  ?  250  SER  D  C    1  
ATOM    1766  O  O    .  SER  A  1  233  ?  -11.793   40.797   -6.038  1.00  11.26  ?  250  SER  D  O    1  
ATOM    1767  C  CB   .  SER  A  1  233  ?   -9.845   41.202   -3.228  1.00  11.46  ?  250  SER  D  CB   1  
ATOM    1768  O  OG   .  SER  A  1  233  ?   -9.854   39.798   -3.404  1.00  11.48  ?  250  SER  D  OG   1  
ATOM    1769  N  N    .  ALA  A  1  234  ?   -9.596   41.320   -6.216  1.00  11.73  ?  251  ALA  D  N    1  
ATOM    1770  C  CA   .  ALA  A  1  234  ?   -9.463   40.618   -7.514  1.00  11.68  ?  251  ALA  D  CA   1  
ATOM    1771  C  C    .  ALA  A  1  234  ?   -9.219   39.137   -7.224  1.00  11.73  ?  251  ALA  D  C    1  
ATOM    1772  O  O    .  ALA  A  1  234  ?   -9.632   38.311   -8.060  1.00  11.70  ?  251  ALA  D  O    1  
ATOM    1773  C  CB   .  ALA  A  1  234  ?   -8.366   41.228   -8.349  1.00  11.61  ?  251  ALA  D  CB   1  
ATOM    1774  N  N    .  GLU  A  1  235  ?   -8.647   38.845   -6.042  1.00  12.09  ?  252  GLU  D  N    1  
ATOM    1775  C  CA   .  GLU  A  1  235  ?   -8.307   37.490   -5.502  1.00  12.24  ?  252  GLU  D  CA   1  
ATOM    1776  C  C    .  GLU  A  1  235  ?   -9.580   36.717   -5.143  1.00  11.95  ?  252  GLU  D  C    1  
ATOM    1777  O  O    .  GLU  A  1  235  ?   -9.461   35.505   -4.949  1.00  11.99  ?  252  GLU  D  O    1  
ATOM    1778  C  CB   .  GLU  A  1  235  ?   -7.454   37.551   -4.224  1.00  12.57  ?  252  GLU  D  CB   1  
ATOM    1779  C  CG   .  GLU  A  1  235  ?   -6.065   38.159   -4.400  1.00  12.92  ?  252  GLU  D  CG   1  
ATOM    1780  C  CD   .  GLU  A  1  235  ?   -6.037   39.606   -4.889  1.00  13.48  ?  252  GLU  D  CD   1  
ATOM    1781  O  OE1  .  GLU  A  1  235  ?   -7.118   40.272   -4.869  1.00  13.70  ?  252  GLU  D  OE1  1  
ATOM    1782  O  OE2  .  GLU  A  1  235  ?   -4.943   40.077   -5.315  1.00  13.57  ?  252  GLU  D  OE2  1  
ATOM    1783  N  N    .  GLY  A  1  236  ?  -10.728   37.392   -5.020  1.00  11.73  ?  253  GLY  D  N    1  
ATOM    1784  C  CA   .  GLY  A  1  236  ?  -12.019   36.772   -4.671  1.00  11.80  ?  253  GLY  D  CA   1  
ATOM    1785  C  C    .  GLY  A  1  236  ?  -12.851   36.464   -5.901  1.00  12.00  ?  253  GLY  D  C    1  
ATOM    1786  O  O    .  GLY  A  1  236  ?  -13.989   35.958   -5.733  1.00  12.42  ?  253  GLY  D  O    1  
ATOM    1787  N  N    .  GLU  A  1  237  ?  -12.300   36.722   -7.094  1.00  11.98  ?  254  GLU  D  N    1  
ATOM    1788  C  CA   .  GLU  A  1  237  ?  -13.045   36.733   -8.385  1.00  11.81  ?  254  GLU  D  CA   1  
ATOM    1789  C  C    .  GLU  A  1  237  ?  -13.883   35.457   -8.531  1.00  11.91  ?  254  GLU  D  C    1  
ATOM    1790  O  O    .  GLU  A  1  237  ?  -15.063   35.600   -8.843  1.00  11.55  ?  254  GLU  D  O    1  
ATOM    1791  C  CB   .  GLU  A  1  237  ?  -12.103   36.919   -9.582  1.00  11.40  ?  254  GLU  D  CB   1  
ATOM    1792  C  CG   .  GLU  A  1  237  ?  -12.838   36.946  -10.907  1.00  11.06  ?  254  GLU  D  CG   1  
ATOM    1793  C  CD   .  GLU  A  1  237  ?  -12.096   37.607  -12.050  1.00  10.85  ?  254  GLU  D  CD   1  
ATOM    1794  O  OE1  .  GLU  A  1  237  ?  -11.253   36.960  -12.683  1.00  10.69  ?  254  GLU  D  OE1  1  
ATOM    1795  O  OE2  .  GLU  A  1  237  ?  -12.386   38.766  -12.314  1.00  10.92  ?  254  GLU  D  OE2  1  
ATOM    1796  N  N    .  TRP  A  1  238  ?  -13.306   34.271   -8.303  1.00  12.55  ?  255  TRP  D  N    1  
ATOM    1797  C  CA   .  TRP  A  1  238  ?  -13.880   32.977   -8.778  1.00  13.40  ?  255  TRP  D  CA   1  
ATOM    1798  C  C    .  TRP  A  1  238  ?  -15.015   32.503   -7.848  1.00  13.62  ?  255  TRP  D  C    1  
ATOM    1799  O  O    .  TRP  A  1  238  ?  -15.719   31.487   -8.191  1.00  13.33  ?  255  TRP  D  O    1  
ATOM    1800  C  CB   .  TRP  A  1  238  ?  -12.781   31.922   -8.981  1.00  13.78  ?  255  TRP  D  CB   1  
ATOM    1801  C  CG   .  TRP  A  1  238  ?  -13.045   31.006  -10.140  1.00  14.17  ?  255  TRP  D  CG   1  
ATOM    1802  C  CD1  .  TRP  A  1  238  ?  -13.077   29.638  -10.132  1.00  14.39  ?  255  TRP  D  CD1  1  
ATOM    1803  C  CD2  .  TRP  A  1  238  ?  -13.336   31.404  -11.492  1.00  14.44  ?  255  TRP  D  CD2  1  
ATOM    1804  N  NE1  .  TRP  A  1  238  ?  -13.361   29.157  -11.382  1.00  14.38  ?  255  TRP  D  NE1  1  
ATOM    1805  C  CE2  .  TRP  A  1  238  ?  -13.522   30.216  -12.240  1.00  14.49  ?  255  TRP  D  CE2  1  
ATOM    1806  C  CE3  .  TRP  A  1  238  ?  -13.457   32.639  -12.145  1.00  14.47  ?  255  TRP  D  CE3  1  
ATOM    1807  C  CZ2  .  TRP  A  1  238  ?  -13.834   30.238  -13.602  1.00  14.52  ?  255  TRP  D  CZ2  1  
ATOM    1808  C  CZ3  .  TRP  A  1  238  ?  -13.759   32.654  -13.494  1.00  14.63  ?  255  TRP  D  CZ3  1  
ATOM    1809  C  CH2  .  TRP  A  1  238  ?  -13.950   31.470  -14.211  1.00  14.43  ?  255  TRP  D  CH2  1  
ATOM    1810  N  N    .  ILE  A  1  239  ?  -15.222   33.225   -6.741  1.00  13.44  ?  256  ILE  D  N    1  
ATOM    1811  C  CA   .  ILE  A  1  239  ?  -16.489   33.184   -5.958  1.00  13.58  ?  256  ILE  D  CA   1  
ATOM    1812  C  C    .  ILE  A  1  239  ?  -17.477   34.141   -6.623  1.00  13.78  ?  256  ILE  D  C    1  
ATOM    1813  O  O    .  ILE  A  1  239  ?  -17.362   35.336   -6.341  1.00  14.42  ?  256  ILE  D  O    1  
ATOM    1814  C  CB   .  ILE  A  1  239  ?  -16.247   33.580   -4.493  1.00  13.46  ?  256  ILE  D  CB   1  
ATOM    1815  C  CG1  .  ILE  A  1  239  ?  -15.289   32.600   -3.821  1.00  13.81  ?  256  ILE  D  CG1  1  
ATOM    1816  C  CG2  .  ILE  A  1  239  ?  -17.572   33.683   -3.752  1.00  13.40  ?  256  ILE  D  CG2  1  
ATOM    1817  C  CD1  .  ILE  A  1  239  ?  -15.043   32.881   -2.360  1.00  14.03  ?  256  ILE  D  CD1  1  
ATOM    1818  N  N    .  ASN  A  1  240  ?  -18.410   33.645   -7.443  1.00  13.58  ?  257  ASN  D  N    1  
ATOM    1819  C  CA   .  ASN  A  1  240  ?  -19.335   34.505   -8.234  1.00  13.57  ?  257  ASN  D  CA   1  
ATOM    1820  C  C    .  ASN  A  1  240  ?  -20.731   33.856   -8.251  1.00  13.48  ?  257  ASN  D  C    1  
ATOM    1821  O  O    .  ASN  A  1  240  ?  -20.823   32.677   -8.617  1.00  13.81  ?  257  ASN  D  O    1  
ATOM    1822  C  CB   .  ASN  A  1  240  ?  -18.710   34.787   -9.607  1.00  13.67  ?  257  ASN  D  CB   1  
ATOM    1823  C  CG   .  ASN  A  1  240  ?  -19.624   35.502  -10.576  1.00  13.88  ?  257  ASN  D  CG   1  
ATOM    1824  O  OD1  .  ASN  A  1  240  ?  -20.631   36.070  -10.167  1.00  14.46  ?  257  ASN  D  OD1  1  
ATOM    1825  N  ND2  .  ASN  A  1  240  ?  -19.280   35.482  -11.856  1.00  13.86  ?  257  ASN  D  ND2  1  
ATOM    1826  N  N    .  GLY  A  1  241  ?  -21.775   34.583   -7.839  1.00  13.20  ?  258  GLY  D  N    1  
ATOM    1827  C  CA   .  GLY  A  1  241  ?  -23.150   34.057   -7.739  1.00  13.17  ?  258  GLY  D  CA   1  
ATOM    1828  C  C    .  GLY  A  1  241  ?  -23.341   33.129   -6.543  1.00  13.43  ?  258  GLY  D  C    1  
ATOM    1829  O  O    .  GLY  A  1  241  ?  -24.288   32.314   -6.579  1.00  13.10  ?  258  GLY  D  O    1  
ATOM    1830  N  N    .  LYS  A  1  242  ?  -22.511   33.269   -5.496  1.00  14.07  ?  259  LYS  D  N    1  
ATOM    1831  C  CA   .  LYS  A  1  242  ?  -22.527   32.415   -4.269  1.00  14.19  ?  259  LYS  D  CA   1  
ATOM    1832  C  C    .  LYS  A  1  242  ?  -22.982   33.211   -3.020  1.00  14.57  ?  259  LYS  D  C    1  
ATOM    1833  O  O    .  LYS  A  1  242  ?  -22.704   34.431   -2.902  1.00  14.54  ?  259  LYS  D  O    1  
ATOM    1834  C  CB   .  LYS  A  1  242  ?  -21.143   31.779   -4.092  1.00  13.81  ?  259  LYS  D  CB   1  
ATOM    1835  C  CG   .  LYS  A  1  242  ?  -20.650   30.953   -5.275  1.00  13.66  ?  259  LYS  D  CG   1  
ATOM    1836  C  CD   .  LYS  A  1  242  ?  -21.597   29.840   -5.691  1.00  13.85  ?  259  LYS  D  CD   1  
ATOM    1837  C  CE   .  LYS  A  1  242  ?  -21.092   28.981   -6.834  1.00  14.00  ?  259  LYS  D  CE   1  
ATOM    1838  N  NZ   .  LYS  A  1  242  ?  -20.991   29.731   -8.113  1.00  14.05  ?  259  LYS  D  NZ   1  
ATOM    1839  N  N    .  VAL  A  1  243  ?  -23.670   32.539   -2.098  1.00  14.48  ?  260  VAL  D  N    1  
ATOM    1840  C  CA   .  VAL  A  1  243  ?  -24.063   33.125   -0.789  1.00  14.62  ?  260  VAL  D  CA   1  
ATOM    1841  C  C    .  VAL  A  1  243  ?  -23.144   32.542    0.278  1.00  14.44  ?  260  VAL  D  C    1  
ATOM    1842  O  O    .  VAL  A  1  243  ?  -23.306   31.377    0.593  1.00  14.40  ?  260  VAL  D  O    1  
ATOM    1843  C  CB   .  VAL  A  1  243  ?  -25.543   32.824   -0.506  1.00  15.01  ?  260  VAL  D  CB   1  
ATOM    1844  C  CG1  .  VAL  A  1  243  ?  -25.932   33.052    0.956  1.00  15.16  ?  260  VAL  D  CG1  1  
ATOM    1845  C  CG2  .  VAL  A  1  243  ?  -26.437   33.615   -1.448  1.00  14.92  ?  260  VAL  D  CG2  1  
ATOM    1846  N  N    .  LEU  A  1  244  ?  -22.206   33.321    0.803  1.00  14.84  ?  261  LEU  D  N    1  
ATOM    1847  C  CA   .  LEU  A  1  244  ?  -21.308   32.862    1.897  1.00  15.66  ?  261  LEU  D  CA   1  
ATOM    1848  C  C    .  LEU  A  1  244  ?  -21.942   33.161    3.253  1.00  16.71  ?  261  LEU  D  C    1  
ATOM    1849  O  O    .  LEU  A  1  244  ?  -22.087   34.346    3.594  1.00  17.12  ?  261  LEU  D  O    1  
ATOM    1850  C  CB   .  LEU  A  1  244  ?  -19.943   33.536    1.796  1.00  15.22  ?  261  LEU  D  CB   1  
ATOM    1851  C  CG   .  LEU  A  1  244  ?  -18.899   32.704    1.072  1.00  15.07  ?  261  LEU  D  CG   1  
ATOM    1852  C  CD1  .  LEU  A  1  244  ?  -19.318   32.443   -0.362  1.00  14.96  ?  261  LEU  D  CD1  1  
ATOM    1853  C  CD2  .  LEU  A  1  244  ?  -17.560   33.400    1.132  1.00  15.33  ?  261  LEU  D  CD2  1  
ATOM    1854  N  N    .  THR  A  1  245  ?  -22.267   32.110    4.001  1.00  17.61  ?  262  THR  D  N    1  
ATOM    1855  C  CA   .  THR  A  1  245  ?  -22.845   32.202    5.359  1.00  18.13  ?  262  THR  D  CA   1  
ATOM    1856  C  C    .  THR  A  1  245  ?  -21.706   32.322    6.369  1.00  18.45  ?  262  THR  D  C    1  
ATOM    1857  O  O    .  THR  A  1  245  ?  -20.811   31.473    6.346  1.00  18.24  ?  262  THR  D  O    1  
ATOM    1858  C  CB   .  THR  A  1  245  ?  -23.772   31.016    5.613  1.00  18.67  ?  262  THR  D  CB   1  
ATOM    1859  O  OG1  .  THR  A  1  245  ?  -24.679   31.031    4.508  1.00  18.42  ?  262  THR  D  OG1  1  
ATOM    1860  C  CG2  .  THR  A  1  245  ?  -24.476   31.109    6.952  1.00  18.99  ?  262  THR  D  CG2  1  
ATOM    1861  N  N    .  VAL  A  1  246  ?  -21.774   33.337    7.234  1.00  19.78  ?  263  VAL  D  N    1  
ATOM    1862  C  CA   .  VAL  A  1  246  ?  -20.666   33.775    8.140  1.00  20.58  ?  263  VAL  D  CA   1  
ATOM    1863  C  C    .  VAL  A  1  246  ?  -21.212   33.887    9.580  1.00  21.17  ?  263  VAL  D  C    1  
ATOM    1864  O  O    .  VAL  A  1  246  ?  -21.741   34.946    9.961  1.00  20.67  ?  263  VAL  D  O    1  
ATOM    1865  C  CB   .  VAL  A  1  246  ?  -20.034   35.083    7.613  1.00  20.16  ?  263  VAL  D  CB   1  
ATOM    1866  C  CG1  .  VAL  A  1  246  ?  -18.758   35.442    8.344  1.00  20.50  ?  263  VAL  D  CG1  1  
ATOM    1867  C  CG2  .  VAL  A  1  246  ?  -19.756   35.015    6.122  1.00  20.13  ?  263  VAL  D  CG2  1  
ATOM    1868  N  N    .  ASP  A  1  247  ?  -21.328   32.703   10.201  1.00  22.64  ?  264  ASP  D  N    1  
ATOM    1869  C  CA   .  ASP  A  1  247  ?  -21.883   32.563   11.564  1.00  23.90  ?  264  ASP  D  CA   1  
ATOM    1870  C  C    .  ASP  A  1  247  ?  -20.816   31.939   12.456  1.00  24.74  ?  264  ASP  D  C    1  
ATOM    1871  O  O    .  ASP  A  1  247  ?  -20.665   32.392   13.600  1.00  25.04  ?  264  ASP  D  O    1  
ATOM    1872  C  CB   .  ASP  A  1  247  ?  -23.069   31.603   11.576  1.00  24.12  ?  264  ASP  D  CB   1  
ATOM    1873  C  CG   .  ASP  A  1  247  ?  -22.999   30.492   10.548  1.00  24.22  ?  264  ASP  D  CG   1  
ATOM    1874  O  OD1  .  ASP  A  1  247  ?  -21.885   30.028   10.259  1.00  23.55  ?  264  ASP  D  OD1  1  
ATOM    1875  O  OD2  .  ASP  A  1  247  ?  -24.067   30.097   10.055  1.00  24.63  ?  264  ASP  D  OD2  1  
ATOM    1876  N  N    .  GLY  A  1  248  ?  -20.116   30.933   11.951  1.00  25.85  ?  265  GLY  D  N    1  
ATOM    1877  C  CA   .  GLY  A  1  248  ?  -19.023   30.339   12.728  1.00  28.10  ?  265  GLY  D  CA   1  
ATOM    1878  C  C    .  GLY  A  1  248  ?  -19.375   28.966   13.259  1.00  30.65  ?  265  GLY  D  C    1  
ATOM    1879  O  O    .  GLY  A  1  248  ?  -18.928   28.640   14.363  1.00  30.55  ?  265  GLY  D  O    1  
ATOM    1880  N  N    .  GLY  A  1  249  ?  -20.112   28.167   12.486  1.00  32.77  ?  266  GLY  D  N    1  
ATOM    1881  C  CA   .  GLY  A  1  249  ?  -20.487   26.809   12.914  1.00  34.46  ?  266  GLY  D  CA   1  
ATOM    1882  C  C    .  GLY  A  1  249  ?  -21.536   26.877   13.991  1.00  36.59  ?  266  GLY  D  C    1  
ATOM    1883  O  O    .  GLY  A  1  249  ?  -21.608   25.947   14.796  1.00  36.29  ?  266  GLY  D  O    1  
ATOM    1884  N  N    .  ALA  A  1  250  ?  -22.351   27.920   13.964  1.00  39.20  ?  267  ALA  D  N    1  
ATOM    1885  C  CA   .  ALA  A  1  250  ?  -23.334   28.136   15.037  1.00  41.69  ?  267  ALA  D  CA   1  
ATOM    1886  C  C    .  ALA  A  1  250  ?  -24.629   27.367   14.773  1.00  45.04  ?  267  ALA  D  C    1  
ATOM    1887  O  O    .  ALA  A  1  250  ?  -24.830   26.942   13.627  1.00  45.62  ?  267  ALA  D  O    1  
ATOM    1888  C  CB   .  ALA  A  1  250  ?  -23.577   29.605   15.167  1.00  40.80  ?  267  ALA  D  CB   1  
ATOM    1889  N  N    .  ALA  A  1  251  ?  -25.458   27.202   15.800  1.00  46.44  ?  268  ALA  D  N    1  
ATOM    1890  C  CA   .  ALA  A  1  251  ?  -26.725   26.431   15.739  1.00  47.87  ?  268  ALA  D  CA   1  
ATOM    1891  C  C    .  ALA  A  1  251  ?  -27.572   26.701   16.993  1.00  51.49  ?  268  ALA  D  C    1  
ATOM    1892  O  O    .  ALA  A  1  251  ?  -28.748   26.307   17.067  1.00  55.36  ?  268  ALA  D  O    1  
ATOM    1893  C  CB   .  ALA  A  1  251  ?  -26.430   24.959   15.583  1.00  46.46  ?  268  ALA  D  CB   1  
ATOM    1894  O  OXT  .  ALA  A  1  251  ?  -27.119   27.314   17.968  1.00  50.51  ?  268  ALA  D  OXT  1  
ATOM    1895  N  N    .  LEU  B  2    1  ?    3.216   68.352   41.506  1.00  22.47  ?    8  LEU  A  N    1  
ATOM    1896  C  CA   .  LEU  B  2    1  ?    2.511   69.029   40.346  1.00  22.94  ?    8  LEU  A  CA   1  
ATOM    1897  C  C    .  LEU  B  2    1  ?    0.995   68.765   40.395  1.00  23.52  ?    8  LEU  A  C    1  
ATOM    1898  O  O    .  LEU  B  2    1  ?    0.574   67.648   40.042  1.00  23.56  ?    8  LEU  A  O    1  
ATOM    1899  C  CB   .  LEU  B  2    1  ?    3.094   68.536   39.019  1.00  21.98  ?    8  LEU  A  CB   1  
ATOM    1900  C  CG   .  LEU  B  2    1  ?    2.699   69.372   37.806  1.00  21.17  ?    8  LEU  A  CG   1  
ATOM    1901  C  CD1  .  LEU  B  2    1  ?    3.798   70.359   37.470  1.00  20.85  ?    8  LEU  A  CD1  1  
ATOM    1902  C  CD2  .  LEU  B  2    1  ?    2.393   68.487   36.610  1.00  21.57  ?    8  LEU  A  CD2  1  
ATOM    1903  N  N    .  HIS  B  2    2  ?    0.214   69.783   40.768  1.00  24.57  ?    9  HIS  A  N    1  
ATOM    1904  C  CA   .  HIS  B  2    2  ?   -1.264   69.751   40.928  1.00  25.72  ?    9  HIS  A  CA   1  
ATOM    1905  C  C    .  HIS  B  2    2  ?   -1.921   69.244   39.644  1.00  26.60  ?    9  HIS  A  C    1  
ATOM    1906  O  O    .  HIS  B  2    2  ?   -1.696   69.860   38.584  1.00  26.72  ?    9  HIS  A  O    1  
ATOM    1907  C  CB   .  HIS  B  2    2  ?   -1.792   71.147   41.280  1.00  26.76  ?    9  HIS  A  CB   1  
ATOM    1908  C  CG   .  HIS  B  2    2  ?   -3.166   71.162   41.869  1.00  28.34  ?    9  HIS  A  CG   1  
ATOM    1909  N  ND1  .  HIS  B  2    2  ?   -3.390   71.231   43.237  1.00  29.92  ?    9  HIS  A  ND1  1  
ATOM    1910  C  CD2  .  HIS  B  2    2  ?   -4.388   71.138   41.293  1.00  29.05  ?    9  HIS  A  CD2  1  
ATOM    1911  C  CE1  .  HIS  B  2    2  ?   -4.688   71.246   43.473  1.00  29.79  ?    9  HIS  A  CE1  1  
ATOM    1912  N  NE2  .  HIS  B  2    2  ?   -5.324   71.189   42.293  1.00  29.24  ?    9  HIS  A  NE2  1  
ATOM    1913  N  N    .  ILE  B  2    3  ?   -2.676   68.147   39.747  1.00  28.15  ?   10  ILE  A  N    1  
ATOM    1914  C  CA   .  ILE  B  2    3  ?   -3.624   67.643   38.703  1.00  28.73  ?   10  ILE  A  CA   1  
ATOM    1915  C  C    .  ILE  B  2    3  ?   -5.042   67.809   39.268  1.00  28.63  ?   10  ILE  A  C    1  
ATOM    1916  O  O    .  ILE  B  2    3  ?   -5.504   67.004   40.087  1.00  30.34  ?   10  ILE  A  O    1  
ATOM    1917  C  CB   .  ILE  B  2    3  ?   -3.316   66.185   38.276  1.00  29.21  ?   10  ILE  A  CB   1  
ATOM    1918  C  CG1  .  ILE  B  2    3  ?   -1.825   65.831   38.365  1.00  28.49  ?   10  ILE  A  CG1  1  
ATOM    1919  C  CG2  .  ILE  B  2    3  ?   -3.889   65.894   36.885  1.00  30.52  ?   10  ILE  A  CG2  1  
ATOM    1920  C  CD1  .  ILE  B  2    3  ?   -0.962   66.451   37.299  1.00  28.00  ?   10  ILE  A  CD1  1  
ATOM    1921  N  N    .  PRO  B  2    4  ?   -5.783   68.873   38.871  1.00  26.30  ?   11  PRO  A  N    1  
ATOM    1922  C  CA   .  PRO  B  2    4  ?   -7.045   69.216   39.527  1.00  23.99  ?   11  PRO  A  CA   1  
ATOM    1923  C  C    .  PRO  B  2    4  ?   -8.280   68.432   39.056  1.00  21.25  ?   11  PRO  A  C    1  
ATOM    1924  O  O    .  PRO  B  2    4  ?   -8.278   67.918   37.964  1.00  20.67  ?   11  PRO  A  O    1  
ATOM    1925  C  CB   .  PRO  B  2    4  ?   -7.209   70.689   39.128  1.00  25.15  ?   11  PRO  A  CB   1  
ATOM    1926  C  CG   .  PRO  B  2    4  ?   -6.593   70.783   37.745  1.00  25.32  ?   11  PRO  A  CG   1  
ATOM    1927  C  CD   .  PRO  B  2    4  ?   -5.449   69.791   37.766  1.00  26.19  ?   11  PRO  A  CD   1  
ATOM    1928  N  N    .  GLY  B  2    5  ?   -9.296   68.374   39.913  1.00  18.86  ?   12  GLY  A  N    1  
ATOM    1929  C  CA   .  GLY  B  2    5  ?  -10.680   68.044   39.547  1.00  17.44  ?   12  GLY  A  CA   1  
ATOM    1930  C  C    .  GLY  B  2    5  ?  -10.805   66.616   39.084  1.00  16.45  ?   12  GLY  A  C    1  
ATOM    1931  O  O    .  GLY  B  2    5  ?  -11.648   66.378   38.203  1.00  17.30  ?   12  GLY  A  O    1  
ATOM    1932  N  N    .  ARG  B  2    6  ?  -10.017   65.701   39.656  1.00  15.20  ?   13  ARG  A  N    1  
ATOM    1933  C  CA   .  ARG  B  2    6  ?  -10.107   64.245   39.350  1.00  14.43  ?   13  ARG  A  CA   1  
ATOM    1934  C  C    .  ARG  B  2    6  ?  -11.211   63.626   40.208  1.00  13.38  ?   13  ARG  A  C    1  
ATOM    1935  O  O    .  ARG  B  2    6  ?  -11.669   64.285   41.162  1.00  13.40  ?   13  ARG  A  O    1  
ATOM    1936  C  CB   .  ARG  B  2    6  ?   -8.764   63.541   39.561  1.00  14.68  ?   13  ARG  A  CB   1  
ATOM    1937  C  CG   .  ARG  B  2    6  ?   -7.682   64.011   38.596  1.00  14.91  ?   13  ARG  A  CG   1  
ATOM    1938  C  CD   .  ARG  B  2    6  ?   -6.454   63.123   38.573  1.00  14.91  ?   13  ARG  A  CD   1  
ATOM    1939  N  NE   .  ARG  B  2    6  ?   -6.832   61.776   38.203  1.00  15.00  ?   13  ARG  A  NE   1  
ATOM    1940  C  CZ   .  ARG  B  2    6  ?   -7.180   61.419   36.980  1.00  15.33  ?   13  ARG  A  CZ   1  
ATOM    1941  N  NH1  .  ARG  B  2    6  ?   -7.190   62.319   36.014  1.00  15.55  ?   13  ARG  A  NH1  1  
ATOM    1942  N  NH2  .  ARG  B  2    6  ?   -7.510   60.166   36.712  1.00  15.74  ?   13  ARG  A  NH2  1  
ATOM    1943  N  N    .  LEU  B  2    7  ?  -11.631   62.417   39.845  1.00  12.30  ?   14  LEU  A  N    1  
ATOM    1944  C  CA   .  LEU  B  2    7  ?  -12.794   61.711   40.432  1.00  11.84  ?   14  LEU  A  CA   1  
ATOM    1945  C  C    .  LEU  B  2    7  ?  -12.363   60.292   40.797  1.00  11.41  ?   14  LEU  A  C    1  
ATOM    1946  O  O    .  LEU  B  2    7  ?  -13.181   59.353   40.641  1.00  11.11  ?   14  LEU  A  O    1  
ATOM    1947  C  CB   .  LEU  B  2    7  ?  -13.919   61.693   39.398  1.00  12.11  ?   14  LEU  A  CB   1  
ATOM    1948  C  CG   .  LEU  B  2    7  ?  -14.258   63.037   38.755  1.00  12.31  ?   14  LEU  A  CG   1  
ATOM    1949  C  CD1  .  LEU  B  2    7  ?  -15.068   62.847   37.482  1.00  12.19  ?   14  LEU  A  CD1  1  
ATOM    1950  C  CD2  .  LEU  B  2    7  ?  -15.011   63.914   39.739  1.00  12.67  ?   14  LEU  A  CD2  1  
ATOM    1951  N  N    .  ASP  B  2    8  ?  -11.112   60.154   41.246  1.00  11.19  ?   15  ASP  A  N    1  
ATOM    1952  C  CA   .  ASP  B  2    8  ?  -10.493   58.854   41.614  1.00  10.94  ?   15  ASP  A  CA   1  
ATOM    1953  C  C    .  ASP  B  2    8  ?  -11.171   58.441   42.911  1.00  11.00  ?   15  ASP  A  C    1  
ATOM    1954  O  O    .  ASP  B  2    8  ?  -11.515   59.351   43.675  1.00  10.50  ?   15  ASP  A  O    1  
ATOM    1955  C  CB   .  ASP  B  2    8  ?   -8.966   58.949   41.728  1.00  10.66  ?   15  ASP  A  CB   1  
ATOM    1956  C  CG   .  ASP  B  2    8  ?   -8.269   59.501   40.490  1.00  10.37  ?   15  ASP  A  CG   1  
ATOM    1957  O  OD1  .  ASP  B  2    8  ?   -8.331   58.832   39.452  1.00  10.16  ?   15  ASP  A  OD1  1  
ATOM    1958  O  OD2  .  ASP  B  2    8  ?   -7.683   60.607   40.571  1.00   9.96  ?   15  ASP  A  OD2  1  
ATOM    1959  N  N    .  GLY  B  2    9  ?  -11.404   57.140   43.097  1.00  11.61  ?   16  GLY  A  N    1  
ATOM    1960  C  CA   .  GLY  B  2    9  ?  -12.240   56.603   44.184  1.00  12.11  ?   16  GLY  A  CA   1  
ATOM    1961  C  C    .  GLY  B  2    9  ?  -13.713   56.589   43.802  1.00  12.88  ?   16  GLY  A  C    1  
ATOM    1962  O  O    .  GLY  B  2    9  ?  -14.378   55.593   44.165  1.00  13.51  ?   16  GLY  A  O    1  
ATOM    1963  N  N    .  LYS  B  2   10  ?  -14.193   57.607   43.053  1.00  13.33  ?   17  LYS  A  N    1  
ATOM    1964  C  CA   .  LYS  B  2   10  ?  -15.638   57.961   42.860  1.00  13.10  ?   17  LYS  A  CA   1  
ATOM    1965  C  C    .  LYS  B  2   10  ?  -16.285   57.122   41.759  1.00  12.93  ?   17  LYS  A  C    1  
ATOM    1966  O  O    .  LYS  B  2   10  ?  -15.549   56.627   40.894  1.00  13.11  ?   17  LYS  A  O    1  
ATOM    1967  C  CB   .  LYS  B  2   10  ?  -15.843   59.418   42.434  1.00  13.13  ?   17  LYS  A  CB   1  
ATOM    1968  C  CG   .  LYS  B  2   10  ?  -15.210   60.482   43.321  1.00  13.10  ?   17  LYS  A  CG   1  
ATOM    1969  C  CD   .  LYS  B  2   10  ?  -15.901   60.702   44.619  1.00  12.80  ?   17  LYS  A  CD   1  
ATOM    1970  C  CE   .  LYS  B  2   10  ?  -15.175   61.711   45.468  1.00  13.00  ?   17  LYS  A  CE   1  
ATOM    1971  N  NZ   .  LYS  B  2   10  ?  -15.850   61.862   46.773  1.00  13.33  ?   17  LYS  A  NZ   1  
ATOM    1972  N  N    .  VAL  B  2   11  ?  -17.620   57.028   41.797  1.00  12.95  ?   18  VAL  A  N    1  
ATOM    1973  C  CA   .  VAL  B  2   11  ?  -18.478   56.257   40.847  1.00  13.09  ?   18  VAL  A  CA   1  
ATOM    1974  C  C    .  VAL  B  2   11  ?  -19.602   57.173   40.360  1.00  12.91  ?   18  VAL  A  C    1  
ATOM    1975  O  O    .  VAL  B  2   11  ?  -20.277   57.755   41.228  1.00  12.90  ?   18  VAL  A  O    1  
ATOM    1976  C  CB   .  VAL  B  2   11  ?  -19.087   55.002   41.499  1.00  13.28  ?   18  VAL  A  CB   1  
ATOM    1977  C  CG1  .  VAL  B  2   11  ?  -20.008   54.270   40.537  1.00  13.55  ?   18  VAL  A  CG1  1  
ATOM    1978  C  CG2  .  VAL  B  2   11  ?  -18.031   54.052   42.025  1.00  13.33  ?   18  VAL  A  CG2  1  
ATOM    1979  N  N    .  ALA  B  2   12  ?  -19.837   57.221   39.045  1.00  12.70  ?   19  ALA  A  N    1  
ATOM    1980  C  CA   .  ALA  B  2   12  ?  -20.782   58.153   38.385  1.00  12.71  ?   19  ALA  A  CA   1  
ATOM    1981  C  C    .  ALA  B  2   12  ?  -21.714   57.402   37.431  1.00  12.72  ?   19  ALA  A  C    1  
ATOM    1982  O  O    .  ALA  B  2   12  ?  -21.276   56.400   36.837  1.00  12.55  ?   19  ALA  A  O    1  
ATOM    1983  C  CB   .  ALA  B  2   12  ?  -20.019   59.222   37.646  1.00  12.74  ?   19  ALA  A  CB   1  
ATOM    1984  N  N    .  LEU  B  2   13  ?  -22.942   57.913   37.284  1.00  12.77  ?   20  LEU  A  N    1  
ATOM    1985  C  CA   .  LEU  B  2   13  ?  -24.016   57.383   36.403  1.00  12.69  ?   20  LEU  A  CA   1  
ATOM    1986  C  C    .  LEU  B  2   13  ?  -24.473   58.496   35.467  1.00  12.77  ?   20  LEU  A  C    1  
ATOM    1987  O  O    .  LEU  B  2   13  ?  -24.985   59.504   35.969  1.00  13.18  ?   20  LEU  A  O    1  
ATOM    1988  C  CB   .  LEU  B  2   13  ?  -25.202   56.914   37.251  1.00  12.63  ?   20  LEU  A  CB   1  
ATOM    1989  C  CG   .  LEU  B  2   13  ?  -26.329   56.235   36.471  1.00  12.66  ?   20  LEU  A  CG   1  
ATOM    1990  C  CD1  .  LEU  B  2   13  ?  -27.032   55.195   37.328  1.00  12.63  ?   20  LEU  A  CD1  1  
ATOM    1991  C  CD2  .  LEU  B  2   13  ?  -27.336   57.240   35.932  1.00  12.71  ?   20  LEU  A  CD2  1  
ATOM    1992  N  N    .  VAL  B  2   14  ?  -24.337   58.295   34.160  1.00  12.79  ?   21  VAL  A  N    1  
ATOM    1993  C  CA   .  VAL  B  2   14  ?  -24.875   59.212   33.111  1.00  12.45  ?   21  VAL  A  CA   1  
ATOM    1994  C  C    .  VAL  B  2   14  ?  -26.024   58.473   32.417  1.00  12.16  ?   21  VAL  A  C    1  
ATOM    1995  O  O    .  VAL  B  2   14  ?  -25.730   57.374   31.915  1.00  12.17  ?   21  VAL  A  O    1  
ATOM    1996  C  CB   .  VAL  B  2   14  ?  -23.760   59.606   32.121  1.00  12.38  ?   21  VAL  A  CB   1  
ATOM    1997  C  CG1  .  VAL  B  2   14  ?  -24.244   60.579   31.056  1.00  12.49  ?   21  VAL  A  CG1  1  
ATOM    1998  C  CG2  .  VAL  B  2   14  ?  -22.546   60.174   32.837  1.00  12.36  ?   21  VAL  A  CG2  1  
ATOM    1999  N  N    .  THR  B  2   15  ?  -27.261   59.020   32.418  1.00  11.81  ?   22  THR  A  N    1  
ATOM    2000  C  CA   .  THR  B  2   15  ?  -28.400   58.522   31.580  1.00  11.32  ?   22  THR  A  CA   1  
ATOM    2001  C  C    .  THR  B  2   15  ?  -28.094   58.871   30.120  1.00  10.96  ?   22  THR  A  C    1  
ATOM    2002  O  O    .  THR  B  2   15  ?  -27.469   59.923   29.878  1.00  10.81  ?   22  THR  A  O    1  
ATOM    2003  C  CB   .  THR  B  2   15  ?  -29.802   59.013   32.000  1.00  11.19  ?   22  THR  A  CB   1  
ATOM    2004  O  OG1  .  THR  B  2   15  ?  -29.982   60.414   31.764  1.00  10.96  ?   22  THR  A  OG1  1  
ATOM    2005  C  CG2  .  THR  B  2   15  ?  -30.141   58.692   33.442  1.00  11.16  ?   22  THR  A  CG2  1  
ATOM    2006  N  N    .  GLY  B  2   16  ?  -28.468   57.995   29.192  1.00  10.76  ?   23  GLY  A  N    1  
ATOM    2007  C  CA   .  GLY  B  2   16  ?  -28.246   58.217   27.752  1.00  11.08  ?   23  GLY  A  CA   1  
ATOM    2008  C  C    .  GLY  B  2   16  ?  -26.795   58.563   27.422  1.00  11.13  ?   23  GLY  A  C    1  
ATOM    2009  O  O    .  GLY  B  2   16  ?  -26.563   59.579   26.669  1.00  11.11  ?   23  GLY  A  O    1  
ATOM    2010  N  N    .  SER  B  2   17  ?  -25.864   57.732   27.919  1.00  10.93  ?   24  SER  A  N    1  
ATOM    2011  C  CA   .  SER  B  2   17  ?  -24.402   57.784   27.644  1.00  10.80  ?   24  SER  A  CA   1  
ATOM    2012  C  C    .  SER  B  2   17  ?  -23.993   56.733   26.601  1.00  10.61  ?   24  SER  A  C    1  
ATOM    2013  O  O    .  SER  B  2   17  ?  -22.854   56.250   26.677  1.00  10.44  ?   24  SER  A  O    1  
ATOM    2014  C  CB   .  SER  B  2   17  ?  -23.614   57.632   28.927  1.00  11.04  ?   24  SER  A  CB   1  
ATOM    2015  O  OG   .  SER  B  2   17  ?  -24.071   56.535   29.713  1.00  11.00  ?   24  SER  A  OG   1  
ATOM    2016  N  N    .  GLY  B  2   18  ?  -24.876   56.407   25.649  1.00  10.56  ?   25  GLY  A  N    1  
ATOM    2017  C  CA   .  GLY  B  2   18  ?  -24.557   55.591   24.458  1.00  10.30  ?   25  GLY  A  CA   1  
ATOM    2018  C  C    .  GLY  B  2   18  ?  -24.079   56.443   23.289  1.00   9.93  ?   25  GLY  A  C    1  
ATOM    2019  O  O    .  GLY  B  2   18  ?  -23.245   55.966   22.522  1.00   9.39  ?   25  GLY  A  O    1  
ATOM    2020  N  N    .  ARG  B  2   19  ?  -24.731   57.580   23.112  1.00  10.12  ?   26  ARG  A  N    1  
ATOM    2021  C  CA   .  ARG  B  2   19  ?  -24.430   58.470   21.978  1.00  10.54  ?   26  ARG  A  CA   1  
ATOM    2022  C  C    .  ARG  B  2   19  ?  -24.588   59.911   22.437  1.00  10.85  ?   26  ARG  A  C    1  
ATOM    2023  O  O    .  ARG  B  2   19  ?  -25.265   60.130   23.437  1.00  11.40  ?   26  ARG  A  O    1  
ATOM    2024  C  CB   .  ARG  B  2   19  ?  -25.453   58.203   20.878  1.00  10.64  ?   26  ARG  A  CB   1  
ATOM    2025  C  CG   .  ARG  B  2   19  ?  -26.674   57.421   21.329  1.00  10.82  ?   26  ARG  A  CG   1  
ATOM    2026  C  CD   .  ARG  B  2   19  ?  -27.420   56.904   20.122  1.00  11.02  ?   26  ARG  A  CD   1  
ATOM    2027  N  NE   .  ARG  B  2   19  ?  -28.848   57.081   20.293  1.00  11.17  ?   26  ARG  A  NE   1  
ATOM    2028  C  CZ   .  ARG  B  2   19  ?  -29.515   58.161   19.920  1.00  11.39  ?   26  ARG  A  CZ   1  
ATOM    2029  N  NH1  .  ARG  B  2   19  ?  -28.876   59.162   19.346  1.00  11.41  ?   26  ARG  A  NH1  1  
ATOM    2030  N  NH2  .  ARG  B  2   19  ?  -30.819   58.236   20.116  1.00  11.57  ?   26  ARG  A  NH2  1  
ATOM    2031  N  N    .  GLY  B  2   20  ?  -23.947   60.844   21.753  1.00  10.82  ?   27  GLY  A  N    1  
ATOM    2032  C  CA   .  GLY  B  2   20  ?  -24.155   62.263   22.058  1.00  10.82  ?   27  GLY  A  CA   1  
ATOM    2033  C  C    .  GLY  B  2   20  ?  -23.330   62.812   23.191  1.00  10.99  ?   27  GLY  A  C    1  
ATOM    2034  O  O    .  GLY  B  2   20  ?  -22.190   62.378   23.351  1.00  10.96  ?   27  GLY  A  O    1  
ATOM    2035  N  N    .  ILE  B  2   21  ?  -23.898   63.745   23.943  1.00  11.14  ?   28  ILE  A  N    1  
ATOM    2036  C  CA   .  ILE  B  2   21  ?  -23.175   64.453   25.030  1.00  11.06  ?   28  ILE  A  CA   1  
ATOM    2037  C  C    .  ILE  B  2   21  ?  -22.906   63.494   26.184  1.00  11.12  ?   28  ILE  A  C    1  
ATOM    2038  O  O    .  ILE  B  2   21  ?  -21.945   63.718   26.913  1.00  11.11  ?   28  ILE  A  O    1  
ATOM    2039  C  CB   .  ILE  B  2   21  ?  -24.036   65.660   25.450  1.00  10.91  ?   28  ILE  A  CB   1  
ATOM    2040  C  CG1  .  ILE  B  2   21  ?  -24.029   66.765   24.395  1.00  10.78  ?   28  ILE  A  CG1  1  
ATOM    2041  C  CG2  .  ILE  B  2   21  ?  -23.633   66.179   26.816  1.00  11.07  ?   28  ILE  A  CG2  1  
ATOM    2042  C  CD1  .  ILE  B  2   21  ?  -25.203   67.697   24.497  1.00  10.75  ?   28  ILE  A  CD1  1  
ATOM    2043  N  N    .  GLY  B  2   22  ?  -23.704   62.448   26.325  1.00  30.00  ?   29  GLY  A  N    1  
ATOM    2044  C  CA   .  GLY  B  2   22  ?  -23.572   61.549   27.482  1.00  30.00  ?   29  GLY  A  CA   1  
ATOM    2045  C  C    .  GLY  B  2   22  ?  -22.397   60.631   27.314  1.00  30.00  ?   29  GLY  A  C    1  
ATOM    2046  O  O    .  GLY  B  2   22  ?  -21.729   60.346   28.299  1.00  30.00  ?   29  GLY  A  O    1  
ATOM    2047  N  N    .  ALA  B  2   23  ?  -22.164   60.179   26.097  1.00  10.26  ?   30  ALA  A  N    1  
ATOM    2048  C  CA   .  ALA  B  2   23  ?  -20.970   59.369   25.866  1.00  10.40  ?   30  ALA  A  CA   1  
ATOM    2049  C  C    .  ALA  B  2   23  ?  -19.755   60.181   26.287  1.00  10.58  ?   30  ALA  A  C    1  
ATOM    2050  O  O    .  ALA  B  2   23  ?  -18.986   59.687   27.110  1.00  10.73  ?   30  ALA  A  O    1  
ATOM    2051  C  CB   .  ALA  B  2   23  ?  -20.921   59.057   24.419  1.00  10.41  ?   30  ALA  A  CB   1  
ATOM    2052  N  N    .  ALA  B  2   24  ?  -19.605   61.389   25.748  1.00  10.50  ?   31  ALA  A  N    1  
ATOM    2053  C  CA   .  ALA  B  2   24  ?  -18.422   62.229   26.035  1.00  10.40  ?   31  ALA  A  CA   1  
ATOM    2054  C  C    .  ALA  B  2   24  ?  -18.461   62.768   27.457  1.00  10.41  ?   31  ALA  A  C    1  
ATOM    2055  O  O    .  ALA  B  2   24  ?  -17.437   63.208   27.920  1.00  10.30  ?   31  ALA  A  O    1  
ATOM    2056  C  CB   .  ALA  B  2   24  ?  -18.368   63.346   25.054  1.00  10.33  ?   31  ALA  A  CB   1  
ATOM    2057  N  N    .  VAL  B  2   25  ?  -19.624   62.756   28.095  1.00  10.40  ?   32  VAL  A  N    1  
ATOM    2058  C  CA   .  VAL  B  2   25  ?  -19.791   63.169   29.512  1.00  10.49  ?   32  VAL  A  CA   1  
ATOM    2059  C  C    .  VAL  B  2   25  ?  -19.424   61.974   30.386  1.00  10.46  ?   32  VAL  A  C    1  
ATOM    2060  O  O    .  VAL  B  2   25  ?  -19.194   62.170   31.549  1.00  10.25  ?   32  VAL  A  O    1  
ATOM    2061  C  CB   .  VAL  B  2   25  ?  -21.246   63.557   29.777  1.00  10.84  ?   32  VAL  A  CB   1  
ATOM    2062  C  CG1  .  VAL  B  2   25  ?  -21.675   63.145   31.158  1.00  10.87  ?   32  VAL  A  CG1  1  
ATOM    2063  C  CG2  .  VAL  B  2   25  ?  -21.514   65.025   29.575  1.00  11.04  ?   32  VAL  A  CG2  1  
ATOM    2064  N  N    .  ALA  B  2   26  ?  -19.411   60.772   29.818  1.00  10.54  ?   33  ALA  A  N    1  
ATOM    2065  C  CA   .  ALA  B  2   26  ?  -19.045   59.522   30.507  1.00  10.52  ?   33  ALA  A  CA   1  
ATOM    2066  C  C    .  ALA  B  2   26  ?  -17.595   59.218   30.189  1.00  10.23  ?   33  ALA  A  C    1  
ATOM    2067  O  O    .  ALA  B  2   26  ?  -16.883   58.788   31.047  1.00  10.23  ?   33  ALA  A  O    1  
ATOM    2068  C  CB   .  ALA  B  2   26  ?  -19.906   58.406   30.017  1.00  10.70  ?   33  ALA  A  CB   1  
ATOM    2069  N  N    .  VAL  B  2   27  ?  -17.195   59.389   28.948  1.00   9.96  ?   34  VAL  A  N    1  
ATOM    2070  C  CA   .  VAL  B  2   27  ?  -15.751   59.169   28.651  1.00   9.91  ?   34  VAL  A  CA   1  
ATOM    2071  C  C    .  VAL  B  2   27  ?  -14.940   60.183   29.475  1.00   9.71  ?   34  VAL  A  C    1  
ATOM    2072  O  O    .  VAL  B  2   27  ?  -13.928   59.789   30.102  1.00   9.58  ?   34  VAL  A  O    1  
ATOM    2073  C  CB   .  VAL  B  2   27  ?  -15.431   59.244   27.141  1.00   9.92  ?   34  VAL  A  CB   1  
ATOM    2074  C  CG1  .  VAL  B  2   27  ?  -13.928   59.170   26.895  1.00   9.97  ?   34  VAL  A  CG1  1  
ATOM    2075  C  CG2  .  VAL  B  2   27  ?  -16.147   58.167   26.332  1.00   9.78  ?   34  VAL  A  CG2  1  
ATOM    2076  N  N    .  HIS  B  2   28  ?  -15.364   61.445   29.497  1.00   9.62  ?   35  HIS  A  N    1  
ATOM    2077  C  CA   .  HIS  B  2   28  ?  -14.593   62.528   30.159  1.00   9.61  ?   35  HIS  A  CA   1  
ATOM    2078  C  C    .  HIS  B  2   28  ?  -14.516   62.230   31.665  1.00   9.91  ?   35  HIS  A  C    1  
ATOM    2079  O  O    .  HIS  B  2   28  ?  -13.397   62.163   32.180  1.00   9.89  ?   35  HIS  A  O    1  
ATOM    2080  C  CB   .  HIS  B  2   28  ?  -15.158   63.905   29.808  1.00   9.27  ?   35  HIS  A  CB   1  
ATOM    2081  C  CG   .  HIS  B  2   28  ?  -14.257   65.015   30.216  1.00   9.08  ?   35  HIS  A  CG   1  
ATOM    2082  N  ND1  .  HIS  B  2   28  ?  -14.480   65.770   31.357  1.00   9.11  ?   35  HIS  A  ND1  1  
ATOM    2083  C  CD2  .  HIS  B  2   28  ?  -13.131   65.498   29.656  1.00   8.98  ?   35  HIS  A  CD2  1  
ATOM    2084  C  CE1  .  HIS  B  2   28  ?  -13.526   66.676   31.480  1.00   9.09  ?   35  HIS  A  CE1  1  
ATOM    2085  N  NE2  .  HIS  B  2   28  ?  -12.693   66.536   30.445  1.00   9.04  ?   35  HIS  A  NE2  1  
ATOM    2086  N  N    .  LEU  B  2   29  ?  -15.652   62.006   32.336  1.00  10.36  ?   36  LEU  A  N    1  
ATOM    2087  C  CA   .  LEU  B  2   29  ?  -15.692   61.588   33.766  1.00  10.48  ?   36  LEU  A  CA   1  
ATOM    2088  C  C    .  LEU  B  2   29  ?  -14.736   60.402   33.952  1.00  11.01  ?   36  LEU  A  C    1  
ATOM    2089  O  O    .  LEU  B  2   29  ?  -13.935   60.446   34.934  1.00  11.46  ?   36  LEU  A  O    1  
ATOM    2090  C  CB   .  LEU  B  2   29  ?  -17.120   61.219   34.176  1.00  10.32  ?   36  LEU  A  CB   1  
ATOM    2091  C  CG   .  LEU  B  2   29  ?  -18.109   62.374   34.329  1.00  10.30  ?   36  LEU  A  CG   1  
ATOM    2092  C  CD1  .  LEU  B  2   29  ?  -19.444   61.859   34.839  1.00  10.28  ?   36  LEU  A  CD1  1  
ATOM    2093  C  CD2  .  LEU  B  2   29  ?  -17.587   63.463   35.256  1.00  10.30  ?   36  LEU  A  CD2  1  
ATOM    2094  N  N    .  GLY  B  2   30  ?  -14.786   59.418   33.033  1.00  11.16  ?   37  GLY  A  N    1  
ATOM    2095  C  CA   .  GLY  B  2   30  ?  -13.809   58.310   32.921  1.00  11.27  ?   37  GLY  A  CA   1  
ATOM    2096  C  C    .  GLY  B  2   30  ?  -12.366   58.814   32.819  1.00  11.26  ?   37  GLY  A  C    1  
ATOM    2097  O  O    .  GLY  B  2   30  ?  -11.516   58.400   33.660  1.00  11.14  ?   37  GLY  A  O    1  
ATOM    2098  N  N    .  LEU  B  2   31  ?  -12.089   59.703   31.857  1.00  10.97  ?   38  LEU  A  N    1  
ATOM    2099  C  CA   .  LEU  B  2   31  ?  -10.748   60.315   31.662  1.00  11.05  ?   38  LEU  A  CA   1  
ATOM    2100  C  C    .  LEU  B  2   31  ?  -10.234   60.901   32.986  1.00  11.17  ?   38  LEU  A  C    1  
ATOM    2101  O  O    .  LEU  B  2   31  ?   -9.009   60.842   33.179  1.00  11.24  ?   38  LEU  A  O    1  
ATOM    2102  C  CB   .  LEU  B  2   31  ?  -10.842   61.376   30.559  1.00  11.11  ?   38  LEU  A  CB   1  
ATOM    2103  C  CG   .  LEU  B  2   31  ?   -9.585   62.194   30.254  1.00  10.98  ?   38  LEU  A  CG   1  
ATOM    2104  C  CD1  .  LEU  B  2   31  ?   -8.380   61.296   29.988  1.00  11.05  ?   38  LEU  A  CD1  1  
ATOM    2105  C  CD2  .  LEU  B  2   31  ?   -9.846   63.112   29.062  1.00  10.87  ?   38  LEU  A  CD2  1  
ATOM    2106  N  N    .  LEU  B  2   32  ?  -11.127   61.409   33.858  1.00  11.24  ?   39  LEU  A  N    1  
ATOM    2107  C  CA   .  LEU  B  2   32  ?  -10.799   62.059   35.160  1.00  11.19  ?   39  LEU  A  CA   1  
ATOM    2108  C  C    .  LEU  B  2   32  ?  -10.805   61.025   36.288  1.00  11.48  ?   39  LEU  A  C    1  
ATOM    2109  O  O    .  LEU  B  2   32  ?  -10.793   61.450   37.451  1.00  11.73  ?   39  LEU  A  O    1  
ATOM    2110  C  CB   .  LEU  B  2   32  ?  -11.804   63.172   35.461  1.00  11.23  ?   39  LEU  A  CB   1  
ATOM    2111  C  CG   .  LEU  B  2   32  ?  -12.115   64.123   34.306  1.00  11.36  ?   39  LEU  A  CG   1  
ATOM    2112  C  CD1  .  LEU  B  2   32  ?  -13.054   65.234   34.750  1.00  11.53  ?   39  LEU  A  CD1  1  
ATOM    2113  C  CD2  .  LEU  B  2   32  ?  -10.847   64.716   33.727  1.00  11.40  ?   39  LEU  A  CD2  1  
ATOM    2114  N  N    .  GLY  B  2   33  ?  -10.813   59.727   35.959  1.00  11.91  ?   40  GLY  A  N    1  
ATOM    2115  C  CA   .  GLY  B  2   33  ?  -10.399   58.628   36.862  1.00  12.08  ?   40  GLY  A  CA   1  
ATOM    2116  C  C    .  GLY  B  2   33  ?  -11.565   58.016   37.622  1.00  12.08  ?   40  GLY  A  C    1  
ATOM    2117  O  O    .  GLY  B  2   33  ?  -11.302   57.189   38.538  1.00  11.60  ?   40  GLY  A  O    1  
ATOM    2118  N  N    .  ALA  B  2   34  ?  -12.795   58.403   37.245  1.00  12.13  ?   41  ALA  A  N    1  
ATOM    2119  C  CA   .  ALA  B  2   34  ?  -14.069   57.932   37.834  1.00  12.03  ?   41  ALA  A  CA   1  
ATOM    2120  C  C    .  ALA  B  2   34  ?  -14.466   56.611   37.186  1.00  11.97  ?   41  ALA  A  C    1  
ATOM    2121  O  O    .  ALA  B  2   34  ?  -14.134   56.376   36.010  1.00  11.37  ?   41  ALA  A  O    1  
ATOM    2122  C  CB   .  ALA  B  2   34  ?  -15.181   58.940   37.671  1.00  11.94  ?   41  ALA  A  CB   1  
ATOM    2123  N  N    .  LYS  B  2   35  ?  -15.129   55.789   37.986  1.00  12.43  ?   42  LYS  A  N    1  
ATOM    2124  C  CA   .  LYS  B  2   35  ?  -15.826   54.566   37.555  1.00  12.93  ?   42  LYS  A  CA   1  
ATOM    2125  C  C    .  LYS  B  2   35  ?  -17.238   55.000   37.192  1.00  13.02  ?   42  LYS  A  C    1  
ATOM    2126  O  O    .  LYS  B  2   35  ?  -17.828   55.778   37.981  1.00  12.79  ?   42  LYS  A  O    1  
ATOM    2127  C  CB   .  LYS  B  2   35  ?  -15.788   53.533   38.676  1.00  13.44  ?   42  LYS  A  CB   1  
ATOM    2128  C  CG   .  LYS  B  2   35  ?  -14.386   53.186   39.148  1.00  13.87  ?   42  LYS  A  CG   1  
ATOM    2129  C  CD   .  LYS  B  2   35  ?  -14.374   52.120   40.203  1.00  14.35  ?   42  LYS  A  CD   1  
ATOM    2130  C  CE   .  LYS  B  2   35  ?  -13.101   51.310   40.193  1.00  14.85  ?   42  LYS  A  CE   1  
ATOM    2131  N  NZ   .  LYS  B  2   35  ?  -13.413   49.862   40.295  1.00  15.35  ?   42  LYS  A  NZ   1  
ATOM    2132  N  N    .  VAL  B  2   36  ?  -17.723   54.526   36.038  1.00  12.88  ?   43  VAL  A  N    1  
ATOM    2133  C  CA   .  VAL  B  2   36  ?  -18.860   55.133   35.291  1.00  12.45  ?   43  VAL  A  CA   1  
ATOM    2134  C  C    .  VAL  B  2   36  ?  -19.877   54.048   34.950  1.00  12.09  ?   43  VAL  A  C    1  
ATOM    2135  O  O    .  VAL  B  2   36  ?  -19.487   53.007   34.417  1.00  11.75  ?   43  VAL  A  O    1  
ATOM    2136  C  CB   .  VAL  B  2   36  ?  -18.361   55.849   34.026  1.00  12.46  ?   43  VAL  A  CB   1  
ATOM    2137  C  CG1  .  VAL  B  2   36  ?  -19.501   56.526   33.288  1.00  12.56  ?   43  VAL  A  CG1  1  
ATOM    2138  C  CG2  .  VAL  B  2   36  ?  -17.251   56.844   34.348  1.00  12.39  ?   43  VAL  A  CG2  1  
ATOM    2139  N  N    .  VAL  B  2   37  ?  -21.139   54.319   35.263  1.00  12.07  ?   44  VAL  A  N    1  
ATOM    2140  C  CA   .  VAL  B  2   37  ?  -22.304   53.479   34.877  1.00  12.03  ?   44  VAL  A  CA   1  
ATOM    2141  C  C    .  VAL  B  2   37  ?  -22.909   54.082   33.611  1.00  11.73  ?   44  VAL  A  C    1  
ATOM    2142  O  O    .  VAL  B  2   37  ?  -23.672   55.063   33.713  1.00  11.28  ?   44  VAL  A  O    1  
ATOM    2143  C  CB   .  VAL  B  2   37  ?  -23.330   53.372   36.017  1.00  12.22  ?   44  VAL  A  CB   1  
ATOM    2144  C  CG1  .  VAL  B  2   37  ?  -24.585   52.623   35.597  1.00  12.32  ?   44  VAL  A  CG1  1  
ATOM    2145  C  CG2  .  VAL  B  2   37  ?  -22.714   52.708   37.230  1.00  12.47  ?   44  VAL  A  CG2  1  
ATOM    2146  N  N    .  VAL  B  2   38  ?  -22.535   53.514   32.466  1.00  11.67  ?   45  VAL  A  N    1  
ATOM    2147  C  CA   .  VAL  B  2   38  ?  -23.155   53.804   31.147  1.00  11.78  ?   45  VAL  A  CA   1  
ATOM    2148  C  C    .  VAL  B  2   38  ?  -24.610   53.337   31.187  1.00  11.90  ?   45  VAL  A  C    1  
ATOM    2149  O  O    .  VAL  B  2   38  ?  -24.851   52.204   31.610  1.00  12.18  ?   45  VAL  A  O    1  
ATOM    2150  C  CB   .  VAL  B  2   38  ?  -22.384   53.113   30.014  1.00  11.84  ?   45  VAL  A  CB   1  
ATOM    2151  C  CG1  .  VAL  B  2   38  ?  -23.226   53.032   28.752  1.00  11.97  ?   45  VAL  A  CG1  1  
ATOM    2152  C  CG2  .  VAL  B  2   38  ?  -21.050   53.799   29.755  1.00  11.74  ?   45  VAL  A  CG2  1  
ATOM    2153  N  N    .  ASN  B  2   39  ?  -25.535   54.200   30.774  1.00  12.09  ?   46  ASN  A  N    1  
ATOM    2154  C  CA   .  ASN  B  2   39  ?  -26.983   53.891   30.636  1.00  12.13  ?   46  ASN  A  CA   1  
ATOM    2155  C  C    .  ASN  B  2   39  ?  -27.386   54.180   29.188  1.00  12.26  ?   46  ASN  A  C    1  
ATOM    2156  O  O    .  ASN  B  2   39  ?  -26.902   55.172   28.616  1.00  12.45  ?   46  ASN  A  O    1  
ATOM    2157  C  CB   .  ASN  B  2   39  ?  -27.846   54.648   31.654  1.00  12.03  ?   46  ASN  A  CB   1  
ATOM    2158  C  CG   .  ASN  B  2   39  ?  -29.270   54.870   31.185  1.00  12.02  ?   46  ASN  A  CG   1  
ATOM    2159  O  OD1  .  ASN  B  2   39  ?  -29.636   55.966   30.759  1.00  12.05  ?   46  ASN  A  OD1  1  
ATOM    2160  N  ND2  .  ASN  B  2   39  ?  -30.081   53.830   31.246  1.00  12.24  ?   46  ASN  A  ND2  1  
ATOM    2161  N  N    .  TYR  B  2   40  ?  -28.273   53.338   28.675  1.00  12.48  ?   47  TYR  A  N    1  
ATOM    2162  C  CA   .  TYR  B  2   40  ?  -28.744   53.404   27.284  1.00  12.62  ?   47  TYR  A  CA   1  
ATOM    2163  C  C    .  TYR  B  2   40  ?  -30.072   52.659   27.278  1.00  12.83  ?   47  TYR  A  C    1  
ATOM    2164  O  O    .  TYR  B  2   40  ?  -30.295   51.880   28.201  1.00  12.58  ?   47  TYR  A  O    1  
ATOM    2165  C  CB   .  TYR  B  2   40  ?  -27.779   52.609   26.423  1.00  12.39  ?   47  TYR  A  CB   1  
ATOM    2166  C  CG   .  TYR  B  2   40  ?  -27.845   51.121   26.649  1.00  12.12  ?   47  TYR  A  CG   1  
ATOM    2167  C  CD1  .  TYR  B  2   40  ?  -27.061   50.512   27.611  1.00  11.96  ?   47  TYR  A  CD1  1  
ATOM    2168  C  CD2  .  TYR  B  2   40  ?  -28.699   50.323   25.911  1.00  12.08  ?   47  TYR  A  CD2  1  
ATOM    2169  C  CE1  .  TYR  B  2   40  ?  -27.119   49.149   27.830  1.00  11.97  ?   47  TYR  A  CE1  1  
ATOM    2170  C  CE2  .  TYR  B  2   40  ?  -28.776   48.959   26.123  1.00  12.34  ?   47  TYR  A  CE2  1  
ATOM    2171  C  CZ   .  TYR  B  2   40  ?  -27.979   48.370   27.084  1.00  12.21  ?   47  TYR  A  CZ   1  
ATOM    2172  O  OH   .  TYR  B  2   40  ?  -28.044   47.018   27.300  1.00  12.28  ?   47  TYR  A  OH   1  
ATOM    2173  N  N    .  ALA  B  2   41  ?  -30.927   52.899   26.299  1.00  13.14  ?   48  ALA  A  N    1  
ATOM    2174  C  CA   .  ALA  B  2   41  ?  -32.176   52.132   26.183  1.00  13.52  ?   48  ALA  A  CA   1  
ATOM    2175  C  C    .  ALA  B  2   41  ?  -32.121   51.304   24.906  1.00  14.13  ?   48  ALA  A  C    1  
ATOM    2176  O  O    .  ALA  B  2   41  ?  -32.174   50.071   25.004  1.00  14.94  ?   48  ALA  A  O    1  
ATOM    2177  C  CB   .  ALA  B  2   41  ?  -33.327   53.072   26.112  1.00  13.43  ?   48  ALA  A  CB   1  
ATOM    2178  N  N    .  ASN  B  2   42  ?  -31.979   51.967   23.757  1.00  14.56  ?   49  ASN  A  N    1  
ATOM    2179  C  CA   .  ASN  B  2   42  ?  -32.031   51.266   22.454  1.00  14.16  ?   49  ASN  A  CA   1  
ATOM    2180  C  C    .  ASN  B  2   42  ?  -30.655   51.210   21.793  1.00  13.97  ?   49  ASN  A  C    1  
ATOM    2181  O  O    .  ASN  B  2   42  ?  -30.558   50.578   20.738  1.00  14.33  ?   49  ASN  A  O    1  
ATOM    2182  C  CB   .  ASN  B  2   42  ?  -33.027   51.968   21.536  1.00  14.10  ?   49  ASN  A  CB   1  
ATOM    2183  C  CG   .  ASN  B  2   42  ?  -33.886   52.982   22.258  1.00  14.51  ?   49  ASN  A  CG   1  
ATOM    2184  O  OD1  .  ASN  B  2   42  ?  -33.587   54.173   22.252  1.00  14.69  ?   49  ASN  A  OD1  1  
ATOM    2185  N  ND2  .  ASN  B  2   42  ?  -34.957   52.524   22.883  1.00  14.52  ?   49  ASN  A  ND2  1  
ATOM    2186  N  N    .  SER  B  2   43  ?  -29.646   51.860   22.363  1.00  13.71  ?   50  SER  A  N    1  
ATOM    2187  C  CA   .  SER  B  2   43  ?  -28.285   51.742   21.787  1.00  14.29  ?   50  SER  A  CA   1  
ATOM    2188  C  C    .  SER  B  2   43  ?  -27.394   50.912   22.710  1.00  14.72  ?   50  SER  A  C    1  
ATOM    2189  O  O    .  SER  B  2   43  ?  -26.612   51.489   23.467  1.00  15.16  ?   50  SER  A  O    1  
ATOM    2190  C  CB   .  SER  B  2   43  ?  -27.675   53.066   21.475  1.00  14.17  ?   50  SER  A  CB   1  
ATOM    2191  O  OG   .  SER  B  2   43  ?  -28.256   53.629   20.312  1.00  14.19  ?   50  SER  A  OG   1  
ATOM    2192  N  N    .  PRO  B  2   44  ?  -27.474   49.572   22.643  1.00  14.85  ?   51  PRO  A  N    1  
ATOM    2193  C  CA   .  PRO  B  2   44  ?  -26.642   48.718   23.455  1.00  15.17  ?   51  PRO  A  CA   1  
ATOM    2194  C  C    .  PRO  B  2   44  ?  -25.201   48.619   22.963  1.00  16.39  ?   51  PRO  A  C    1  
ATOM    2195  O  O    .  PRO  B  2   44  ?  -24.324   48.720   23.782  1.00  17.47  ?   51  PRO  A  O    1  
ATOM    2196  C  CB   .  PRO  B  2   44  ?  -27.307   47.370   23.194  1.00  14.94  ?   51  PRO  A  CB   1  
ATOM    2197  C  CG   .  PRO  B  2   44  ?  -27.844   47.448   21.806  1.00  14.82  ?   51  PRO  A  CG   1  
ATOM    2198  C  CD   .  PRO  B  2   44  ?  -28.398   48.846   21.775  1.00  14.83  ?   51  PRO  A  CD   1  
ATOM    2199  N  N    .  THR  B  2   45  ?  -24.993   48.429   21.662  1.00  16.96  ?   52  THR  A  N    1  
ATOM    2200  C  CA   .  THR  B  2   45  ?  -23.650   48.207   21.046  1.00  16.69  ?   52  THR  A  CA   1  
ATOM    2201  C  C    .  THR  B  2   45  ?  -22.827   49.485   21.206  1.00  17.02  ?   52  THR  A  C    1  
ATOM    2202  O  O    .  THR  B  2   45  ?  -21.685   49.377   21.647  1.00  16.74  ?   52  THR  A  O    1  
ATOM    2203  C  CB   .  THR  B  2   45  ?  -23.731   47.735   19.588  1.00  16.19  ?   52  THR  A  CB   1  
ATOM    2204  O  OG1  .  THR  B  2   45  ?  -24.151   46.376   19.641  1.00  16.54  ?   52  THR  A  OG1  1  
ATOM    2205  C  CG2  .  THR  B  2   45  ?  -22.418   47.794   18.838  1.00  15.73  ?   52  THR  A  CG2  1  
ATOM    2206  N  N    .  HIS  B  2   46  ?  -23.411   50.645   20.907  1.00  17.63  ?   53  HIS  A  N    1  
ATOM    2207  C  CA   .  HIS  B  2   46  ?  -22.774   51.968   21.134  1.00  18.16  ?   53  HIS  A  CA   1  
ATOM    2208  C  C    .  HIS  B  2   46  ?  -22.333   52.093   22.599  1.00  16.69  ?   53  HIS  A  C    1  
ATOM    2209  O  O    .  HIS  B  2   46  ?  -21.149   52.413   22.838  1.00  16.16  ?   53  HIS  A  O    1  
ATOM    2210  C  CB   .  HIS  B  2   46  ?  -23.734   53.086   20.725  1.00  20.17  ?   53  HIS  A  CB   1  
ATOM    2211  C  CG   .  HIS  B  2   46  ?  -23.654   53.469   19.285  1.00  21.87  ?   53  HIS  A  CG   1  
ATOM    2212  N  ND1  .  HIS  B  2   46  ?  -22.491   53.310   18.542  1.00  22.44  ?   53  HIS  A  ND1  1  
ATOM    2213  C  CD2  .  HIS  B  2   46  ?  -24.565   54.062   18.476  1.00  22.84  ?   53  HIS  A  CD2  1  
ATOM    2214  C  CE1  .  HIS  B  2   46  ?  -22.703   53.766   17.323  1.00  24.01  ?   53  HIS  A  CE1  1  
ATOM    2215  N  NE2  .  HIS  B  2   46  ?  -23.975   54.239   17.257  1.00  24.01  ?   53  HIS  A  NE2  1  
ATOM    2216  N  N    .  ALA  B  2   47  ?  -23.245   51.819   23.537  1.00  15.67  ?   54  ALA  A  N    1  
ATOM    2217  C  CA   .  ALA  B  2   47  ?  -23.013   51.870   25.002  1.00  15.18  ?   54  ALA  A  CA   1  
ATOM    2218  C  C    .  ALA  B  2   47  ?  -21.777   51.041   25.392  1.00  14.63  ?   54  ALA  A  C    1  
ATOM    2219  O  O    .  ALA  B  2   47  ?  -21.089   51.425   26.351  1.00  14.19  ?   54  ALA  A  O    1  
ATOM    2220  C  CB   .  ALA  B  2   47  ?  -24.248   51.402   25.732  1.00  15.15  ?   54  ALA  A  CB   1  
ATOM    2221  N  N    .  GLN  B  2   48  ?  -21.499   49.959   24.655  1.00  14.46  ?   55  GLN  A  N    1  
ATOM    2222  C  CA   .  GLN  B  2   48  ?  -20.413   48.973   24.936  1.00  14.06  ?   55  GLN  A  CA   1  
ATOM    2223  C  C    .  GLN  B  2   48  ?  -19.057   49.497   24.439  1.00  13.85  ?   55  GLN  A  C    1  
ATOM    2224  O  O    .  GLN  B  2   48  ?  -18.044   49.079   25.017  1.00  13.36  ?   55  GLN  A  O    1  
ATOM    2225  C  CB   .  GLN  B  2   48  ?  -20.748   47.617   24.298  1.00  13.64  ?   55  GLN  A  CB   1  
ATOM    2226  C  CG   .  GLN  B  2   48  ?  -19.814   46.481   24.709  1.00  13.13  ?   55  GLN  A  CG   1  
ATOM    2227  C  CD   .  GLN  B  2   48  ?  -19.754   46.272   26.199  1.00  12.33  ?   55  GLN  A  CD   1  
ATOM    2228  O  OE1  .  GLN  B  2   48  ?  -20.737   46.422   26.908  1.00  11.81  ?   55  GLN  A  OE1  1  
ATOM    2229  N  NE2  .  GLN  B  2   48  ?  -18.581   45.934   26.687  1.00  12.31  ?   55  GLN  A  NE2  1  
ATOM    2230  N  N    .  LYS  B  2   49  ?  -19.032   50.320   23.384  1.00  14.12  ?   56  LYS  A  N    1  
ATOM    2231  C  CA   .  LYS  B  2   49  ?  -17.790   50.973   22.902  1.00  14.42  ?   56  LYS  A  CA   1  
ATOM    2232  C  C    .  LYS  B  2   49  ?  -17.386   51.960   23.984  1.00  14.48  ?   56  LYS  A  C    1  
ATOM    2233  O  O    .  LYS  B  2   49  ?  -16.170   52.050   24.277  1.00  14.88  ?   56  LYS  A  O    1  
ATOM    2234  C  CB   .  LYS  B  2   49  ?  -17.954   51.727   21.578  1.00  14.77  ?   56  LYS  A  CB   1  
ATOM    2235  C  CG   .  LYS  B  2   49  ?  -17.893   50.875   20.313  1.00  15.53  ?   56  LYS  A  CG   1  
ATOM    2236  C  CD   .  LYS  B  2   49  ?  -17.872   51.680   18.997  1.00  16.10  ?   56  LYS  A  CD   1  
ATOM    2237  C  CE   .  LYS  B  2   49  ?  -18.932   51.261   17.985  1.00  16.52  ?   56  LYS  A  CE   1  
ATOM    2238  N  NZ   .  LYS  B  2   49  ?  -18.904   49.805   17.688  1.00  16.67  ?   56  LYS  A  NZ   1  
ATOM    2239  N  N    .  VAL  B  2   50  ?  -18.383   52.647   24.557  1.00  14.09  ?   57  VAL  A  N    1  
ATOM    2240  C  CA   .  VAL  B  2   50  ?  -18.156   53.768   25.516  1.00  13.96  ?   57  VAL  A  CA   1  
ATOM    2241  C  C    .  VAL  B  2   50  ?  -17.648   53.198   26.851  1.00  13.78  ?   57  VAL  A  C    1  
ATOM    2242  O  O    .  VAL  B  2   50  ?  -16.896   53.908   27.538  1.00  13.88  ?   57  VAL  A  O    1  
ATOM    2243  C  CB   .  VAL  B  2   50  ?  -19.402   54.668   25.653  1.00  13.72  ?   57  VAL  A  CB   1  
ATOM    2244  C  CG1  .  VAL  B  2   50  ?  -19.316   55.614   26.842  1.00  13.89  ?   57  VAL  A  CG1  1  
ATOM    2245  C  CG2  .  VAL  B  2   50  ?  -19.625   55.473   24.388  1.00  13.55  ?   57  VAL  A  CG2  1  
ATOM    2246  N  N    .  VAL  B  2   51  ?  -17.994   51.951   27.184  1.00  13.69  ?   58  VAL  A  N    1  
ATOM    2247  C  CA   .  VAL  B  2   51  ?  -17.425   51.199   28.347  1.00  13.52  ?   58  VAL  A  CA   1  
ATOM    2248  C  C    .  VAL  B  2   51  ?  -15.963   50.814   28.021  1.00  13.83  ?   58  VAL  A  C    1  
ATOM    2249  O  O    .  VAL  B  2   51  ?  -15.070   51.138   28.816  1.00  13.20  ?   58  VAL  A  O    1  
ATOM    2250  C  CB   .  VAL  B  2   51  ?  -18.325   49.993   28.705  1.00  12.90  ?   58  VAL  A  CB   1  
ATOM    2251  C  CG1  .  VAL  B  2   51  ?  -17.652   49.020   29.652  1.00  12.96  ?   58  VAL  A  CG1  1  
ATOM    2252  C  CG2  .  VAL  B  2   51  ?  -19.670   50.426   29.271  1.00  12.53  ?   58  VAL  A  CG2  1  
ATOM    2253  N  N    .  ASP  B  2   52  ?  -15.727   50.194   26.859  1.00  15.18  ?   59  ASP  A  N    1  
ATOM    2254  C  CA   .  ASP  B  2   52  ?  -14.395   49.756   26.348  1.00  15.94  ?   59  ASP  A  CA   1  
ATOM    2255  C  C    .  ASP  B  2   52  ?  -13.459   50.970   26.290  1.00  16.15  ?   59  ASP  A  C    1  
ATOM    2256  O  O    .  ASP  B  2   52  ?  -12.430   50.933   26.958  1.00  17.09  ?   59  ASP  A  O    1  
ATOM    2257  C  CB   .  ASP  B  2   52  ?  -14.520   49.036   24.996  1.00  16.48  ?   59  ASP  A  CB   1  
ATOM    2258  C  CG   .  ASP  B  2   52  ?  -15.187   47.656   25.068  1.00  17.08  ?   59  ASP  A  CG   1  
ATOM    2259  O  OD1  .  ASP  B  2   52  ?  -15.560   47.223   26.187  1.00  16.85  ?   59  ASP  A  OD1  1  
ATOM    2260  O  OD2  .  ASP  B  2   52  ?  -15.340   47.008   23.999  1.00  17.71  ?   59  ASP  A  OD2  1  
ATOM    2261  N  N    .  GLU  B  2   53  ?  -13.831   52.019   25.557  1.00  16.27  ?   60  GLU  A  N    1  
ATOM    2262  C  CA   .  GLU  B  2   53  ?  -13.123   53.332   25.507  1.00  16.28  ?   60  GLU  A  CA   1  
ATOM    2263  C  C    .  GLU  B  2   53  ?  -12.821   53.835   26.946  1.00  15.92  ?   60  GLU  A  C    1  
ATOM    2264  O  O    .  GLU  B  2   53  ?  -11.772   54.473   27.124  1.00  15.10  ?   60  GLU  A  O    1  
ATOM    2265  C  CB   .  GLU  B  2   53  ?  -13.980   54.264   24.635  1.00  16.51  ?   60  GLU  A  CB   1  
ATOM    2266  C  CG   .  GLU  B  2   53  ?  -13.324   55.570   24.205  1.00  17.07  ?   60  GLU  A  CG   1  
ATOM    2267  C  CD   .  GLU  B  2   53  ?  -14.252   56.505   23.423  1.00  17.58  ?   60  GLU  A  CD   1  
ATOM    2268  O  OE1  .  GLU  B  2   53  ?  -13.901   57.704   23.255  1.00  17.33  ?   60  GLU  A  OE1  1  
ATOM    2269  O  OE2  .  GLU  B  2   53  ?  -15.335   56.038   22.974  1.00  17.60  ?   60  GLU  A  OE2  1  
ATOM    2270  N  N    .  ILE  B  2   54  ?  -13.680   53.548   27.942  1.00  16.15  ?   61  ILE  A  N    1  
ATOM    2271  C  CA   .  ILE  B  2   54  ?  -13.538   53.990   29.372  1.00  16.58  ?   61  ILE  A  CA   1  
ATOM    2272  C  C    .  ILE  B  2   54  ?  -12.567   53.060   30.104  1.00  17.29  ?   61  ILE  A  C    1  
ATOM    2273  O  O    .  ILE  B  2   54  ?  -11.833   53.536   31.000  1.00  17.09  ?   61  ILE  A  O    1  
ATOM    2274  C  CB   .  ILE  B  2   54  ?  -14.883   54.040   30.142  1.00  16.03  ?   61  ILE  A  CB   1  
ATOM    2275  C  CG1  .  ILE  B  2   54  ?  -15.691   55.298   29.824  1.00  15.72  ?   61  ILE  A  CG1  1  
ATOM    2276  C  CG2  .  ILE  B  2   54  ?  -14.657   53.918   31.648  1.00  15.78  ?   61  ILE  A  CG2  1  
ATOM    2277  C  CD1  .  ILE  B  2   54  ?  -17.104   55.256   30.346  1.00  15.68  ?   61  ILE  A  CD1  1  
ATOM    2278  N  N    .  LYS  B  2   55  ?  -12.665   51.759   29.838  1.00  18.32  ?   62  LYS  A  N    1  
ATOM    2279  C  CA   .  LYS  B  2   55  ?  -11.747   50.752   30.420  1.00  18.91  ?   62  LYS  A  CA   1  
ATOM    2280  C  C    .  LYS  B  2   55  ?  -10.356   51.044   29.865  1.00  19.56  ?   62  LYS  A  C    1  
ATOM    2281  O  O    .  LYS  B  2   55  ?   -9.423   51.018   30.673  1.00  20.07  ?   62  LYS  A  O    1  
ATOM    2282  C  CB   .  LYS  B  2   55  ?  -12.216   49.324   30.134  1.00  19.17  ?   62  LYS  A  CB   1  
ATOM    2283  C  CG   .  LYS  B  2   55  ?  -13.454   48.896   30.911  1.00  19.74  ?   62  LYS  A  CG   1  
ATOM    2284  C  CD   .  LYS  B  2   55  ?  -13.687   47.393   30.961  1.00  20.24  ?   62  LYS  A  CD   1  
ATOM    2285  C  CE   .  LYS  B  2   55  ?  -15.027   47.020   31.566  1.00  20.85  ?   62  LYS  A  CE   1  
ATOM    2286  N  NZ   .  LYS  B  2   55  ?  -15.210   45.551   31.673  1.00  21.07  ?   62  LYS  A  NZ   1  
ATOM    2287  N  N    .  GLN  B  2   56  ?  -10.275   51.403   28.572  1.00  20.55  ?   63  GLN  A  N    1  
ATOM    2288  C  CA   .  GLN  B  2   56  ?   -9.034   51.679   27.781  1.00  20.99  ?   63  GLN  A  CA   1  
ATOM    2289  C  C    .  GLN  B  2   56  ?   -8.118   52.681   28.482  1.00  20.63  ?   63  GLN  A  C    1  
ATOM    2290  O  O    .  GLN  B  2   56  ?   -6.918   52.395   28.559  1.00  19.88  ?   63  GLN  A  O    1  
ATOM    2291  C  CB   .  GLN  B  2   56  ?   -9.361   52.245   26.395  1.00  22.19  ?   63  GLN  A  CB   1  
ATOM    2292  C  CG   .  GLN  B  2   56  ?   -9.267   51.238   25.249  1.00  23.19  ?   63  GLN  A  CG   1  
ATOM    2293  C  CD   .  GLN  B  2   56  ?   -9.369   49.796   25.690  1.00  23.79  ?   63  GLN  A  CD   1  
ATOM    2294  O  OE1  .  GLN  B  2   56  ?   -8.539   49.301   26.453  1.00  24.01  ?   63  GLN  A  OE1  1  
ATOM    2295  N  NE2  .  GLN  B  2   56  ?  -10.389   49.103   25.199  1.00  24.28  ?   63  GLN  A  NE2  1  
ATOM    2296  N  N    .  LEU  B  2   57  ?   -8.655   53.807   28.965  1.00  20.67  ?   64  LEU  A  N    1  
ATOM    2297  C  CA   .  LEU  B  2   57  ?   -7.859   54.829   29.707  1.00  20.30  ?   64  LEU  A  CA   1  
ATOM    2298  C  C    .  LEU  B  2   57  ?   -7.773   54.449   31.191  1.00  19.75  ?   64  LEU  A  C    1  
ATOM    2299  O  O    .  LEU  B  2   57  ?   -7.480   55.351   31.990  1.00  19.56  ?   64  LEU  A  O    1  
ATOM    2300  C  CB   .  LEU  B  2   57  ?   -8.421   56.247   29.508  1.00  20.50  ?   64  LEU  A  CB   1  
ATOM    2301  C  CG   .  LEU  B  2   57  ?   -9.867   56.374   29.024  1.00  20.92  ?   64  LEU  A  CG   1  
ATOM    2302  C  CD1  .  LEU  B  2   57  ?  -10.827   56.101   30.172  1.00  21.20  ?   64  LEU  A  CD1  1  
ATOM    2303  C  CD2  .  LEU  B  2   57  ?  -10.135   57.751   28.414  1.00  20.57  ?   64  LEU  A  CD2  1  
ATOM    2304  N  N    .  GLY  B  2   58  ?   -8.005   53.166   31.521  1.00  19.02  ?   65  GLY  A  N    1  
ATOM    2305  C  CA   .  GLY  B  2   58  ?   -7.645   52.517   32.798  1.00  17.80  ?   65  GLY  A  CA   1  
ATOM    2306  C  C    .  GLY  B  2   58  ?   -8.589   52.868   33.923  1.00  16.35  ?   65  GLY  A  C    1  
ATOM    2307  O  O    .  GLY  B  2   58  ?   -8.115   53.038   35.046  1.00  15.49  ?   65  GLY  A  O    1  
ATOM    2308  N  N    .  SER  B  2   59  ?   -9.879   52.959   33.644  1.00  15.81  ?   66  SER  A  N    1  
ATOM    2309  C  CA   .  SER  B  2   59  ?  -10.911   52.942   34.705  1.00  16.31  ?   66  SER  A  CA   1  
ATOM    2310  C  C    .  SER  B  2   59  ?  -11.750   51.677   34.518  1.00  15.99  ?   66  SER  A  C    1  
ATOM    2311  O  O    .  SER  B  2   59  ?  -11.201   50.703   33.975  1.00  16.48  ?   66  SER  A  O    1  
ATOM    2312  C  CB   .  SER  B  2   59  ?  -11.715   54.216   34.717  1.00  16.77  ?   66  SER  A  CB   1  
ATOM    2313  O  OG   .  SER  B  2   59  ?  -12.031   54.604   36.056  1.00  16.61  ?   66  SER  A  OG   1  
ATOM    2314  N  N    .  ASP  B  2   60  ?  -12.999   51.690   34.977  1.00  15.35  ?   67  ASP  A  N    1  
ATOM    2315  C  CA   .  ASP  B  2   60  ?  -13.930   50.536   34.963  1.00  15.09  ?   67  ASP  A  CA   1  
ATOM    2316  C  C    .  ASP  B  2   60  ?  -15.317   51.099   34.641  1.00  15.48  ?   67  ASP  A  C    1  
ATOM    2317  O  O    .  ASP  B  2   60  ?  -15.673   52.145   35.246  1.00  15.89  ?   67  ASP  A  O    1  
ATOM    2318  C  CB   .  ASP  B  2   60  ?  -13.857   49.815   36.312  1.00  14.77  ?   67  ASP  A  CB   1  
ATOM    2319  C  CG   .  ASP  B  2   60  ?  -14.445   48.415   36.358  1.00  14.60  ?   67  ASP  A  CG   1  
ATOM    2320  O  OD1  .  ASP  B  2   60  ?  -15.300   48.086   35.500  1.00  13.83  ?   67  ASP  A  OD1  1  
ATOM    2321  O  OD2  .  ASP  B  2   60  ?  -14.049   47.667   37.283  1.00  14.68  ?   67  ASP  A  OD2  1  
ATOM    2322  N  N    .  ALA  B  2   61  ?  -16.054   50.471   33.711  1.00  15.33  ?   68  ALA  A  N    1  
ATOM    2323  C  CA   .  ALA  B  2   61  ?  -17.443   50.847   33.346  1.00  14.71  ?   68  ALA  A  CA   1  
ATOM    2324  C  C    .  ALA  B  2   61  ?  -18.327   49.597   33.188  1.00  14.31  ?   68  ALA  A  C    1  
ATOM    2325  O  O    .  ALA  B  2   61  ?  -17.783   48.488   32.961  1.00  14.05  ?   68  ALA  A  O    1  
ATOM    2326  C  CB   .  ALA  B  2   61  ?  -17.428   51.713   32.105  1.00  14.42  ?   68  ALA  A  CB   1  
ATOM    2327  N  N    .  ILE  B  2   62  ?  -19.644   49.772   33.352  1.00  13.99  ?   69  ILE  A  N    1  
ATOM    2328  C  CA   .  ILE  B  2   62  ?  -20.690   48.781   32.961  1.00  13.97  ?   69  ILE  A  CA   1  
ATOM    2329  C  C    .  ILE  B  2   62  ?  -21.790   49.527   32.205  1.00  13.49  ?   69  ILE  A  C    1  
ATOM    2330  O  O    .  ILE  B  2   62  ?  -21.969   50.723   32.469  1.00  12.95  ?   69  ILE  A  O    1  
ATOM    2331  C  CB   .  ILE  B  2   62  ?  -21.234   48.014   34.184  1.00  14.59  ?   69  ILE  A  CB   1  
ATOM    2332  C  CG1  .  ILE  B  2   62  ?  -22.572   48.578   34.679  1.00  15.17  ?   69  ILE  A  CG1  1  
ATOM    2333  C  CG2  .  ILE  B  2   62  ?  -20.185   47.945   35.287  1.00  14.61  ?   69  ILE  A  CG2  1  
ATOM    2334  C  CD1  .  ILE  B  2   62  ?  -22.911   48.212   36.113  1.00  15.25  ?   69  ILE  A  CD1  1  
ATOM    2335  N  N    .  ALA  B  2   63  ?  -22.474   48.835   31.291  1.00  13.64  ?   70  ALA  A  N    1  
ATOM    2336  C  CA   .  ALA  B  2   63  ?  -23.585   49.364   30.463  1.00  13.76  ?   70  ALA  A  CA   1  
ATOM    2337  C  C    .  ALA  B  2   63  ?  -24.898   48.747   30.956  1.00  13.79  ?   70  ALA  A  C    1  
ATOM    2338  O  O    .  ALA  B  2   63  ?  -25.272   47.678   30.475  1.00  14.09  ?   70  ALA  A  O    1  
ATOM    2339  C  CB   .  ALA  B  2   63  ?  -23.344   49.098   28.991  1.00  13.43  ?   70  ALA  A  CB   1  
ATOM    2340  N  N    .  ILE  B  2   64  ?  -25.564   49.397   31.903  1.00  13.82  ?   71  ILE  A  N    1  
ATOM    2341  C  CA   .  ILE  B  2   64  ?  -26.923   48.999   32.362  1.00  13.97  ?   71  ILE  A  CA   1  
ATOM    2342  C  C    .  ILE  B  2   64  ?  -27.945   49.560   31.379  1.00  13.43  ?   71  ILE  A  C    1  
ATOM    2343  O  O    .  ILE  B  2   64  ?  -27.887   50.747   31.130  1.00  13.83  ?   71  ILE  A  O    1  
ATOM    2344  C  CB   .  ILE  B  2   64  ?  -27.195   49.532   33.778  1.00  14.64  ?   71  ILE  A  CB   1  
ATOM    2345  C  CG1  .  ILE  B  2   64  ?  -26.076   49.151   34.753  1.00  14.98  ?   71  ILE  A  CG1  1  
ATOM    2346  C  CG2  .  ILE  B  2   64  ?  -28.570   49.077   34.259  1.00  14.54  ?   71  ILE  A  CG2  1  
ATOM    2347  C  CD1  .  ILE  B  2   64  ?  -26.246   49.768   36.124  1.00  15.35  ?   71  ILE  A  CD1  1  
ATOM    2348  N  N    .  LYS  B  2   65  ?  -28.872   48.741   30.896  1.00  13.04  ?   72  LYS  A  N    1  
ATOM    2349  C  CA   .  LYS  B  2   65  ?  -30.065   49.193   30.133  1.00  12.83  ?   72  LYS  A  CA   1  
ATOM    2350  C  C    .  LYS  B  2   65  ?  -31.157   49.726   31.079  1.00  12.34  ?   72  LYS  A  C    1  
ATOM    2351  O  O    .  LYS  B  2   65  ?  -31.353   49.118   32.156  1.00  12.28  ?   72  LYS  A  O    1  
ATOM    2352  C  CB   .  LYS  B  2   65  ?  -30.622   48.015   29.335  1.00  13.19  ?   72  LYS  A  CB   1  
ATOM    2353  C  CG   .  LYS  B  2   65  ?  -31.967   48.279   28.683  1.00  13.63  ?   72  LYS  A  CG   1  
ATOM    2354  C  CD   .  LYS  B  2   65  ?  -32.489   47.116   27.907  1.00  13.96  ?   72  LYS  A  CD   1  
ATOM    2355  C  CE   .  LYS  B  2   65  ?  -33.868   47.407   27.373  1.00  14.46  ?   72  LYS  A  CE   1  
ATOM    2356  N  NZ   .  LYS  B  2   65  ?  -34.068   46.727   26.078  1.00  15.02  ?   72  LYS  A  NZ   1  
ATOM    2357  N  N    .  ALA  B  2   66  ?  -31.877   50.785   30.675  1.00  11.94  ?   73  ALA  A  N    1  
ATOM    2358  C  CA   .  ALA  B  2   66  ?  -33.144   51.248   31.305  1.00  11.68  ?   73  ALA  A  CA   1  
ATOM    2359  C  C    .  ALA  B  2   66  ?  -33.771   52.409   30.517  1.00  11.42  ?   73  ALA  A  C    1  
ATOM    2360  O  O    .  ALA  B  2   66  ?  -33.059   53.393   30.253  1.00  11.07  ?   73  ALA  A  O    1  
ATOM    2361  C  CB   .  ALA  B  2   66  ?  -32.905   51.646   32.738  1.00  11.64  ?   73  ALA  A  CB   1  
ATOM    2362  N  N    .  ASP  B  2   67  ?  -35.063   52.290   30.180  1.00  11.36  ?   74  ASP  A  N    1  
ATOM    2363  C  CA   .  ASP  B  2   67  ?  -35.914   53.388   29.642  1.00  11.46  ?   74  ASP  A  CA   1  
ATOM    2364  C  C    .  ASP  B  2   67  ?  -36.389   54.254   30.817  1.00  11.39  ?   74  ASP  A  C    1  
ATOM    2365  O  O    .  ASP  B  2   67  ?  -37.256   53.779   31.572  1.00  11.39  ?   74  ASP  A  O    1  
ATOM    2366  C  CB   .  ASP  B  2   67  ?  -37.106   52.848   28.842  1.00  11.44  ?   74  ASP  A  CB   1  
ATOM    2367  C  CG   .  ASP  B  2   67  ?  -38.085   53.919   28.382  1.00  11.39  ?   74  ASP  A  CG   1  
ATOM    2368  O  OD1  .  ASP  B  2   67  ?  -37.910   55.101   28.784  1.00  11.11  ?   74  ASP  A  OD1  1  
ATOM    2369  O  OD2  .  ASP  B  2   67  ?  -39.019   53.563   27.633  1.00  11.19  ?   74  ASP  A  OD2  1  
ATOM    2370  N  N    .  VAL  B  2   68  ?  -35.852   55.474   30.946  1.00  11.40  ?   75  VAL  A  N    1  
ATOM    2371  C  CA   .  VAL  B  2   68  ?  -36.090   56.387   32.104  1.00  11.53  ?   75  VAL  A  CA   1  
ATOM    2372  C  C    .  VAL  B  2   68  ?  -37.409   57.137   31.896  1.00  11.73  ?   75  VAL  A  C    1  
ATOM    2373  O  O    .  VAL  B  2   68  ?  -37.662   58.059   32.694  1.00  11.95  ?   75  VAL  A  O    1  
ATOM    2374  C  CB   .  VAL  B  2   68  ?  -34.933   57.381   32.358  1.00  11.65  ?   75  VAL  A  CB   1  
ATOM    2375  C  CG1  .  VAL  B  2   68  ?  -33.584   56.690   32.533  1.00  11.67  ?   75  VAL  A  CG1  1  
ATOM    2376  C  CG2  .  VAL  B  2   68  ?  -34.851   58.461   31.290  1.00  11.85  ?   75  VAL  A  CG2  1  
ATOM    2377  N  N    .  ARG  B  2   69  ?  -38.205   56.790   30.871  1.00  11.70  ?   76  ARG  A  N    1  
ATOM    2378  C  CA   .  ARG  B  2   69  ?  -39.638   57.193   30.799  1.00  11.39  ?   76  ARG  A  CA   1  
ATOM    2379  C  C    .  ARG  B  2   69  ?  -40.422   56.399   31.840  1.00  11.21  ?   76  ARG  A  C    1  
ATOM    2380  O  O    .  ARG  B  2   69  ?  -41.434   56.906   32.291  1.00  11.16  ?   76  ARG  A  O    1  
ATOM    2381  C  CB   .  ARG  B  2   69  ?  -40.236   56.955   29.414  1.00  11.40  ?   76  ARG  A  CB   1  
ATOM    2382  C  CG   .  ARG  B  2   69  ?  -39.908   58.045   28.406  1.00  11.68  ?   76  ARG  A  CG   1  
ATOM    2383  C  CD   .  ARG  B  2   69  ?  -40.820   57.954   27.193  1.00  11.90  ?   76  ARG  A  CD   1  
ATOM    2384  N  NE   .  ARG  B  2   69  ?  -40.631   58.932   26.116  1.00  12.06  ?   76  ARG  A  NE   1  
ATOM    2385  C  CZ   .  ARG  B  2   69  ?  -39.681   58.896   25.174  1.00  12.13  ?   76  ARG  A  CZ   1  
ATOM    2386  N  NH1  .  ARG  B  2   69  ?  -38.749   57.954   25.171  1.00  12.37  ?   76  ARG  A  NH1  1  
ATOM    2387  N  NH2  .  ARG  B  2   69  ?  -39.653   59.828   24.240  1.00  12.16  ?   76  ARG  A  NH2  1  
ATOM    2388  N  N    .  GLN  B  2   70  ?  -39.952   55.190   32.164  1.00  11.40  ?   77  GLN  A  N    1  
ATOM    2389  C  CA   .  GLN  B  2   70  ?  -40.517   54.258   33.174  1.00  11.28  ?   77  GLN  A  CA   1  
ATOM    2390  C  C    .  GLN  B  2   70  ?  -39.781   54.476   34.488  1.00  11.36  ?   77  GLN  A  C    1  
ATOM    2391  O  O    .  GLN  B  2   70  ?  -38.549   54.277   34.510  1.00  11.38  ?   77  GLN  A  O    1  
ATOM    2392  C  CB   .  GLN  B  2   70  ?  -40.350   52.806   32.728  1.00  11.11  ?   77  GLN  A  CB   1  
ATOM    2393  C  CG   .  GLN  B  2   70  ?  -40.974   52.543   31.370  1.00  11.07  ?   77  GLN  A  CG   1  
ATOM    2394  C  CD   .  GLN  B  2   70  ?  -42.466   52.721   31.432  1.00  10.96  ?   77  GLN  A  CD   1  
ATOM    2395  O  OE1  .  GLN  B  2   70  ?  -43.164   51.854   31.946  1.00  11.16  ?   77  GLN  A  OE1  1  
ATOM    2396  N  NE2  .  GLN  B  2   70  ?  -42.956   53.853   30.946  1.00  10.74  ?   77  GLN  A  NE2  1  
ATOM    2397  N  N    .  VAL  B  2   71  ?  -40.526   54.850   35.528  1.00  11.47  ?   78  VAL  A  N    1  
ATOM    2398  C  CA   .  VAL  B  2   71  ?  -39.968   55.226   36.858  1.00  11.61  ?   78  VAL  A  CA   1  
ATOM    2399  C  C    .  VAL  B  2   71  ?  -39.400   53.975   37.539  1.00  12.15  ?   78  VAL  A  C    1  
ATOM    2400  O  O    .  VAL  B  2   71  ?  -38.270   54.029   38.017  1.00  12.19  ?   78  VAL  A  O    1  
ATOM    2401  C  CB   .  VAL  B  2   71  ?  -41.005   55.991   37.702  1.00  11.23  ?   78  VAL  A  CB   1  
ATOM    2402  C  CG1  .  VAL  B  2   71  ?  -40.447   56.470   39.031  1.00  11.10  ?   78  VAL  A  CG1  1  
ATOM    2403  C  CG2  .  VAL  B  2   71  ?  -41.569   57.164   36.925  1.00  11.12  ?   78  VAL  A  CG2  1  
ATOM    2404  N  N    .  PRO  B  2   72  ?  -40.105   52.814   37.615  1.00  12.70  ?   79  PRO  A  N    1  
ATOM    2405  C  CA   .  PRO  B  2   72  ?  -39.519   51.602   38.192  1.00  12.99  ?   79  PRO  A  CA   1  
ATOM    2406  C  C    .  PRO  B  2   72  ?  -38.203   51.181   37.519  1.00  13.65  ?   79  PRO  A  C    1  
ATOM    2407  O  O    .  PRO  B  2   72  ?  -37.348   50.655   38.218  1.00  14.15  ?   79  PRO  A  O    1  
ATOM    2408  C  CB   .  PRO  B  2   72  ?  -40.611   50.542   38.000  1.00  12.79  ?   79  PRO  A  CB   1  
ATOM    2409  C  CG   .  PRO  B  2   72  ?  -41.881   51.344   38.017  1.00  12.78  ?   79  PRO  A  CG   1  
ATOM    2410  C  CD   .  PRO  B  2   72  ?  -41.517   52.606   37.257  1.00  12.85  ?   79  PRO  A  CD   1  
ATOM    2411  N  N    .  GLU  B  2   73  ?  -38.032   51.433   36.218  1.00  14.00  ?   80  GLU  A  N    1  
ATOM    2412  C  CA   .  GLU  B  2   73  ?  -36.767   51.078   35.527  1.00  14.60  ?   80  GLU  A  CA   1  
ATOM    2413  C  C    .  GLU  B  2   73  ?  -35.679   52.071   35.943  1.00  14.57  ?   80  GLU  A  C    1  
ATOM    2414  O  O    .  GLU  B  2   73  ?  -34.514   51.647   36.046  1.00  14.76  ?   80  GLU  A  O    1  
ATOM    2415  C  CB   .  GLU  B  2   73  ?  -36.967   50.982   34.019  1.00  15.34  ?   80  GLU  A  CB   1  
ATOM    2416  C  CG   .  GLU  B  2   73  ?  -37.661   49.695   33.627  1.00  16.36  ?   80  GLU  A  CG   1  
ATOM    2417  C  CD   .  GLU  B  2   73  ?  -37.658   49.360   32.143  1.00  17.65  ?   80  GLU  A  CD   1  
ATOM    2418  O  OE1  .  GLU  B  2   73  ?  -36.647   49.684   31.472  1.00  18.68  ?   80  GLU  A  OE1  1  
ATOM    2419  O  OE2  .  GLU  B  2   73  ?  -38.666   48.763   31.654  1.00  18.13  ?   80  GLU  A  OE2  1  
ATOM    2420  N  N    .  ILE  B  2   74  ?  -36.043   53.323   36.222  1.00  14.51  ?   81  ILE  A  N    1  
ATOM    2421  C  CA   .  ILE  B  2   74  ?  -35.138   54.319   36.876  1.00  14.74  ?   81  ILE  A  CA   1  
ATOM    2422  C  C    .  ILE  B  2   74  ?  -34.618   53.769   38.227  1.00  15.15  ?   81  ILE  A  C    1  
ATOM    2423  O  O    .  ILE  B  2   74  ?  -33.383   53.895   38.485  1.00  15.30  ?   81  ILE  A  O    1  
ATOM    2424  C  CB   .  ILE  B  2   74  ?  -35.859   55.671   37.043  1.00  14.55  ?   81  ILE  A  CB   1  
ATOM    2425  C  CG1  .  ILE  B  2   74  ?  -36.140   56.309   35.682  1.00  14.82  ?   81  ILE  A  CG1  1  
ATOM    2426  C  CG2  .  ILE  B  2   74  ?  -35.080   56.603   37.959  1.00  14.50  ?   81  ILE  A  CG2  1  
ATOM    2427  C  CD1  .  ILE  B  2   74  ?  -36.605   57.752   35.754  1.00  15.06  ?   81  ILE  A  CD1  1  
ATOM    2428  N  N    .  VAL  B  2   75  ?  -35.506   53.213   39.077  1.00  14.85  ?   82  VAL  A  N    1  
ATOM    2429  C  CA   .  VAL  B  2   75  ?  -35.184   52.713   40.456  1.00  14.01  ?   82  VAL  A  CA   1  
ATOM    2430  C  C    .  VAL  B  2   75  ?  -34.204   51.547   40.294  1.00  13.73  ?   82  VAL  A  C    1  
ATOM    2431  O  O    .  VAL  B  2   75  ?  -33.111   51.607   40.911  1.00  13.79  ?   82  VAL  A  O    1  
ATOM    2432  C  CB   .  VAL  B  2   75  ?  -36.438   52.311   41.271  1.00  13.51  ?   82  VAL  A  CB   1  
ATOM    2433  C  CG1  .  VAL  B  2   75  ?  -36.079   51.702   42.616  1.00  13.26  ?   82  VAL  A  CG1  1  
ATOM    2434  C  CG2  .  VAL  B  2   75  ?  -37.404   53.473   41.480  1.00  13.28  ?   82  VAL  A  CG2  1  
ATOM    2435  N  N    .  ARG  B  2   76  ?  -34.571   50.569   39.455  1.00  13.24  ?   83  ARG  A  N    1  
ATOM    2436  C  CA   .  ARG  B  2   76  ?  -33.749   49.370   39.135  1.00  13.10  ?   83  ARG  A  CA   1  
ATOM    2437  C  C    .  ARG  B  2   76  ?  -32.399   49.835   38.556  1.00  12.62  ?   83  ARG  A  C    1  
ATOM    2438  O  O    .  ARG  B  2   76  ?  -31.361   49.326   39.028  1.00  12.59  ?   83  ARG  A  O    1  
ATOM    2439  C  CB   .  ARG  B  2   76  ?  -34.530   48.437   38.198  1.00  13.50  ?   83  ARG  A  CB   1  
ATOM    2440  C  CG   .  ARG  B  2   76  ?  -33.856   47.098   37.912  1.00  13.78  ?   83  ARG  A  CG   1  
ATOM    2441  C  CD   .  ARG  B  2   76  ?  -34.456   46.267   36.776  1.00  13.91  ?   83  ARG  A  CD   1  
ATOM    2442  N  NE   .  ARG  B  2   76  ?  -34.723   46.999   35.537  1.00  14.29  ?   83  ARG  A  NE   1  
ATOM    2443  C  CZ   .  ARG  B  2   76  ?  -33.807   47.546   34.710  1.00  14.60  ?   83  ARG  A  CZ   1  
ATOM    2444  N  NH1  .  ARG  B  2   76  ?  -32.503   47.473   34.950  1.00  14.33  ?   83  ARG  A  NH1  1  
ATOM    2445  N  NH2  .  ARG  B  2   76  ?  -34.218   48.194   33.630  1.00  14.80  ?   83  ARG  A  NH2  1  
ATOM    2446  N  N    .  LEU  B  2   77  ?  -32.395   50.776   37.595  1.00  11.88  ?   84  LEU  A  N    1  
ATOM    2447  C  CA   .  LEU  B  2   77  ?  -31.150   51.338   36.986  1.00  11.26  ?   84  LEU  A  CA   1  
ATOM    2448  C  C    .  LEU  B  2   77  ?  -30.160   51.666   38.106  1.00  10.72  ?   84  LEU  A  C    1  
ATOM    2449  O  O    .  LEU  B  2   77  ?  -28.992   51.252   38.005  1.00  10.14  ?   84  LEU  A  O    1  
ATOM    2450  C  CB   .  LEU  B  2   77  ?  -31.473   52.590   36.154  1.00  11.11  ?   84  LEU  A  CB   1  
ATOM    2451  C  CG   .  LEU  B  2   77  ?  -30.282   53.475   35.767  1.00  10.94  ?   84  LEU  A  CG   1  
ATOM    2452  C  CD1  .  LEU  B  2   77  ?  -29.226   52.690   35.001  1.00  10.86  ?   84  LEU  A  CD1  1  
ATOM    2453  C  CD2  .  LEU  B  2   77  ?  -30.738   54.680   34.960  1.00  10.80  ?   84  LEU  A  CD2  1  
ATOM    2454  N  N    .  PHE  B  2   78  ?  -30.658   52.364   39.128  1.00  10.53  ?   85  PHE  A  N    1  
ATOM    2455  C  CA   .  PHE  B  2   78  ?  -29.875   52.975   40.230  1.00  10.61  ?   85  PHE  A  CA   1  
ATOM    2456  C  C    .  PHE  B  2   78  ?  -29.556   51.897   41.282  1.00  10.40  ?   85  PHE  A  C    1  
ATOM    2457  O  O    .  PHE  B  2   78  ?  -28.386   51.833   41.722  1.00  10.25  ?   85  PHE  A  O    1  
ATOM    2458  C  CB   .  PHE  B  2   78  ?  -30.619   54.195   40.803  1.00  10.70  ?   85  PHE  A  CB   1  
ATOM    2459  C  CG   .  PHE  B  2   78  ?  -30.208   55.549   40.263  1.00  10.50  ?   85  PHE  A  CG   1  
ATOM    2460  C  CD1  .  PHE  B  2   78  ?  -30.753   56.042   39.089  1.00  10.48  ?   85  PHE  A  CD1  1  
ATOM    2461  C  CD2  .  PHE  B  2   78  ?  -29.310   56.355   40.950  1.00  10.43  ?   85  PHE  A  CD2  1  
ATOM    2462  C  CE1  .  PHE  B  2   78  ?  -30.389   57.290   38.602  1.00  10.43  ?   85  PHE  A  CE1  1  
ATOM    2463  C  CE2  .  PHE  B  2   78  ?  -28.941   57.599   40.457  1.00  10.45  ?   85  PHE  A  CE2  1  
ATOM    2464  C  CZ   .  PHE  B  2   78  ?  -29.480   58.064   39.283  1.00  10.39  ?   85  PHE  A  CZ   1  
ATOM    2465  N  N    .  ASP  B  2   79  ?  -30.551   51.097   41.684  1.00  10.21  ?   86  ASP  A  N    1  
ATOM    2466  C  CA   .  ASP  B  2   79  ?  -30.374   49.950   42.620  1.00  10.25  ?   86  ASP  A  CA   1  
ATOM    2467  C  C    .  ASP  B  2   79  ?  -29.192   49.085   42.158  1.00  10.58  ?   86  ASP  A  C    1  
ATOM    2468  O  O    .  ASP  B  2   79  ?  -28.335   48.723   43.019  1.00  10.86  ?   86  ASP  A  O    1  
ATOM    2469  C  CB   .  ASP  B  2   79  ?  -31.629   49.080   42.694  1.00  10.07  ?   86  ASP  A  CB   1  
ATOM    2470  C  CG   .  ASP  B  2   79  ?  -32.708   49.614   43.610  1.00   9.96  ?   86  ASP  A  CG   1  
ATOM    2471  O  OD1  .  ASP  B  2   79  ?  -32.685   50.811   43.895  1.00  10.05  ?   86  ASP  A  OD1  1  
ATOM    2472  O  OD2  .  ASP  B  2   79  ?  -33.558   48.820   44.030  1.00   9.92  ?   86  ASP  A  OD2  1  
ATOM    2473  N  N    .  GLU  B  2   80  ?  -29.171   48.767   40.854  1.00  10.73  ?   87  GLU  A  N    1  
ATOM    2474  C  CA   .  GLU  B  2   80  ?  -28.129   47.980   40.148  1.00  10.70  ?   87  GLU  A  CA   1  
ATOM    2475  C  C    .  GLU  B  2   80  ?  -26.800   48.732   40.177  1.00  11.07  ?   87  GLU  A  C    1  
ATOM    2476  O  O    .  GLU  B  2   80  ?  -25.802   48.094   40.496  1.00  11.71  ?   87  GLU  A  O    1  
ATOM    2477  C  CB   .  GLU  B  2   80  ?  -28.510   47.761   38.687  1.00  10.64  ?   87  GLU  A  CB   1  
ATOM    2478  C  CG   .  GLU  B  2   80  ?  -29.498   46.632   38.473  1.00  10.64  ?   87  GLU  A  CG   1  
ATOM    2479  C  CD   .  GLU  B  2   80  ?  -29.545   46.144   37.038  1.00  10.54  ?   87  GLU  A  CD   1  
ATOM    2480  O  OE1  .  GLU  B  2   80  ?  -30.658   46.004   36.506  1.00  10.42  ?   87  GLU  A  OE1  1  
ATOM    2481  O  OE2  .  GLU  B  2   80  ?  -28.458   45.910   36.457  1.00  10.66  ?   87  GLU  A  OE2  1  
ATOM    2482  N  N    .  ALA  B  2   81  ?  -26.800   50.026   39.833  1.00  11.29  ?   88  ALA  A  N    1  
ATOM    2483  C  CA   .  ALA  B  2   81  ?  -25.602   50.900   39.752  1.00  11.31  ?   88  ALA  A  CA   1  
ATOM    2484  C  C    .  ALA  B  2   81  ?  -24.744   50.761   41.009  1.00  11.43  ?   88  ALA  A  C    1  
ATOM    2485  O  O    .  ALA  B  2   81  ?  -23.522   50.780   40.876  1.00  11.59  ?   88  ALA  A  O    1  
ATOM    2486  C  CB   .  ALA  B  2   81  ?  -26.017   52.337   39.578  1.00  11.50  ?   88  ALA  A  CB   1  
ATOM    2487  N  N    .  VAL  B  2   82  ?  -25.371   50.663   42.179  1.00  11.64  ?   89  VAL  A  N    1  
ATOM    2488  C  CA   .  VAL  B  2   82  ?  -24.687   50.529   43.496  1.00  12.05  ?   89  VAL  A  CA   1  
ATOM    2489  C  C    .  VAL  B  2   82  ?  -24.353   49.057   43.732  1.00  12.11  ?   89  VAL  A  C    1  
ATOM    2490  O  O    .  VAL  B  2   82  ?  -23.260   48.745   44.235  1.00  11.79  ?   89  VAL  A  O    1  
ATOM    2491  C  CB   .  VAL  B  2   82  ?  -25.571   51.077   44.632  1.00  12.37  ?   89  VAL  A  CB   1  
ATOM    2492  C  CG1  .  VAL  B  2   82  ?  -25.004   50.721   45.999  1.00  12.50  ?   89  VAL  A  CG1  1  
ATOM    2493  C  CG2  .  VAL  B  2   82  ?  -25.787   52.579   44.507  1.00  12.36  ?   89  VAL  A  CG2  1  
ATOM    2494  N  N    .  ALA  B  2   83  ?  -25.293   48.183   43.409  1.00  12.55  ?   90  ALA  A  N    1  
ATOM    2495  C  CA   .  ALA  B  2   83  ?  -25.153   46.722   43.583  1.00  13.43  ?   90  ALA  A  CA   1  
ATOM    2496  C  C    .  ALA  B  2   83  ?  -23.956   46.174   42.781  1.00  13.88  ?   90  ALA  A  C    1  
ATOM    2497  O  O    .  ALA  B  2   83  ?  -23.581   45.003   43.005  1.00  14.57  ?   90  ALA  A  O    1  
ATOM    2498  C  CB   .  ALA  B  2   83  ?  -26.441   46.048   43.184  1.00  13.67  ?   90  ALA  A  CB   1  
ATOM    2499  N  N    .  HIS  B  2   84  ?  -23.384   46.949   41.859  1.00  14.08  ?   91  HIS  A  N    1  
ATOM    2500  C  CA   .  HIS  B  2   84  ?  -22.150   46.569   41.126  1.00  14.23  ?   91  HIS  A  CA   1  
ATOM    2501  C  C    .  HIS  B  2   84  ?  -20.943   47.256   41.784  1.00  14.76  ?   91  HIS  A  C    1  
ATOM    2502  O  O    .  HIS  B  2   84  ?  -20.105   46.542   42.396  1.00  16.01  ?   91  HIS  A  O    1  
ATOM    2503  C  CB   .  HIS  B  2   84  ?  -22.314   46.872   39.643  1.00  14.06  ?   91  HIS  A  CB   1  
ATOM    2504  C  CG   .  HIS  B  2   84  ?  -21.212   46.344   38.791  1.00  14.38  ?   91  HIS  A  CG   1  
ATOM    2505  N  ND1  .  HIS  B  2   84  ?  -21.260   45.087   38.211  1.00  14.42  ?   91  HIS  A  ND1  1  
ATOM    2506  C  CD2  .  HIS  B  2   84  ?  -20.055   46.912   38.379  1.00  14.65  ?   91  HIS  A  CD2  1  
ATOM    2507  C  CE1  .  HIS  B  2   84  ?  -20.180   44.903   37.479  1.00  14.58  ?   91  HIS  A  CE1  1  
ATOM    2508  N  NE2  .  HIS  B  2   84  ?  -19.419   46.013   37.565  1.00  14.69  ?   91  HIS  A  NE2  1  
ATOM    2509  N  N    .  PHE  B  2   85  ?  -20.865   48.586   41.724  1.00  14.57  ?   92  PHE  A  N    1  
ATOM    2510  C  CA   .  PHE  B  2   85  ?  -19.672   49.353   42.173  1.00  14.42  ?   92  PHE  A  CA   1  
ATOM    2511  C  C    .  PHE  B  2   85  ?  -19.622   49.462   43.709  1.00  14.88  ?   92  PHE  A  C    1  
ATOM    2512  O  O    .  PHE  B  2   85  ?  -18.511   49.537   44.230  1.00  15.39  ?   92  PHE  A  O    1  
ATOM    2513  C  CB   .  PHE  B  2   85  ?  -19.618   50.707   41.464  1.00  14.09  ?   92  PHE  A  CB   1  
ATOM    2514  C  CG   .  PHE  B  2   85  ?  -19.183   50.639   40.022  1.00  13.97  ?   92  PHE  A  CG   1  
ATOM    2515  C  CD1  .  PHE  B  2   85  ?  -18.044   49.930   39.656  1.00  14.09  ?   92  PHE  A  CD1  1  
ATOM    2516  C  CD2  .  PHE  B  2   85  ?  -19.882   51.313   39.032  1.00  13.64  ?   92  PHE  A  CD2  1  
ATOM    2517  C  CE1  .  PHE  B  2   85  ?  -17.630   49.879   38.332  1.00  13.94  ?   92  PHE  A  CE1  1  
ATOM    2518  C  CE2  .  PHE  B  2   85  ?  -19.460   51.270   37.710  1.00  13.76  ?   92  PHE  A  CE2  1  
ATOM    2519  C  CZ   .  PHE  B  2   85  ?  -18.338   50.552   37.361  1.00  13.83  ?   92  PHE  A  CZ   1  
ATOM    2520  N  N    .  GLY  B  2   86  ?  -20.758   49.463   44.420  1.00  15.18  ?   93  GLY  A  N    1  
ATOM    2521  C  CA   .  GLY  B  2   86  ?  -20.804   49.440   45.901  1.00  15.08  ?   93  GLY  A  CA   1  
ATOM    2522  C  C    .  GLY  B  2   86  ?  -21.223   50.769   46.509  1.00  15.11  ?   93  GLY  A  C    1  
ATOM    2523  O  O    .  GLY  B  2   86  ?  -21.570   50.780   47.710  1.00  15.22  ?   93  GLY  A  O    1  
ATOM    2524  N  N    .  GLN  B  2   87  ?  -21.178   51.846   45.715  1.00  15.09  ?   94  GLN  A  N    1  
ATOM    2525  C  CA   .  GLN  B  2   87  ?  -21.605   53.226   46.085  1.00  14.97  ?   94  GLN  A  CA   1  
ATOM    2526  C  C    .  GLN  B  2   87  ?  -21.821   54.035   44.796  1.00  14.68  ?   94  GLN  A  C    1  
ATOM    2527  O  O    .  GLN  B  2   87  ?  -21.291   53.634   43.746  1.00  14.37  ?   94  GLN  A  O    1  
ATOM    2528  C  CB   .  GLN  B  2   87  ?  -20.541   53.901   46.956  1.00  14.98  ?   94  GLN  A  CB   1  
ATOM    2529  C  CG   .  GLN  B  2   87  ?  -19.449   54.581   46.134  1.00  15.02  ?   94  GLN  A  CG   1  
ATOM    2530  C  CD   .  GLN  B  2   87  ?  -18.104   54.617   46.809  1.00  15.15  ?   94  GLN  A  CD   1  
ATOM    2531  O  OE1  .  GLN  B  2   87  ?  -17.984   54.496   48.028  1.00  15.69  ?   94  GLN  A  OE1  1  
ATOM    2532  N  NE2  .  GLN  B  2   87  ?  -17.070   54.770   45.998  1.00  15.04  ?   94  GLN  A  NE2  1  
ATOM    2533  N  N    .  LEU  B  2   88  ?  -22.530   55.160   44.878  1.00  14.42  ?   95  LEU  A  N    1  
ATOM    2534  C  CA   .  LEU  B  2   88  ?  -22.650   56.118   43.752  1.00  14.41  ?   95  LEU  A  CA   1  
ATOM    2535  C  C    .  LEU  B  2   88  ?  -22.512   57.542   44.297  1.00  14.40  ?   95  LEU  A  C    1  
ATOM    2536  O  O    .  LEU  B  2   88  ?  -23.139   57.852   45.335  1.00  13.93  ?   95  LEU  A  O    1  
ATOM    2537  C  CB   .  LEU  B  2   88  ?  -23.994   55.896   43.055  1.00  14.53  ?   95  LEU  A  CB   1  
ATOM    2538  C  CG   .  LEU  B  2   88  ?  -24.200   56.656   41.747  1.00  14.42  ?   95  LEU  A  CG   1  
ATOM    2539  C  CD1  .  LEU  B  2   88  ?  -23.356   56.049   40.636  1.00  14.45  ?   95  LEU  A  CD1  1  
ATOM    2540  C  CD2  .  LEU  B  2   88  ?  -25.672   56.682   41.369  1.00  14.18  ?   95  LEU  A  CD2  1  
ATOM    2541  N  N    .  ASP  B  2   89  ?  -21.710   58.354   43.604  1.00  14.94  ?   96  ASP  A  N    1  
ATOM    2542  C  CA   .  ASP  B  2   89  ?  -21.301   59.735   43.995  1.00  15.53  ?   96  ASP  A  CA   1  
ATOM    2543  C  C    .  ASP  B  2   89  ?  -21.915   60.789   43.059  1.00  15.34  ?   96  ASP  A  C    1  
ATOM    2544  O  O    .  ASP  B  2   89  ?  -22.462   61.823   43.550  1.00  15.01  ?   96  ASP  A  O    1  
ATOM    2545  C  CB   .  ASP  B  2   89  ?  -19.781   59.855   43.940  1.00  15.70  ?   96  ASP  A  CB   1  
ATOM    2546  C  CG   .  ASP  B  2   89  ?  -19.134   59.120   45.087  1.00  16.33  ?   96  ASP  A  CG   1  
ATOM    2547  O  OD1  .  ASP  B  2   89  ?  -19.552   57.977   45.380  1.00  16.71  ?   96  ASP  A  OD1  1  
ATOM    2548  O  OD2  .  ASP  B  2   89  ?  -18.253   59.716   45.703  1.00  17.69  ?   96  ASP  A  OD2  1  
ATOM    2549  N  N    .  ILE  B  2   90  ?  -21.789   60.540   41.755  1.00  14.64  ?   97  ILE  A  N    1  
ATOM    2550  C  CA   .  ILE  B  2   90  ?  -22.180   61.467   40.659  1.00  13.95  ?   97  ILE  A  CA   1  
ATOM    2551  C  C    .  ILE  B  2   90  ?  -23.359   60.839   39.895  1.00  13.94  ?   97  ILE  A  C    1  
ATOM    2552  O  O    .  ILE  B  2   90  ?  -23.427   59.582   39.818  1.00  13.78  ?   97  ILE  A  O    1  
ATOM    2553  C  CB   .  ILE  B  2   90  ?  -20.922   61.783   39.821  1.00  13.34  ?   97  ILE  A  CB   1  
ATOM    2554  C  CG1  .  ILE  B  2   90  ?  -19.890   62.498   40.705  1.00  12.89  ?   97  ILE  A  CG1  1  
ATOM    2555  C  CG2  .  ILE  B  2   90  ?  -21.275   62.575   38.569  1.00  13.32  ?   97  ILE  A  CG2  1  
ATOM    2556  C  CD1  .  ILE  B  2   90  ?  -18.521   62.683   40.114  1.00  12.71  ?   97  ILE  A  CD1  1  
ATOM    2557  N  N    .  ALA  B  2   91  ?  -24.283   61.702   39.446  1.00  13.90  ?   98  ALA  A  N    1  
ATOM    2558  C  CA   .  ALA  B  2   91  ?  -25.479   61.292   38.679  1.00  13.86  ?   98  ALA  A  CA   1  
ATOM    2559  C  C    .  ALA  B  2   91  ?  -25.730   62.341   37.596  1.00  13.60  ?   98  ALA  A  C    1  
ATOM    2560  O  O    .  ALA  B  2   91  ?  -25.860   63.510   37.956  1.00  13.30  ?   98  ALA  A  O    1  
ATOM    2561  C  CB   .  ALA  B  2   91  ?  -26.658   61.200   39.592  1.00  13.81  ?   98  ALA  A  CB   1  
ATOM    2562  N  N    .  VAL  B  2   92  ?  -25.789   61.931   36.325  1.00  13.66  ?   99  VAL  A  N    1  
ATOM    2563  C  CA   .  VAL  B  2   92  ?  -25.951   62.896   35.201  1.00  13.76  ?   99  VAL  A  CA   1  
ATOM    2564  C  C    .  VAL  B  2   92  ?  -27.157   62.522   34.343  1.00  13.51  ?   99  VAL  A  C    1  
ATOM    2565  O  O    .  VAL  B  2   92  ?  -27.184   61.412   33.831  1.00  12.62  ?   99  VAL  A  O    1  
ATOM    2566  C  CB   .  VAL  B  2   92  ?  -24.670   63.030   34.360  1.00  14.29  ?   99  VAL  A  CB   1  
ATOM    2567  C  CG1  .  VAL  B  2   92  ?  -24.764   64.181   33.373  1.00  14.57  ?   99  VAL  A  CG1  1  
ATOM    2568  C  CG2  .  VAL  B  2   92  ?  -23.431   63.172   35.229  1.00  14.41  ?   99  VAL  A  CG2  1  
ATOM    2569  N  N    .  SER  B  2   93  ?  -28.098   63.450   34.194  1.00  14.05  ?  100  SER  A  N    1  
ATOM    2570  C  CA   .  SER  B  2   93  ?  -29.335   63.256   33.401  1.00  14.14  ?  100  SER  A  CA   1  
ATOM    2571  C  C    .  SER  B  2   93  ?  -29.135   63.878   32.027  1.00  14.40  ?  100  SER  A  C    1  
ATOM    2572  O  O    .  SER  B  2   93  ?  -29.292   65.090   31.937  1.00  14.63  ?  100  SER  A  O    1  
ATOM    2573  C  CB   .  SER  B  2   93  ?  -30.495   63.918   34.095  1.00  13.52  ?  100  SER  A  CB   1  
ATOM    2574  O  OG   .  SER  B  2   93  ?  -31.730   63.409   33.630  1.00  13.09  ?  100  SER  A  OG   1  
ATOM    2575  N  N    .  ASN  B  2   94  ?  -28.819   63.078   31.012  1.00  14.56  ?  101  ASN  A  N    1  
ATOM    2576  C  CA   .  ASN  B  2   94  ?  -28.533   63.621   29.661  1.00  14.56  ?  101  ASN  A  CA   1  
ATOM    2577  C  C    .  ASN  B  2   94  ?  -29.614   63.136   28.707  1.00  14.49  ?  101  ASN  A  C    1  
ATOM    2578  O  O    .  ASN  B  2   94  ?  -29.736   63.686   27.615  1.00  14.26  ?  101  ASN  A  O    1  
ATOM    2579  C  CB   .  ASN  B  2   94  ?  -27.156   63.198   29.150  1.00  14.39  ?  101  ASN  A  CB   1  
ATOM    2580  C  CG   .  ASN  B  2   94  ?  -26.816   63.814   27.814  1.00  14.33  ?  101  ASN  A  CG   1  
ATOM    2581  O  OD1  .  ASN  B  2   94  ?  -26.524   65.002   27.736  1.00  13.76  ?  101  ASN  A  OD1  1  
ATOM    2582  N  ND2  .  ASN  B  2   94  ?  -26.870   63.016   26.761  1.00  14.80  ?  101  ASN  A  ND2  1  
ATOM    2583  N  N    .  SER  B  2   95  ?  -30.364   62.130   29.116  1.00  14.80  ?  102  SER  A  N    1  
ATOM    2584  C  CA   .  SER  B  2   95  ?  -31.334   61.545   28.171  1.00  14.85  ?  102  SER  A  CA   1  
ATOM    2585  C  C    .  SER  B  2   95  ?  -32.380   62.593   27.831  1.00  15.01  ?  102  SER  A  C    1  
ATOM    2586  O  O    .  SER  B  2   95  ?  -32.874   63.267   28.745  1.00  14.63  ?  102  SER  A  O    1  
ATOM    2587  C  CB   .  SER  B  2   95  ?  -31.953   60.313   28.714  1.00  15.08  ?  102  SER  A  CB   1  
ATOM    2588  O  OG   .  SER  B  2   95  ?  -30.989   59.285   28.844  1.00  14.99  ?  102  SER  A  OG   1  
ATOM    2589  N  N    .  GLY  B  2   96  ?  -32.659   62.737   26.544  1.00  15.07  ?  103  GLY  A  N    1  
ATOM    2590  C  CA   .  GLY  B  2   96  ?  -33.685   63.697   26.078  1.00  15.19  ?  103  GLY  A  CA   1  
ATOM    2591  C  C    .  GLY  B  2   96  ?  -33.942   63.652   24.580  1.00  14.97  ?  103  GLY  A  C    1  
ATOM    2592  O  O    .  GLY  B  2   96  ?  -33.030   63.209   23.857  1.00  15.65  ?  103  GLY  A  O    1  
ATOM    2593  N  N    .  VAL  B  2   97  ?  -35.119   64.131   24.136  1.00  14.45  ?  104  VAL  A  N    1  
ATOM    2594  C  CA   .  VAL  B  2   97  ?  -35.544   64.177   22.699  1.00  14.30  ?  104  VAL  A  CA   1  
ATOM    2595  C  C    .  VAL  B  2   97  ?  -35.862   65.615   22.266  1.00  14.20  ?  104  VAL  A  C    1  
ATOM    2596  O  O    .  VAL  B  2   97  ?  -36.022   66.467   23.143  1.00  13.71  ?  104  VAL  A  O    1  
ATOM    2597  C  CB   .  VAL  B  2   97  ?  -36.759   63.270   22.441  1.00  14.15  ?  104  VAL  A  CB   1  
ATOM    2598  C  CG1  .  VAL  B  2   97  ?  -36.427   61.803   22.644  1.00  14.25  ?  104  VAL  A  CG1  1  
ATOM    2599  C  CG2  .  VAL  B  2   97  ?  -37.959   63.676   23.273  1.00  13.97  ?  104  VAL  A  CG2  1  
ATOM    2600  N  N    .  VAL  B  2   98  ?  -35.983   65.831   20.947  1.00  14.92  ?  105  VAL  A  N    1  
ATOM    2601  C  CA   .  VAL  B  2   98  ?  -36.349   67.117   20.265  1.00  15.80  ?  105  VAL  A  CA   1  
ATOM    2602  C  C    .  VAL  B  2   98  ?  -37.735   66.960   19.617  1.00  16.30  ?  105  VAL  A  C    1  
ATOM    2603  O  O    .  VAL  B  2   98  ?  -38.153   65.788   19.467  1.00  16.09  ?  105  VAL  A  O    1  
ATOM    2604  C  CB   .  VAL  B  2   98  ?  -35.288   67.514   19.211  1.00  15.90  ?  105  VAL  A  CB   1  
ATOM    2605  C  CG1  .  VAL  B  2   98  ?  -35.297   66.598   17.995  1.00  15.85  ?  105  VAL  A  CG1  1  
ATOM    2606  C  CG2  .  VAL  B  2   98  ?  -35.428   68.961   18.762  1.00  15.93  ?  105  VAL  A  CG2  1  
ATOM    2607  N  N    .  SER  B  2   99  ?  -38.402   68.073   19.243  1.00  17.03  ?  106  SER  A  N    1  
ATOM    2608  C  CA   .  SER  B  2   99  ?  -39.683   68.107   18.470  1.00  18.11  ?  106  SER  A  CA   1  
ATOM    2609  C  C    .  SER  B  2   99  ?  -39.947   69.495   17.854  1.00  18.79  ?  106  SER  A  C    1  
ATOM    2610  O  O    .  SER  B  2   99  ?  -40.109   70.453   18.631  1.00  19.06  ?  106  SER  A  O    1  
ATOM    2611  C  CB   .  SER  B  2   99  ?  -40.845   67.672   19.351  1.00  18.39  ?  106  SER  A  CB   1  
ATOM    2612  O  OG   .  SER  B  2   99  ?  -42.053   67.542   18.606  1.00  18.34  ?  106  SER  A  OG   1  
ATOM    2613  N  N    .  PHE  B  2  100  ?  -40.026   69.597   16.517  1.00  20.08  ?  107  PHE  A  N    1  
ATOM    2614  C  CA   .  PHE  B  2  100  ?  -40.557   70.787   15.790  1.00  21.42  ?  107  PHE  A  CA   1  
ATOM    2615  C  C    .  PHE  B  2  100  ?  -42.029   70.533   15.432  1.00  20.33  ?  107  PHE  A  C    1  
ATOM    2616  O  O    .  PHE  B  2  100  ?  -42.383   69.402   15.001  1.00  19.97  ?  107  PHE  A  O    1  
ATOM    2617  C  CB   .  PHE  B  2  100  ?  -39.730   71.173   14.550  1.00  24.07  ?  107  PHE  A  CB   1  
ATOM    2618  C  CG   .  PHE  B  2  100  ?  -39.026   72.517   14.637  1.00  27.30  ?  107  PHE  A  CG   1  
ATOM    2619  C  CD1  .  PHE  B  2  100  ?  -38.070   72.772   15.630  1.00  28.84  ?  107  PHE  A  CD1  1  
ATOM    2620  C  CD2  .  PHE  B  2  100  ?  -39.301   73.543   13.733  1.00  26.82  ?  107  PHE  A  CD2  1  
ATOM    2621  C  CE1  .  PHE  B  2  100  ?  -37.417   74.003   15.716  1.00  27.75  ?  107  PHE  A  CE1  1  
ATOM    2622  C  CE2  .  PHE  B  2  100  ?  -38.650   74.773   13.834  1.00  26.96  ?  107  PHE  A  CE2  1  
ATOM    2623  C  CZ   .  PHE  B  2  100  ?  -37.707   75.002   14.817  1.00  26.39  ?  107  PHE  A  CZ   1  
ATOM    2624  N  N    .  GLY  B  2  101  ?  -42.854   71.569   15.635  1.00  19.03  ?  108  GLY  A  N    1  
ATOM    2625  C  CA   .  GLY  B  2  101  ?  -44.291   71.631   15.298  1.00  18.29  ?  108  GLY  A  CA   1  
ATOM    2626  C  C    .  GLY  B  2  101  ?  -44.893   72.935   15.799  1.00  17.54  ?  108  GLY  A  C    1  
ATOM    2627  O  O    .  GLY  B  2  101  ?  -44.470   73.367   16.897  1.00  18.22  ?  108  GLY  A  O    1  
ATOM    2628  N  N    .  HIS  B  2  102  ?  -45.810   73.556   15.038  1.00  16.05  ?  109  HIS  A  N    1  
ATOM    2629  C  CA   .  HIS  B  2  102  ?  -46.523   74.817   15.414  1.00  14.92  ?  109  HIS  A  CA   1  
ATOM    2630  C  C    .  HIS  B  2  102  ?  -47.444   74.495   16.595  1.00  13.93  ?  109  HIS  A  C    1  
ATOM    2631  O  O    .  HIS  B  2  102  ?  -48.017   73.408   16.585  1.00  13.57  ?  109  HIS  A  O    1  
ATOM    2632  C  CB   .  HIS  B  2  102  ?  -47.268   75.388   14.190  1.00  14.78  ?  109  HIS  A  CB   1  
ATOM    2633  C  CG   .  HIS  B  2  102  ?  -47.834   76.769   14.312  1.00  14.43  ?  109  HIS  A  CG   1  
ATOM    2634  N  ND1  .  HIS  B  2  102  ?  -48.790   77.112   15.252  1.00  14.27  ?  109  HIS  A  ND1  1  
ATOM    2635  C  CD2  .  HIS  B  2  102  ?  -47.653   77.873   13.549  1.00  14.24  ?  109  HIS  A  CD2  1  
ATOM    2636  C  CE1  .  HIS  B  2  102  ?  -49.144   78.374   15.082  1.00  14.08  ?  109  HIS  A  CE1  1  
ATOM    2637  N  NE2  .  HIS  B  2  102  ?  -48.463   78.863   14.036  1.00  13.91  ?  109  HIS  A  NE2  1  
ATOM    2638  N  N    .  LEU  B  2  103  ?  -47.557   75.368   17.595  1.00  13.09  ?  110  LEU  A  N    1  
ATOM    2639  C  CA   .  LEU  B  2  103  ?  -48.411   75.075   18.774  1.00  12.76  ?  110  LEU  A  CA   1  
ATOM    2640  C  C    .  LEU  B  2  103  ?  -49.663   74.332   18.292  1.00  12.49  ?  110  LEU  A  C    1  
ATOM    2641  O  O    .  LEU  B  2  103  ?  -50.008   73.314   18.907  1.00  12.04  ?  110  LEU  A  O    1  
ATOM    2642  C  CB   .  LEU  B  2  103  ?  -48.781   76.370   19.501  1.00  12.61  ?  110  LEU  A  CB   1  
ATOM    2643  C  CG   .  LEU  B  2  103  ?  -49.911   76.254   20.526  1.00  12.35  ?  110  LEU  A  CG   1  
ATOM    2644  C  CD1  .  LEU  B  2  103  ?  -49.614   75.158   21.529  1.00  12.40  ?  110  LEU  A  CD1  1  
ATOM    2645  C  CD2  .  LEU  B  2  103  ?  -50.146   77.572   21.241  1.00  12.10  ?  110  LEU  A  CD2  1  
ATOM    2646  N  N    .  LYS  B  2  104  ?  -50.273   74.807   17.200  1.00  12.64  ?  111  LYS  A  N    1  
ATOM    2647  C  CA   .  LYS  B  2  104  ?  -51.620   74.387   16.709  1.00  12.88  ?  111  LYS  A  CA   1  
ATOM    2648  C  C    .  LYS  B  2  104  ?  -51.659   72.894   16.352  1.00  12.41  ?  111  LYS  A  C    1  
ATOM    2649  O  O    .  LYS  B  2  104  ?  -52.733   72.290   16.573  1.00  12.90  ?  111  LYS  A  O    1  
ATOM    2650  C  CB   .  LYS  B  2  104  ?  -52.081   75.239   15.516  1.00  13.31  ?  111  LYS  A  CB   1  
ATOM    2651  C  CG   .  LYS  B  2  104  ?  -51.606   74.828   14.128  1.00  13.60  ?  111  LYS  A  CG   1  
ATOM    2652  C  CD   .  LYS  B  2  104  ?  -51.802   75.950   13.103  1.00  14.10  ?  111  LYS  A  CD   1  
ATOM    2653  C  CE   .  LYS  B  2  104  ?  -51.868   75.475   11.665  1.00  14.55  ?  111  LYS  A  CE   1  
ATOM    2654  N  NZ   .  LYS  B  2  104  ?  -50.693   74.632   11.329  1.00  15.00  ?  111  LYS  A  NZ   1  
ATOM    2655  N  N    .  ASP  B  2  105  ?  -50.549   72.332   15.851  1.00  11.53  ?  112  ASP  A  N    1  
ATOM    2656  C  CA   .  ASP  B  2  105  ?  -50.419   70.919   15.386  1.00  10.72  ?  112  ASP  A  CA   1  
ATOM    2657  C  C    .  ASP  B  2  105  ?  -49.981   69.957   16.512  1.00  10.00  ?  112  ASP  A  C    1  
ATOM    2658  O  O    .  ASP  B  2  105  ?  -49.933   68.745   16.248  1.00   9.45  ?  112  ASP  A  O    1  
ATOM    2659  C  CB   .  ASP  B  2  105  ?  -49.386   70.808   14.260  1.00  10.74  ?  112  ASP  A  CB   1  
ATOM    2660  C  CG   .  ASP  B  2  105  ?  -49.582   71.742   13.082  1.00  10.63  ?  112  ASP  A  CG   1  
ATOM    2661  O  OD1  .  ASP  B  2  105  ?  -50.753   71.946   12.673  1.00  10.38  ?  112  ASP  A  OD1  1  
ATOM    2662  O  OD2  .  ASP  B  2  105  ?  -48.547   72.233   12.574  1.00  10.44  ?  112  ASP  A  OD2  1  
ATOM    2663  N  N    .  VAL  B  2  106  ?  -49.631   70.444   17.707  1.00   9.71  ?  113  VAL  A  N    1  
ATOM    2664  C  CA   .  VAL  B  2  106  ?  -48.923   69.613   18.730  1.00   9.64  ?  113  VAL  A  CA   1  
ATOM    2665  C  C    .  VAL  B  2  106  ?  -49.944   68.714   19.436  1.00   9.55  ?  113  VAL  A  C    1  
ATOM    2666  O  O    .  VAL  B  2  106  ?  -50.778   69.256   20.200  1.00   9.58  ?  113  VAL  A  O    1  
ATOM    2667  C  CB   .  VAL  B  2  106  ?  -48.116   70.456   19.738  1.00   9.55  ?  113  VAL  A  CB   1  
ATOM    2668  C  CG1  .  VAL  B  2  106  ?  -47.457   69.570   20.790  1.00   9.52  ?  113  VAL  A  CG1  1  
ATOM    2669  C  CG2  .  VAL  B  2  106  ?  -47.069   71.329   19.051  1.00   9.51  ?  113  VAL  A  CG2  1  
ATOM    2670  N  N    .  THR  B  2  107  ?  -49.865   67.399   19.188  1.00   9.25  ?  114  THR  A  N    1  
ATOM    2671  C  CA   .  THR  B  2  107  ?  -50.823   66.383   19.681  1.00   9.08  ?  114  THR  A  CA   1  
ATOM    2672  C  C    .  THR  B  2  107  ?  -50.449   65.987   21.107  1.00   9.39  ?  114  THR  A  C    1  
ATOM    2673  O  O    .  THR  B  2  107  ?  -49.283   66.244   21.509  1.00   9.24  ?  114  THR  A  O    1  
ATOM    2674  C  CB   .  THR  B  2  107  ?  -50.841   65.152   18.776  1.00   8.83  ?  114  THR  A  CB   1  
ATOM    2675  O  OG1  .  THR  B  2  107  ?  -49.515   64.630   18.726  1.00   8.79  ?  114  THR  A  OG1  1  
ATOM    2676  C  CG2  .  THR  B  2  107  ?  -51.320   65.470   17.381  1.00   8.80  ?  114  THR  A  CG2  1  
ATOM    2677  N  N    .  GLU  B  2  108  ?  -51.425   65.396   21.814  1.00   9.70  ?  115  GLU  A  N    1  
ATOM    2678  C  CA   .  GLU  B  2  108  ?  -51.309   64.788   23.170  1.00   9.82  ?  115  GLU  A  CA   1  
ATOM    2679  C  C    .  GLU  B  2  108  ?  -50.156   63.789   23.201  1.00  10.19  ?  115  GLU  A  C    1  
ATOM    2680  O  O    .  GLU  B  2  108  ?  -49.418   63.806   24.204  1.00  10.65  ?  115  GLU  A  O    1  
ATOM    2681  C  CB   .  GLU  B  2  108  ?  -52.583   64.038   23.564  1.00   9.71  ?  115  GLU  A  CB   1  
ATOM    2682  C  CG   .  GLU  B  2  108  ?  -53.537   64.884   24.382  1.00   9.76  ?  115  GLU  A  CG   1  
ATOM    2683  C  CD   .  GLU  B  2  108  ?  -54.816   64.193   24.822  1.00   9.72  ?  115  GLU  A  CD   1  
ATOM    2684  O  OE1  .  GLU  B  2  108  ?  -54.973   63.901   26.028  1.00   9.46  ?  115  GLU  A  OE1  1  
ATOM    2685  O  OE2  .  GLU  B  2  108  ?  -55.671   63.987   23.958  1.00   9.90  ?  115  GLU  A  OE2  1  
ATOM    2686  N  N    .  GLU  B  2  109  ?  -50.037   62.956   22.157  1.00  10.29  ?  116  GLU  A  N    1  
ATOM    2687  C  CA   .  GLU  B  2  109  ?  -49.049   61.847   22.037  1.00  10.34  ?  116  GLU  A  CA   1  
ATOM    2688  C  C    .  GLU  B  2  109  ?  -47.638   62.437   21.988  1.00   9.91  ?  116  GLU  A  C    1  
ATOM    2689  O  O    .  GLU  B  2  109  ?  -46.778   61.959   22.752  1.00   9.57  ?  116  GLU  A  O    1  
ATOM    2690  C  CB   .  GLU  B  2  109  ?  -49.300   60.997   20.782  1.00  10.94  ?  116  GLU  A  CB   1  
ATOM    2691  C  CG   .  GLU  B  2  109  ?  -50.660   60.295   20.745  1.00  11.26  ?  116  GLU  A  CG   1  
ATOM    2692  C  CD   .  GLU  B  2  109  ?  -51.817   61.078   20.130  1.00  11.55  ?  116  GLU  A  CD   1  
ATOM    2693  O  OE1  .  GLU  B  2  109  ?  -51.792   61.289   18.896  1.00  11.79  ?  116  GLU  A  OE1  1  
ATOM    2694  O  OE2  .  GLU  B  2  109  ?  -52.744   61.489   20.887  1.00  11.79  ?  116  GLU  A  OE2  1  
ATOM    2695  N  N    .  GLU  B  2  110  ?  -47.418   63.439   21.131  1.00   9.69  ?  117  GLU  A  N    1  
ATOM    2696  C  CA   .  GLU  B  2  110  ?  -46.096   64.107   20.991  1.00   9.81  ?  117  GLU  A  CA   1  
ATOM    2697  C  C    .  GLU  B  2  110  ?  -45.714   64.804   22.312  1.00  10.06  ?  117  GLU  A  C    1  
ATOM    2698  O  O    .  GLU  B  2  110  ?  -44.580   64.605   22.786  1.00  10.15  ?  117  GLU  A  O    1  
ATOM    2699  C  CB   .  GLU  B  2  110  ?  -46.088   65.101   19.833  1.00   9.63  ?  117  GLU  A  CB   1  
ATOM    2700  C  CG   .  GLU  B  2  110  ?  -44.696   65.643   19.535  1.00   9.52  ?  117  GLU  A  CG   1  
ATOM    2701  C  CD   .  GLU  B  2  110  ?  -43.779   64.699   18.771  1.00   9.49  ?  117  GLU  A  CD   1  
ATOM    2702  O  OE1  .  GLU  B  2  110  ?  -43.993   63.463   18.827  1.00   9.36  ?  117  GLU  A  OE1  1  
ATOM    2703  O  OE2  .  GLU  B  2  110  ?  -42.857   65.202   18.092  1.00   9.52  ?  117  GLU  A  OE2  1  
ATOM    2704  N  N    .  PHE  B  2  111  ?  -46.607   65.609   22.894  1.00  10.07  ?  118  PHE  A  N    1  
ATOM    2705  C  CA   .  PHE  B  2  111  ?  -46.415   66.196   24.245  1.00   9.76  ?  118  PHE  A  CA   1  
ATOM    2706  C  C    .  PHE  B  2  111  ?  -45.908   65.095   25.185  1.00   9.32  ?  118  PHE  A  C    1  
ATOM    2707  O  O    .  PHE  B  2  111  ?  -44.883   65.311   25.867  1.00   9.18  ?  118  PHE  A  O    1  
ATOM    2708  C  CB   .  PHE  B  2  111  ?  -47.710   66.853   24.735  1.00   9.94  ?  118  PHE  A  CB   1  
ATOM    2709  C  CG   .  PHE  B  2  111  ?  -47.604   67.628   26.028  1.00  10.04  ?  118  PHE  A  CG   1  
ATOM    2710  C  CD1  .  PHE  B  2  111  ?  -47.514   66.975   27.251  1.00  10.16  ?  118  PHE  A  CD1  1  
ATOM    2711  C  CD2  .  PHE  B  2  111  ?  -47.636   69.013   26.029  1.00   9.97  ?  118  PHE  A  CD2  1  
ATOM    2712  C  CE1  .  PHE  B  2  111  ?  -47.431   67.689   28.436  1.00  10.15  ?  118  PHE  A  CE1  1  
ATOM    2713  C  CE2  .  PHE  B  2  111  ?  -47.553   69.723   27.218  1.00  10.00  ?  118  PHE  A  CE2  1  
ATOM    2714  C  CZ   .  PHE  B  2  111  ?  -47.450   69.063   28.418  1.00   9.99  ?  118  PHE  A  CZ   1  
ATOM    2715  N  N    .  ASP  B  2  112  ?  -46.589   63.946   25.208  1.00   8.98  ?  119  ASP  A  N    1  
ATOM    2716  C  CA   .  ASP  B  2  112  ?  -46.313   62.873   26.201  1.00   9.08  ?  119  ASP  A  CA   1  
ATOM    2717  C  C    .  ASP  B  2  112  ?  -45.016   62.173   25.807  1.00   9.18  ?  119  ASP  A  C    1  
ATOM    2718  O  O    .  ASP  B  2  112  ?  -44.212   61.903   26.723  1.00   9.24  ?  119  ASP  A  O    1  
ATOM    2719  C  CB   .  ASP  B  2  112  ?  -47.469   61.885   26.369  1.00   8.96  ?  119  ASP  A  CB   1  
ATOM    2720  C  CG   .  ASP  B  2  112  ?  -48.721   62.498   26.974  1.00   8.96  ?  119  ASP  A  CG   1  
ATOM    2721  O  OD1  .  ASP  B  2  112  ?  -48.635   63.587   27.587  1.00   9.16  ?  119  ASP  A  OD1  1  
ATOM    2722  O  OD2  .  ASP  B  2  112  ?  -49.779   61.900   26.816  1.00   8.85  ?  119  ASP  A  OD2  1  
ATOM    2723  N  N    .  ARG  B  2  113  ?  -44.806   61.925   24.506  1.00   9.13  ?  120  ARG  A  N    1  
ATOM    2724  C  CA   .  ARG  B  2  113  ?  -43.516   61.396   23.987  1.00   8.98  ?  120  ARG  A  CA   1  
ATOM    2725  C  C    .  ARG  B  2  113  ?  -42.376   62.211   24.607  1.00   9.14  ?  120  ARG  A  C    1  
ATOM    2726  O  O    .  ARG  B  2  113  ?  -41.504   61.604   25.233  1.00   9.23  ?  120  ARG  A  O    1  
ATOM    2727  C  CB   .  ARG  B  2  113  ?  -43.425   61.459   22.462  1.00   8.74  ?  120  ARG  A  CB   1  
ATOM    2728  C  CG   .  ARG  B  2  113  ?  -42.201   60.742   21.914  1.00   8.72  ?  120  ARG  A  CG   1  
ATOM    2729  C  CD   .  ARG  B  2  113  ?  -42.146   60.720   20.401  1.00   8.75  ?  120  ARG  A  CD   1  
ATOM    2730  N  NE   .  ARG  B  2  113  ?  -41.920   62.050   19.857  1.00   8.71  ?  120  ARG  A  NE   1  
ATOM    2731  C  CZ   .  ARG  B  2  113  ?  -40.768   62.704   19.917  1.00   8.71  ?  120  ARG  A  CZ   1  
ATOM    2732  N  NH1  .  ARG  B  2  113  ?  -39.711   62.157   20.495  1.00   8.84  ?  120  ARG  A  NH1  1  
ATOM    2733  N  NH2  .  ARG  B  2  113  ?  -40.669   63.912   19.404  1.00   8.71  ?  120  ARG  A  NH2  1  
ATOM    2734  N  N    .  VAL  B  2  114  ?  -42.431   63.541   24.482  1.00   9.35  ?  121  VAL  A  N    1  
ATOM    2735  C  CA   .  VAL  B  2  114  ?  -41.334   64.485   24.849  1.00   9.29  ?  121  VAL  A  CA   1  
ATOM    2736  C  C    .  VAL  B  2  114  ?  -41.283   64.644   26.365  1.00   9.34  ?  121  VAL  A  C    1  
ATOM    2737  O  O    .  VAL  B  2  114  ?  -40.203   64.422   26.923  1.00   9.25  ?  121  VAL  A  O    1  
ATOM    2738  C  CB   .  VAL  B  2  114  ?  -41.490   65.854   24.163  1.00   9.31  ?  121  VAL  A  CB   1  
ATOM    2739  C  CG1  .  VAL  B  2  114  ?  -40.594   66.888   24.812  1.00   9.32  ?  121  VAL  A  CG1  1  
ATOM    2740  C  CG2  .  VAL  B  2  114  ?  -41.217   65.788   22.661  1.00   9.36  ?  121  VAL  A  CG2  1  
ATOM    2741  N  N    .  PHE  B  2  115  ?  -42.390   65.042   26.992  1.00   9.71  ?  122  PHE  A  N    1  
ATOM    2742  C  CA   .  PHE  B  2  115  ?  -42.410   65.502   28.409  1.00  10.23  ?  122  PHE  A  CA   1  
ATOM    2743  C  C    .  PHE  B  2  115  ?  -42.048   64.363   29.369  1.00  10.56  ?  122  PHE  A  C    1  
ATOM    2744  O  O    .  PHE  B  2  115  ?  -41.473   64.668   30.443  1.00  10.61  ?  122  PHE  A  O    1  
ATOM    2745  C  CB   .  PHE  B  2  115  ?  -43.765   66.105   28.792  1.00  10.49  ?  122  PHE  A  CB   1  
ATOM    2746  C  CG   .  PHE  B  2  115  ?  -43.715   67.598   28.976  1.00  10.63  ?  122  PHE  A  CG   1  
ATOM    2747  C  CD1  .  PHE  B  2  115  ?  -43.717   68.440   27.870  1.00  10.68  ?  122  PHE  A  CD1  1  
ATOM    2748  C  CD2  .  PHE  B  2  115  ?  -43.619   68.155   30.243  1.00  10.64  ?  122  PHE  A  CD2  1  
ATOM    2749  C  CE1  .  PHE  B  2  115  ?  -43.630   69.816   28.016  1.00  10.61  ?  122  PHE  A  CE1  1  
ATOM    2750  C  CE2  .  PHE  B  2  115  ?  -43.543   69.532   30.390  1.00  10.85  ?  122  PHE  A  CE2  1  
ATOM    2751  C  CZ   .  PHE  B  2  115  ?  -43.548   70.358   29.277  1.00  10.87  ?  122  PHE  A  CZ   1  
ATOM    2752  N  N    .  SER  B  2  116  ?  -42.381   63.116   28.992  1.00  10.74  ?  123  SER  A  N    1  
ATOM    2753  C  CA   .  SER  B  2  116  ?  -42.259   61.870   29.801  1.00  10.64  ?  123  SER  A  CA   1  
ATOM    2754  C  C    .  SER  B  2  116  ?  -40.799   61.457   29.994  1.00  10.58  ?  123  SER  A  C    1  
ATOM    2755  O  O    .  SER  B  2  116  ?  -40.534   60.731   30.952  1.00  10.57  ?  123  SER  A  O    1  
ATOM    2756  C  CB   .  SER  B  2  116  ?  -42.996   60.765   29.131  1.00  10.72  ?  123  SER  A  CB   1  
ATOM    2757  O  OG   .  SER  B  2  116  ?  -42.499   60.595   27.809  1.00  10.70  ?  123  SER  A  OG   1  
ATOM    2758  N  N    .  LEU  B  2  117  ?  -39.923   61.851   29.066  1.00  10.87  ?  124  LEU  A  N    1  
ATOM    2759  C  CA   .  LEU  B  2  117  ?  -38.450   61.632   29.091  1.00  11.11  ?  124  LEU  A  CA   1  
ATOM    2760  C  C    .  LEU  B  2  117  ?  -37.717   62.933   29.453  1.00  10.96  ?  124  LEU  A  C    1  
ATOM    2761  O  O    .  LEU  B  2  117  ?  -36.809   62.895   30.330  1.00  11.24  ?  124  LEU  A  O    1  
ATOM    2762  C  CB   .  LEU  B  2  117  ?  -38.005   61.162   27.704  1.00  11.43  ?  124  LEU  A  CB   1  
ATOM    2763  C  CG   .  LEU  B  2  117  ?  -36.499   60.958   27.533  1.00  11.83  ?  124  LEU  A  CG   1  
ATOM    2764  C  CD1  .  LEU  B  2  117  ?  -35.980   59.816   28.399  1.00  11.90  ?  124  LEU  A  CD1  1  
ATOM    2765  C  CD2  .  LEU  B  2  117  ?  -36.163   60.701   26.077  1.00  12.07  ?  124  LEU  A  CD2  1  
ATOM    2766  N  N    .  ASN  B  2  118  ?  -38.063   64.023   28.766  1.00  10.33  ?  125  ASN  A  N    1  
ATOM    2767  C  CA   .  ASN  B  2  118  ?  -37.354   65.315   28.879  1.00  10.04  ?  125  ASN  A  CA   1  
ATOM    2768  C  C    .  ASN  B  2  118  ?  -37.537   65.926   30.268  1.00   9.98  ?  125  ASN  A  C    1  
ATOM    2769  O  O    .  ASN  B  2  118  ?  -36.659   66.702   30.647  1.00  10.03  ?  125  ASN  A  O    1  
ATOM    2770  C  CB   .  ASN  B  2  118  ?  -37.777   66.295   27.786  1.00   9.97  ?  125  ASN  A  CB   1  
ATOM    2771  C  CG   .  ASN  B  2  118  ?  -36.986   66.093   26.514  1.00   9.92  ?  125  ASN  A  CG   1  
ATOM    2772  O  OD1  .  ASN  B  2  118  ?  -36.525   64.984   26.246  1.00   9.97  ?  125  ASN  A  OD1  1  
ATOM    2773  N  ND2  .  ASN  B  2  118  ?  -36.809   67.153   25.742  1.00   9.65  ?  125  ASN  A  ND2  1  
ATOM    2774  N  N    .  THR  B  2  119  ?  -38.616   65.639   30.997  1.00  10.15  ?  126  THR  A  N    1  
ATOM    2775  C  CA   .  THR  B  2  119  ?  -38.942   66.389   32.253  1.00  10.48  ?  126  THR  A  CA   1  
ATOM    2776  C  C    .  THR  B  2  119  ?  -39.239   65.427   33.410  1.00  10.15  ?  126  THR  A  C    1  
ATOM    2777  O  O    .  THR  B  2  119  ?  -38.486   65.440   34.423  1.00   9.99  ?  126  THR  A  O    1  
ATOM    2778  C  CB   .  THR  B  2  119  ?  -40.121   67.364   32.064  1.00  10.86  ?  126  THR  A  CB   1  
ATOM    2779  O  OG1  .  THR  B  2  119  ?  -40.106   67.952   30.759  1.00  11.14  ?  126  THR  A  OG1  1  
ATOM    2780  C  CG2  .  THR  B  2  119  ?  -40.118   68.469   33.098  1.00  10.98  ?  126  THR  A  CG2  1  
ATOM    2781  N  N    .  ARG  B  2  120  ?  -40.319   64.664   33.258  1.00   9.89  ?  127  ARG  A  N    1  
ATOM    2782  C  CA   .  ARG  B  2  120  ?  -40.819   63.668   34.229  1.00   9.80  ?  127  ARG  A  CA   1  
ATOM    2783  C  C    .  ARG  B  2  120  ?  -39.699   62.666   34.516  1.00   9.62  ?  127  ARG  A  C    1  
ATOM    2784  O  O    .  ARG  B  2  120  ?  -39.382   62.450   35.696  1.00   9.62  ?  127  ARG  A  O    1  
ATOM    2785  C  CB   .  ARG  B  2  120  ?  -42.061   63.009   33.630  1.00   9.98  ?  127  ARG  A  CB   1  
ATOM    2786  C  CG   .  ARG  B  2  120  ?  -42.830   62.119   34.591  1.00  10.16  ?  127  ARG  A  CG   1  
ATOM    2787  C  CD   .  ARG  B  2  120  ?  -44.201   61.818   34.015  1.00  10.26  ?  127  ARG  A  CD   1  
ATOM    2788  N  NE   .  ARG  B  2  120  ?  -45.059   61.114   34.955  1.00  10.34  ?  127  ARG  A  NE   1  
ATOM    2789  C  CZ   .  ARG  B  2  120  ?  -44.929   59.833   35.300  1.00  10.48  ?  127  ARG  A  CZ   1  
ATOM    2790  N  NH1  .  ARG  B  2  120  ?  -43.951   59.092   34.801  1.00  10.52  ?  127  ARG  A  NH1  1  
ATOM    2791  N  NH2  .  ARG  B  2  120  ?  -45.779   59.295   36.159  1.00  10.62  ?  127  ARG  A  NH2  1  
ATOM    2792  N  N    .  GLY  B  2  121  ?  -39.110   62.096   33.462  1.00   9.44  ?  128  GLY  A  N    1  
ATOM    2793  C  CA   .  GLY  B  2  121  ?  -38.000   61.133   33.570  1.00   9.26  ?  128  GLY  A  CA   1  
ATOM    2794  C  C    .  GLY  B  2  121  ?  -36.868   61.734   34.367  1.00   9.11  ?  128  GLY  A  C    1  
ATOM    2795  O  O    .  GLY  B  2  121  ?  -36.521   61.196   35.427  1.00   8.91  ?  128  GLY  A  O    1  
ATOM    2796  N  N    .  GLN  B  2  122  ?  -36.344   62.849   33.871  1.00   9.18  ?  129  GLN  A  N    1  
ATOM    2797  C  CA   .  GLN  B  2  122  ?  -35.220   63.576   34.498  1.00   9.26  ?  129  GLN  A  CA   1  
ATOM    2798  C  C    .  GLN  B  2  122  ?  -35.582   63.812   35.964  1.00   9.33  ?  129  GLN  A  C    1  
ATOM    2799  O  O    .  GLN  B  2  122  ?  -34.710   63.600   36.824  1.00   9.60  ?  129  GLN  A  O    1  
ATOM    2800  C  CB   .  GLN  B  2  122  ?  -34.929   64.875   33.744  1.00   9.26  ?  129  GLN  A  CB   1  
ATOM    2801  C  CG   .  GLN  B  2  122  ?  -34.275   64.665   32.382  1.00   9.22  ?  129  GLN  A  CG   1  
ATOM    2802  C  CD   .  GLN  B  2  122  ?  -33.277   65.756   32.075  1.00   9.17  ?  129  GLN  A  CD   1  
ATOM    2803  O  OE1  .  GLN  B  2  122  ?  -32.075   65.622   32.285  1.00   9.36  ?  129  GLN  A  OE1  1  
ATOM    2804  N  NE2  .  GLN  B  2  122  ?  -33.782   66.883   31.619  1.00   9.00  ?  129  GLN  A  NE2  1  
ATOM    2805  N  N    .  PHE  B  2  123  ?  -36.824   64.196   36.250  1.00   9.28  ?  130  PHE  A  N    1  
ATOM    2806  C  CA   .  PHE  B  2  123  ?  -37.275   64.478   37.638  1.00   9.41  ?  130  PHE  A  CA   1  
ATOM    2807  C  C    .  PHE  B  2  123  ?  -36.997   63.266   38.542  1.00   9.46  ?  130  PHE  A  C    1  
ATOM    2808  O  O    .  PHE  B  2  123  ?  -36.469   63.452   39.657  1.00   9.74  ?  130  PHE  A  O    1  
ATOM    2809  C  CB   .  PHE  B  2  123  ?  -38.752   64.875   37.657  1.00   9.43  ?  130  PHE  A  CB   1  
ATOM    2810  C  CG   .  PHE  B  2  123  ?  -39.334   65.142   39.022  1.00   9.36  ?  130  PHE  A  CG   1  
ATOM    2811  C  CD1  .  PHE  B  2  123  ?  -39.135   66.361   39.649  1.00   9.37  ?  130  PHE  A  CD1  1  
ATOM    2812  C  CD2  .  PHE  B  2  123  ?  -40.110   64.187   39.664  1.00   9.34  ?  130  PHE  A  CD2  1  
ATOM    2813  C  CE1  .  PHE  B  2  123  ?  -39.684   66.613   40.899  1.00   9.36  ?  130  PHE  A  CE1  1  
ATOM    2814  C  CE2  .  PHE  B  2  123  ?  -40.667   64.446   40.907  1.00   9.40  ?  130  PHE  A  CE2  1  
ATOM    2815  C  CZ   .  PHE  B  2  123  ?  -40.450   65.659   41.524  1.00   9.37  ?  130  PHE  A  CZ   1  
ATOM    2816  N  N    .  PHE  B  2  124  ?  -37.316   62.052   38.087  1.00   9.34  ?  131  PHE  A  N    1  
ATOM    2817  C  CA   .  PHE  B  2  124  ?  -37.275   60.826   38.933  1.00   9.16  ?  131  PHE  A  CA   1  
ATOM    2818  C  C    .  PHE  B  2  124  ?  -35.854   60.248   38.985  1.00   8.91  ?  131  PHE  A  C    1  
ATOM    2819  O  O    .  PHE  B  2  124  ?  -35.541   59.583   39.995  1.00   8.71  ?  131  PHE  A  O    1  
ATOM    2820  C  CB   .  PHE  B  2  124  ?  -38.366   59.848   38.486  1.00   9.15  ?  131  PHE  A  CB   1  
ATOM    2821  C  CG   .  PHE  B  2  124  ?  -39.727   60.273   38.971  1.00   9.17  ?  131  PHE  A  CG   1  
ATOM    2822  C  CD1  .  PHE  B  2  124  ?  -40.025   60.236   40.325  1.00   9.15  ?  131  PHE  A  CD1  1  
ATOM    2823  C  CD2  .  PHE  B  2  124  ?  -40.671   60.787   38.095  1.00   9.12  ?  131  PHE  A  CD2  1  
ATOM    2824  C  CE1  .  PHE  B  2  124  ?  -41.255   60.670   40.792  1.00   9.16  ?  131  PHE  A  CE1  1  
ATOM    2825  C  CE2  .  PHE  B  2  124  ?  -41.904   61.213   38.562  1.00   9.14  ?  131  PHE  A  CE2  1  
ATOM    2826  C  CZ   .  PHE  B  2  124  ?  -42.192   61.157   39.909  1.00   9.17  ?  131  PHE  A  CZ   1  
ATOM    2827  N  N    .  VAL  B  2  125  ?  -35.039   60.495   37.951  1.00   8.78  ?  132  VAL  A  N    1  
ATOM    2828  C  CA   .  VAL  B  2  125  ?  -33.563   60.247   37.944  1.00   8.65  ?  132  VAL  A  CA   1  
ATOM    2829  C  C    .  VAL  B  2  125  ?  -32.952   61.126   39.039  1.00   8.56  ?  132  VAL  A  C    1  
ATOM    2830  O  O    .  VAL  B  2  125  ?  -32.093   60.642   39.796  1.00   8.42  ?  132  VAL  A  O    1  
ATOM    2831  C  CB   .  VAL  B  2  125  ?  -32.936   60.542   36.563  1.00   8.63  ?  132  VAL  A  CB   1  
ATOM    2832  C  CG1  .  VAL  B  2  125  ?  -31.407   60.530   36.581  1.00   8.47  ?  132  VAL  A  CG1  1  
ATOM    2833  C  CG2  .  VAL  B  2  125  ?  -33.474   59.602   35.489  1.00   8.66  ?  132  VAL  A  CG2  1  
ATOM    2834  N  N    .  ALA  B  2  126  ?  -33.399   62.375   39.124  1.00   8.53  ?  133  ALA  A  N    1  
ATOM    2835  C  CA   .  ALA  B  2  126  ?  -32.932   63.341   40.135  1.00   8.75  ?  133  ALA  A  CA   1  
ATOM    2836  C  C    .  ALA  B  2  126  ?  -33.374   62.854   41.525  1.00   8.86  ?  133  ALA  A  C    1  
ATOM    2837  O  O    .  ALA  B  2  126  ?  -32.559   62.900   42.466  1.00   8.50  ?  133  ALA  A  O    1  
ATOM    2838  C  CB   .  ALA  B  2  126  ?  -33.443   64.722   39.782  1.00   8.75  ?  133  ALA  A  CB   1  
ATOM    2839  N  N    .  ARG  B  2  127  ?  -34.611   62.364   41.633  1.00   9.27  ?  134  ARG  A  N    1  
ATOM    2840  C  CA   .  ARG  B  2  127  ?  -35.189   61.804   42.884  1.00   9.70  ?  134  ARG  A  CA   1  
ATOM    2841  C  C    .  ARG  B  2  127  ?  -34.401   60.566   43.343  1.00   9.87  ?  134  ARG  A  C    1  
ATOM    2842  O  O    .  ARG  B  2  127  ?  -33.914   60.560   44.489  1.00   9.82  ?  134  ARG  A  O    1  
ATOM    2843  C  CB   .  ARG  B  2  127  ?  -36.660   61.432   42.674  1.00   9.93  ?  134  ARG  A  CB   1  
ATOM    2844  C  CG   .  ARG  B  2  127  ?  -37.342   60.938   43.945  1.00  10.18  ?  134  ARG  A  CG   1  
ATOM    2845  C  CD   .  ARG  B  2  127  ?  -38.704   60.281   43.725  1.00  10.23  ?  134  ARG  A  CD   1  
ATOM    2846  N  NE   .  ARG  B  2  127  ?  -38.590   58.867   43.375  1.00  10.11  ?  134  ARG  A  NE   1  
ATOM    2847  C  CZ   .  ARG  B  2  127  ?  -39.591   57.997   43.354  1.00   9.83  ?  134  ARG  A  CZ   1  
ATOM    2848  N  NH1  .  ARG  B  2  127  ?  -40.820   58.378   43.661  1.00   9.80  ?  134  ARG  A  NH1  1  
ATOM    2849  N  NH2  .  ARG  B  2  127  ?  -39.356   56.746   43.008  1.00   9.76  ?  134  ARG  A  NH2  1  
ATOM    2850  N  N    .  GLU  B  2  128  ?  -34.297   59.545   42.492  1.00  10.16  ?  135  GLU  A  N    1  
ATOM    2851  C  CA   .  GLU  B  2  128  ?  -33.587   58.279   42.807  1.00  10.48  ?  135  GLU  A  CA   1  
ATOM    2852  C  C    .  GLU  B  2  128  ?  -32.088   58.522   43.000  1.00  10.94  ?  135  GLU  A  C    1  
ATOM    2853  O  O    .  GLU  B  2  128  ?  -31.466   57.715   43.705  1.00  10.89  ?  135  GLU  A  O    1  
ATOM    2854  C  CB   .  GLU  B  2  128  ?  -33.842   57.245   41.718  1.00  10.38  ?  135  GLU  A  CB   1  
ATOM    2855  C  CG   .  GLU  B  2  128  ?  -35.202   56.612   41.865  1.00  10.49  ?  135  GLU  A  CG   1  
ATOM    2856  C  CD   .  GLU  B  2  128  ?  -35.471   56.071   43.261  1.00  10.56  ?  135  GLU  A  CD   1  
ATOM    2857  O  OE1  .  GLU  B  2  128  ?  -34.737   55.167   43.681  1.00  10.66  ?  135  GLU  A  OE1  1  
ATOM    2858  O  OE2  .  GLU  B  2  128  ?  -36.397   56.572   43.937  1.00  10.55  ?  135  GLU  A  OE2  1  
ATOM    2859  N  N    .  ALA  B  2  129  ?  -31.536   59.588   42.412  1.00  11.55  ?  136  ALA  A  N    1  
ATOM    2860  C  CA   .  ALA  B  2  129  ?  -30.133   60.022   42.624  1.00  12.04  ?  136  ALA  A  CA   1  
ATOM    2861  C  C    .  ALA  B  2  129  ?  -29.943   60.497   44.076  1.00  12.27  ?  136  ALA  A  C    1  
ATOM    2862  O  O    .  ALA  B  2  129  ?  -29.038   59.962   44.756  1.00  12.10  ?  136  ALA  A  O    1  
ATOM    2863  C  CB   .  ALA  B  2  129  ?  -29.739   61.084   41.616  1.00  12.02  ?  136  ALA  A  CB   1  
ATOM    2864  N  N    .  TYR  B  2  130  ?  -30.756   61.452   44.546  1.00  12.57  ?  137  TYR  A  N    1  
ATOM    2865  C  CA   .  TYR  B  2  130  ?  -30.646   62.002   45.921  1.00  13.08  ?  137  TYR  A  CA   1  
ATOM    2866  C  C    .  TYR  B  2  130  ?  -30.727   60.843   46.916  1.00  13.12  ?  137  TYR  A  C    1  
ATOM    2867  O  O    .  TYR  B  2  130  ?  -30.077   60.903   47.981  1.00  13.28  ?  137  TYR  A  O    1  
ATOM    2868  C  CB   .  TYR  B  2  130  ?  -31.732   63.038   46.248  1.00  13.76  ?  137  TYR  A  CB   1  
ATOM    2869  C  CG   .  TYR  B  2  130  ?  -31.931   63.283   47.732  1.00  14.14  ?  137  TYR  A  CG   1  
ATOM    2870  C  CD1  .  TYR  B  2  130  ?  -31.067   64.084   48.469  1.00  13.94  ?  137  TYR  A  CD1  1  
ATOM    2871  C  CD2  .  TYR  B  2  130  ?  -32.966   62.668   48.421  1.00  14.44  ?  137  TYR  A  CD2  1  
ATOM    2872  C  CE1  .  TYR  B  2  130  ?  -31.223   64.265   49.836  1.00  13.86  ?  137  TYR  A  CE1  1  
ATOM    2873  C  CE2  .  TYR  B  2  130  ?  -33.140   62.848   49.786  1.00  14.47  ?  137  TYR  A  CE2  1  
ATOM    2874  C  CZ   .  TYR  B  2  130  ?  -32.267   63.644   50.502  1.00  14.29  ?  137  TYR  A  CZ   1  
ATOM    2875  O  OH   .  TYR  B  2  130  ?  -32.494   63.792   51.848  1.00  14.57  ?  137  TYR  A  OH   1  
ATOM    2876  N  N    .  LYS  B  2  131  ?  -31.513   59.821   46.582  1.00  13.13  ?  138  LYS  A  N    1  
ATOM    2877  C  CA   .  LYS  B  2  131  ?  -31.793   58.669   47.485  1.00  13.25  ?  138  LYS  A  CA   1  
ATOM    2878  C  C    .  LYS  B  2  131  ?  -30.575   57.721   47.554  1.00  12.92  ?  138  LYS  A  C    1  
ATOM    2879  O  O    .  LYS  B  2  131  ?  -30.317   57.190   48.651  1.00  12.60  ?  138  LYS  A  O    1  
ATOM    2880  C  CB   .  LYS  B  2  131  ?  -33.101   57.989   47.041  1.00  13.42  ?  138  LYS  A  CB   1  
ATOM    2881  C  CG   .  LYS  B  2  131  ?  -34.384   58.691   47.493  1.00  13.27  ?  138  LYS  A  CG   1  
ATOM    2882  C  CD   .  LYS  B  2  131  ?  -35.620   58.373   46.663  1.00  13.14  ?  138  LYS  A  CD   1  
ATOM    2883  C  CE   .  LYS  B  2  131  ?  -36.271   57.057   47.030  1.00  13.03  ?  138  LYS  A  CE   1  
ATOM    2884  N  NZ   .  LYS  B  2  131  ?  -37.426   56.759   46.152  1.00  12.82  ?  138  LYS  A  NZ   1  
ATOM    2885  N  N    .  HIS  B  2  132  ?  -29.840   57.541   46.449  1.00  12.73  ?  139  HIS  A  N    1  
ATOM    2886  C  CA   .  HIS  B  2  132  ?  -28.786   56.504   46.266  1.00  12.72  ?  139  HIS  A  CA   1  
ATOM    2887  C  C    .  HIS  B  2  132  ?  -27.381   57.094   46.417  1.00  12.34  ?  139  HIS  A  C    1  
ATOM    2888  O  O    .  HIS  B  2  132  ?  -26.444   56.304   46.561  1.00  12.09  ?  139  HIS  A  O    1  
ATOM    2889  C  CB   .  HIS  B  2  132  ?  -28.902   55.869   44.868  1.00  13.43  ?  139  HIS  A  CB   1  
ATOM    2890  C  CG   .  HIS  B  2  132  ?  -29.922   54.785   44.720  1.00  13.72  ?  139  HIS  A  CG   1  
ATOM    2891  N  ND1  .  HIS  B  2  132  ?  -31.293   55.030   44.742  1.00  13.86  ?  139  HIS  A  ND1  1  
ATOM    2892  C  CD2  .  HIS  B  2  132  ?  -29.777   53.456   44.514  1.00  13.77  ?  139  HIS  A  CD2  1  
ATOM    2893  C  CE1  .  HIS  B  2  132  ?  -31.939   53.891   44.591  1.00  13.87  ?  139  HIS  A  CE1  1  
ATOM    2894  N  NE2  .  HIS  B  2  132  ?  -31.031   52.912   44.447  1.00  13.94  ?  139  HIS  A  NE2  1  
ATOM    2895  N  N    .  LEU  B  2  133  ?  -27.228   58.416   46.336  1.00  12.43  ?  140  LEU  A  N    1  
ATOM    2896  C  CA   .  LEU  B  2  133  ?  -25.902   59.095   46.317  1.00  12.80  ?  140  LEU  A  CA   1  
ATOM    2897  C  C    .  LEU  B  2  133  ?  -25.247   59.100   47.704  1.00  12.75  ?  140  LEU  A  C    1  
ATOM    2898  O  O    .  LEU  B  2  133  ?  -25.964   59.286   48.710  1.00  12.96  ?  140  LEU  A  O    1  
ATOM    2899  C  CB   .  LEU  B  2  133  ?  -26.080   60.529   45.810  1.00  13.12  ?  140  LEU  A  CB   1  
ATOM    2900  C  CG   .  LEU  B  2  133  ?  -25.506   60.793   44.420  1.00  13.58  ?  140  LEU  A  CG   1  
ATOM    2901  C  CD1  .  LEU  B  2  133  ?  -26.107   59.851   43.381  1.00  14.02  ?  140  LEU  A  CD1  1  
ATOM    2902  C  CD2  .  LEU  B  2  133  ?  -25.723   62.238   44.006  1.00  13.59  ?  140  LEU  A  CD2  1  
ATOM    2903  N  N    .  ASN  B  2  134  ?  -23.924   58.950   47.751  1.00  12.56  ?  141  ASN  A  N    1  
ATOM    2904  C  CA   .  ASN  B  2  134  ?  -23.110   59.315   48.937  1.00  12.94  ?  141  ASN  A  CA   1  
ATOM    2905  C  C    .  ASN  B  2  134  ?  -23.340   60.797   49.255  1.00  13.41  ?  141  ASN  A  C    1  
ATOM    2906  O  O    .  ASN  B  2  134  ?  -23.423   61.578   48.292  1.00  14.08  ?  141  ASN  A  O    1  
ATOM    2907  C  CB   .  ASN  B  2  134  ?  -21.620   59.078   48.691  1.00  13.08  ?  141  ASN  A  CB   1  
ATOM    2908  C  CG   .  ASN  B  2  134  ?  -21.242   57.613   48.724  1.00  13.27  ?  141  ASN  A  CG   1  
ATOM    2909  O  OD1  .  ASN  B  2  134  ?  -21.924   56.824   49.380  1.00  13.86  ?  141  ASN  A  OD1  1  
ATOM    2910  N  ND2  .  ASN  B  2  134  ?  -20.164   57.244   48.037  1.00  12.84  ?  141  ASN  A  ND2  1  
ATOM    2911  N  N    .  ASN  B  2  135  ?  -23.441   61.171   50.541  1.00  13.55  ?  142  ASN  A  N    1  
ATOM    2912  C  CA   .  ASN  B  2  135  ?  -23.327   62.579   51.025  1.00  13.47  ?  142  ASN  A  CA   1  
ATOM    2913  C  C    .  ASN  B  2  135  ?  -22.151   63.253   50.310  1.00  13.34  ?  142  ASN  A  C    1  
ATOM    2914  O  O    .  ASN  B  2  135  ?  -21.115   62.574   50.119  1.00  13.62  ?  142  ASN  A  O    1  
ATOM    2915  C  CB   .  ASN  B  2  135  ?  -23.086   62.688   52.537  1.00  13.75  ?  142  ASN  A  CB   1  
ATOM    2916  C  CG   .  ASN  B  2  135  ?  -24.127   61.973   53.373  1.00  13.99  ?  142  ASN  A  CG   1  
ATOM    2917  O  OD1  .  ASN  B  2  135  ?  -24.441   60.809   53.120  1.00  13.96  ?  142  ASN  A  OD1  1  
ATOM    2918  N  ND2  .  ASN  B  2  135  ?  -24.666   62.659   54.371  1.00  14.12  ?  142  ASN  A  ND2  1  
ATOM    2919  N  N    .  GLY  B  2  136  ?  -22.302   64.522   49.916  1.00  13.14  ?  143  GLY  A  N    1  
ATOM    2920  C  CA   .  GLY  B  2  136  ?  -21.246   65.279   49.206  1.00  12.89  ?  143  GLY  A  CA   1  
ATOM    2921  C  C    .  GLY  B  2  136  ?  -21.232   64.964   47.725  1.00  12.37  ?  143  GLY  A  C    1  
ATOM    2922  O  O    .  GLY  B  2  136  ?  -20.281   65.370   47.033  1.00  12.20  ?  143  GLY  A  O    1  
ATOM    2923  N  N    .  GLY  B  2  137  ?  -22.259   64.259   47.257  1.00  12.04  ?  144  GLY  A  N    1  
ATOM    2924  C  CA   .  GLY  B  2  137  ?  -22.402   63.895   45.839  1.00  11.87  ?  144  GLY  A  CA   1  
ATOM    2925  C  C    .  GLY  B  2  137  ?  -22.811   65.094   45.002  1.00  11.66  ?  144  GLY  A  C    1  
ATOM    2926  O  O    .  GLY  B  2  137  ?  -22.977   66.217   45.573  1.00  11.54  ?  144  GLY  A  O    1  
ATOM    2927  N  N    .  ARG  B  2  138  ?  -22.991   64.852   43.696  1.00  11.13  ?  145  ARG  A  N    1  
ATOM    2928  C  CA   .  ARG  B  2  138  ?  -23.329   65.867   42.660  1.00  10.57  ?  145  ARG  A  CA   1  
ATOM    2929  C  C    .  ARG  B  2  138  ?  -24.496   65.335   41.824  1.00  10.46  ?  145  ARG  A  C    1  
ATOM    2930  O  O    .  ARG  B  2  138  ?  -24.490   64.145   41.530  1.00  10.54  ?  145  ARG  A  O    1  
ATOM    2931  C  CB   .  ARG  B  2  138  ?  -22.088   66.140   41.804  1.00  10.21  ?  145  ARG  A  CB   1  
ATOM    2932  C  CG   .  ARG  B  2  138  ?  -20.858   66.566   42.599  1.00  10.03  ?  145  ARG  A  CG   1  
ATOM    2933  C  CD   .  ARG  B  2  138  ?  -20.874   68.054   42.899  1.00   9.91  ?  145  ARG  A  CD   1  
ATOM    2934  N  NE   .  ARG  B  2  138  ?  -19.695   68.633   43.532  1.00   9.68  ?  145  ARG  A  NE   1  
ATOM    2935  C  CZ   .  ARG  B  2  138  ?  -19.366   68.485   44.812  1.00   9.70  ?  145  ARG  A  CZ   1  
ATOM    2936  N  NH1  .  ARG  B  2  138  ?  -20.100   67.714   45.598  1.00   9.80  ?  145  ARG  A  NH1  1  
ATOM    2937  N  NH2  .  ARG  B  2  138  ?  -18.282   69.073   45.300  1.00   9.57  ?  145  ARG  A  NH2  1  
ATOM    2938  N  N    .  ILE  B  2  139  ?  -25.474   66.176   41.489  1.00  10.61  ?  146  ILE  A  N    1  
ATOM    2939  C  CA   .  ILE  B  2  139  ?  -26.575   65.845   40.537  1.00  10.66  ?  146  ILE  A  CA   1  
ATOM    2940  C  C    .  ILE  B  2  139  ?  -26.593   66.902   39.431  1.00  10.85  ?  146  ILE  A  C    1  
ATOM    2941  O  O    .  ILE  B  2  139  ?  -26.881   68.080   39.716  1.00  10.79  ?  146  ILE  A  O    1  
ATOM    2942  C  CB   .  ILE  B  2  139  ?  -27.930   65.754   41.255  1.00  10.78  ?  146  ILE  A  CB   1  
ATOM    2943  C  CG1  .  ILE  B  2  139  ?  -28.027   64.478   42.090  1.00  10.93  ?  146  ILE  A  CG1  1  
ATOM    2944  C  CG2  .  ILE  B  2  139  ?  -29.077   65.852   40.260  1.00  10.98  ?  146  ILE  A  CG2  1  
ATOM    2945  C  CD1  .  ILE  B  2  139  ?  -29.212   64.442   43.032  1.00  11.04  ?  146  ILE  A  CD1  1  
ATOM    2946  N  N    .  ILE  B  2  140  ?  -26.291   66.486   38.206  1.00  11.11  ?  147  ILE  A  N    1  
ATOM    2947  C  CA   .  ILE  B  2  140  ?  -26.350   67.360   37.003  1.00  11.35  ?  147  ILE  A  CA   1  
ATOM    2948  C  C    .  ILE  B  2  140  ?  -27.526   66.902   36.131  1.00  11.64  ?  147  ILE  A  C    1  
ATOM    2949  O  O    .  ILE  B  2  140  ?  -27.601   65.703   35.827  1.00  11.81  ?  147  ILE  A  O    1  
ATOM    2950  C  CB   .  ILE  B  2  140  ?  -24.995   67.331   36.278  1.00  11.21  ?  147  ILE  A  CB   1  
ATOM    2951  C  CG1  .  ILE  B  2  140  ?  -23.857   67.572   37.274  1.00  11.10  ?  147  ILE  A  CG1  1  
ATOM    2952  C  CG2  .  ILE  B  2  140  ?  -24.963   68.311   35.114  1.00  11.21  ?  147  ILE  A  CG2  1  
ATOM    2953  C  CD1  .  ILE  B  2  140  ?  -24.097   68.704   38.250  1.00  11.08  ?  147  ILE  A  CD1  1  
ATOM    2954  N  N    .  MET  B  2  141  ?  -28.368   67.838   35.706  1.00  11.84  ?  148  MET  A  N    1  
ATOM    2955  C  CA   .  MET  B  2  141  ?  -29.501   67.549   34.805  1.00  11.93  ?  148  MET  A  CA   1  
ATOM    2956  C  C    .  MET  B  2  141  ?  -29.261   68.397   33.559  1.00  12.05  ?  148  MET  A  C    1  
ATOM    2957  O  O    .  MET  B  2  141  ?  -28.592   69.415   33.690  1.00  11.74  ?  148  MET  A  O    1  
ATOM    2958  C  CB   .  MET  B  2  141  ?  -30.826   67.939   35.457  1.00  11.96  ?  148  MET  A  CB   1  
ATOM    2959  C  CG   .  MET  B  2  141  ?  -30.940   67.535   36.898  1.00  11.93  ?  148  MET  A  CG   1  
ATOM    2960  S  SD   .  MET  B  2  141  ?  -32.411   68.282   37.598  1.00  11.96  ?  148  MET  A  SD   1  
ATOM    2961  C  CE   .  MET  B  2  141  ?  -33.681   67.450   36.651  1.00  11.98  ?  148  MET  A  CE   1  
ATOM    2962  N  N    .  THR  B  2  142  ?  -29.755   67.948   32.404  1.00  12.48  ?  149  THR  A  N    1  
ATOM    2963  C  CA   .  THR  B  2  142  ?  -29.482   68.672   31.135  1.00  12.67  ?  149  THR  A  CA   1  
ATOM    2964  C  C    .  THR  B  2  142  ?  -30.675   69.563   30.779  1.00  12.95  ?  149  THR  A  C    1  
ATOM    2965  O  O    .  THR  B  2  142  ?  -31.817   69.150   31.056  1.00  13.08  ?  149  THR  A  O    1  
ATOM    2966  C  CB   .  THR  B  2  142  ?  -29.164   67.688   30.004  1.00  12.43  ?  149  THR  A  CB   1  
ATOM    2967  O  OG1  .  THR  B  2  142  ?  -28.054   66.888   30.413  1.00  12.06  ?  149  THR  A  OG1  1  
ATOM    2968  C  CG2  .  THR  B  2  142  ?  -28.838   68.382   28.701  1.00  12.54  ?  149  THR  A  CG2  1  
ATOM    2969  N  N    .  SER  B  2  143  ?  -30.409   70.736   30.201  1.00  13.27  ?  150  SER  A  N    1  
ATOM    2970  C  CA   .  SER  B  2  143  ?  -31.500   71.643   29.762  1.00  13.75  ?  150  SER  A  CA   1  
ATOM    2971  C  C    .  SER  B  2  143  ?  -31.226   72.078   28.320  1.00  14.57  ?  150  SER  A  C    1  
ATOM    2972  O  O    .  SER  B  2  143  ?  -30.816   71.218   27.514  1.00  14.53  ?  150  SER  A  O    1  
ATOM    2973  C  CB   .  SER  B  2  143  ?  -31.623   72.827   30.682  1.00  13.59  ?  150  SER  A  CB   1  
ATOM    2974  O  OG   .  SER  B  2  143  ?  -30.374   73.486   30.822  1.00  13.54  ?  150  SER  A  OG   1  
ATOM    2975  N  N    .  SER  B  2  144  ?  -31.427   73.364   28.019  1.00  16.04  ?  151  SER  A  N    1  
ATOM    2976  C  CA   .  SER  B  2  144  ?  -31.169   73.884   26.651  1.00  17.12  ?  151  SER  A  CA   1  
ATOM    2977  C  C    .  SER  B  2  144  ?  -31.070   75.412   26.681  1.00  18.41  ?  151  SER  A  C    1  
ATOM    2978  O  O    .  SER  B  2  144  ?  -31.383   76.005   27.730  1.00  19.59  ?  151  SER  A  O    1  
ATOM    2979  C  CB   .  SER  B  2  144  ?  -32.236   73.428   25.690  1.00  17.25  ?  151  SER  A  CB   1  
ATOM    2980  O  OG   .  SER  B  2  144  ?  -32.042   74.010   24.409  1.00  17.70  ?  151  SER  A  OG   1  
ATOM    2981  N  N    .  ASN  B  2  145  ?  -30.645   76.016   25.570  1.00  19.95  ?  152  ASN  A  N    1  
ATOM    2982  C  CA   .  ASN  B  2  145  ?  -30.565   77.497   25.479  1.00  21.15  ?  152  ASN  A  CA   1  
ATOM    2983  C  C    .  ASN  B  2  145  ?  -31.909   77.984   24.963  1.00  21.42  ?  152  ASN  A  C    1  
ATOM    2984  O  O    .  ASN  B  2  145  ?  -32.199   79.168   25.117  1.00  20.48  ?  152  ASN  A  O    1  
ATOM    2985  C  CB   .  ASN  B  2  145  ?  -29.425   77.957   24.572  1.00  21.47  ?  152  ASN  A  CB   1  
ATOM    2986  C  CG   .  ASN  B  2  145  ?  -29.480   77.410   23.165  1.00  21.28  ?  152  ASN  A  CG   1  
ATOM    2987  O  OD1  .  ASN  B  2  145  ?  -30.383   76.658   22.811  1.00  20.90  ?  152  ASN  A  OD1  1  
ATOM    2988  N  ND2  .  ASN  B  2  145  ?  -28.509   77.789   22.353  1.00  20.74  ?  152  ASN  A  ND2  1  
ATOM    2989  N  N    .  THR  B  2  146  ?  -32.669   77.079   24.356  1.00  22.94  ?  153  THR  A  N    1  
ATOM    2990  C  CA   .  THR  B  2  146  ?  -34.028   77.400   23.870  1.00  25.38  ?  153  THR  A  CA   1  
ATOM    2991  C  C    .  THR  B  2  146  ?  -34.981   77.355   25.063  1.00  27.50  ?  153  THR  A  C    1  
ATOM    2992  O  O    .  THR  B  2  146  ?  -36.193   77.390   24.827  1.00  26.50  ?  153  THR  A  O    1  
ATOM    2993  C  CB   .  THR  B  2  146  ?  -34.417   76.394   22.791  1.00  25.70  ?  153  THR  A  CB   1  
ATOM    2994  O  OG1  .  THR  B  2  146  ?  -34.163   75.095   23.320  1.00  25.42  ?  153  THR  A  OG1  1  
ATOM    2995  C  CG2  .  THR  B  2  146  ?  -33.628   76.580   21.516  1.00  26.30  ?  153  THR  A  CG2  1  
ATOM    2996  N  N    .  SER  B  2  147  ?  -34.441   77.293   26.284  1.00  29.78  ?  154  SER  A  N    1  
ATOM    2997  C  CA   .  SER  B  2  147  ?  -35.249   77.230   27.525  1.00  31.63  ?  154  SER  A  CA   1  
ATOM    2998  C  C    .  SER  B  2  147  ?  -35.638   78.638   27.966  1.00  33.12  ?  154  SER  A  C    1  
ATOM    2999  O  O    .  SER  B  2  147  ?  -36.713   78.783   28.559  1.00  33.41  ?  154  SER  A  O    1  
ATOM    3000  C  CB   .  SER  B  2  147  ?  -34.463   76.566   28.594  1.00  32.33  ?  154  SER  A  CB   1  
ATOM    3001  O  OG   .  SER  B  2  147  ?  -33.409   77.397   29.044  1.00  32.31  ?  154  SER  A  OG   1  
ATOM    3002  N  N    .  ARG  B  2  148  ?  -34.776   79.620   27.705  1.00  30.00  ?  155  ARG  A  N    1  
ATOM    3003  C  CA   .  ARG  B  2  148  ?  -35.026   81.027   28.094  1.00  30.00  ?  155  ARG  A  CA   1  
ATOM    3004  C  C    .  ARG  B  2  148  ?  -34.163   81.910   27.214  1.00  30.00  ?  155  ARG  A  C    1  
ATOM    3005  O  O    .  ARG  B  2  148  ?  -34.657   82.933   26.733  1.00  30.00  ?  155  ARG  A  O    1  
ATOM    3006  C  CB   .  ARG  B  2  148  ?  -34.572   81.290   29.529  1.00  30.00  ?  155  ARG  A  CB   1  
ATOM    3007  C  CG   .  ARG  B  2  148  ?  -35.693   81.262   30.557  1.00  30.00  ?  155  ARG  A  CG   1  
ATOM    3008  C  CD   .  ARG  B  2  148  ?  -35.459   80.297   31.705  1.00  30.00  ?  155  ARG  A  CD   1  
ATOM    3009  N  NE   .  ARG  B  2  148  ?  -36.680   79.614   32.109  1.00  30.00  ?  155  ARG  A  NE   1  
ATOM    3010  C  CZ   .  ARG  B  2  148  ?  -37.057   79.420   33.368  1.00  30.00  ?  155  ARG  A  CZ   1  
ATOM    3011  N  NH1  .  ARG  B  2  148  ?  -36.376   79.968   34.357  1.00  30.00  ?  155  ARG  A  NH1  1  
ATOM    3012  N  NH2  .  ARG  B  2  148  ?  -38.116   78.678   33.633  1.00  30.00  ?  155  ARG  A  NH2  1  
ATOM    3013  N  N    .  ASP  B  2  149  ?  -32.927   81.491   26.990  1.00  35.56  ?  156  ASP  A  N    1  
ATOM    3014  C  CA   .  ASP  B  2  149  ?  -31.975   82.358   26.256  1.00  34.46  ?  156  ASP  A  CA   1  
ATOM    3015  C  C    .  ASP  B  2  149  ?  -32.469   82.579   24.824  1.00  32.99  ?  156  ASP  A  C    1  
ATOM    3016  O  O    .  ASP  B  2  149  ?  -32.254   83.679   24.314  1.00  34.87  ?  156  ASP  A  O    1  
ATOM    3017  C  CB   .  ASP  B  2  149  ?  -30.550   81.814   26.403  1.00  34.73  ?  156  ASP  A  CB   1  
ATOM    3018  C  CG   .  ASP  B  2  149  ?  -30.165   81.573   27.850  1.00  34.66  ?  156  ASP  A  CG   1  
ATOM    3019  O  OD1  .  ASP  B  2  149  ?  -29.749   82.540   28.510  1.00  35.47  ?  156  ASP  A  OD1  1  
ATOM    3020  O  OD2  .  ASP  B  2  149  ?  -30.300   80.422   28.308  1.00  33.78  ?  156  ASP  A  OD2  1  
ATOM    3021  N  N    .  PHE  B  2  150  ?  -33.106   81.599   24.199  1.00  30.07  ?  157  PHE  A  N    1  
ATOM    3022  C  CA   .  PHE  B  2  150  ?  -33.503   81.851   22.793  1.00  29.61  ?  157  PHE  A  CA   1  
ATOM    3023  C  C    .  PHE  B  2  150  ?  -34.945   81.435   22.527  1.00  27.80  ?  157  PHE  A  C    1  
ATOM    3024  O  O    .  PHE  B  2  150  ?  -35.386   80.411   23.052  1.00  26.52  ?  157  PHE  A  O    1  
ATOM    3025  C  CB   .  PHE  B  2  150  ?  -32.549   81.156   21.828  1.00  31.21  ?  157  PHE  A  CB   1  
ATOM    3026  C  CG   .  PHE  B  2  150  ?  -31.131   81.663   21.866  1.00  31.41  ?  157  PHE  A  CG   1  
ATOM    3027  C  CD1  .  PHE  B  2  150  ?  -30.850   83.001   21.658  1.00  31.62  ?  157  PHE  A  CD1  1  
ATOM    3028  C  CD2  .  PHE  B  2  150  ?  -30.076   80.800   22.105  1.00  31.39  ?  157  PHE  A  CD2  1  
ATOM    3029  C  CE1  .  PHE  B  2  150  ?  -29.546   83.462   21.688  1.00  32.22  ?  157  PHE  A  CE1  1  
ATOM    3030  C  CE2  .  PHE  B  2  150  ?  -28.772   81.264   22.140  1.00  31.49  ?  157  PHE  A  CE2  1  
ATOM    3031  C  CZ   .  PHE  B  2  150  ?  -28.511   82.594   21.932  1.00  32.64  ?  157  PHE  A  CZ   1  
ATOM    3032  N  N    .  SER  B  2  151  ?  -35.639   82.225   21.710  1.00  26.26  ?  158  SER  A  N    1  
ATOM    3033  C  CA   .  SER  B  2  151  ?  -37.052   81.952   21.366  1.00  25.64  ?  158  SER  A  CA   1  
ATOM    3034  C  C    .  SER  B  2  151  ?  -37.138   81.525   19.902  1.00  25.67  ?  158  SER  A  C    1  
ATOM    3035  O  O    .  SER  B  2  151  ?  -37.300   82.396   19.050  1.00  25.00  ?  158  SER  A  O    1  
ATOM    3036  C  CB   .  SER  B  2  151  ?  -37.873   83.152   21.656  1.00  25.29  ?  158  SER  A  CB   1  
ATOM    3037  O  OG   .  SER  B  2  151  ?  -37.392   83.820   22.814  1.00  24.13  ?  158  SER  A  OG   1  
ATOM    3038  N  N    .  VAL  B  2  152  ?  -36.991   80.236   19.634  1.00  27.38  ?  159  VAL  A  N    1  
ATOM    3039  C  CA   .  VAL  B  2  152  ?  -37.050   79.633   18.269  1.00  27.66  ?  159  VAL  A  CA   1  
ATOM    3040  C  C    .  VAL  B  2  152  ?  -38.516   79.340   17.959  1.00  26.48  ?  159  VAL  A  C    1  
ATOM    3041  O  O    .  VAL  B  2  152  ?  -39.237   78.809   18.804  1.00  26.29  ?  159  VAL  A  O    1  
ATOM    3042  C  CB   .  VAL  B  2  152  ?  -36.194   78.352   18.171  1.00  28.82  ?  159  VAL  A  CB   1  
ATOM    3043  C  CG1  .  VAL  B  2  152  ?  -36.038   77.901   16.727  1.00  29.62  ?  159  VAL  A  CG1  1  
ATOM    3044  C  CG2  .  VAL  B  2  152  ?  -34.832   78.511   18.834  1.00  28.55  ?  159  VAL  A  CG2  1  
ATOM    3045  N  N    .  PRO  B  2  153  ?  -39.021   79.717   16.766  1.00  25.00  ?  160  PRO  A  N    1  
ATOM    3046  C  CA   .  PRO  B  2  153  ?  -40.370   79.329   16.355  1.00  25.23  ?  160  PRO  A  CA   1  
ATOM    3047  C  C    .  PRO  B  2  153  ?  -40.592   77.807   16.230  1.00  25.21  ?  160  PRO  A  C    1  
ATOM    3048  O  O    .  PRO  B  2  153  ?  -39.630   77.066   16.005  1.00  25.02  ?  160  PRO  A  O    1  
ATOM    3049  C  CB   .  PRO  B  2  153  ?  -40.540   80.040   15.001  1.00  24.61  ?  160  PRO  A  CB   1  
ATOM    3050  C  CG   .  PRO  B  2  153  ?  -39.587   81.205   15.086  1.00  24.70  ?  160  PRO  A  CG   1  
ATOM    3051  C  CD   .  PRO  B  2  153  ?  -38.388   80.641   15.816  1.00  24.84  ?  160  PRO  A  CD   1  
ATOM    3052  N  N    .  LYS  B  2  154  ?  -41.855   77.392   16.421  1.00  24.54  ?  161  LYS  A  N    1  
ATOM    3053  C  CA   .  LYS  B  2  154  ?  -42.376   76.005   16.285  1.00  24.17  ?  161  LYS  A  CA   1  
ATOM    3054  C  C    .  LYS  B  2  154  ?  -41.566   75.048   17.165  1.00  24.75  ?  161  LYS  A  C    1  
ATOM    3055  O  O    .  LYS  B  2  154  ?  -41.417   73.879   16.784  1.00  26.54  ?  161  LYS  A  O    1  
ATOM    3056  C  CB   .  LYS  B  2  154  ?  -42.365   75.604   14.808  1.00  23.56  ?  161  LYS  A  CB   1  
ATOM    3057  C  CG   .  LYS  B  2  154  ?  -43.289   76.450   13.951  1.00  23.65  ?  161  LYS  A  CG   1  
ATOM    3058  C  CD   .  LYS  B  2  154  ?  -43.154   76.269   12.467  1.00  23.31  ?  161  LYS  A  CD   1  
ATOM    3059  C  CE   .  LYS  B  2  154  ?  -43.935   77.340   11.743  1.00  23.61  ?  161  LYS  A  CE   1  
ATOM    3060  N  NZ   .  LYS  B  2  154  ?  -44.563   76.806   10.519  1.00  24.70  ?  161  LYS  A  NZ   1  
ATOM    3061  N  N    .  HIS  B  2  155  ?  -41.103   75.517   18.319  1.00  24.11  ?  162  HIS  A  N    1  
ATOM    3062  C  CA   .  HIS  B  2  155  ?  -40.094   74.822   19.150  1.00  24.49  ?  162  HIS  A  CA   1  
ATOM    3063  C  C    .  HIS  B  2  155  ?  -40.608   74.678   20.586  1.00  24.90  ?  162  HIS  A  C    1  
ATOM    3064  O  O    .  HIS  B  2  155  ?  -39.788   74.349   21.472  1.00  25.63  ?  162  HIS  A  O    1  
ATOM    3065  C  CB   .  HIS  B  2  155  ?  -38.787   75.611   19.062  1.00  25.19  ?  162  HIS  A  CB   1  
ATOM    3066  C  CG   .  HIS  B  2  155  ?  -37.582   74.763   19.237  1.00  26.03  ?  162  HIS  A  CG   1  
ATOM    3067  N  ND1  .  HIS  B  2  155  ?  -37.418   73.581   18.540  1.00  26.03  ?  162  HIS  A  ND1  1  
ATOM    3068  C  CD2  .  HIS  B  2  155  ?  -36.494   74.912   20.021  1.00  26.28  ?  162  HIS  A  CD2  1  
ATOM    3069  C  CE1  .  HIS  B  2  155  ?  -36.275   73.030   18.891  1.00  26.24  ?  162  HIS  A  CE1  1  
ATOM    3070  N  NE2  .  HIS  B  2  155  ?  -35.688   73.829   19.802  1.00  26.58  ?  162  HIS  A  NE2  1  
ATOM    3071  N  N    .  SER  B  2  156  ?  -41.916   74.889   20.782  1.00  23.70  ?  163  SER  A  N    1  
ATOM    3072  C  CA   .  SER  B  2  156  ?  -42.559   75.246   22.073  1.00  22.13  ?  163  SER  A  CA   1  
ATOM    3073  C  C    .  SER  B  2  156  ?  -42.487   74.076   23.055  1.00  21.55  ?  163  SER  A  C    1  
ATOM    3074  O  O    .  SER  B  2  156  ?  -42.123   74.305   24.213  1.00  22.07  ?  163  SER  A  O    1  
ATOM    3075  C  CB   .  SER  B  2  156  ?  -43.989   75.692   21.859  1.00  22.26  ?  163  SER  A  CB   1  
ATOM    3076  O  OG   .  SER  B  2  156  ?  -44.702   74.825   20.991  1.00  21.59  ?  163  SER  A  OG   1  
ATOM    3077  N  N    .  LEU  B  2  157  ?  -42.838   72.868   22.612  1.00  21.19  ?  164  LEU  A  N    1  
ATOM    3078  C  CA   .  LEU  B  2  157  ?  -42.809   71.681   23.508  1.00  20.45  ?  164  LEU  A  CA   1  
ATOM    3079  C  C    .  LEU  B  2  157  ?  -41.419   71.565   24.140  1.00  18.56  ?  164  LEU  A  C    1  
ATOM    3080  O  O    .  LEU  B  2  157  ?  -41.329   71.641   25.382  1.00  17.12  ?  164  LEU  A  O    1  
ATOM    3081  C  CB   .  LEU  B  2  157  ?  -43.136   70.436   22.677  1.00  21.05  ?  164  LEU  A  CB   1  
ATOM    3082  C  CG   .  LEU  B  2  157  ?  -43.512   69.190   23.476  1.00  21.00  ?  164  LEU  A  CG   1  
ATOM    3083  C  CD1  .  LEU  B  2  157  ?  -44.536   69.526   24.548  1.00  21.32  ?  164  LEU  A  CD1  1  
ATOM    3084  C  CD2  .  LEU  B  2  157  ?  -44.043   68.104   22.553  1.00  20.84  ?  164  LEU  A  CD2  1  
ATOM    3085  N  N    .  TYR  B  2  158  ?  -40.383   71.395   23.316  1.00  17.87  ?  165  TYR  A  N    1  
ATOM    3086  C  CA   .  TYR  B  2  158  ?  -38.986   71.251   23.804  1.00  17.82  ?  165  TYR  A  CA   1  
ATOM    3087  C  C    .  TYR  B  2  158  ?  -38.655   72.307   24.863  1.00  18.19  ?  165  TYR  A  C    1  
ATOM    3088  O  O    .  TYR  B  2  158  ?  -38.315   71.924   26.000  1.00  17.83  ?  165  TYR  A  O    1  
ATOM    3089  C  CB   .  TYR  B  2  158  ?  -38.043   71.403   22.609  1.00  17.11  ?  165  TYR  A  CB   1  
ATOM    3090  C  CG   .  TYR  B  2  158  ?  -36.663   70.816   22.758  1.00  16.22  ?  165  TYR  A  CG   1  
ATOM    3091  C  CD1  .  TYR  B  2  158  ?  -36.365   69.897   23.751  1.00  15.86  ?  165  TYR  A  CD1  1  
ATOM    3092  C  CD2  .  TYR  B  2  158  ?  -35.651   71.177   21.886  1.00  16.07  ?  165  TYR  A  CD2  1  
ATOM    3093  C  CE1  .  TYR  B  2  158  ?  -35.094   69.359   23.876  1.00  15.66  ?  165  TYR  A  CE1  1  
ATOM    3094  C  CE2  .  TYR  B  2  158  ?  -34.377   70.650   21.996  1.00  15.80  ?  165  TYR  A  CE2  1  
ATOM    3095  C  CZ   .  TYR  B  2  158  ?  -34.097   69.737   22.995  1.00  15.47  ?  165  TYR  A  CZ   1  
ATOM    3096  O  OH   .  TYR  B  2  158  ?  -32.829   69.222   23.092  1.00  14.66  ?  165  TYR  A  OH   1  
ATOM    3097  N  N    .  SER  B  2  159  ?  -38.740   73.590   24.503  1.00  19.15  ?  166  SER  A  N    1  
ATOM    3098  C  CA   .  SER  B  2  159  ?  -38.344   74.691   25.425  1.00  19.31  ?  166  SER  A  CA   1  
ATOM    3099  C  C    .  SER  B  2  159  ?  -38.978   74.550   26.812  1.00  18.68  ?  166  SER  A  C    1  
ATOM    3100  O  O    .  SER  B  2  159  ?  -38.301   74.905   27.792  1.00  20.03  ?  166  SER  A  O    1  
ATOM    3101  C  CB   .  SER  B  2  159  ?  -38.701   76.022   24.816  1.00  20.04  ?  166  SER  A  CB   1  
ATOM    3102  O  OG   .  SER  B  2  159  ?  -38.492   76.008   23.411  1.00  20.75  ?  166  SER  A  OG   1  
ATOM    3103  N  N    .  GLY  B  2  160  ?  -40.217   74.062   26.897  1.00  17.24  ?  167  GLY  A  N    1  
ATOM    3104  C  CA   .  GLY  B  2  160  ?  -40.931   74.008   28.169  1.00  16.66  ?  167  GLY  A  CA   1  
ATOM    3105  C  C    .  GLY  B  2  160  ?  -40.639   72.662   28.780  1.00  15.96  ?  167  GLY  A  C    1  
ATOM    3106  O  O    .  GLY  B  2  160  ?  -40.693   72.545   29.994  1.00  15.43  ?  167  GLY  A  O    1  
ATOM    3107  N  N    .  SER  B  2  161  ?  -40.308   71.676   27.950  1.00  15.86  ?  168  SER  A  N    1  
ATOM    3108  C  CA   .  SER  B  2  161  ?  -39.936   70.391   28.598  1.00  15.91  ?  168  SER  A  CA   1  
ATOM    3109  C  C    .  SER  B  2  161  ?  -38.645   70.571   29.398  1.00  15.75  ?  168  SER  A  C    1  
ATOM    3110  O  O    .  SER  B  2  161  ?  -38.526   69.962   30.489  1.00  14.91  ?  168  SER  A  O    1  
ATOM    3111  C  CB   .  SER  B  2  161  ?  -39.774   69.290   27.575  1.00  16.27  ?  168  SER  A  CB   1  
ATOM    3112  O  OG   .  SER  B  2  161  ?  -38.539   69.400   26.868  1.00  16.12  ?  168  SER  A  OG   1  
ATOM    3113  N  N    .  LYS  B  2  162  ?  -37.710   71.341   28.827  1.00  16.04  ?  169  LYS  A  N    1  
ATOM    3114  C  CA   .  LYS  B  2  162  ?  -36.361   71.643   29.386  1.00  16.31  ?  169  LYS  A  CA   1  
ATOM    3115  C  C    .  LYS  B  2  162  ?  -36.395   72.955   30.211  1.00  15.40  ?  169  LYS  A  C    1  
ATOM    3116  O  O    .  LYS  B  2  162  ?  -35.484   73.189   31.035  1.00  15.06  ?  169  LYS  A  O    1  
ATOM    3117  C  CB   .  LYS  B  2  162  ?  -35.345   71.640   28.236  1.00  16.57  ?  169  LYS  A  CB   1  
ATOM    3118  C  CG   .  LYS  B  2  162  ?  -35.258   70.317   27.489  1.00  17.18  ?  169  LYS  A  CG   1  
ATOM    3119  C  CD   .  LYS  B  2  162  ?  -33.833   69.926   27.087  1.00  18.16  ?  169  LYS  A  CD   1  
ATOM    3120  C  CE   .  LYS  B  2  162  ?  -33.170   68.856   27.930  1.00  18.41  ?  169  LYS  A  CE   1  
ATOM    3121  N  NZ   .  LYS  B  2  162  ?  -33.723   68.802   29.298  1.00  19.26  ?  169  LYS  A  NZ   1  
ATOM    3122  N  N    .  GLY  B  2  163  ?  -37.432   73.771   30.042  1.00  14.36  ?  170  GLY  A  N    1  
ATOM    3123  C  CA   .  GLY  B  2  163  ?  -37.629   75.007   30.815  1.00  14.00  ?  170  GLY  A  CA   1  
ATOM    3124  C  C    .  GLY  B  2  163  ?  -38.187   74.737   32.205  1.00  13.79  ?  170  GLY  A  C    1  
ATOM    3125  O  O    .  GLY  B  2  163  ?  -38.296   75.685   32.996  1.00  14.15  ?  170  GLY  A  O    1  
ATOM    3126  N  N    .  ALA  B  2  164  ?  -38.566   73.499   32.506  1.00  13.38  ?  171  ALA  A  N    1  
ATOM    3127  C  CA   .  ALA  B  2  164  ?  -38.982   73.068   33.861  1.00  13.05  ?  171  ALA  A  CA   1  
ATOM    3128  C  C    .  ALA  B  2  164  ?  -37.751   72.536   34.592  1.00  12.99  ?  171  ALA  A  C    1  
ATOM    3129  O  O    .  ALA  B  2  164  ?  -37.729   72.543   35.833  1.00  13.62  ?  171  ALA  A  O    1  
ATOM    3130  C  CB   .  ALA  B  2  164  ?  -40.075   72.028   33.782  1.00  12.83  ?  171  ALA  A  CB   1  
ATOM    3131  N  N    .  ILE  B  2  165  ?  -36.751   72.101   33.832  1.00  12.69  ?  172  ILE  A  N    1  
ATOM    3132  C  CA   .  ILE  B  2  165  ?  -35.505   71.492   34.370  1.00  12.22  ?  172  ILE  A  CA   1  
ATOM    3133  C  C    .  ILE  B  2  165  ?  -34.727   72.621   35.033  1.00  12.30  ?  172  ILE  A  C    1  
ATOM    3134  O  O    .  ILE  B  2  165  ?  -34.009   72.337   35.982  1.00  12.01  ?  172  ILE  A  O    1  
ATOM    3135  C  CB   .  ILE  B  2  165  ?  -34.733   70.786   33.237  1.00  11.74  ?  172  ILE  A  CB   1  
ATOM    3136  C  CG1  .  ILE  B  2  165  ?  -35.546   69.625   32.653  1.00  11.47  ?  172  ILE  A  CG1  1  
ATOM    3137  C  CG2  .  ILE  B  2  165  ?  -33.354   70.346   33.693  1.00  11.74  ?  172  ILE  A  CG2  1  
ATOM    3138  C  CD1  .  ILE  B  2  165  ?  -35.743   68.452   33.586  1.00  11.39  ?  172  ILE  A  CD1  1  
ATOM    3139  N  N    .  ASP  B  2  166  ?  -34.923   73.850   34.544  1.00  12.86  ?  173  ASP  A  N    1  
ATOM    3140  C  CA   .  ASP  B  2  166  ?  -34.280   75.096   35.039  1.00  13.57  ?  173  ASP  A  CA   1  
ATOM    3141  C  C    .  ASP  B  2  166  ?  -34.909   75.497   36.387  1.00  14.61  ?  173  ASP  A  C    1  
ATOM    3142  O  O    .  ASP  B  2  166  ?  -34.182   75.950   37.299  1.00  14.37  ?  173  ASP  A  O    1  
ATOM    3143  C  CB   .  ASP  B  2  166  ?  -34.413   76.223   34.007  1.00  13.38  ?  173  ASP  A  CB   1  
ATOM    3144  C  CG   .  ASP  B  2  166  ?  -33.726   75.985   32.671  1.00  13.26  ?  173  ASP  A  CG   1  
ATOM    3145  O  OD1  .  ASP  B  2  166  ?  -32.812   75.157   32.632  1.00  13.35  ?  173  ASP  A  OD1  1  
ATOM    3146  O  OD2  .  ASP  B  2  166  ?  -34.104   76.652   31.678  1.00  13.06  ?  173  ASP  A  OD2  1  
ATOM    3147  N  N    .  SER  B  2  167  ?  -36.228   75.379   36.515  1.00  15.71  ?  174  SER  A  N    1  
ATOM    3148  C  CA   .  SER  B  2  167  ?  -36.940   75.656   37.784  1.00  16.59  ?  174  SER  A  CA   1  
ATOM    3149  C  C    .  SER  B  2  167  ?  -36.508   74.621   38.824  1.00  17.53  ?  174  SER  A  C    1  
ATOM    3150  O  O    .  SER  B  2  167  ?  -36.256   75.019   39.968  1.00  17.45  ?  174  SER  A  O    1  
ATOM    3151  C  CB   .  SER  B  2  167  ?  -38.431   75.658   37.582  1.00  17.02  ?  174  SER  A  CB   1  
ATOM    3152  O  OG   .  SER  B  2  167  ?  -38.863   76.837   36.918  1.00  16.84  ?  174  SER  A  OG   1  
ATOM    3153  N  N    .  PHE  B  2  168  ?  -36.404   73.353   38.409  1.00  19.10  ?  175  PHE  A  N    1  
ATOM    3154  C  CA   .  PHE  B  2  168  ?  -36.062   72.175   39.260  1.00  20.67  ?  175  PHE  A  CA   1  
ATOM    3155  C  C    .  PHE  B  2  168  ?  -34.690   72.316   39.961  1.00  20.97  ?  175  PHE  A  C    1  
ATOM    3156  O  O    .  PHE  B  2  168  ?  -34.609   71.952   41.154  1.00  20.73  ?  175  PHE  A  O    1  
ATOM    3157  C  CB   .  PHE  B  2  168  ?  -36.089   70.876   38.439  1.00  21.04  ?  175  PHE  A  CB   1  
ATOM    3158  C  CG   .  PHE  B  2  168  ?  -37.460   70.317   38.139  1.00  21.38  ?  175  PHE  A  CG   1  
ATOM    3159  C  CD1  .  PHE  B  2  168  ?  -38.504   70.427   39.046  1.00  21.05  ?  175  PHE  A  CD1  1  
ATOM    3160  C  CD2  .  PHE  B  2  168  ?  -37.699   69.636   36.954  1.00  21.96  ?  175  PHE  A  CD2  1  
ATOM    3161  C  CE1  .  PHE  B  2  168  ?  -39.751   69.891   38.763  1.00  20.90  ?  175  PHE  A  CE1  1  
ATOM    3162  C  CE2  .  PHE  B  2  168  ?  -38.950   69.107   36.672  1.00  21.34  ?  175  PHE  A  CE2  1  
ATOM    3163  C  CZ   .  PHE  B  2  168  ?  -39.973   69.232   37.578  1.00  20.91  ?  175  PHE  A  CZ   1  
ATOM    3164  N  N    .  VAL  B  2  169  ?  -33.636   72.764   39.266  1.00  20.68  ?  176  VAL  A  N    1  
ATOM    3165  C  CA   .  VAL  B  2  169  ?  -32.243   72.645   39.790  1.00  21.19  ?  176  VAL  A  CA   1  
ATOM    3166  C  C    .  VAL  B  2  169  ?  -32.044   73.666   40.913  1.00  22.73  ?  176  VAL  A  C    1  
ATOM    3167  O  O    .  VAL  B  2  169  ?  -31.143   73.474   41.741  1.00  24.13  ?  176  VAL  A  O    1  
ATOM    3168  C  CB   .  VAL  B  2  169  ?  -31.152   72.765   38.705  1.00  20.25  ?  176  VAL  A  CB   1  
ATOM    3169  C  CG1  .  VAL  B  2  169  ?  -31.068   71.514   37.851  1.00  20.46  ?  176  VAL  A  CG1  1  
ATOM    3170  C  CG2  .  VAL  B  2  169  ?  -31.318   73.985   37.834  1.00  20.02  ?  176  VAL  A  CG2  1  
ATOM    3171  N  N    .  ARG  B  2  170  ?  -32.865   74.703   40.969  1.00  24.37  ?  177  ARG  A  N    1  
ATOM    3172  C  CA   .  ARG  B  2  170  ?  -32.670   75.808   41.937  1.00  26.26  ?  177  ARG  A  CA   1  
ATOM    3173  C  C    .  ARG  B  2  170  ?  -33.303   75.407   43.282  1.00  24.81  ?  177  ARG  A  C    1  
ATOM    3174  O  O    .  ARG  B  2  170  ?  -32.799   75.874   44.333  1.00  24.05  ?  177  ARG  A  O    1  
ATOM    3175  C  CB   .  ARG  B  2  170  ?  -33.245   77.085   41.324  1.00  29.75  ?  177  ARG  A  CB   1  
ATOM    3176  C  CG   .  ARG  B  2  170  ?  -32.465   78.355   41.628  1.00  33.85  ?  177  ARG  A  CG   1  
ATOM    3177  C  CD   .  ARG  B  2  170  ?  -33.315   79.563   41.291  1.00  38.28  ?  177  ARG  A  CD   1  
ATOM    3178  N  NE   .  ARG  B  2  170  ?  -34.724   79.268   41.559  1.00  41.88  ?  177  ARG  A  NE   1  
ATOM    3179  C  CZ   .  ARG  B  2  170  ?  -35.601   78.767   40.679  1.00  44.20  ?  177  ARG  A  CZ   1  
ATOM    3180  N  NH1  .  ARG  B  2  170  ?  -35.236   78.499   39.429  1.00  43.74  ?  177  ARG  A  NH1  1  
ATOM    3181  N  NH2  .  ARG  B  2  170  ?  -36.848   78.538   41.067  1.00  44.67  ?  177  ARG  A  NH2  1  
ATOM    3182  N  N    .  ILE  B  2  171  ?  -34.339   74.555   43.245  1.00  22.70  ?  178  ILE  A  N    1  
ATOM    3183  C  CA   .  ILE  B  2  171  ?  -35.072   74.017   44.432  1.00  21.15  ?  178  ILE  A  CA   1  
ATOM    3184  C  C    .  ILE  B  2  171  ?  -34.419   72.712   44.908  1.00  21.04  ?  178  ILE  A  C    1  
ATOM    3185  O  O    .  ILE  B  2  171  ?  -34.313   72.513   46.135  1.00  21.18  ?  178  ILE  A  O    1  
ATOM    3186  C  CB   .  ILE  B  2  171  ?  -36.553   73.799   44.092  1.00  20.29  ?  178  ILE  A  CB   1  
ATOM    3187  C  CG1  .  ILE  B  2  171  ?  -37.183   75.075   43.538  1.00  20.47  ?  178  ILE  A  CG1  1  
ATOM    3188  C  CG2  .  ILE  B  2  171  ?  -37.307   73.264   45.294  1.00  20.26  ?  178  ILE  A  CG2  1  
ATOM    3189  C  CD1  .  ILE  B  2  171  ?  -37.019   76.283   44.425  1.00  20.55  ?  178  ILE  A  CD1  1  
ATOM    3190  N  N    .  PHE  B  2  172  ?  -34.027   71.836   43.978  1.00  20.54  ?  179  PHE  A  N    1  
ATOM    3191  C  CA   .  PHE  B  2  172  ?  -33.302   70.570   44.273  1.00  19.63  ?  179  PHE  A  CA   1  
ATOM    3192  C  C    .  PHE  B  2  172  ?  -32.031   70.890   45.067  1.00  19.25  ?  179  PHE  A  C    1  
ATOM    3193  O  O    .  PHE  B  2  172  ?  -31.666   70.099   45.955  1.00  19.36  ?  179  PHE  A  O    1  
ATOM    3194  C  CB   .  PHE  B  2  172  ?  -32.941   69.802   42.995  1.00  18.94  ?  179  PHE  A  CB   1  
ATOM    3195  C  CG   .  PHE  B  2  172  ?  -34.072   69.131   42.255  1.00  17.90  ?  179  PHE  A  CG   1  
ATOM    3196  C  CD1  .  PHE  B  2  172  ?  -35.357   69.096   42.759  1.00  17.28  ?  179  PHE  A  CD1  1  
ATOM    3197  C  CD2  .  PHE  B  2  172  ?  -33.823   68.507   41.048  1.00  17.78  ?  179  PHE  A  CD2  1  
ATOM    3198  C  CE1  .  PHE  B  2  172  ?  -36.363   68.458   42.063  1.00  17.33  ?  179  PHE  A  CE1  1  
ATOM    3199  C  CE2  .  PHE  B  2  172  ?  -34.831   67.866   40.355  1.00  17.67  ?  179  PHE  A  CE2  1  
ATOM    3200  C  CZ   .  PHE  B  2  172  ?  -36.097   67.838   40.868  1.00  17.52  ?  179  PHE  A  CZ   1  
ATOM    3201  N  N    .  SER  B  2  173  ?  -31.354   71.982   44.704  1.00  18.83  ?  180  SER  A  N    1  
ATOM    3202  C  CA   .  SER  B  2  173  ?  -30.108   72.379   45.408  1.00  18.62  ?  180  SER  A  CA   1  
ATOM    3203  C  C    .  SER  B  2  173  ?  -30.372   72.399   46.915  1.00  17.89  ?  180  SER  A  C    1  
ATOM    3204  O  O    .  SER  B  2  173  ?  -29.552   71.840   47.669  1.00  17.72  ?  180  SER  A  O    1  
ATOM    3205  C  CB   .  SER  B  2  173  ?  -29.619   73.715   44.922  1.00  18.54  ?  180  SER  A  CB   1  
ATOM    3206  O  OG   .  SER  B  2  173  ?  -30.657   74.430   44.271  1.00  18.81  ?  180  SER  A  OG   1  
ATOM    3207  N  N    .  LYS  B  2  174  ?  -31.483   73.014   47.324  1.00  17.06  ?  181  LYS  A  N    1  
ATOM    3208  C  CA   .  LYS  B  2  174  ?  -31.824   73.108   48.767  1.00  17.02  ?  181  LYS  A  CA   1  
ATOM    3209  C  C    .  LYS  B  2  174  ?  -32.245   71.724   49.271  1.00  16.03  ?  181  LYS  A  C    1  
ATOM    3210  O  O    .  LYS  B  2  174  ?  -31.663   71.262   50.271  1.00  16.06  ?  181  LYS  A  O    1  
ATOM    3211  C  CB   .  LYS  B  2  174  ?  -32.934   74.143   48.970  1.00  18.22  ?  181  LYS  A  CB   1  
ATOM    3212  C  CG   .  LYS  B  2  174  ?  -33.271   74.980   47.742  1.00  19.31  ?  181  LYS  A  CG   1  
ATOM    3213  C  CD   .  LYS  B  2  174  ?  -32.580   76.328   47.715  1.00  19.93  ?  181  LYS  A  CD   1  
ATOM    3214  C  CE   .  LYS  B  2  174  ?  -31.119   76.245   47.326  1.00  20.34  ?  181  LYS  A  CE   1  
ATOM    3215  N  NZ   .  LYS  B  2  174  ?  -30.859   76.888   46.017  1.00  20.85  ?  181  LYS  A  NZ   1  
ATOM    3216  N  N    .  ASP  B  2  175  ?  -33.214   71.095   48.600  1.00  14.74  ?  182  ASP  A  N    1  
ATOM    3217  C  CA   .  ASP  B  2  175  ?  -33.717   69.764   49.035  1.00  13.39  ?  182  ASP  A  CA   1  
ATOM    3218  C  C    .  ASP  B  2  175  ?  -32.531   68.831   49.299  1.00  12.50  ?  182  ASP  A  C    1  
ATOM    3219  O  O    .  ASP  B  2  175  ?  -32.328   68.455   50.469  1.00  11.93  ?  182  ASP  A  O    1  
ATOM    3220  C  CB   .  ASP  B  2  175  ?  -34.678   69.168   48.002  1.00  13.01  ?  182  ASP  A  CB   1  
ATOM    3221  C  CG   .  ASP  B  2  175  ?  -36.143   69.392   48.337  1.00  12.57  ?  182  ASP  A  CG   1  
ATOM    3222  O  OD1  .  ASP  B  2  175  ?  -36.419   69.970   49.406  1.00  12.48  ?  182  ASP  A  OD1  1  
ATOM    3223  O  OD2  .  ASP  B  2  175  ?  -36.996   68.988   47.523  1.00  12.04  ?  182  ASP  A  OD2  1  
ATOM    3224  N  N    .  CYS  B  2  176  ?  -31.777   68.481   48.255  1.00  12.24  ?  183  CYS  A  N    1  
ATOM    3225  C  CA   .  CYS  B  2  176  ?  -30.653   67.518   48.408  1.00  12.14  ?  183  CYS  A  CA   1  
ATOM    3226  C  C    .  CYS  B  2  176  ?  -29.576   68.087   49.339  1.00  12.65  ?  183  CYS  A  C    1  
ATOM    3227  O  O    .  CYS  B  2  176  ?  -28.687   67.310   49.746  1.00  12.53  ?  183  CYS  A  O    1  
ATOM    3228  C  CB   .  CYS  B  2  176  ?  -30.035   67.200   47.052  1.00  11.64  ?  183  CYS  A  CB   1  
ATOM    3229  S  SG   .  CYS  B  2  176  ?  -31.267   66.890   45.760  1.00  10.37  ?  183  CYS  A  SG   1  
ATOM    3230  N  N    .  GLY  B  2  177  ?  -29.647   69.381   49.665  1.00  13.31  ?  184  GLY  A  N    1  
ATOM    3231  C  CA   .  GLY  B  2  177  ?  -28.581   69.998   50.486  1.00  13.84  ?  184  GLY  A  CA   1  
ATOM    3232  C  C    .  GLY  B  2  177  ?  -28.423   69.359   51.866  1.00  14.11  ?  184  GLY  A  C    1  
ATOM    3233  O  O    .  GLY  B  2  177  ?  -27.359   69.560   52.495  1.00  14.38  ?  184  GLY  A  O    1  
ATOM    3234  N  N    .  ASP  B  2  178  ?  -29.423   68.611   52.336  1.00  14.03  ?  185  ASP  A  N    1  
ATOM    3235  C  CA   .  ASP  B  2  178  ?  -29.410   67.986   53.682  1.00  13.97  ?  185  ASP  A  CA   1  
ATOM    3236  C  C    .  ASP  B  2  178  ?  -28.581   66.697   53.633  1.00  13.86  ?  185  ASP  A  C    1  
ATOM    3237  O  O    .  ASP  B  2  178  ?  -28.572   65.973   54.670  1.00  13.94  ?  185  ASP  A  O    1  
ATOM    3238  C  CB   .  ASP  B  2  178  ?  -30.837   67.807   54.216  1.00  14.46  ?  185  ASP  A  CB   1  
ATOM    3239  C  CG   .  ASP  B  2  178  ?  -31.869   67.247   53.239  1.00  14.58  ?  185  ASP  A  CG   1  
ATOM    3240  O  OD1  .  ASP  B  2  178  ?  -31.559   66.242   52.554  1.00  14.59  ?  185  ASP  A  OD1  1  
ATOM    3241  O  OD2  .  ASP  B  2  178  ?  -32.999   67.804   53.201  1.00  14.27  ?  185  ASP  A  OD2  1  
ATOM    3242  N  N    .  LYS  B  2  179  ?  -27.934   66.421   52.485  1.00  13.27  ?  186  LYS  A  N    1  
ATOM    3243  C  CA   .  LYS  B  2  179  ?  -26.865   65.397   52.328  1.00  12.94  ?  186  LYS  A  CA   1  
ATOM    3244  C  C    .  LYS  B  2  179  ?  -25.621   66.045   51.707  1.00  12.64  ?  186  LYS  A  C    1  
ATOM    3245  O  O    .  LYS  B  2  179  ?  -24.724   65.316   51.280  1.00  13.03  ?  186  LYS  A  O    1  
ATOM    3246  C  CB   .  LYS  B  2  179  ?  -27.388   64.217   51.500  1.00  12.99  ?  186  LYS  A  CB   1  
ATOM    3247  C  CG   .  LYS  B  2  179  ?  -27.948   63.051   52.309  1.00  13.11  ?  186  LYS  A  CG   1  
ATOM    3248  C  CD   .  LYS  B  2  179  ?  -28.667   61.983   51.477  1.00  13.26  ?  186  LYS  A  CD   1  
ATOM    3249  C  CE   .  LYS  B  2  179  ?  -27.745   60.968   50.825  1.00  13.35  ?  186  LYS  A  CE   1  
ATOM    3250  N  NZ   .  LYS  B  2  179  ?  -28.388   59.636   50.677  1.00  13.31  ?  186  LYS  A  NZ   1  
ATOM    3251  N  N    .  LYS  B  2  180  ?  -25.541   67.372   51.686  1.00  12.38  ?  187  LYS  A  N    1  
ATOM    3252  C  CA   .  LYS  B  2  180  ?  -24.395   68.120   51.107  1.00  12.21  ?  187  LYS  A  CA   1  
ATOM    3253  C  C    .  LYS  B  2  180  ?  -24.173   67.628   49.680  1.00  11.62  ?  187  LYS  A  C    1  
ATOM    3254  O  O    .  LYS  B  2  180  ?  -23.147   67.024   49.422  1.00  11.12  ?  187  LYS  A  O    1  
ATOM    3255  C  CB   .  LYS  B  2  180  ?  -23.146   67.962   51.982  1.00  12.67  ?  187  LYS  A  CB   1  
ATOM    3256  C  CG   .  LYS  B  2  180  ?  -23.325   68.375   53.439  1.00  13.23  ?  187  LYS  A  CG   1  
ATOM    3257  C  CD   .  LYS  B  2  180  ?  -22.303   69.396   53.914  1.00  13.95  ?  187  LYS  A  CD   1  
ATOM    3258  C  CE   .  LYS  B  2  180  ?  -22.382   69.688   55.402  1.00  14.42  ?  187  LYS  A  CE   1  
ATOM    3259  N  NZ   .  LYS  B  2  180  ?  -23.760   70.057   55.809  1.00  14.78  ?  187  LYS  A  NZ   1  
ATOM    3260  N  N    .  ILE  B  2  181  ?  -25.146   67.886   48.809  1.00  11.66  ?  188  ILE  A  N    1  
ATOM    3261  C  CA   .  ILE  B  2  181  ?  -25.166   67.473   47.376  1.00  11.69  ?  188  ILE  A  CA   1  
ATOM    3262  C  C    .  ILE  B  2  181  ?  -25.393   68.723   46.515  1.00  11.84  ?  188  ILE  A  C    1  
ATOM    3263  O  O    .  ILE  B  2  181  ?  -26.358   69.472   46.818  1.00  11.92  ?  188  ILE  A  O    1  
ATOM    3264  C  CB   .  ILE  B  2  181  ?  -26.262   66.407   47.176  1.00  11.48  ?  188  ILE  A  CB   1  
ATOM    3265  C  CG1  .  ILE  B  2  181  ?  -25.817   65.050   47.723  1.00  11.31  ?  188  ILE  A  CG1  1  
ATOM    3266  C  CG2  .  ILE  B  2  181  ?  -26.686   66.323   45.718  1.00  11.58  ?  188  ILE  A  CG2  1  
ATOM    3267  C  CD1  .  ILE  B  2  181  ?  -26.926   64.029   47.822  1.00  11.25  ?  188  ILE  A  CD1  1  
ATOM    3268  N  N    .  THR  B  2  182  ?  -24.556   68.956   45.494  1.00  11.90  ?  189  THR  A  N    1  
ATOM    3269  C  CA   .  THR  B  2  182  ?  -24.730   70.105   44.557  1.00  12.31  ?  189  THR  A  CA   1  
ATOM    3270  C  C    .  THR  B  2  182  ?  -25.582   69.643   43.374  1.00  12.18  ?  189  THR  A  C    1  
ATOM    3271  O  O    .  THR  B  2  182  ?  -25.162   68.690   42.689  1.00  12.42  ?  189  THR  A  O    1  
ATOM    3272  C  CB   .  THR  B  2  182  ?  -23.430   70.770   44.044  1.00  12.84  ?  189  THR  A  CB   1  
ATOM    3273  O  OG1  .  THR  B  2  182  ?  -23.030   70.329   42.733  1.00  13.11  ?  189  THR  A  OG1  1  
ATOM    3274  C  CG2  .  THR  B  2  182  ?  -22.259   70.636   44.996  1.00  12.88  ?  189  THR  A  CG2  1  
ATOM    3275  N  N    .  VAL  B  2  183  ?  -26.699   70.334   43.129  1.00  11.90  ?  190  VAL  A  N    1  
ATOM    3276  C  CA   .  VAL  B  2  183  ?  -27.579   70.136   41.940  1.00  11.64  ?  190  VAL  A  CA   1  
ATOM    3277  C  C    .  VAL  B  2  183  ?  -27.464   71.335   40.985  1.00  11.58  ?  190  VAL  A  C    1  
ATOM    3278  O  O    .  VAL  B  2  183  ?  -27.978   72.403   41.316  1.00  11.68  ?  190  VAL  A  O    1  
ATOM    3279  C  CB   .  VAL  B  2  183  ?  -29.030   69.914   42.382  1.00  11.37  ?  190  VAL  A  CB   1  
ATOM    3280  C  CG1  .  VAL  B  2  183  ?  -29.885   69.505   41.202  1.00  11.35  ?  190  VAL  A  CG1  1  
ATOM    3281  C  CG2  .  VAL  B  2  183  ?  -29.103   68.889   43.501  1.00  11.47  ?  190  VAL  A  CG2  1  
ATOM    3282  N  N    .  ASN  B  2  184  ?  -26.826   71.157   39.827  1.00  11.45  ?  191  ASN  A  N    1  
ATOM    3283  C  CA   .  ASN  B  2  184  ?  -26.796   72.171   38.739  1.00  11.27  ?  191  ASN  A  CA   1  
ATOM    3284  C  C    .  ASN  B  2  184  ?  -27.273   71.524   37.434  1.00  11.27  ?  191  ASN  A  C    1  
ATOM    3285  O  O    .  ASN  B  2  184  ?  -27.367   70.287   37.373  1.00  10.95  ?  191  ASN  A  O    1  
ATOM    3286  C  CB   .  ASN  B  2  184  ?  -25.404   72.771   38.562  1.00  11.08  ?  191  ASN  A  CB   1  
ATOM    3287  C  CG   .  ASN  B  2  184  ?  -24.758   73.125   39.880  1.00  10.90  ?  191  ASN  A  CG   1  
ATOM    3288  O  OD1  .  ASN  B  2  184  ?  -24.888   74.251   40.351  1.00  10.60  ?  191  ASN  A  OD1  1  
ATOM    3289  N  ND2  .  ASN  B  2  184  ?  -24.065   72.166   40.474  1.00  11.14  ?  191  ASN  A  ND2  1  
ATOM    3290  N  N    .  ALA  B  2  185  ?  -27.433   72.342   36.404  1.00  11.43  ?  192  ALA  A  N    1  
ATOM    3291  C  CA   .  ALA  B  2  185  ?  -27.888   71.849   35.097  1.00  11.67  ?  192  ALA  A  CA   1  
ATOM    3292  C  C    .  ALA  B  2  185  ?  -26.972   72.396   34.010  1.00  11.99  ?  192  ALA  A  C    1  
ATOM    3293  O  O    .  ALA  B  2  185  ?  -26.447   73.502   34.188  1.00  12.13  ?  192  ALA  A  O    1  
ATOM    3294  C  CB   .  ALA  B  2  185  ?  -29.295   72.302   34.843  1.00  11.63  ?  192  ALA  A  CB   1  
ATOM    3295  N  N    .  VAL  B  2  186  ?  -26.784   71.627   32.937  1.00  12.03  ?  193  VAL  A  N    1  
ATOM    3296  C  CA   .  VAL  B  2  186  ?  -25.991   72.124   31.777  1.00  11.99  ?  193  VAL  A  CA   1  
ATOM    3297  C  C    .  VAL  B  2  186  ?  -26.996   72.450   30.671  1.00  12.15  ?  193  VAL  A  C    1  
ATOM    3298  O  O    .  VAL  B  2  186  ?  -27.991   71.711   30.547  1.00  12.15  ?  193  VAL  A  O    1  
ATOM    3299  C  CB   .  VAL  B  2  186  ?  -24.955   71.085   31.313  1.00  11.98  ?  193  VAL  A  CB   1  
ATOM    3300  C  CG1  .  VAL  B  2  186  ?  -23.671   71.171   32.124  1.00  12.05  ?  193  VAL  A  CG1  1  
ATOM    3301  C  CG2  .  VAL  B  2  186  ?  -25.521   69.673   31.351  1.00  11.99  ?  193  VAL  A  CG2  1  
ATOM    3302  N  N    .  ALA  B  2  187  ?  -26.759   73.529   29.923  1.00  12.18  ?  194  ALA  A  N    1  
ATOM    3303  C  CA   .  ALA  B  2  187  ?  -27.681   73.918   28.833  1.00  12.51  ?  194  ALA  A  CA   1  
ATOM    3304  C  C    .  ALA  B  2  187  ?  -26.988   73.702   27.486  1.00  12.91  ?  194  ALA  A  C    1  
ATOM    3305  O  O    .  ALA  B  2  187  ?  -26.533   74.698   26.889  1.00  13.11  ?  194  ALA  A  O    1  
ATOM    3306  C  CB   .  ALA  B  2  187  ?  -28.121   75.350   29.010  1.00  12.67  ?  194  ALA  A  CB   1  
ATOM    3307  N  N    .  PRO  B  2  188  ?  -26.879   72.452   26.983  1.00  13.19  ?  195  PRO  A  N    1  
ATOM    3308  C  CA   .  PRO  B  2  188  ?  -26.302   72.213   25.666  1.00  13.15  ?  195  PRO  A  CA   1  
ATOM    3309  C  C    .  PRO  B  2  188  ?  -27.033   73.152   24.705  1.00  13.53  ?  195  PRO  A  C    1  
ATOM    3310  O  O    .  PRO  B  2  188  ?  -28.242   73.247   24.795  1.00  13.63  ?  195  PRO  A  O    1  
ATOM    3311  C  CB   .  PRO  B  2  188  ?  -26.667   70.756   25.373  1.00  13.21  ?  195  PRO  A  CB   1  
ATOM    3312  C  CG   .  PRO  B  2  188  ?  -26.748   70.131   26.744  1.00  13.22  ?  195  PRO  A  CG   1  
ATOM    3313  C  CD   .  PRO  B  2  188  ?  -27.327   71.217   27.626  1.00  13.21  ?  195  PRO  A  CD   1  
ATOM    3314  N  N    .  GLY  B  2  189  ?  -26.291   73.841   23.840  1.00  14.14  ?  196  GLY  A  N    1  
ATOM    3315  C  CA   .  GLY  B  2  189  ?  -26.947   74.821   22.964  1.00  14.35  ?  196  GLY  A  CA   1  
ATOM    3316  C  C    .  GLY  B  2  189  ?  -26.980   74.408   21.508  1.00  14.21  ?  196  GLY  A  C    1  
ATOM    3317  O  O    .  GLY  B  2  189  ?  -28.020   74.600   20.869  1.00  13.72  ?  196  GLY  A  O    1  
ATOM    3318  N  N    .  GLY  B  2  190  ?  -25.886   73.887   20.984  1.00  30.00  ?  197  GLY  A  N    1  
ATOM    3319  C  CA   .  GLY  B  2  190  ?  -25.871   73.581   19.552  1.00  30.00  ?  197  GLY  A  CA   1  
ATOM    3320  C  C    .  GLY  B  2  190  ?  -25.000   72.377   19.336  1.00  30.00  ?  197  GLY  A  C    1  
ATOM    3321  O  O    .  GLY  B  2  190  ?  -24.473   72.226   18.230  1.00  30.00  ?  197  GLY  A  O    1  
ATOM    3322  N  N    .  THR  B  2  191  ?  -24.861   71.550   20.371  1.00  14.62  ?  198  THR  A  N    1  
ATOM    3323  C  CA   .  THR  B  2  191  ?  -23.960   70.373   20.297  1.00  14.37  ?  198  THR  A  CA   1  
ATOM    3324  C  C    .  THR  B  2  191  ?  -24.195   69.599   18.996  1.00  13.71  ?  198  THR  A  C    1  
ATOM    3325  O  O    .  THR  B  2  191  ?  -25.351   69.349   18.675  1.00  13.56  ?  198  THR  A  O    1  
ATOM    3326  C  CB   .  THR  B  2  191  ?  -24.085   69.575   21.590  1.00  14.32  ?  198  THR  A  CB   1  
ATOM    3327  O  OG1  .  THR  B  2  191  ?  -24.002   70.519   22.654  1.00  14.46  ?  198  THR  A  OG1  1  
ATOM    3328  C  CG2  .  THR  B  2  191  ?  -22.996   68.540   21.726  1.00  14.29  ?  198  THR  A  CG2  1  
ATOM    3329  N  N    .  VAL  B  2  192  ?  -23.119   69.273   18.275  1.00  13.22  ?  199  VAL  A  N    1  
ATOM    3330  C  CA   .  VAL  B  2  192  ?  -23.223   68.522   16.991  1.00  12.94  ?  199  VAL  A  CA   1  
ATOM    3331  C  C    .  VAL  B  2  192  ?  -23.522   67.065   17.315  1.00  13.10  ?  199  VAL  A  C    1  
ATOM    3332  O  O    .  VAL  B  2  192  ?  -22.575   66.335   17.615  1.00  13.51  ?  199  VAL  A  O    1  
ATOM    3333  C  CB   .  VAL  B  2  192  ?  -21.961   68.656   16.126  1.00  12.57  ?  199  VAL  A  CB   1  
ATOM    3334  C  CG1  .  VAL  B  2  192  ?  -21.992   67.717   14.934  1.00  12.48  ?  199  VAL  A  CG1  1  
ATOM    3335  C  CG2  .  VAL  B  2  192  ?  -21.755   70.086   15.669  1.00  12.64  ?  199  VAL  A  CG2  1  
ATOM    3336  N  N    .  THR  B  2  193  ?  -24.797   66.686   17.280  1.00  13.14  ?  200  THR  A  N    1  
ATOM    3337  C  CA   .  THR  B  2  193  ?  -25.215   65.297   17.563  1.00  13.27  ?  200  THR  A  CA   1  
ATOM    3338  C  C    .  THR  B  2  193  ?  -26.377   64.972   16.638  1.00  13.87  ?  200  THR  A  C    1  
ATOM    3339  O  O    .  THR  B  2  193  ?  -26.844   65.886   15.971  1.00  13.94  ?  200  THR  A  O    1  
ATOM    3340  C  CB   .  THR  B  2  193  ?  -25.644   65.116   19.015  1.00  13.01  ?  200  THR  A  CB   1  
ATOM    3341  O  OG1  .  THR  B  2  193  ?  -26.759   65.972   19.254  1.00  12.39  ?  200  THR  A  OG1  1  
ATOM    3342  C  CG2  .  THR  B  2  193  ?  -24.536   65.421   19.998  1.00  13.00  ?  200  THR  A  CG2  1  
ATOM    3343  N  N    .  ASP  B  2  194  ?  -26.802   63.712   16.594  1.00  14.61  ?  201  ASP  A  N    1  
ATOM    3344  C  CA   .  ASP  B  2  194  ?  -27.911   63.298   15.689  1.00  14.71  ?  201  ASP  A  CA   1  
ATOM    3345  C  C    .  ASP  B  2  194  ?  -29.114   64.219   15.943  1.00  14.55  ?  201  ASP  A  C    1  
ATOM    3346  O  O    .  ASP  B  2  194  ?  -29.849   64.483   14.979  1.00  14.23  ?  201  ASP  A  O    1  
ATOM    3347  C  CB   .  ASP  B  2  194  ?  -28.231   61.801   15.826  1.00  15.00  ?  201  ASP  A  CB   1  
ATOM    3348  C  CG   .  ASP  B  2  194  ?  -27.485   60.892   14.850  1.00  15.14  ?  201  ASP  A  CG   1  
ATOM    3349  O  OD1  .  ASP  B  2  194  ?  -26.889   61.429   13.887  1.00  14.88  ?  201  ASP  A  OD1  1  
ATOM    3350  O  OD2  .  ASP  B  2  194  ?  -27.498   59.644   15.062  1.00  15.31  ?  201  ASP  A  OD2  1  
ATOM    3351  N  N    .  MET  B  2  195  ?  -29.266   64.731   17.173  1.00  14.73  ?  202  MET  A  N    1  
ATOM    3352  C  CA   .  MET  B  2  195  ?  -30.346   65.682   17.556  1.00  14.89  ?  202  MET  A  CA   1  
ATOM    3353  C  C    .  MET  B  2  195  ?  -30.088   67.057   16.916  1.00  15.68  ?  202  MET  A  C    1  
ATOM    3354  O  O    .  MET  B  2  195  ?  -31.061   67.769   16.697  1.00  16.34  ?  202  MET  A  O    1  
ATOM    3355  C  CB   .  MET  B  2  195  ?  -30.474   65.832   19.078  1.00  14.47  ?  202  MET  A  CB   1  
ATOM    3356  C  CG   .  MET  B  2  195  ?  -31.871   66.269   19.546  1.00  14.24  ?  202  MET  A  CG   1  
ATOM    3357  S  SD   .  MET  B  2  195  ?  -31.928   67.157   21.157  1.00  13.96  ?  202  MET  A  SD   1  
ATOM    3358  C  CE   .  MET  B  2  195  ?  -32.044   65.814   22.339  1.00  13.72  ?  202  MET  A  CE   1  
ATOM    3359  N  N    .  PHE  B  2  196  ?  -28.842   67.433   16.610  1.00  16.49  ?  203  PHE  A  N    1  
ATOM    3360  C  CA   .  PHE  B  2  196  ?  -28.520   68.734   15.963  1.00  16.91  ?  203  PHE  A  CA   1  
ATOM    3361  C  C    .  PHE  B  2  196  ?  -28.864   68.693   14.472  1.00  17.66  ?  203  PHE  A  C    1  
ATOM    3362  O  O    .  PHE  B  2  196  ?  -29.533   69.634   13.992  1.00  17.33  ?  203  PHE  A  O    1  
ATOM    3363  C  CB   .  PHE  B  2  196  ?  -27.045   69.100   16.113  1.00  17.09  ?  203  PHE  A  CB   1  
ATOM    3364  C  CG   .  PHE  B  2  196  ?  -26.654   70.349   15.364  1.00  17.47  ?  203  PHE  A  CG   1  
ATOM    3365  C  CD1  .  PHE  B  2  196  ?  -27.088   71.599   15.794  1.00  17.60  ?  203  PHE  A  CD1  1  
ATOM    3366  C  CD2  .  PHE  B  2  196  ?  -25.868   70.276   14.221  1.00  17.51  ?  203  PHE  A  CD2  1  
ATOM    3367  C  CE1  .  PHE  B  2  196  ?  -26.741   72.746   15.097  1.00  17.63  ?  203  PHE  A  CE1  1  
ATOM    3368  C  CE2  .  PHE  B  2  196  ?  -25.517   71.426   13.527  1.00  17.57  ?  203  PHE  A  CE2  1  
ATOM    3369  C  CZ   .  PHE  B  2  196  ?  -25.956   72.656   13.965  1.00  17.68  ?  203  PHE  A  CZ   1  
ATOM    3370  N  N    .  HIS  B  2  197  ?  -28.393   67.656   13.764  1.00  18.83  ?  204  HIS  A  N    1  
ATOM    3371  C  CA   .  HIS  B  2  197  ?  -28.600   67.446   12.300  1.00  19.65  ?  204  HIS  A  CA   1  
ATOM    3372  C  C    .  HIS  B  2  197  ?  -30.110   67.305   12.027  1.00  20.74  ?  204  HIS  A  C    1  
ATOM    3373  O  O    .  HIS  B  2  197  ?  -30.578   67.828   10.995  1.00  20.71  ?  204  HIS  A  O    1  
ATOM    3374  C  CB   .  HIS  B  2  197  ?  -27.706   66.296   11.779  1.00  19.11  ?  204  HIS  A  CB   1  
ATOM    3375  C  CG   .  HIS  B  2  197  ?  -26.241   66.597   11.881  1.00  18.87  ?  204  HIS  A  CG   1  
ATOM    3376  N  ND1  .  HIS  B  2  197  ?  -25.323   65.701   12.410  1.00  18.82  ?  204  HIS  A  ND1  1  
ATOM    3377  C  CD2  .  HIS  B  2  197  ?  -25.531   67.708   11.577  1.00  18.56  ?  204  HIS  A  CD2  1  
ATOM    3378  C  CE1  .  HIS  B  2  197  ?  -24.116   66.240   12.413  1.00  18.11  ?  204  HIS  A  CE1  1  
ATOM    3379  N  NE2  .  HIS  B  2  197  ?  -24.219   67.471   11.917  1.00  18.28  ?  204  HIS  A  NE2  1  
ATOM    3380  N  N    .  ASP  B  2  198  ?  -30.848   66.687   12.956  1.00  22.05  ?  205  ASP  A  N    1  
ATOM    3381  C  CA   .  ASP  B  2  198  ?  -32.337   66.643   13.007  1.00  22.79  ?  205  ASP  A  CA   1  
ATOM    3382  C  C    .  ASP  B  2  198  ?  -32.926   68.072   12.940  1.00  23.90  ?  205  ASP  A  C    1  
ATOM    3383  O  O    .  ASP  B  2  198  ?  -33.875   68.294   12.159  1.00  23.51  ?  205  ASP  A  O    1  
ATOM    3384  C  CB   .  ASP  B  2  198  ?  -32.770   65.920   14.287  1.00  22.80  ?  205  ASP  A  CB   1  
ATOM    3385  C  CG   .  ASP  B  2  198  ?  -34.028   65.080   14.173  1.00  23.34  ?  205  ASP  A  CG   1  
ATOM    3386  O  OD1  .  ASP  B  2  198  ?  -34.612   65.055   13.066  1.00  24.03  ?  205  ASP  A  OD1  1  
ATOM    3387  O  OD2  .  ASP  B  2  198  ?  -34.407   64.444   15.200  1.00  22.87  ?  205  ASP  A  OD2  1  
ATOM    3388  N  N    .  VAL  B  2  199  ?  -32.384   69.013   13.727  1.00  25.00  ?  206  VAL  A  N    1  
ATOM    3389  C  CA   .  VAL  B  2  199  ?  -32.900   70.412   13.893  1.00  25.52  ?  206  VAL  A  CA   1  
ATOM    3390  C  C    .  VAL  B  2  199  ?  -32.310   71.310   12.799  1.00  25.50  ?  206  VAL  A  C    1  
ATOM    3391  O  O    .  VAL  B  2  199  ?  -32.995   72.275   12.376  1.00  25.46  ?  206  VAL  A  O    1  
ATOM    3392  C  CB   .  VAL  B  2  199  ?  -32.562   70.998   15.283  1.00  25.51  ?  206  VAL  A  CB   1  
ATOM    3393  C  CG1  .  VAL  B  2  199  ?  -33.451   72.183   15.646  1.00  25.65  ?  206  VAL  A  CG1  1  
ATOM    3394  C  CG2  .  VAL  B  2  199  ?  -32.620   69.947   16.373  1.00  25.24  ?  206  VAL  A  CG2  1  
ATOM    3395  N  N    .  SER  B  2  200  ?  -31.069   71.043   12.387  1.00  25.78  ?  207  SER  A  N    1  
ATOM    3396  C  CA   .  SER  B  2  200  ?  -30.344   71.876   11.393  1.00  26.18  ?  207  SER  A  CA   1  
ATOM    3397  C  C    .  SER  B  2  200  ?  -31.164   71.950   10.098  1.00  26.27  ?  207  SER  A  C    1  
ATOM    3398  O  O    .  SER  B  2  200  ?  -30.823   72.789    9.270  1.00  25.78  ?  207  SER  A  O    1  
ATOM    3399  C  CB   .  SER  B  2  200  ?  -28.899   71.425   11.180  1.00  25.86  ?  207  SER  A  CB   1  
ATOM    3400  O  OG   .  SER  B  2  200  ?  -28.800   70.164   10.530  1.00  25.76  ?  207  SER  A  OG   1  
ATOM    3401  N  N    .  GLN  B  2  201  ?  -32.219   71.132    9.957  1.00  27.76  ?  208  GLN  A  N    1  
ATOM    3402  C  CA   .  GLN  B  2  201  ?  -33.291   71.289    8.926  1.00  28.97  ?  208  GLN  A  CA   1  
ATOM    3403  C  C    .  GLN  B  2  201  ?  -33.816   72.738    8.925  1.00  29.17  ?  208  GLN  A  C    1  
ATOM    3404  O  O    .  GLN  B  2  201  ?  -33.869   73.354    7.833  1.00  30.02  ?  208  GLN  A  O    1  
ATOM    3405  C  CB   .  GLN  B  2  201  ?  -34.465   70.335    9.186  1.00  29.01  ?  208  GLN  A  CB   1  
ATOM    3406  C  CG   .  GLN  B  2  201  ?  -34.101   68.858    9.101  1.00  29.72  ?  208  GLN  A  CG   1  
ATOM    3407  C  CD   .  GLN  B  2  201  ?  -34.641   68.152    7.881  1.00  29.81  ?  208  GLN  A  CD   1  
ATOM    3408  O  OE1  .  GLN  B  2  201  ?  -35.516   68.661    7.181  1.00  30.15  ?  208  GLN  A  OE1  1  
ATOM    3409  N  NE2  .  GLN  B  2  201  ?  -34.134   66.950    7.639  1.00  28.73  ?  208  GLN  A  NE2  1  
ATOM    3410  N  N    .  HIS  B  2  202  ?  -34.166   73.272   10.102  1.00  27.68  ?  209  HIS  A  N    1  
ATOM    3411  C  CA   .  HIS  B  2  202  ?  -34.976   74.509   10.263  1.00  26.30  ?  209  HIS  A  CA   1  
ATOM    3412  C  C    .  HIS  B  2  202  ?  -34.100   75.661   10.783  1.00  22.93  ?  209  HIS  A  C    1  
ATOM    3413  O  O    .  HIS  B  2  202  ?  -33.714   75.606   11.962  1.00  19.16  ?  209  HIS  A  O    1  
ATOM    3414  C  CB   .  HIS  B  2  202  ?  -36.195   74.193   11.146  1.00  28.23  ?  209  HIS  A  CB   1  
ATOM    3415  C  CG   .  HIS  B  2  202  ?  -36.750   72.806   11.005  1.00  29.82  ?  209  HIS  A  CG   1  
ATOM    3416  N  ND1  .  HIS  B  2  202  ?  -36.960   71.969   12.098  1.00  31.53  ?  209  HIS  A  ND1  1  
ATOM    3417  C  CD2  .  HIS  B  2  202  ?  -37.154   72.102    9.927  1.00  30.84  ?  209  HIS  A  CD2  1  
ATOM    3418  C  CE1  .  HIS  B  2  202  ?  -37.463   70.817   11.694  1.00  31.33  ?  209  HIS  A  CE1  1  
ATOM    3419  N  NE2  .  HIS  B  2  202  ?  -37.578   70.868   10.370  1.00  31.68  ?  209  HIS  A  NE2  1  
ATOM    3420  N  N    .  THR  B  2  203  ?  -32.448   69.391    1.052  1.00  28.41  ?  216  THR  A  N    1  
ATOM    3421  C  CA   .  THR  B  2  203  ?  -32.117   70.672    0.369  1.00  29.60  ?  216  THR  A  CA   1  
ATOM    3422  C  C    .  THR  B  2  203  ?  -30.630   70.970    0.510  1.00  30.59  ?  216  THR  A  C    1  
ATOM    3423  O  O    .  THR  B  2  203  ?  -29.963   71.177   -0.510  1.00  29.93  ?  216  THR  A  O    1  
ATOM    3424  C  CB   .  THR  B  2  203  ?  -32.787   71.900    1.003  1.00  29.65  ?  216  THR  A  CB   1  
ATOM    3425  O  OG1  .  THR  B  2  203  ?  -33.705   71.491    2.022  1.00  28.02  ?  216  THR  A  OG1  1  
ATOM    3426  C  CG2  .  THR  B  2  203  ?  -33.427   72.776   -0.054  1.00  29.49  ?  216  THR  A  CG2  1  
ATOM    3427  N  N    .  TYR  B  2  204  ?  -30.195   71.038    1.770  1.00  33.42  ?  217  TYR  A  N    1  
ATOM    3428  C  CA   .  TYR  B  2  204  ?  -28.821   71.335    2.249  1.00  34.46  ?  217  TYR  A  CA   1  
ATOM    3429  C  C    .  TYR  B  2  204  ?  -28.317   70.115    3.040  1.00  31.89  ?  217  TYR  A  C    1  
ATOM    3430  O  O    .  TYR  B  2  204  ?  -28.903   69.792    4.088  1.00  31.29  ?  217  TYR  A  O    1  
ATOM    3431  C  CB   .  TYR  B  2  204  ?  -28.844   72.622    3.088  1.00  37.31  ?  217  TYR  A  CB   1  
ATOM    3432  C  CG   .  TYR  B  2  204  ?  -28.717   73.908    2.304  1.00  39.70  ?  217  TYR  A  CG   1  
ATOM    3433  C  CD1  .  TYR  B  2  204  ?  -27.569   74.167    1.569  1.00  41.77  ?  217  TYR  A  CD1  1  
ATOM    3434  C  CD2  .  TYR  B  2  204  ?  -29.710   74.879    2.317  1.00  39.22  ?  217  TYR  A  CD2  1  
ATOM    3435  C  CE1  .  TYR  B  2  204  ?  -27.415   75.343    0.854  1.00  40.84  ?  217  TYR  A  CE1  1  
ATOM    3436  C  CE2  .  TYR  B  2  204  ?  -29.568   76.065    1.615  1.00  38.81  ?  217  TYR  A  CE2  1  
ATOM    3437  C  CZ   .  TYR  B  2  204  ?  -28.419   76.292    0.879  1.00  39.83  ?  217  TYR  A  CZ   1  
ATOM    3438  O  OH   .  TYR  B  2  204  ?  -28.240   77.440    0.174  1.00  39.36  ?  217  TYR  A  OH   1  
ATOM    3439  N  N    .  THR  B  2  205  ?  -27.205   69.503    2.623  1.00  28.56  ?  218  THR  A  N    1  
ATOM    3440  C  CA   .  THR  B  2  205  ?  -26.646   68.380    3.429  1.00  26.21  ?  218  THR  A  CA   1  
ATOM    3441  C  C    .  THR  B  2  205  ?  -26.390   68.850    4.868  1.00  24.73  ?  218  THR  A  C    1  
ATOM    3442  O  O    .  THR  B  2  205  ?  -26.013   70.022    5.050  1.00  24.59  ?  218  THR  A  O    1  
ATOM    3443  C  CB   .  THR  B  2  205  ?  -25.378   67.795    2.793  1.00  25.62  ?  218  THR  A  CB   1  
ATOM    3444  O  OG1  .  THR  B  2  205  ?  -24.245   68.295    3.505  1.00  25.28  ?  218  THR  A  OG1  1  
ATOM    3445  C  CG2  .  THR  B  2  205  ?  -25.257   68.114    1.318  1.00  25.20  ?  218  THR  A  CG2  1  
ATOM    3446  N  N    .  PRO  B  2  206  ?  -26.573   67.988    5.894  1.00  24.33  ?  219  PRO  A  N    1  
ATOM    3447  C  CA   .  PRO  B  2  206  ?  -26.294   68.360    7.286  1.00  25.53  ?  219  PRO  A  CA   1  
ATOM    3448  C  C    .  PRO  B  2  206  ?  -24.911   69.009    7.435  1.00  26.45  ?  219  PRO  A  C    1  
ATOM    3449  O  O    .  PRO  B  2  206  ?  -24.819   70.016    8.106  1.00  25.07  ?  219  PRO  A  O    1  
ATOM    3450  C  CB   .  PRO  B  2  206  ?  -26.323   67.013    8.020  1.00  25.02  ?  219  PRO  A  CB   1  
ATOM    3451  C  CG   .  PRO  B  2  206  ?  -27.292   66.184    7.211  1.00  24.37  ?  219  PRO  A  CG   1  
ATOM    3452  C  CD   .  PRO  B  2  206  ?  -27.067   66.614    5.776  1.00  24.51  ?  219  PRO  A  CD   1  
ATOM    3453  N  N    .  GLU  B  2  207  ?  -23.876   68.413    6.836  1.00  27.12  ?  220  GLU  A  N    1  
ATOM    3454  C  CA   .  GLU  B  2  207  ?  -22.531   69.048    6.868  1.00  26.64  ?  220  GLU  A  CA   1  
ATOM    3455  C  C    .  GLU  B  2  207  ?  -22.695   70.486    6.373  1.00  26.25  ?  220  GLU  A  C    1  
ATOM    3456  O  O    .  GLU  B  2  207  ?  -22.411   71.414    7.156  1.00  27.25  ?  220  GLU  A  O    1  
ATOM    3457  C  CB   .  GLU  B  2  207  ?  -21.547   68.262    6.002  1.00  27.59  ?  220  GLU  A  CB   1  
ATOM    3458  C  CG   .  GLU  B  2  207  ?  -20.402   69.105    5.468  1.00  28.84  ?  220  GLU  A  CG   1  
ATOM    3459  C  CD   .  GLU  B  2  207  ?  -20.575   69.552    4.027  1.00  28.62  ?  220  GLU  A  CD   1  
ATOM    3460  O  OE1  .  GLU  B  2  207  ?  -19.741   70.345    3.551  1.00  27.46  ?  220  GLU  A  OE1  1  
ATOM    3461  O  OE2  .  GLU  B  2  207  ?  -21.549   69.109    3.387  1.00  28.53  ?  220  GLU  A  OE2  1  
ATOM    3462  N  N    .  GLU  B  2  208  ?  -23.131   70.656    5.122  1.00  24.81  ?  221  GLU  A  N    1  
ATOM    3463  C  CA   .  GLU  B  2  208  ?  -23.422   72.019    4.591  1.00  23.55  ?  221  GLU  A  CA   1  
ATOM    3464  C  C    .  GLU  B  2  208  ?  -24.071   72.857    5.697  1.00  22.52  ?  221  GLU  A  C    1  
ATOM    3465  O  O    .  GLU  B  2  208  ?  -23.647   74.001    5.914  1.00  21.69  ?  221  GLU  A  O    1  
ATOM    3466  C  CB   .  GLU  B  2  208  ?  -24.371   71.978    3.388  1.00  23.85  ?  221  GLU  A  CB   1  
ATOM    3467  C  CG   .  GLU  B  2  208  ?  -23.928   71.055    2.266  1.00  23.87  ?  221  GLU  A  CG   1  
ATOM    3468  C  CD   .  GLU  B  2  208  ?  -24.121   71.611    0.867  1.00  23.84  ?  221  GLU  A  CD   1  
ATOM    3469  O  OE1  .  GLU  B  2  208  ?  -25.293   71.668    0.396  1.00  23.70  ?  221  GLU  A  OE1  1  
ATOM    3470  O  OE2  .  GLU  B  2  208  ?  -23.092   71.988    0.255  1.00  22.82  ?  221  GLU  A  OE2  1  
ATOM    3471  N  N    .  ARG  B  2  209  ?  -25.058   72.282    6.379  1.00  22.29  ?  222  ARG  A  N    1  
ATOM    3472  C  CA   .  ARG  B  2  209  ?  -25.835   72.957    7.446  1.00  22.04  ?  222  ARG  A  CA   1  
ATOM    3473  C  C    .  ARG  B  2  209  ?  -24.907   73.327    8.612  1.00  21.58  ?  222  ARG  A  C    1  
ATOM    3474  O  O    .  ARG  B  2  209  ?  -24.911   74.510    8.991  1.00  20.66  ?  222  ARG  A  O    1  
ATOM    3475  C  CB   .  ARG  B  2  209  ?  -27.030   72.080    7.819  1.00  22.31  ?  222  ARG  A  CB   1  
ATOM    3476  C  CG   .  ARG  B  2  209  ?  -28.275   72.395    7.003  1.00  22.75  ?  222  ARG  A  CG   1  
ATOM    3477  C  CD   .  ARG  B  2  209  ?  -29.124   71.182    6.674  1.00  23.85  ?  222  ARG  A  CD   1  
ATOM    3478  N  NE   .  ARG  B  2  209  ?  -29.438   70.325    7.822  1.00  25.19  ?  222  ARG  A  NE   1  
ATOM    3479  C  CZ   .  ARG  B  2  209  ?  -30.008   69.114    7.756  1.00  25.73  ?  222  ARG  A  CZ   1  
ATOM    3480  N  NH1  .  ARG  B  2  209  ?  -30.230   68.429    8.863  1.00  25.17  ?  222  ARG  A  NH1  1  
ATOM    3481  N  NH2  .  ARG  B  2  209  ?  -30.335   68.574    6.593  1.00  26.91  ?  222  ARG  A  NH2  1  
ATOM    3482  N  N    .  GLN  B  2  210  ?  -24.108   72.396    9.143  1.00  21.97  ?  223  GLN  A  N    1  
ATOM    3483  C  CA   .  GLN  B  2  210  ?  -23.240   72.688   10.325  1.00  23.20  ?  223  GLN  A  CA   1  
ATOM    3484  C  C    .  GLN  B  2  210  ?  -22.125   73.685    9.929  1.00  24.83  ?  223  GLN  A  C    1  
ATOM    3485  O  O    .  GLN  B  2  210  ?  -21.889   74.632   10.724  1.00  25.36  ?  223  GLN  A  O    1  
ATOM    3486  C  CB   .  GLN  B  2  210  ?  -22.731   71.403   10.997  1.00  22.61  ?  223  GLN  A  CB   1  
ATOM    3487  C  CG   .  GLN  B  2  210  ?  -21.317   70.970   10.616  1.00  22.22  ?  223  GLN  A  CG   1  
ATOM    3488  C  CD   .  GLN  B  2  210  ?  -20.832   69.805   11.448  1.00  21.59  ?  223  GLN  A  CD   1  
ATOM    3489  O  OE1  .  GLN  B  2  210  ?  -21.518   68.800   11.618  1.00  20.32  ?  223  GLN  A  OE1  1  
ATOM    3490  N  NE2  .  GLN  B  2  210  ?  -19.631   69.933   11.987  1.00  21.80  ?  223  GLN  A  NE2  1  
ATOM    3491  N  N    .  LYS  B  2  211  ?  -21.474   73.516    8.761  1.00  25.59  ?  224  LYS  A  N    1  
ATOM    3492  C  CA   .  LYS  B  2  211  ?  -20.444   74.463    8.222  1.00  25.13  ?  224  LYS  A  CA   1  
ATOM    3493  C  C    .  LYS  B  2  211  ?  -20.965   75.889    8.371  1.00  24.27  ?  224  LYS  A  C    1  
ATOM    3494  O  O    .  LYS  B  2  211  ?  -20.203   76.746    8.847  1.00  23.67  ?  224  LYS  A  O    1  
ATOM    3495  C  CB   .  LYS  B  2  211  ?  -20.111   74.233    6.741  1.00  25.47  ?  224  LYS  A  CB   1  
ATOM    3496  C  CG   .  LYS  B  2  211  ?  -19.267   72.996    6.446  1.00  26.55  ?  224  LYS  A  CG   1  
ATOM    3497  C  CD   .  LYS  B  2  211  ?  -18.653   72.951    5.058  1.00  26.59  ?  224  LYS  A  CD   1  
ATOM    3498  C  CE   .  LYS  B  2  211  ?  -17.455   73.862    4.893  1.00  26.88  ?  224  LYS  A  CE   1  
ATOM    3499  N  NZ   .  LYS  B  2  211  ?  -17.816   75.126    4.213  1.00  26.95  ?  224  LYS  A  NZ   1  
ATOM    3500  N  N    .  MET  B  2  212  ?  -22.224   76.101    7.976  1.00  24.55  ?  225  MET  A  N    1  
ATOM    3501  C  CA   .  MET  B  2  212  ?  -22.940   77.405    8.064  1.00  24.77  ?  225  MET  A  CA   1  
ATOM    3502  C  C    .  MET  B  2  212  ?  -23.219   77.733    9.539  1.00  24.40  ?  225  MET  A  C    1  
ATOM    3503  O  O    .  MET  B  2  212  ?  -22.903   78.888    9.951  1.00  25.63  ?  225  MET  A  O    1  
ATOM    3504  C  CB   .  MET  B  2  212  ?  -24.250   77.383    7.264  1.00  24.14  ?  225  MET  A  CB   1  
ATOM    3505  C  CG   .  MET  B  2  212  ?  -24.038   77.311    5.758  1.00  23.69  ?  225  MET  A  CG   1  
ATOM    3506  S  SD   .  MET  B  2  212  ?  -25.437   76.524    4.920  1.00  23.40  ?  225  MET  A  SD   1  
ATOM    3507  C  CE   .  MET  B  2  212  ?  -24.681   75.943    3.400  1.00  23.85  ?  225  MET  A  CE   1  
ATOM    3508  N  N    .  ALA  B  2  213  ?  -23.749   76.765   10.305  1.00  22.32  ?  226  ALA  A  N    1  
ATOM    3509  C  CA   .  ALA  B  2  213  ?  -24.048   76.907   11.751  1.00  21.03  ?  226  ALA  A  CA   1  
ATOM    3510  C  C    .  ALA  B  2  213  ?  -22.807   77.425   12.490  1.00  20.10  ?  226  ALA  A  C    1  
ATOM    3511  O  O    .  ALA  B  2  213  ?  -22.975   78.290   13.342  1.00  20.02  ?  226  ALA  A  O    1  
ATOM    3512  C  CB   .  ALA  B  2  213  ?  -24.531   75.602   12.322  1.00  21.05  ?  226  ALA  A  CB   1  
ATOM    3513  N  N    .  ALA  B  2  214  ?  -21.613   76.947   12.134  1.00  19.51  ?  227  ALA  A  N    1  
ATOM    3514  C  CA   .  ALA  B  2  214  ?  -20.307   77.426   12.646  1.00  19.20  ?  227  ALA  A  CA   1  
ATOM    3515  C  C    .  ALA  B  2  214  ?  -20.221   78.965   12.617  1.00  19.20  ?  227  ALA  A  C    1  
ATOM    3516  O  O    .  ALA  B  2  214  ?  -19.761   79.514   13.628  1.00  19.23  ?  227  ALA  A  O    1  
ATOM    3517  C  CB   .  ALA  B  2  214  ?  -19.182   76.794   11.860  1.00  19.20  ?  227  ALA  A  CB   1  
ATOM    3518  N  N    .  HIS  B  2  215  ?  -20.632   79.641   11.531  1.00  19.26  ?  228  HIS  A  N    1  
ATOM    3519  C  CA   .  HIS  B  2  215  ?  -20.579   81.127   11.391  1.00  19.93  ?  228  HIS  A  CA   1  
ATOM    3520  C  C    .  HIS  B  2  215  ?  -21.326   81.816   12.546  1.00  19.92  ?  228  HIS  A  C    1  
ATOM    3521  O  O    .  HIS  B  2  215  ?  -20.878   82.905   12.973  1.00  19.55  ?  228  HIS  A  O    1  
ATOM    3522  C  CB   .  HIS  B  2  215  ?  -21.159   81.595   10.049  1.00  20.69  ?  228  HIS  A  CB   1  
ATOM    3523  C  CG   .  HIS  B  2  215  ?  -20.306   81.285    8.869  1.00  21.42  ?  228  HIS  A  CG   1  
ATOM    3524  N  ND1  .  HIS  B  2  215  ?  -20.372   80.067    8.210  1.00  21.72  ?  228  HIS  A  ND1  1  
ATOM    3525  C  CD2  .  HIS  B  2  215  ?  -19.382   82.023    8.221  1.00  21.49  ?  228  HIS  A  CD2  1  
ATOM    3526  C  CE1  .  HIS  B  2  215  ?  -19.509   80.059    7.214  1.00  21.45  ?  228  HIS  A  CE1  1  
ATOM    3527  N  NE2  .  HIS  B  2  215  ?  -18.891   81.246    7.200  1.00  21.76  ?  228  HIS  A  NE2  1  
ATOM    3528  N  N    .  ALA  B  2  216  ?  -22.428   81.217   13.020  1.00  20.17  ?  229  ALA  A  N    1  
ATOM    3529  C  CA   .  ALA  B  2  216  ?  -23.312   81.730   14.102  1.00  20.41  ?  229  ALA  A  CA   1  
ATOM    3530  C  C    .  ALA  B  2  216  ?  -22.504   82.177   15.331  1.00  20.48  ?  229  ALA  A  C    1  
ATOM    3531  O  O    .  ALA  B  2  216  ?  -22.931   83.149   15.994  1.00  19.68  ?  229  ALA  A  O    1  
ATOM    3532  C  CB   .  ALA  B  2  216  ?  -24.323   80.674   14.503  1.00  20.39  ?  229  ALA  A  CB   1  
ATOM    3533  N  N    .  SER  B  2  217  ?  -21.420   81.454   15.656  1.00  21.09  ?  230  SER  A  N    1  
ATOM    3534  C  CA   .  SER  B  2  217  ?  -20.618   81.617   16.900  1.00  20.60  ?  230  SER  A  CA   1  
ATOM    3535  C  C    .  SER  B  2  217  ?  -19.621   82.753   16.705  1.00  19.78  ?  230  SER  A  C    1  
ATOM    3536  O  O    .  SER  B  2  217  ?  -19.066   82.919   15.623  1.00  18.92  ?  230  SER  A  O    1  
ATOM    3537  C  CB   .  SER  B  2  217  ?  -19.924   80.328   17.313  1.00  20.46  ?  230  SER  A  CB   1  
ATOM    3538  O  OG   .  SER  B  2  217  ?  -19.348   80.442   18.614  1.00  20.22  ?  230  SER  A  OG   1  
ATOM    3539  N  N    .  PRO  B  2  218  ?  -19.386   83.581   17.746  1.00  19.59  ?  231  PRO  A  N    1  
ATOM    3540  C  CA   .  PRO  B  2  218  ?  -18.325   84.583   17.694  1.00  19.14  ?  231  PRO  A  CA   1  
ATOM    3541  C  C    .  PRO  B  2  218  ?  -16.974   83.863   17.602  1.00  18.30  ?  231  PRO  A  C    1  
ATOM    3542  O  O    .  PRO  B  2  218  ?  -16.030   84.452   17.098  1.00  18.03  ?  231  PRO  A  O    1  
ATOM    3543  C  CB   .  PRO  B  2  218  ?  -18.489   85.380   19.000  1.00  19.50  ?  231  PRO  A  CB   1  
ATOM    3544  C  CG   .  PRO  B  2  218  ?  -19.242   84.443   19.930  1.00  19.65  ?  231  PRO  A  CG   1  
ATOM    3545  C  CD   .  PRO  B  2  218  ?  -20.118   83.600   19.025  1.00  19.67  ?  231  PRO  A  CD   1  
ATOM    3546  N  N    .  LEU  B  2  219  ?  -16.934   82.606   18.061  1.00  17.47  ?  232  LEU  A  N    1  
ATOM    3547  C  CA   .  LEU  B  2  219  ?  -15.738   81.726   17.976  1.00  17.38  ?  232  LEU  A  CA   1  
ATOM    3548  C  C    .  LEU  B  2  219  ?  -15.693   80.968   16.628  1.00  17.28  ?  232  LEU  A  C    1  
ATOM    3549  O  O    .  LEU  B  2  219  ?  -14.728   80.193   16.429  1.00  17.37  ?  232  LEU  A  O    1  
ATOM    3550  C  CB   .  LEU  B  2  219  ?  -15.747   80.778   19.184  1.00  16.70  ?  232  LEU  A  CB   1  
ATOM    3551  C  CG   .  LEU  B  2  219  ?  -15.548   81.420   20.560  1.00  16.20  ?  232  LEU  A  CG   1  
ATOM    3552  C  CD1  .  LEU  B  2  219  ?  -15.510   80.347   21.637  1.00  16.04  ?  232  LEU  A  CD1  1  
ATOM    3553  C  CD2  .  LEU  B  2  219  ?  -14.276   82.251   20.619  1.00  16.03  ?  232  LEU  A  CD2  1  
ATOM    3554  N  N    .  HIS  B  2  220  ?  -16.659   81.202   15.723  1.00  16.87  ?  233  HIS  A  N    1  
ATOM    3555  C  CA   .  HIS  B  2  220  ?  -16.792   80.554   14.384  1.00  16.42  ?  233  HIS  A  CA   1  
ATOM    3556  C  C    .  HIS  B  2  220  ?  -16.382   79.076   14.456  1.00  15.37  ?  233  HIS  A  C    1  
ATOM    3557  O  O    .  HIS  B  2  220  ?  -15.402   78.707   13.805  1.00  14.96  ?  233  HIS  A  O    1  
ATOM    3558  C  CB   .  HIS  B  2  220  ?  -15.993   81.316   13.308  1.00  17.31  ?  233  HIS  A  CB   1  
ATOM    3559  C  CG   .  HIS  B  2  220  ?  -16.244   82.793   13.262  1.00  18.15  ?  233  HIS  A  CG   1  
ATOM    3560  N  ND1  .  HIS  B  2  220  ?  -17.219   83.360   12.439  1.00  18.37  ?  233  HIS  A  ND1  1  
ATOM    3561  C  CD2  .  HIS  B  2  220  ?  -15.637   83.822   13.907  1.00  18.15  ?  233  HIS  A  CD2  1  
ATOM    3562  C  CE1  .  HIS  B  2  220  ?  -17.212   84.670   12.604  1.00  18.23  ?  233  HIS  A  CE1  1  
ATOM    3563  N  NE2  .  HIS  B  2  220  ?  -16.239   84.980   13.488  1.00  18.11  ?  233  HIS  A  NE2  1  
ATOM    3564  N  N    .  ARG  B  2  221  ?  -17.088   78.275   15.257  1.00  14.91  ?  234  ARG  A  N    1  
ATOM    3565  C  CA   .  ARG  B  2  221  ?  -17.097   76.786   15.177  1.00  14.80  ?  234  ARG  A  CA   1  
ATOM    3566  C  C    .  ARG  B  2  221  ?  -18.355   76.219   15.857  1.00  14.61  ?  234  ARG  A  C    1  
ATOM    3567  O  O    .  ARG  B  2  221  ?  -19.119   76.981   16.500  1.00  14.83  ?  234  ARG  A  O    1  
ATOM    3568  C  CB   .  ARG  B  2  221  ?  -15.826   76.178   15.778  1.00  14.92  ?  234  ARG  A  CB   1  
ATOM    3569  C  CG   .  ARG  B  2  221  ?  -15.828   76.015   17.290  1.00  14.82  ?  234  ARG  A  CG   1  
ATOM    3570  C  CD   .  ARG  B  2  221  ?  -14.519   75.426   17.788  1.00  14.87  ?  234  ARG  A  CD   1  
ATOM    3571  N  NE   .  ARG  B  2  221  ?  -14.436   75.458   19.241  1.00  15.16  ?  234  ARG  A  NE   1  
ATOM    3572  C  CZ   .  ARG  B  2  221  ?  -15.127   74.673   20.068  1.00  15.34  ?  234  ARG  A  CZ   1  
ATOM    3573  N  NH1  .  ARG  B  2  221  ?  -15.959   73.754   19.599  1.00  15.75  ?  234  ARG  A  NH1  1  
ATOM    3574  N  NH2  .  ARG  B  2  221  ?  -14.971   74.799   21.373  1.00  15.08  ?  234  ARG  A  NH2  1  
ATOM    3575  N  N    .  ASN  B  2  222  ?  -18.579   74.916   15.705  1.00  14.00  ?  235  ASN  A  N    1  
ATOM    3576  C  CA   .  ASN  B  2  222  ?  -19.770   74.229   16.268  1.00  13.33  ?  235  ASN  A  CA   1  
ATOM    3577  C  C    .  ASN  B  2  222  ?  -19.471   73.878   17.729  1.00  12.75  ?  235  ASN  A  C    1  
ATOM    3578  O  O    .  ASN  B  2  222  ?  -18.298   73.817   18.095  1.00  12.65  ?  235  ASN  A  O    1  
ATOM    3579  C  CB   .  ASN  B  2  222  ?  -20.131   72.980   15.452  1.00  13.26  ?  235  ASN  A  CB   1  
ATOM    3580  C  CG   .  ASN  B  2  222  ?  -20.350   73.232   13.973  1.00  12.78  ?  235  ASN  A  CG   1  
ATOM    3581  O  OD1  .  ASN  B  2  222  ?  -21.183   74.051   13.594  1.00  12.60  ?  235  ASN  A  OD1  1  
ATOM    3582  N  ND2  .  ASN  B  2  222  ?  -19.634   72.504   13.133  1.00  12.25  ?  235  ASN  A  ND2  1  
ATOM    3583  N  N    .  GLY  B  2  223  ?  -20.498   73.636   18.530  1.00  12.50  ?  236  GLY  A  N    1  
ATOM    3584  C  CA   .  GLY  B  2  223  ?  -20.362   72.915   19.809  1.00  12.53  ?  236  GLY  A  CA   1  
ATOM    3585  C  C    .  GLY  B  2  223  ?  -20.310   71.417   19.561  1.00  12.51  ?  236  GLY  A  C    1  
ATOM    3586  O  O    .  GLY  B  2  223  ?  -21.043   70.950   18.661  1.00  12.31  ?  236  GLY  A  O    1  
ATOM    3587  N  N    .  PHE  B  2  224  ?  -19.455   70.695   20.299  1.00  12.63  ?  237  PHE  A  N    1  
ATOM    3588  C  CA   .  PHE  B  2  224  ?  -19.314   69.209   20.271  1.00  12.53  ?  237  PHE  A  CA   1  
ATOM    3589  C  C    .  PHE  B  2  224  ?  -19.507   68.694   21.696  1.00  12.42  ?  237  PHE  A  C    1  
ATOM    3590  O  O    .  PHE  B  2  224  ?  -19.317   69.451   22.651  1.00  12.10  ?  237  PHE  A  O    1  
ATOM    3591  C  CB   .  PHE  B  2  224  ?  -17.968   68.773   19.671  1.00  12.48  ?  237  PHE  A  CB   1  
ATOM    3592  C  CG   .  PHE  B  2  224  ?  -17.729   69.252   18.256  1.00  12.55  ?  237  PHE  A  CG   1
[truncated: 452,666 more chars]
