# Supplementary material for: Structural analysis of an anthrol reductase inspires enantioselective synthesis of enantiopure hydroxycycloketones and β-halohydrins
Source: Nat Commun. 2023 Jan 21;14:353. doi: 10.1038/s41467-023-36064-4 (PMC9867772; doi:10.1038/s41467-023-36064-4)
Supplement: Supplementary file 4 — Supplementary Data 1 [file 41467_2023_36064_MOESM4_ESM.zip › Supplementary Data 1/7YB2.cif]

data_XXXX
#

_cell.entry_id          XXXX
_cell.length_a          66.797
_cell.length_b          123.362
_cell.length_c          126.111
_cell.angle_alpha       90.00
_cell.angle_beta        90.00
_cell.angle_gamma       90.00
_cell.Z_PDB             8
_cell.pdbx_unique_axis  ?
#
_symmetry.entry_id                        XXXX
_symmetry.space_group_name_H-M            "P 2 21 21"
_symmetry.pdbx_full_space_group_name_H-M  ?
_symmetry.cell_setting                    ?
_symmetry.Int_Tables_number               ?
#
_atom_sites.entry_id                   XXXX
_atom_sites.fract_transf_matrix[1][1]  0.014971
_atom_sites.fract_transf_matrix[1][2]  0.000000
_atom_sites.fract_transf_matrix[1][3]  0.000000
_atom_sites.fract_transf_matrix[2][1]  -0.000000
_atom_sites.fract_transf_matrix[2][2]  0.008106
_atom_sites.fract_transf_matrix[2][3]  0.000000
_atom_sites.fract_transf_matrix[3][1]  0.000000
_atom_sites.fract_transf_matrix[3][2]  -0.000000
_atom_sites.fract_transf_matrix[3][3]  0.007930
_atom_sites.fract_transf_vector[1]     0.00000
_atom_sites.fract_transf_vector[2]     0.00000
_atom_sites.fract_transf_vector[3]     0.00000
#
_refine.pdbx_refine_id                          1
_refine.entry_id                                XXXX
_refine.pdbx_diffrn_id                          ?
_refine.pdbx_TLS_residual_ADP_flag              ?
_refine.ls_number_reflns_obs                    84089
_refine.ls_number_reflns_all                    ?
_refine.pdbx_ls_sigma_I                         ?
_refine.pdbx_ls_sigma_F                         ?
_refine.pdbx_data_cutoff_high_absF              ?
_refine.pdbx_data_cutoff_low_absF               ?
_refine.pdbx_data_cutoff_high_rms_absF          ?
_refine.ls_d_res_low                            45.89
_refine.ls_d_res_high                           1.85
_refine.ls_percent_reflns_obs                   98.31
_refine.ls_R_factor_obs                         0.15285
_refine.ls_R_factor_all                         ?
_refine.ls_R_factor_R_work                      0.15096
_refine.ls_R_factor_R_free                      0.18763
_refine.ls_R_factor_R_free_error                ?
_refine.ls_R_factor_R_free_error_details        ?
_refine.ls_percent_reflns_R_free                5.2
_refine.ls_number_reflns_R_free                 4568
_refine.ls_number_parameters                    ?
_refine.ls_number_restraints                    ?
_refine.occupancy_min                           ?
_refine.occupancy_max                           ?
_refine.correlation_coeff_Fo_to_Fc              0.966
_refine.correlation_coeff_Fo_to_Fc_free         0.952
_refine.B_iso_mean                              19.871
_refine.aniso_B[1][1]                           0.09
_refine.aniso_B[2][2]                           -0.04
_refine.aniso_B[3][3]                           -0.05
_refine.aniso_B[1][2]                           0.00
_refine.aniso_B[1][3]                           0.00
_refine.aniso_B[2][3]                           0.00
_refine.solvent_model_details                   MASK
_refine.solvent_model_param_ksol                ?
_refine.solvent_model_param_bsol                ?
_refine.pdbx_solvent_vdw_probe_radii            1.20
_refine.pdbx_solvent_ion_probe_radii            0.80
_refine.pdbx_solvent_shrinkage_radii            0.80
_refine.pdbx_ls_cross_valid_method              THROUGHOUT
_refine.details                                 "HYDROGENS HAVE BEEN ADDED IN THE RIDING POSITIONS"
_refine.pdbx_starting_model                     ?
_refine.pdbx_method_to_determine_struct         ?
_refine.pdbx_isotropic_thermal_model            ?
_refine.pdbx_stereochemistry_target_values      "MAXIMUM LIKELIHOOD"
_refine.pdbx_stereochem_target_val_spec_case    ?
_refine.pdbx_R_Free_selection_details           RANDOM
_refine.pdbx_overall_ESU_R                      0.121
_refine.pdbx_overall_ESU_R_Free                 0.115
_refine.overall_SU_ML                           0.075
_refine.pdbx_overall_phase_error                ?
_refine.overall_SU_B                            2.495
_refine.overall_SU_R_Cruickshank_DPI            ?
_refine.pdbx_overall_SU_R_free_Cruickshank_DPI  ?
_refine.pdbx_overall_SU_R_Blow_DPI              ?
_refine.pdbx_overall_SU_R_free_Blow_DPI         ?
#   #
loop_
_refine_ls_restr.type
_refine_ls_restr.dev_ideal
_refine_ls_restr.dev_ideal_target
_refine_ls_restr.weight
_refine_ls_restr.number
_refine_ls_restr.pdbx_refine_id
_refine_ls_restr.pdbx_restraint_function
r_bond_refined_d               0.012   0.013  ?   8392  .  ?  
r_bond_other_d                 0.001   0.017  ?   7627  .  ?  
r_angle_refined_deg            1.759   1.685  ?  11412  .  ?  
r_angle_other_deg              1.481   1.599  ?  17638  .  ?  
r_dihedral_angle_1_deg         7.005   5.000  ?   1043  .  ?  
r_dihedral_angle_2_deg        33.440  22.072  ?    415  .  ?  
r_dihedral_angle_3_deg        12.889  15.000  ?   1301  .  ?  
r_dihedral_angle_4_deg        15.119  15.000  ?     52  .  ?  
r_chiral_restr                 0.092   0.200  ?   1079  .  ?  
r_gen_planes_refined           0.009   0.020  ?   9440  .  ?  
r_gen_planes_other             0.001   0.020  ?   1772  .  ?  
r_nbd_refined                      ?       ?  ?      ?  .  ?  
r_nbd_other                        ?       ?  ?      ?  .  ?  
r_nbtor_refined                    ?       ?  ?      ?  .  ?  
r_nbtor_other                      ?       ?  ?      ?  .  ?  
r_xyhbond_nbd_refined              ?       ?  ?      ?  .  ?  
r_xyhbond_nbd_other                ?       ?  ?      ?  .  ?  
r_metal_ion_refined                ?       ?  ?      ?  .  ?  
r_metal_ion_other                  ?       ?  ?      ?  .  ?  
r_symmetry_vdw_refined             ?       ?  ?      ?  .  ?  
r_symmetry_vdw_other               ?       ?  ?      ?  .  ?  
r_symmetry_hbond_refined           ?       ?  ?      ?  .  ?  
r_symmetry_hbond_other             ?       ?  ?      ?  .  ?  
r_symmetry_metal_ion_refined       ?       ?  ?      ?  .  ?  
r_symmetry_metal_ion_other         ?       ?  ?      ?  .  ?  
r_mcbond_it                    1.825   1.919  ?   4181  .  ?  
r_mcbond_other                 1.825   1.918  ?   4180  .  ?  
r_mcangle_it                   2.634   2.865  ?   5221  .  ?  
r_mcangle_other                2.633   2.866  ?   5222  .  ?  
r_scbond_it                    2.709   2.281  ?   4211  .  ?  
r_scbond_other                 2.708   2.282  ?   4212  .  ?  
r_scangle_it                       ?       ?  ?      ?  .  ?  
r_scangle_other                4.053   3.309  ?   6192  .  ?  
r_long_range_B_refined         5.382  23.987  ?   9921  .  ?  
r_long_range_B_other           5.382  23.990  ?   9922  .  ?  
r_rigid_bond_restr                 ?       ?  ?      ?  .  ?  
r_sphericity_free                  ?       ?  ?      ?  .  ?  
r_sphericity_bonded                ?       ?  ?      ?  .  ?  
#
_refine_ls_shell.pdbx_refine_id                  .
_refine_ls_shell.pdbx_total_number_of_bins_used  20
_refine_ls_shell.d_res_high                      1.846
_refine_ls_shell.d_res_low                       1.894
_refine_ls_shell.number_reflns_R_work            5149
_refine_ls_shell.R_factor_R_work                 0.195
_refine_ls_shell.percent_reflns_obs              82.82
_refine_ls_shell.R_factor_R_free                 0.242
_refine_ls_shell.R_factor_R_free_error           ?
_refine_ls_shell.percent_reflns_R_free           ?
_refine_ls_shell.number_reflns_R_free            334
_refine_ls_shell.number_reflns_all               ?
_refine_ls_shell.R_factor_all                    ?
#
_refine_hist.pdbx_refine_id                  .
_refine_hist.cycle_id                        1
_refine_hist.pdbx_number_atoms_protein       ?
_refine_hist.pdbx_number_atoms_nucleic_acid  ?
_refine_hist.pdbx_number_atoms_ligand        ?
_refine_hist.number_atoms_solvent            ?
_refine_hist.number_atoms_total              8790
_refine_hist.d_res_high                      .
_refine_hist.d_res_low                       .
#   #
loop_
_atom_site.group_PDB
_atom_site.id
_atom_site.type_symbol
_atom_site.label_atom_id
_atom_site.label_alt_id
_atom_site.label_comp_id
_atom_site.label_asym_id
_atom_site.label_entity_id
_atom_site.label_seq_id
_atom_site.pdbx_PDB_ins_code
_atom_site.Cartn_x
_atom_site.Cartn_y
_atom_site.Cartn_z
_atom_site.occupancy
_atom_site.B_iso_or_equiv
_atom_site.pdbx_formal_charge
_atom_site.auth_seq_id
_atom_site.auth_comp_id
_atom_site.auth_asym_id
_atom_site.auth_atom_id
_atom_site.pdbx_PDB_model_num
ATOM       1  N  N    .  HIS  A  1    1  ?   23.202   63.818  145.221  1.00  58.13  ?     9  HIS  A  N    1  
ATOM       2  C  CA   .  HIS  A  1    1  ?   22.611   62.520  145.668  1.00  55.84  ?     9  HIS  A  CA   1  
ATOM       3  C  C    .  HIS  A  1    1  ?   21.352   62.813  146.492  1.00  55.77  ?     9  HIS  A  C    1  
ATOM       4  O  O    .  HIS  A  1    1  ?   21.469   63.530  147.506  1.00  54.25  ?     9  HIS  A  O    1  
ATOM       5  C  CB   .  HIS  A  1    1  ?   23.643   61.679  146.441  1.00  58.76  ?     9  HIS  A  CB   1  
ATOM       6  C  CG   .  HIS  A  1    1  ?   23.078   60.480  147.145  1.00  60.71  ?     9  HIS  A  CG   1  
ATOM       7  N  ND1  .  HIS  A  1    1  ?   22.619   59.351  146.461  1.00  59.29  ?     9  HIS  A  ND1  1  
ATOM       8  C  CD2  .  HIS  A  1    1  ?   22.903   60.220  148.465  1.00  55.18  ?     9  HIS  A  CD2  1  
ATOM       9  C  CE1  .  HIS  A  1    1  ?   22.187   58.458  147.337  1.00  55.61  ?     9  HIS  A  CE1  1  
ATOM      10  N  NE2  .  HIS  A  1    1  ?   22.351   58.969  148.574  1.00  50.85  ?     9  HIS  A  NE2  1  
ATOM      11  N  N    .  ILE  A  1    2  ?   20.192   62.310  146.049  1.00  50.95  ?    10  ILE  A  N    1  
ATOM      12  C  CA   .  ILE  A  1    2  ?   18.907   62.385  146.804  1.00  45.08  ?    10  ILE  A  CA   1  
ATOM      13  C  C    .  ILE  A  1    2  ?   18.820   61.121  147.638  1.00  43.50  ?    10  ILE  A  C    1  
ATOM      14  O  O    .  ILE  A  1    2  ?   18.922   60.025  147.081  1.00  42.37  ?    10  ILE  A  O    1  
ATOM      15  C  CB   .  ILE  A  1    2  ?   17.692   62.546  145.865  1.00  46.28  ?    10  ILE  A  CB   1  
ATOM      16  C  CG1  .  ILE  A  1    2  ?   17.843   63.803  145.002  1.00  46.19  ?    10  ILE  A  CG1  1  
ATOM      17  C  CG2  .  ILE  A  1    2  ?   16.378   62.521  146.653  1.00  41.07  ?    10  ILE  A  CG2  1  
ATOM      18  C  CD1  .  ILE  A  1    2  ?   16.629   64.154  144.173  1.00  46.41  ?    10  ILE  A  CD1  1  
ATOM      19  N  N    .  PRO  A  1    3  ?   18.709   61.243  148.983  1.00  37.97  ?    11  PRO  A  N    1  
ATOM      20  C  CA   .  PRO  A  1    3  ?   18.535   60.079  149.844  1.00  37.50  ?    11  PRO  A  CA   1  
ATOM      21  C  C    .  PRO  A  1    3  ?   17.525   59.070  149.263  1.00  31.79  ?    11  PRO  A  C    1  
ATOM      22  O  O    .  PRO  A  1    3  ?   16.414   59.408  148.894  1.00  31.91  ?    11  PRO  A  O    1  
ATOM      23  C  CB   .  PRO  A  1    3  ?   18.103   60.706  151.182  1.00  41.28  ?    11  PRO  A  CB   1  
ATOM      24  C  CG   .  PRO  A  1    3  ?   18.809   62.052  151.204  1.00  40.18  ?    11  PRO  A  CG   1  
ATOM      25  C  CD   .  PRO  A  1    3  ?   18.851   62.491  149.758  1.00  39.89  ?    11  PRO  A  CD   1  
ATOM      26  N  N    .  GLY  A  1    4  ?   18.015   57.855  149.068  1.00  26.60  ?    12  GLY  A  N    1  
ATOM      27  C  CA   .  GLY  A  1    4  ?   17.206   56.676  148.771  1.00  25.99  ?    12  GLY  A  CA   1  
ATOM      28  C  C    .  GLY  A  1    4  ?   17.050   56.466  147.286  1.00  23.01  ?    12  GLY  A  C    1  
ATOM      29  O  O    .  GLY  A  1    4  ?   16.365   55.512  146.926  1.00  24.21  ?    12  GLY  A  O    1  
ATOM      30  N  N    .  ARG  A  1    5  ?   17.616   57.337  146.444  1.00  21.51  ?    13  ARG  A  N    1  
ATOM      31  C  CA   .  ARG  A  1    5  ?   17.434   57.199  144.979  1.00  20.60  ?    13  ARG  A  CA   1  
ATOM      32  C  C    .  ARG  A  1    5  ?   18.570   56.366  144.389  1.00  20.06  ?    13  ARG  A  C    1  
ATOM      33  O  O    .  ARG  A  1    5  ?   19.571   56.117  145.053  1.00  17.57  ?    13  ARG  A  O    1  
ATOM      34  C  CB   .  ARG  A  1    5  ?   17.269   58.565  144.292  1.00  22.54  ?    13  ARG  A  CB   1  
ATOM      35  C  CG   .  ARG  A  1    5  ?   15.890   59.186  144.499  1.00  20.30  ?    13  ARG  A  CG   1  
ATOM      36  C  CD   .  ARG  A  1    5  ?   15.659   60.397  143.600  1.00  22.29  ?    13  ARG  A  CD   1  
ATOM      37  N  NE   .  ARG  A  1    5  ?   15.718   60.027  142.204  1.00  18.03  ?    13  ARG  A  NE   1  
ATOM      38  C  CZ   .  ARG  A  1    5  ?   14.717   59.482  141.509  1.00  19.74  ?    13  ARG  A  CZ   1  
ATOM      39  N  NH1  .  ARG  A  1    5  ?   13.536   59.244  142.065  1.00  19.19  ?    13  ARG  A  NH1  1  
ATOM      40  N  NH2  .  ARG  A  1    5  ?   14.920   59.112  140.266  1.00  17.80  ?    13  ARG  A  NH2  1  
ATOM      41  N  N    .  LEU  A  1    6  ?   18.376   55.905  143.155  1.00  17.25  ?    14  LEU  A  N    1  
ATOM      42  C  CA   .  LEU  A  1    6  ?   19.287   54.965  142.457  1.00  17.16  ?    14  LEU  A  CA   1  
ATOM      43  C  C    .  LEU  A  1    6  ?   19.681   55.535  141.097  1.00  17.71  ?    14  LEU  A  C    1  
ATOM      44  O  O    .  LEU  A  1    6  ?   20.023   54.757  140.187  1.00  16.99  ?    14  LEU  A  O    1  
ATOM      45  C  CB   .  LEU  A  1    6  ?   18.566   53.637  142.264  1.00  16.36  ?    14  LEU  A  CB   1  
ATOM      46  C  CG   .  LEU  A  1    6  ?   17.975   53.019  143.527  1.00  17.32  ?    14  LEU  A  CG   1  
ATOM      47  C  CD1  .  LEU  A  1    6  ?   17.159   51.795  143.140  1.00  17.37  ?    14  LEU  A  CD1  1  
ATOM      48  C  CD2  .  LEU  A  1    6  ?   19.088   52.632  144.497  1.00  17.29  ?    14  LEU  A  CD2  1  
ATOM      49  N  N    .  ASP  A  1    7  ?   19.668   56.849  140.960  1.00  18.85  ?    15  ASP  A  N    1  
ATOM      50  C  CA   .  ASP  A  1    7  ?   20.055   57.517  139.685  1.00  21.94  ?    15  ASP  A  CA   1  
ATOM      51  C  C    .  ASP  A  1    7  ?   21.406   56.991  139.220  1.00  20.70  ?    15  ASP  A  C    1  
ATOM      52  O  O    .  ASP  A  1    7  ?   22.331   56.905  140.036  1.00  22.54  ?    15  ASP  A  O    1  
ATOM      53  C  CB   .  ASP  A  1    7  ?   20.080   59.035  139.872  1.00  23.86  ?    15  ASP  A  CB   1  
ATOM      54  C  CG   .  ASP  A  1    7  ?   18.681   59.555  140.154  1.00  23.78  ?    15  ASP  A  CG   1  
ATOM      55  O  OD1  .  ASP  A  1    7  ?   17.793   59.327  139.317  1.00  23.75  ?    15  ASP  A  OD1  1  
ATOM      56  O  OD2  .  ASP  A  1    7  ?   18.461   60.060  141.257  1.00  25.13  ?    15  ASP  A  OD2  1  
ATOM      57  N  N    .  GLY  A  1    8  ?   21.485   56.590  137.959  1.00  22.02  ?    16  GLY  A  N    1  
ATOM      58  C  CA   .  GLY  A  1    8  ?   22.736   56.164  137.321  1.00  23.20  ?    16  GLY  A  CA   1  
ATOM      59  C  C    .  GLY  A  1    8  ?   23.034   54.700  137.538  1.00  22.96  ?    16  GLY  A  C    1  
ATOM      60  O  O    .  GLY  A  1    8  ?   24.066   54.289  137.043  1.00  24.27  ?    16  GLY  A  O    1  
ATOM      61  N  N    .  LYS  A  1    9  ?   22.202   53.965  138.290  1.00  18.77  ?    17  LYS  A  N    1  
ATOM      62  C  CA   .  LYS  A  1    9  ?   22.400   52.526  138.562  1.00  18.97  ?    17  LYS  A  CA   1  
ATOM      63  C  C    .  LYS  A  1    9  ?   21.580   51.711  137.574  1.00  17.42  ?    17  LYS  A  C    1  
ATOM      64  O  O    .  LYS  A  1    9  ?   20.563   52.234  137.010  1.00  16.09  ?    17  LYS  A  O    1  
ATOM      65  C  CB   .  LYS  A  1    9  ?   21.965   52.207  139.999  1.00  19.74  ?    17  LYS  A  CB   1  
ATOM      66  C  CG   .  LYS  A  1    9  ?   22.695   53.012  141.064  1.00  22.12  ?    17  LYS  A  CG   1  
ATOM      67  C  CD   .  LYS  A  1    9  ?   24.195   52.876  141.054  1.00  23.66  ?    17  LYS  A  CD   1  
ATOM      68  C  CE   .  LYS  A  1    9  ?   24.844   53.820  142.054  1.00  27.34  ?    17  LYS  A  CE   1  
ATOM      69  N  NZ   .  LYS  A  1    9  ?   26.325   53.777  141.951  1.00  28.25  ?    17  LYS  A  NZ   1  
ATOM      70  N  N    .  VAL  A  1   10  ?   21.996   50.467  137.394  1.00  16.38  ?    18  VAL  A  N    1  
ATOM      71  C  CA   .  VAL  A  1   10  ?   21.273   49.487  136.555  1.00  16.16  ?    18  VAL  A  CA   1  
ATOM      72  C  C    .  VAL  A  1   10  ?   20.891   48.309  137.456  1.00  16.71  ?    18  VAL  A  C    1  
ATOM      73  O  O    .  VAL  A  1   10  ?   21.781   47.817  138.199  1.00  15.92  ?    18  VAL  A  O    1  
ATOM      74  C  CB   .  VAL  A  1   10  ?   22.133   49.051  135.364  1.00  18.35  ?    18  VAL  A  CB   1  
ATOM      75  C  CG1  .  VAL  A  1   10  ?   21.339   48.129  134.461  1.00  19.60  ?    18  VAL  A  CG1  1  
ATOM      76  C  CG2  .  VAL  A  1   10  ?   22.675   50.258  134.595  1.00  19.62  ?    18  VAL  A  CG2  1  
ATOM      77  N  N    .  ALA  A  1   11  ?   19.618   47.923  137.415  1.00  14.74  ?    19  ALA  A  N    1  
ATOM      78  C  CA   .  ALA  A  1   11  ?   19.063   46.798  138.199  1.00  14.58  ?    19  ALA  A  CA   1  
ATOM      79  C  C    .  ALA  A  1   11  ?   18.521   45.715  137.285  1.00  15.34  ?    19  ALA  A  C    1  
ATOM      80  O  O    .  ALA  A  1   11  ?   18.072   46.027  136.179  1.00  16.67  ?    19  ALA  A  O    1  
ATOM      81  C  CB   .  ALA  A  1   11  ?   18.005   47.312  139.143  1.00  15.84  ?    19  ALA  A  CB   1  
ATOM      82  N  N    .  LEU  A  1   12  ?   18.489   44.476  137.791  1.00  13.59  ?    20  LEU  A  N    1  
ATOM      83  C  CA   .  LEU  A  1   12  ?   17.915   43.297  137.122  1.00  14.21  ?    20  LEU  A  CA   1  
ATOM      84  C  C    .  LEU  A  1   12  ?   17.081   42.588  138.175  1.00  14.11  ?    20  LEU  A  C    1  
ATOM      85  O  O    .  LEU  A  1   12  ?   17.560   42.464  139.309  1.00  13.23  ?    20  LEU  A  O    1  
ATOM      86  C  CB   .  LEU  A  1   12  ?   19.034   42.390  136.597  1.00  13.77  ?    20  LEU  A  CB   1  
ATOM      87  C  CG   .  LEU  A  1   12  ?   18.601   41.092  135.918  1.00  15.84  ?    20  LEU  A  CG   1  
ATOM      88  C  CD1  .  LEU  A  1   12  ?   19.673   40.626  134.949  1.00  17.84  ?    20  LEU  A  CD1  1  
ATOM      89  C  CD2  .  LEU  A  1   12  ?   18.324   39.979  136.901  1.00  16.55  ?    20  LEU  A  CD2  1  
ATOM      90  N  N    .  VAL  A  1   13  ?   15.852   42.242  137.830  1.00  13.53  ?    21  VAL  A  N    1  
ATOM      91  C  CA   .  VAL  A  1   13  ?   14.912   41.530  138.719  1.00  12.95  ?    21  VAL  A  CA   1  
ATOM      92  C  C    .  VAL  A  1   13  ?   14.448   40.282  137.987  1.00  13.27  ?    21  VAL  A  C    1  
ATOM      93  O  O    .  VAL  A  1   13  ?   13.826   40.418  136.892  1.00  10.69  ?    21  VAL  A  O    1  
ATOM      94  C  CB   .  VAL  A  1   13  ?   13.738   42.415  139.138  1.00  13.12  ?    21  VAL  A  CB   1  
ATOM      95  C  CG1  .  VAL  A  1   13  ?   12.910   41.716  140.215  1.00  13.17  ?    21  VAL  A  CG1  1  
ATOM      96  C  CG2  .  VAL  A  1   13  ?   14.209   43.792  139.593  1.00  13.52  ?    21  VAL  A  CG2  1  
ATOM      97  N  N    .  THR  A  1   14  ?   14.694   39.106  138.561  1.00  13.25  ?    22  THR  A  N    1  
ATOM      98  C  CA   .  THR  A  1   14  ?   14.182   37.863  137.947  1.00  13.85  ?    22  THR  A  CA   1  
ATOM      99  C  C    .  THR  A  1   14  ?   12.658   37.805  138.176  1.00  15.21  ?    22  THR  A  C    1  
ATOM     100  O  O    .  THR  A  1   14  ?   12.184   38.215  139.250  1.00  13.10  ?    22  THR  A  O    1  
ATOM     101  C  CB   .  THR  A  1   14  ?   14.932   36.619  138.425  1.00  14.72  ?    22  THR  A  CB   1  
ATOM     102  O  OG1  .  THR  A  1   14  ?   14.710   36.372  139.817  1.00  15.40  ?    22  THR  A  OG1  1  
ATOM     103  C  CG2  .  THR  A  1   14  ?   16.415   36.690  138.106  1.00  14.21  ?    22  THR  A  CG2  1  
ATOM     104  N  N    .  GLY  A  1   15  ?   11.902   37.293  137.205  1.00  14.26  ?    23  GLY  A  N    1  
ATOM     105  C  CA   .  GLY  A  1   15  ?   10.450   37.080  137.403  1.00  13.56  ?    23  GLY  A  CA   1  
ATOM     106  C  C    .  GLY  A  1   15  ?    9.736   38.397  137.643  1.00  13.06  ?    23  GLY  A  C    1  
ATOM     107  O  O    .  GLY  A  1   15  ?    8.925   38.467  138.562  1.00  13.70  ?    23  GLY  A  O    1  
ATOM     108  N  N    .  SER  A  1   16  ?   10.040   39.443  136.869  1.00  13.43  ?    24  SER  A  N    1  
ATOM     109  C  CA   .  SER  A  1   16  ?    9.519   40.811  137.117  1.00  13.33  ?    24  SER  A  CA   1  
ATOM     110  C  C    .  SER  A  1   16  ?    8.410   41.166  136.112  1.00  14.29  ?    24  SER  A  C    1  
ATOM     111  O  O    .  SER  A  1   16  ?    7.971   42.308  136.132  1.00  14.72  ?    24  SER  A  O    1  
ATOM     112  C  CB   .  SER  A  1   16  ?   10.598   41.878  137.195  1.00  13.58  ?    24  SER  A  CB   1  
ATOM     113  O  OG   .  SER  A  1   16  ?   11.614   41.698  136.206  1.00  14.63  ?    24  SER  A  OG   1  
ATOM     114  N  N    .  GLY  A  1   17  ?    7.875   40.196  135.367  1.00  14.61  ?    25  GLY  A  N    1  
ATOM     115  C  CA   .  GLY  A  1   17  ?    6.661   40.443  134.566  1.00  15.84  ?    25  GLY  A  CA   1  
ATOM     116  C  C    .  GLY  A  1   17  ?    5.428   40.641  135.438  1.00  15.96  ?    25  GLY  A  C    1  
ATOM     117  O  O    .  GLY  A  1   17  ?    4.473   41.236  134.951  1.00  14.98  ?    25  GLY  A  O    1  
ATOM     118  N  N    .  ARG  A  1   18  ?    5.388   40.028  136.625  1.00  14.80  ?    26  ARG  A  N    1  
ATOM     119  C  CA   .  ARG  A  1   18  ?    4.158   40.007  137.439  1.00  17.02  ?    26  ARG  A  CA   1  
ATOM     120  C  C    .  ARG  A  1   18  ?    4.516   39.826  138.910  1.00  16.17  ?    26  ARG  A  C    1  
ATOM     121  O  O    .  ARG  A  1   18  ?    5.717   39.578  139.218  1.00  16.29  ?    26  ARG  A  O    1  
ATOM     122  C  CB   .  ARG  A  1   18  ?    3.159   38.949  136.965  1.00  18.57  ?    26  ARG  A  CB   1  
ATOM     123  C  CG   .  ARG  A  1   18  ?    3.656   37.524  136.930  1.00  19.98  ?    26  ARG  A  CG   1  
ATOM     124  C  CD   .  ARG  A  1   18  ?    2.794   36.659  136.005  1.00  21.37  ?    26  ARG  A  CD   1  
ATOM     125  N  NE   .  ARG  A  1   18  ?    3.265   35.296  136.173  1.00  21.39  ?    26  ARG  A  NE   1  
ATOM     126  C  CZ   .  ARG  A  1   18  ?    2.825   34.456  137.103  1.00  22.04  ?    26  ARG  A  CZ   1  
ATOM     127  N  NH1  .  ARG  A  1   18  ?    1.851   34.822  137.917  1.00  22.65  ?    26  ARG  A  NH1  1  
ATOM     128  N  NH2  .  ARG  A  1   18  ?    3.349   33.253  137.217  1.00  22.20  ?    26  ARG  A  NH2  1  
ATOM     129  N  N    .  GLY  A  1   19  ?    3.495   39.988  139.747  1.00  14.48  ?    27  GLY  A  N    1  
ATOM     130  C  CA   .  GLY  A  1   19  ?    3.620   39.784  141.196  1.00  14.35  ?    27  GLY  A  CA   1  
ATOM     131  C  C    .  GLY  A  1   19  ?    4.642   40.701  141.840  1.00  12.99  ?    27  GLY  A  C    1  
ATOM     132  O  O    .  GLY  A  1   19  ?    4.769   41.870  141.482  1.00  11.72  ?    27  GLY  A  O    1  
ATOM     133  N  N    .  ILE  A  1   20  ?    5.303   40.186  142.876  1.00  11.49  ?    28  ILE  A  N    1  
ATOM     134  C  CA   .  ILE  A  1   20  ?    6.262   40.988  143.673  1.00  11.80  ?    28  ILE  A  CA   1  
ATOM     135  C  C    .  ILE  A  1   20  ?    7.372   41.525  142.762  1.00  11.71  ?    28  ILE  A  C    1  
ATOM     136  O  O    .  ILE  A  1   20  ?    7.708   42.736  142.874  1.00  12.48  ?    28  ILE  A  O    1  
ATOM     137  C  CB   .  ILE  A  1   20  ?    6.805   40.170  144.874  1.00  11.33  ?    28  ILE  A  CB   1  
ATOM     138  C  CG1  .  ILE  A  1   20  ?    5.678   39.826  145.844  1.00  12.28  ?    28  ILE  A  CG1  1  
ATOM     139  C  CG2  .  ILE  A  1   20  ?    7.947   40.946  145.542  1.00  11.56  ?    28  ILE  A  CG2  1  
ATOM     140  C  CD1  .  ILE  A  1   20  ?    6.120   38.978  147.010  1.00  11.39  ?    28  ILE  A  CD1  1  
ATOM     141  N  N    .  GLY  A  1   21  ?    7.893   40.695  141.860  1.00  12.88  ?    29  GLY  A  N    1  
ATOM     142  C  CA   .  GLY  A  1   21  ?    8.998   41.099  140.955  1.00  13.30  ?    29  GLY  A  CA   1  
ATOM     143  C  C    .  GLY  A  1   21  ?    8.648   42.353  140.166  1.00  12.92  ?    29  GLY  A  C    1  
ATOM     144  O  O    .  GLY  A  1   21  ?    9.456   43.247  140.045  1.00  12.11  ?    29  GLY  A  O    1  
ATOM     145  N  N    .  ALA  A  1   22  ?    7.442   42.411  139.628  1.00  13.31  ?    30  ALA  A  N    1  
ATOM     146  C  CA   .  ALA  A  1   22  ?    6.939   43.548  138.838  1.00  12.47  ?    30  ALA  A  CA   1  
ATOM     147  C  C    .  ALA  A  1   22  ?    6.930   44.810  139.703  1.00  12.64  ?    30  ALA  A  C    1  
ATOM     148  O  O    .  ALA  A  1   22  ?    7.411   45.884  139.238  1.00  13.31  ?    30  ALA  A  O    1  
ATOM     149  C  CB   .  ALA  A  1   22  ?    5.569   43.156  138.280  1.00  13.79  ?    30  ALA  A  CB   1  
ATOM     150  N  N    .  ALA  A  1   23  ?    6.436   44.730  140.940  1.00  13.26  ?    31  ALA  A  N    1  
ATOM     151  C  CA   .  ALA  A  1   23  ?    6.402   45.903  141.847  1.00  12.60  ?    31  ALA  A  CA   1  
ATOM     152  C  C    .  ALA  A  1   23  ?    7.834   46.334  142.168  1.00  12.23  ?    31  ALA  A  C    1  
ATOM     153  O  O    .  ALA  A  1   23  ?    8.094   47.522  142.226  1.00  12.05  ?    31  ALA  A  O    1  
ATOM     154  C  CB   .  ALA  A  1   23  ?    5.645   45.584  143.109  1.00  14.32  ?    31  ALA  A  CB   1  
ATOM     155  N  N    .  VAL  A  1   24  ?    8.747   45.377  142.380  1.00  12.11  ?    32  VAL  A  N    1  
ATOM     156  C  CA   .  VAL  A  1   24  ?   10.181   45.692  142.637  1.00  12.27  ?    32  VAL  A  CA   1  
ATOM     157  C  C    .  VAL  A  1   24  ?   10.712   46.434  141.428  1.00  12.77  ?    32  VAL  A  C    1  
ATOM     158  O  O    .  VAL  A  1   24  ?   11.317   47.501  141.610  1.00  12.93  ?    32  VAL  A  O    1  
ATOM     159  C  CB   .  VAL  A  1   24  ?   11.003   44.456  143.009  1.00  12.20  ?    32  VAL  A  CB   1  
ATOM     160  C  CG1  .  VAL  A  1   24  ?   12.484   44.756  143.085  1.00  11.46  ?    32  VAL  A  CG1  1  
ATOM     161  C  CG2  .  VAL  A  1   24  ?   10.500   43.881  144.338  1.00  11.95  ?    32  VAL  A  CG2  1  
ATOM     162  N  N    .  ALA  A  1   25  ?   10.522   45.885  140.233  1.00  12.58  ?    33  ALA  A  N    1  
ATOM     163  C  CA   .  ALA  A  1   25  ?   11.064   46.491  138.997  1.00  12.81  ?    33  ALA  A  CA   1  
ATOM     164  C  C    .  ALA  A  1   25  ?   10.547   47.918  138.854  1.00  13.19  ?    33  ALA  A  C    1  
ATOM     165  O  O    .  ALA  A  1   25  ?   11.370   48.800  138.636  1.00  14.05  ?    33  ALA  A  O    1  
ATOM     166  C  CB   .  ALA  A  1   25  ?   10.720   45.625  137.803  1.00  13.02  ?    33  ALA  A  CB   1  
ATOM     167  N  N    .  VAL  A  1   26  ?    9.234   48.144  138.989  1.00  12.91  ?    34  VAL  A  N    1  
ATOM     168  C  CA   .  VAL  A  1   26  ?    8.690   49.502  138.815  1.00  13.86  ?    34  VAL  A  CA   1  
ATOM     169  C  C    .  VAL  A  1   26  ?    9.250   50.410  139.905  1.00  14.47  ?    34  VAL  A  C    1  
ATOM     170  O  O    .  VAL  A  1   26  ?    9.574   51.587  139.614  1.00  14.83  ?    34  VAL  A  O    1  
ATOM     171  C  CB   .  VAL  A  1   26  ?    7.158   49.448  138.808  1.00  14.50  ?    34  VAL  A  CB   1  
ATOM     172  C  CG1  .  VAL  A  1   26  ?    6.549   50.821  138.897  1.00  17.05  ?    34  VAL  A  CG1  1  
ATOM     173  C  CG2  .  VAL  A  1   26  ?    6.665   48.696  137.585  1.00  14.07  ?    34  VAL  A  CG2  1  
ATOM     174  N  N    .  HIS  A  1   27  ?    9.292   49.943  141.154  1.00  14.41  ?    35  HIS  A  N    1  
ATOM     175  C  CA   .  HIS  A  1   27  ?    9.845   50.758  142.275  1.00  14.58  ?    35  HIS  A  CA   1  
ATOM     176  C  C    .  HIS  A  1   27  ?   11.307   51.163  142.002  1.00  14.32  ?    35  HIS  A  C    1  
ATOM     177  O  O    .  HIS  A  1   27  ?   11.648   52.364  142.217  1.00  15.43  ?    35  HIS  A  O    1  
ATOM     178  C  CB   .  HIS  A  1   27  ?    9.729   50.013  143.614  1.00  14.52  ?    35  HIS  A  CB   1  
ATOM     179  C  CG   .  HIS  A  1   27  ?    9.965   50.892  144.781  1.00  15.25  ?    35  HIS  A  CG   1  
ATOM     180  N  ND1  .  HIS  A  1   27  ?    9.072   51.908  145.128  1.00  15.92  ?    35  HIS  A  ND1  1  
ATOM     181  C  CD2  .  HIS  A  1   27  ?   11.025   51.012  145.603  1.00  15.14  ?    35  HIS  A  CD2  1  
ATOM     182  C  CE1  .  HIS  A  1   27  ?    9.572   52.591  146.136  1.00  16.09  ?    35  HIS  A  CE1  1  
ATOM     183  N  NE2  .  HIS  A  1   27  ?   10.741   52.037  146.468  1.00  14.98  ?    35  HIS  A  NE2  1  
ATOM     184  N  N    .  LEU  A  1   28  ?   12.173   50.242  141.561  1.00  12.92  ?    36  LEU  A  N    1  
ATOM     185  C  CA   .  LEU  A  1   28  ?   13.596   50.597  141.290  1.00  13.93  ?    36  LEU  A  CA   1  
ATOM     186  C  C    .  LEU  A  1   28  ?   13.683   51.636  140.166  1.00  14.12  ?    36  LEU  A  C    1  
ATOM     187  O  O    .  LEU  A  1   28  ?   14.480   52.589  140.285  1.00  14.56  ?    36  LEU  A  O    1  
ATOM     188  C  CB   .  LEU  A  1   28  ?   14.409   49.346  140.951  1.00  15.55  ?    36  LEU  A  CB   1  
ATOM     189  C  CG   .  LEU  A  1   28  ?   14.445   48.325  142.087  1.00  15.54  ?    36  LEU  A  CG   1  
ATOM     190  C  CD1  .  LEU  A  1   28  ?   15.442   47.204  141.787  1.00  16.97  ?    36  LEU  A  CD1  1  
ATOM     191  C  CD2  .  LEU  A  1   28  ?   14.748   49.006  143.398  1.00  16.18  ?    36  LEU  A  CD2  1  
ATOM     192  N  N    .  GLY  A  1   29  ?   12.856   51.511  139.141  1.00  15.18  ?    37  GLY  A  N    1  
ATOM     193  C  CA   .  GLY  A  1   29  ?   12.740   52.535  138.077  1.00  15.98  ?    37  GLY  A  CA   1  
ATOM     194  C  C    .  GLY  A  1   29  ?   12.270   53.875  138.600  1.00  16.05  ?    37  GLY  A  C    1  
ATOM     195  O  O    .  GLY  A  1   29  ?   12.871   54.905  138.243  1.00  15.91  ?    37  GLY  A  O    1  
ATOM     196  N  N    .  LEU  A  1   30  ?   11.219   53.894  139.411  1.00  16.72  ?    38  LEU  A  N    1  
ATOM     197  C  CA   .  LEU  A  1   30  ?   10.712   55.124  140.084  1.00  16.06  ?    38  LEU  A  CA   1  
ATOM     198  C  C    .  LEU  A  1   30  ?   11.832   55.809  140.867  1.00  17.00  ?    38  LEU  A  C    1  
ATOM     199  O  O    .  LEU  A  1   30  ?   11.880   57.056  140.917  1.00  16.62  ?    38  LEU  A  O    1  
ATOM     200  C  CB   .  LEU  A  1   30  ?    9.563   54.738  141.004  1.00  16.67  ?    38  LEU  A  CB   1  
ATOM     201  C  CG   .  LEU  A  1   30  ?    8.891   55.881  141.746  1.00  17.73  ?    38  LEU  A  CG   1  
ATOM     202  C  CD1  .  LEU  A  1   30  ?    8.138   56.802  140.767  1.00  17.79  ?    38  LEU  A  CD1  1  
ATOM     203  C  CD2  .  LEU  A  1   30  ?    7.972   55.311  142.812  1.00  19.97  ?    38  LEU  A  CD2  1  
ATOM     204  N  N    .  LEU  A  1   31  ?   12.740   55.033  141.436  1.00  16.09  ?    39  LEU  A  N    1  
ATOM     205  C  CA   .  LEU  A  1   31  ?   13.881   55.574  142.221  1.00  17.00  ?    39  LEU  A  CA   1  
ATOM     206  C  C    .  LEU  A  1   31  ?   15.032   56.015  141.310  1.00  16.89  ?    39  LEU  A  C    1  
ATOM     207  O  O    .  LEU  A  1   31  ?   16.009   56.561  141.876  1.00  17.56  ?    39  LEU  A  O    1  
ATOM     208  C  CB   .  LEU  A  1   31  ?   14.365   54.509  143.218  1.00  17.08  ?    39  LEU  A  CB   1  
ATOM     209  C  CG   .  LEU  A  1   31  ?   13.417   54.261  144.378  1.00  18.08  ?    39  LEU  A  CG   1  
ATOM     210  C  CD1  .  LEU  A  1   31  ?   13.913   53.139  145.243  1.00  18.83  ?    39  LEU  A  CD1  1  
ATOM     211  C  CD2  .  LEU  A  1   31  ?   13.218   55.519  145.184  1.00  18.09  ?    39  LEU  A  CD2  1  
ATOM     212  N  N    .  GLY  A  1   32  ?   14.987   55.727  140.006  1.00  18.72  ?    40  GLY  A  N    1  
ATOM     213  C  CA   .  GLY  A  1   32  ?   15.976   56.234  139.034  1.00  17.64  ?    40  GLY  A  CA   1  
ATOM     214  C  C    .  GLY  A  1   32  ?   16.832   55.161  138.421  1.00  18.37  ?    40  GLY  A  C    1  
ATOM     215  O  O    .  GLY  A  1   32  ?   17.628   55.487  137.542  1.00  18.25  ?    40  GLY  A  O    1  
ATOM     216  N  N    .  ALA  A  1   33  ?   16.659   53.890  138.779  1.00  16.90  ?    41  ALA  A  N    1  
ATOM     217  C  CA   .  ALA  A  1   33  ?   17.416   52.790  138.132  1.00  16.69  ?    41  ALA  A  CA   1  
ATOM     218  C  C    .  ALA  A  1   33  ?   16.911   52.507  136.720  1.00  16.14  ?    41  ALA  A  C    1  
ATOM     219  O  O    .  ALA  A  1   33  ?   15.682   52.613  136.454  1.00  17.31  ?    41  ALA  A  O    1  
ATOM     220  C  CB   .  ALA  A  1   33  ?   17.365   51.513  138.946  1.00  16.82  ?    41  ALA  A  CB   1  
ATOM     221  N  N    .  LYS  A  1   34  ?   17.823   52.093  135.846  1.00  16.18  ?    42  LYS  A  N    1  
ATOM     222  C  CA   .  LYS  A  1   34  ?   17.451   51.407  134.593  1.00  17.46  ?    42  LYS  A  CA   1  
ATOM     223  C  C    .  LYS  A  1   34  ?   17.210   49.962  134.977  1.00  16.54  ?    42  LYS  A  C    1  
ATOM     224  O  O    .  LYS  A  1   34  ?   17.903   49.500  135.862  1.00  17.61  ?    42  LYS  A  O    1  
ATOM     225  C  CB   .  LYS  A  1   34  ?   18.507   51.603  133.504  1.00  19.35  ?    42  LYS  A  CB   1  
ATOM     226  C  CG   .  LYS  A  1   34  ?   18.661   53.071  133.100  1.00  21.81  ?    42  LYS  A  CG   1  
ATOM     227  C  CD   .  LYS  A  1   34  ?   19.739   53.272  132.082  1.00  25.01  ?    42  LYS  A  CD   1  
ATOM     228  C  CE   .  LYS  A  1   34  ?   19.931   54.726  131.737  1.00  29.81  ?    42  LYS  A  CE   1  
ATOM     229  N  NZ   .  LYS  A  1   34  ?   21.256   54.858  131.093  1.00  38.83  ?    42  LYS  A  NZ   1  
ATOM     230  N  N    .  VAL  A  1   35  ?   16.263   49.288  134.343  1.00  15.51  ?    43  VAL  A  N    1  
ATOM     231  C  CA   .  VAL  A  1   35  ?   15.800   47.972  134.849  1.00  15.45  ?    43  VAL  A  CA   1  
ATOM     232  C  C    .  VAL  A  1   35  ?   15.753   46.931  133.744  1.00  15.52  ?    43  VAL  A  C    1  
ATOM     233  O  O    .  VAL  A  1   35  ?   15.122   47.143  132.698  1.00  16.59  ?    43  VAL  A  O    1  
ATOM     234  C  CB   .  VAL  A  1   35  ?   14.448   48.060  135.577  1.00  15.71  ?    43  VAL  A  CB   1  
ATOM     235  C  CG1  .  VAL  A  1   35  ?   14.062   46.716  136.173  1.00  17.46  ?    43  VAL  A  CG1  1  
ATOM     236  C  CG2  .  VAL  A  1   35  ?   14.460   49.137  136.636  1.00  15.20  ?    43  VAL  A  CG2  1  
ATOM     237  N  N    .  VAL  A  1   36  ?   16.320   45.775  134.035  1.00  14.35  ?    44  VAL  A  N    1  
ATOM     238  C  CA   .  VAL  A  1   36  ?   16.183   44.581  133.211  1.00  15.33  ?    44  VAL  A  CA   1  
ATOM     239  C  C    .  VAL  A  1   36  ?   15.065   43.755  133.846  1.00  16.54  ?    44  VAL  A  C    1  
ATOM     240  O  O    .  VAL  A  1   36  ?   15.200   43.291  135.001  1.00  16.32  ?    44  VAL  A  O    1  
ATOM     241  C  CB   .  VAL  A  1   36  ?   17.490   43.798  133.083  1.00  16.45  ?    44  VAL  A  CB   1  
ATOM     242  C  CG1  .  VAL  A  1   36  ?   17.245   42.509  132.312  1.00  18.78  ?    44  VAL  A  CG1  1  
ATOM     243  C  CG2  .  VAL  A  1   36  ?   18.589   44.648  132.444  1.00  18.38  ?    44  VAL  A  CG2  1  
ATOM     244  N  N    .  VAL  A  1   37  ?   14.009   43.585  133.076  1.00  16.63  ?    45  VAL  A  N    1  
ATOM     245  C  CA   .  VAL  A  1   37  ?   12.770   42.862  133.445  1.00  16.90  ?    45  VAL  A  CA   1  
ATOM     246  C  C    .  VAL  A  1   37  ?   12.873   41.455  132.858  1.00  18.48  ?    45  VAL  A  C    1  
ATOM     247  O  O    .  VAL  A  1   37  ?   12.648   41.285  131.655  1.00  22.42  ?    45  VAL  A  O    1  
ATOM     248  C  CB   .  VAL  A  1   37  ?   11.553   43.630  132.923  1.00  16.81  ?    45  VAL  A  CB   1  
ATOM     249  C  CG1  .  VAL  A  1   37  ?   10.249   42.929  133.284  1.00  17.20  ?    45  VAL  A  CG1  1  
ATOM     250  C  CG2  .  VAL  A  1   37  ?   11.573   45.067  133.375  1.00  17.79  ?    45  VAL  A  CG2  1  
ATOM     251  N  N    .  ASN  A  1   38  ?   13.157   40.468  133.694  1.00  16.47  ?    46  ASN  A  N    1  
ATOM     252  C  CA   .  ASN  A  1   38  ?   13.213   39.052  133.286  1.00  16.51  ?    46  ASN  A  CA   1  
ATOM     253  C  C    .  ASN  A  1   38  ?   11.831   38.418  133.407  1.00  16.39  ?    46  ASN  A  C    1  
ATOM     254  O  O    .  ASN  A  1   38  ?   11.097   38.726  134.356  1.00  15.03  ?    46  ASN  A  O    1  
ATOM     255  C  CB   .  ASN  A  1   38  ?   14.282   38.329  134.098  1.00  15.82  ?    46  ASN  A  CB   1  
ATOM     256  C  CG   .  ASN  A  1   38  ?   14.099   36.842  134.089  1.00  17.10  ?    46  ASN  A  CG   1  
ATOM     257  O  OD1  .  ASN  A  1   38  ?   13.679   36.295  135.100  1.00  15.31  ?    46  ASN  A  OD1  1  
ATOM     258  N  ND2  .  ASN  A  1   38  ?   14.431   36.192  132.978  1.00  16.45  ?    46  ASN  A  ND2  1  
ATOM     259  N  N    .  TYR  A  1   39  ?   11.522   37.515  132.487  1.00  15.06  ?    47  TYR  A  N    1  
ATOM     260  C  CA   .  TYR  A  1   39  ?   10.335   36.639  132.505  1.00  15.65  ?    47  TYR  A  CA   1  
ATOM     261  C  C    .  TYR  A  1   39  ?   10.730   35.311  131.877  1.00  14.98  ?    47  TYR  A  C    1  
ATOM     262  O  O    .  TYR  A  1   39  ?   11.807   35.197  131.221  1.00  15.34  ?    47  TYR  A  O    1  
ATOM     263  C  CB   .  TYR  A  1   39  ?    9.187   37.285  131.718  1.00  16.44  ?    47  TYR  A  CB   1  
ATOM     264  C  CG   .  TYR  A  1   39  ?    9.474   37.403  130.240  1.00  16.77  ?    47  TYR  A  CG   1  
ATOM     265  C  CD1  .  TYR  A  1   39  ?   10.192   38.484  129.733  1.00  18.99  ?    47  TYR  A  CD1  1  
ATOM     266  C  CD2  .  TYR  A  1   39  ?    9.059   36.409  129.365  1.00  18.04  ?    47  TYR  A  CD2  1  
ATOM     267  C  CE1  .  TYR  A  1   39  ?   10.482   38.583  128.377  1.00  18.64  ?    47  TYR  A  CE1  1  
ATOM     268  C  CE2  .  TYR  A  1   39  ?    9.313   36.510  128.005  1.00  19.31  ?    47  TYR  A  CE2  1  
ATOM     269  C  CZ   .  TYR  A  1   39  ?    9.999   37.603  127.522  1.00  19.34  ?    47  TYR  A  CZ   1  
ATOM     270  O  OH   .  TYR  A  1   39  ?   10.271   37.657  126.194  1.00  21.07  ?    47  TYR  A  OH   1  
ATOM     271  N  N    .  ALA  A  1   40  ?    9.914   34.307  132.089  1.00  16.27  ?    48  ALA  A  N    1  
ATOM     272  C  CA   .  ALA  A  1   40  ?   10.117   32.974  131.492  1.00  16.25  ?    48  ALA  A  CA   1  
ATOM     273  C  C    .  ALA  A  1   40  ?    8.875   32.619  130.679  1.00  18.35  ?    48  ALA  A  C    1  
ATOM     274  O  O    .  ALA  A  1   40  ?    9.037   31.928  129.688  1.00  20.03  ?    48  ALA  A  O    1  
ATOM     275  C  CB   .  ALA  A  1   40  ?   10.418   31.926  132.535  1.00  16.92  ?    48  ALA  A  CB   1  
ATOM     276  N  N    .  ASN  A  1   41  ?    7.706   33.073  131.105  1.00  17.39  ?    49  ASN  A  N    1  
ATOM     277  C  CA   .  ASN  A  1   41  ?    6.408   32.626  130.562  1.00  18.53  ?    49  ASN  A  CA   1  
ATOM     278  C  C    .  ASN  A  1   41  ?    5.509   33.821  130.251  1.00  18.73  ?    49  ASN  A  C    1  
ATOM     279  O  O    .  ASN  A  1   41  ?    4.450   33.591  129.623  1.00  19.85  ?    49  ASN  A  O    1  
ATOM     280  C  CB   .  ASN  A  1   41  ?    5.728   31.650  131.513  1.00  20.06  ?    49  ASN  A  CB   1  
ATOM     281  C  CG   .  ASN  A  1   41  ?    6.558   30.403  131.731  1.00  20.80  ?    49  ASN  A  CG   1  
ATOM     282  O  OD1  .  ASN  A  1   41  ?    6.638   29.589  130.828  1.00  20.71  ?    49  ASN  A  OD1  1  
ATOM     283  N  ND2  .  ASN  A  1   41  ?    7.225   30.277  132.872  1.00  18.31  ?    49  ASN  A  ND2  1  
ATOM     284  N  N    .  SER  A  1   42  ?    5.849   35.040  130.690  1.00  18.94  ?    50  SER  A  N    1  
ATOM     285  C  CA   .  SER  A  1   42  ?    4.876   36.170  130.681  1.00  18.84  ?    50  SER  A  CA   1  
ATOM     286  C  C    .  SER  A  1   42  ?    5.399   37.345  129.871  1.00  17.56  ?    50  SER  A  C    1  
ATOM     287  O  O    .  SER  A  1   42  ?    5.482   38.454  130.384  1.00  17.22  ?    50  SER  A  O    1  
ATOM     288  C  CB   .  SER  A  1   42  ?    4.501   36.614  132.076  1.00  19.25  ?    50  SER  A  CB   1  
ATOM     289  O  OG   .  SER  A  1   42  ?    3.832   35.567  132.767  1.00  19.99  ?    50  SER  A  OG   1  
ATOM     290  N  N    .  PRO  A  1   43  ?    5.688   37.169  128.562  1.00  17.12  ?    51  PRO  A  N    1  
ATOM     291  C  CA   .  PRO  A  1   43  ?    6.293   38.246  127.776  1.00  16.20  ?    51  PRO  A  CA   1  
ATOM     292  C  C    .  PRO  A  1   43  ?    5.433   39.520  127.733  1.00  16.29  ?    51  PRO  A  C    1  
ATOM     293  O  O    .  PRO  A  1   43  ?    5.984   40.667  127.799  1.00  14.13  ?    51  PRO  A  O    1  
ATOM     294  C  CB   .  PRO  A  1   43  ?    6.451   37.627  126.367  1.00  16.52  ?    51  PRO  A  CB   1  
ATOM     295  C  CG   .  PRO  A  1   43  ?    5.636   36.382  126.358  1.00  16.72  ?    51  PRO  A  CG   1  
ATOM     296  C  CD   .  PRO  A  1   43  ?    5.489   35.931  127.794  1.00  17.31  ?    51  PRO  A  CD   1  
ATOM     297  N  N    .  THR  A  1   44  ?    4.098   39.353  127.607  1.00  16.55  ?    52  THR  A  N    1  
ATOM     298  C  CA   .  THR  A  1   44  ?    3.198   40.524  127.417  1.00  18.79  ?    52  THR  A  CA   1  
ATOM     299  C  C    .  THR  A  1   44  ?    3.143   41.312  128.719  1.00  16.65  ?    52  THR  A  C    1  
ATOM     300  O  O    .  THR  A  1   44  ?    3.219   42.519  128.641  1.00  16.76  ?    52  THR  A  O    1  
ATOM     301  C  CB   .  THR  A  1   44  ?    1.801   40.163  126.878  1.00  20.52  ?    52  THR  A  CB   1  
ATOM     302  O  OG1  .  THR  A  1   44  ?    1.103   39.369  127.820  1.00  24.33  ?    52  THR  A  OG1  1  
ATOM     303  C  CG2  .  THR  A  1   44  ?    1.909   39.380  125.586  1.00  21.30  ?    52  THR  A  CG2  1  
ATOM     304  N  N    .  HIS  A  1   45  ?    3.106   40.646  129.855  1.00  18.12  ?    53  HIS  A  N    1  
ATOM     305  C  CA   .  HIS  A  1   45  ?    3.180   41.350  131.175  1.00  19.84  ?    53  HIS  A  CA   1  
ATOM     306  C  C    .  HIS  A  1   45  ?    4.551   42.037  131.343  1.00  16.02  ?    53  HIS  A  C    1  
ATOM     307  O  O    .  HIS  A  1   45  ?    4.573   43.218  131.762  1.00  15.13  ?    53  HIS  A  O    1  
ATOM     308  C  CB   .  HIS  A  1   45  ?    2.820   40.398  132.304  1.00  24.53  ?    53  HIS  A  CB   1  
ATOM     309  C  CG   .  HIS  A  1   45  ?    1.439   39.867  132.167  1.00  29.38  ?    53  HIS  A  CG   1  
ATOM     310  N  ND1  .  HIS  A  1   45  ?    0.353   40.710  132.077  1.00  28.48  ?    53  HIS  A  ND1  1  
ATOM     311  C  CD2  .  HIS  A  1   45  ?    0.967   38.601  132.117  1.00  39.15  ?    53  HIS  A  CD2  1  
ATOM     312  C  CE1  .  HIS  A  1   45  ?   -0.742   39.992  131.937  1.00  31.96  ?    53  HIS  A  CE1  1  
ATOM     313  N  NE2  .  HIS  A  1   45  ?   -0.393   38.688  131.967  1.00  40.09  ?    53  HIS  A  NE2  1  
ATOM     314  N  N    .  ALA  A  1   46  ?    5.649   41.362  131.026  1.00  16.17  ?    54  ALA  A  N    1  
ATOM     315  C  CA   .  ALA  A  1   46  ?    7.004   41.959  131.091  1.00  15.04  ?    54  ALA  A  CA   1  
ATOM     316  C  C    .  ALA  A  1   46  ?    7.035   43.246  130.253  1.00  16.55  ?    54  ALA  A  C    1  
ATOM     317  O  O    .  ALA  A  1   46  ?    7.576   44.289  130.712  1.00  16.94  ?    54  ALA  A  O    1  
ATOM     318  C  CB   .  ALA  A  1   46  ?    8.033   40.970  130.649  1.00  14.79  ?    54  ALA  A  CB   1  
ATOM     319  N  N    .  GLN  A  1   47  ?    6.439   43.230  129.058  1.00  18.94  ?    55  GLN  A  N    1  
ATOM     320  C  CA   .  GLN  A  1   47  ?    6.470   44.453  128.210  1.00  18.99  ?    55  GLN  A  CA   1  
ATOM     321  C  C    .  GLN  A  1   47  ?    5.654   45.566  128.904  1.00  17.76  ?    55  GLN  A  C    1  
ATOM     322  O  O    .  GLN  A  1   47  ?    6.047   46.761  128.831  1.00  18.70  ?    55  GLN  A  O    1  
ATOM     323  C  CB   .  GLN  A  1   47  ?    6.007   44.112  126.783  1.00  21.95  ?    55  GLN  A  CB   1  
ATOM     324  C  CG   .  GLN  A  1   47  ?    6.146   45.299  125.818  1.00  23.97  ?    55  GLN  A  CG   1  
ATOM     325  C  CD   .  GLN  A  1   47  ?    7.587   45.749  125.715  1.00  28.05  ?    55  GLN  A  CD   1  
ATOM     326  O  OE1  .  GLN  A  1   47  ?    8.503   44.933  125.581  1.00  34.69  ?    55  GLN  A  OE1  1  
ATOM     327  N  NE2  .  GLN  A  1   47  ?    7.798   47.045  125.846  1.00  27.00  ?    55  GLN  A  NE2  1  
ATOM     328  N  N    .  LYS  A  1   48  ?    4.535   45.236  129.545  1.00  18.49  ?    56  LYS  A  N    1  
ATOM     329  C  CA   .  LYS  A  1   48  ?    3.736   46.267  130.257  1.00  20.25  ?    56  LYS  A  CA   1  
ATOM     330  C  C    .  LYS  A  1   48  ?    4.575   46.875  131.379  1.00  17.45  ?    56  LYS  A  C    1  
ATOM     331  O  O    .  LYS  A  1   48  ?    4.486   48.079  131.632  1.00  15.93  ?    56  LYS  A  O    1  
ATOM     332  C  CB   .  LYS  A  1   48  ?    2.420   45.696  130.782  1.00  25.45  ?    56  LYS  A  CB   1  
ATOM     333  C  CG   .  LYS  A  1   48  ?    1.316   45.642  129.731  1.00  34.33  ?    56  LYS  A  CG   1  
ATOM     334  C  CD   .  LYS  A  1   48  ?   -0.055   45.276  130.289  1.00  40.02  ?    56  LYS  A  CD   1  
ATOM     335  C  CE   .  LYS  A  1   48  ?   -1.136   45.302  129.223  1.00  47.21  ?    56  LYS  A  CE   1  
ATOM     336  N  NZ   .  LYS  A  1   48  ?   -1.151   44.033  128.453  1.00  51.74  ?    56  LYS  A  NZ   1  
ATOM     337  N  N    .  VAL  A  1   49  ?    5.324   46.050  132.105  1.00  15.22  ?    57  VAL  A  N    1  
ATOM     338  C  CA   .  VAL  A  1   49  ?    6.238   46.567  133.174  1.00  15.09  ?    57  VAL  A  CA   1  
ATOM     339  C  C    .  VAL  A  1   49  ?    7.266   47.510  132.553  1.00  15.23  ?    57  VAL  A  C    1  
ATOM     340  O  O    .  VAL  A  1   49  ?    7.496   48.593  133.106  1.00  16.85  ?    57  VAL  A  O    1  
ATOM     341  C  CB   .  VAL  A  1   49  ?    6.880   45.381  133.933  1.00  13.74  ?    57  VAL  A  CB   1  
ATOM     342  C  CG1  .  VAL  A  1   49  ?    7.936   45.835  134.920  1.00  14.70  ?    57  VAL  A  CG1  1  
ATOM     343  C  CG2  .  VAL  A  1   49  ?    5.807   44.577  134.668  1.00  14.99  ?    57  VAL  A  CG2  1  
ATOM     344  N  N    .  VAL  A  1   50  ?    7.937   47.078  131.488  1.00  16.19  ?    58  VAL  A  N    1  
ATOM     345  C  CA   .  VAL  A  1   50  ?    8.932   47.911  130.755  1.00  18.17  ?    58  VAL  A  CA   1  
ATOM     346  C  C    .  VAL  A  1   50  ?    8.278   49.259  130.405  1.00  19.73  ?    58  VAL  A  C    1  
ATOM     347  O  O    .  VAL  A  1   50  ?    8.896   50.313  130.681  1.00  17.15  ?    58  VAL  A  O    1  
ATOM     348  C  CB   .  VAL  A  1   50  ?    9.481   47.176  129.514  1.00  19.25  ?    58  VAL  A  CB   1  
ATOM     349  C  CG1  .  VAL  A  1   50  ?   10.219   48.122  128.568  1.00  21.57  ?    58  VAL  A  CG1  1  
ATOM     350  C  CG2  .  VAL  A  1   50  ?   10.397   46.032  129.888  1.00  19.47  ?    58  VAL  A  CG2  1  
ATOM     351  N  N    .  ASP  A  1   51  ?    7.062   49.231  129.848  1.00  19.18  ?    59  ASP  A  N    1  
ATOM     352  C  CA   .  ASP  A  1   51  ?    6.367   50.477  129.402  1.00  21.60  ?    59  ASP  A  CA   1  
ATOM     353  C  C    .  ASP  A  1   51  ?    6.019   51.355  130.602  1.00  21.50  ?    59  ASP  A  C    1  
ATOM     354  O  O    .  ASP  A  1   51  ?    6.164   52.582  130.528  1.00  19.84  ?    59  ASP  A  O    1  
ATOM     355  C  CB   .  ASP  A  1   51  ?    5.080   50.181  128.629  1.00  25.31  ?    59  ASP  A  CB   1  
ATOM     356  C  CG   .  ASP  A  1   51  ?    5.245   49.424  127.314  1.00  29.23  ?    59  ASP  A  CG   1  
ATOM     357  O  OD1  .  ASP  A  1   51  ?    6.363   49.420  126.736  1.00  33.20  ?    59  ASP  A  OD1  1  
ATOM     358  O  OD2  .  ASP  A  1   51  ?    4.253   48.792  126.915  1.00  34.08  ?    59  ASP  A  OD2  1  
ATOM     359  N  N    .  GLU  A  1   52  ?    5.631   50.748  131.723  1.00  19.42  ?    60  GLU  A  N    1  
ATOM     360  C  CA   .  GLU  A  1   52  ?    5.425   51.495  132.988  1.00  22.56  ?    60  GLU  A  CA   1  
ATOM     361  C  C    .  GLU  A  1   52  ?    6.700   52.245  133.374  1.00  18.51  ?    60  GLU  A  C    1  
ATOM     362  O  O    .  GLU  A  1   52  ?    6.630   53.438  133.693  1.00  18.13  ?    60  GLU  A  O    1  
ATOM     363  C  CB   .  GLU  A  1   52  ?    4.987   50.531  134.090  1.00  27.99  ?    60  GLU  A  CB   1  
ATOM     364  C  CG   .  GLU  A  1   52  ?    3.818   51.055  134.871  1.00  34.78  ?    60  GLU  A  CG   1  
ATOM     365  C  CD   .  GLU  A  1   52  ?    3.476   50.306  136.144  1.00  33.50  ?    60  GLU  A  CD   1  
ATOM     366  O  OE1  .  GLU  A  1   52  ?    3.312   50.976  137.167  1.00  35.90  ?    60  GLU  A  OE1  1  
ATOM     367  O  OE2  .  GLU  A  1   52  ?    3.321   49.090  136.078  1.00  33.74  ?    60  GLU  A  OE2  1  
ATOM     368  N  N    .  ILE  A  1   53  ?    7.856   51.565  133.360  1.00  18.10  ?    61  ILE  A  N    1  
ATOM     369  C  CA   .  ILE  A  1   53  ?    9.148   52.148  133.835  1.00  18.30  ?    61  ILE  A  CA   1  
ATOM     370  C  C    .  ILE  A  1   53  ?    9.563   53.287  132.878  1.00  20.87  ?    61  ILE  A  C    1  
ATOM     371  O  O    .  ILE  A  1   53  ?   10.070   54.331  133.367  1.00  21.91  ?    61  ILE  A  O    1  
ATOM     372  C  CB   .  ILE  A  1   53  ?   10.221   51.048  133.954  1.00  18.07  ?    61  ILE  A  CB   1  
ATOM     373  C  CG1  .  ILE  A  1   53  ?    9.840   50.055  135.064  1.00  17.54  ?    61  ILE  A  CG1  1  
ATOM     374  C  CG2  .  ILE  A  1   53  ?   11.626   51.640  134.176  1.00  18.13  ?    61  ILE  A  CG2  1  
ATOM     375  C  CD1  .  ILE  A  1   53  ?   10.563   48.738  135.022  1.00  18.02  ?    61  ILE  A  CD1  1  
ATOM     376  N  N    .  LYS  A  1   54  ?    9.385   53.090  131.566  1.00  20.93  ?    62  LYS  A  N    1  
ATOM     377  C  CA   .  LYS  A  1   54  ?    9.659   54.152  130.546  1.00  22.46  ?    62  LYS  A  CA   1  
ATOM     378  C  C    .  LYS  A  1   54  ?    8.717   55.338  130.790  1.00  22.94  ?    62  LYS  A  C    1  
ATOM     379  O  O    .  LYS  A  1   54  ?    9.179   56.483  130.773  1.00  24.02  ?    62  LYS  A  O    1  
ATOM     380  C  CB   .  LYS  A  1   54  ?    9.539   53.564  129.136  1.00  23.10  ?    62  LYS  A  CB   1  
ATOM     381  C  CG   .  LYS  A  1   54  ?   10.675   52.642  128.753  1.00  23.80  ?    62  LYS  A  CG   1  
ATOM     382  C  CD   .  LYS  A  1   54  ?   10.502   52.005  127.387  1.00  26.43  ?    62  LYS  A  CD   1  
ATOM     383  C  CE   .  LYS  A  1   54  ?   11.825   51.518  126.860  1.00  31.39  ?    62  LYS  A  CE   1  
ATOM     384  N  NZ   .  LYS  A  1   54  ?   11.663   50.714  125.635  1.00  36.03  ?    62  LYS  A  NZ   1  
ATOM     385  N  N    .  GLN  A  1   55  ?    7.435   55.082  131.050  1.00  24.55  ?    63  GLN  A  N    1  
ATOM     386  C  CA   .  GLN  A  1   55  ?    6.402   56.127  131.293  1.00  27.22  ?    63  GLN  A  CA   1  
ATOM     387  C  C    .  GLN  A  1   55  ?    6.786   56.970  132.514  1.00  28.18  ?    63  GLN  A  C    1  
ATOM     388  O  O    .  GLN  A  1   55  ?    6.554   58.190  132.499  1.00  24.73  ?    63  GLN  A  O    1  
ATOM     389  C  CB   .  GLN  A  1   55  ?    5.010   55.490  131.409  1.00  33.06  ?    63  GLN  A  CB   1  
ATOM     390  C  CG   .  GLN  A  1   55  ?    4.335   55.246  130.054  1.00  43.69  ?    63  GLN  A  CG   1  
ATOM     391  C  CD   .  GLN  A  1   55  ?    3.507   53.983  129.889  1.00  51.05  ?    63  GLN  A  CD   1  
ATOM     392  O  OE1  .  GLN  A  1   55  ?    3.172   53.269  130.846  1.00  59.04  ?    63  GLN  A  OE1  1  
ATOM     393  N  NE2  .  GLN  A  1   55  ?    3.166   53.687  128.639  1.00  48.46  ?    63  GLN  A  NE2  1  
ATOM     394  N  N    .  LEU  A  1   56  ?    7.401   56.396  133.546  1.00  25.35  ?    64  LEU  A  N    1  
ATOM     395  C  CA   .  LEU  A  1   56  ?    7.719   57.227  134.735  1.00  25.33  ?    64  LEU  A  CA   1  
ATOM     396  C  C    .  LEU  A  1   56  ?    9.092   57.882  134.559  1.00  24.29  ?    64  LEU  A  C    1  
ATOM     397  O  O    .  LEU  A  1   56  ?    9.458   58.620  135.452  1.00  28.30  ?    64  LEU  A  O    1  
ATOM     398  C  CB   .  LEU  A  1   56  ?    7.564   56.444  136.052  1.00  27.20  ?    64  LEU  A  CB   1  
ATOM     399  C  CG   .  LEU  A  1   56  ?    8.333   55.139  136.177  1.00  28.21  ?    64  LEU  A  CG   1  
ATOM     400  C  CD1  .  LEU  A  1   56  ?    9.825   55.446  136.357  1.00  31.65  ?    64  LEU  A  CD1  1  
ATOM     401  C  CD2  .  LEU  A  1   56  ?    7.804   54.294  137.327  1.00  27.41  ?    64  LEU  A  CD2  1  
ATOM     402  N  N    .  GLY  A  1   57  ?    9.787   57.653  133.443  1.00  24.74  ?    65  GLY  A  N    1  
ATOM     403  C  CA   .  GLY  A  1   57  ?   10.948   58.447  133.014  1.00  24.73  ?    65  GLY  A  CA   1  
ATOM     404  C  C    .  GLY  A  1   57  ?   12.268   57.712  133.156  1.00  25.51  ?    65  GLY  A  C    1  
ATOM     405  O  O    .  GLY  A  1   57  ?   13.324   58.368  133.112  1.00  25.09  ?    65  GLY  A  O    1  
ATOM     406  N  N    .  SER  A  1   58  ?   12.267   56.396  133.327  1.00  23.57  ?    66  SER  A  N    1  
ATOM     407  C  CA   .  SER  A  1   58  ?   13.541   55.651  133.386  1.00  23.76  ?    66  SER  A  CA   1  
ATOM     408  C  C    .  SER  A  1   58  ?   13.611   54.838  132.104  1.00  26.32  ?    66  SER  A  C    1  
ATOM     409  O  O    .  SER  A  1   58  ?   12.936   55.256  131.151  1.00  29.93  ?    66  SER  A  O    1  
ATOM     410  C  CB   .  SER  A  1   58  ?   13.700   54.862  134.681  1.00  24.53  ?    66  SER  A  CB   1  
ATOM     411  O  OG   .  SER  A  1   58  ?   15.015   54.337  134.741  1.00  24.49  ?    66  SER  A  OG   1  
ATOM     412  N  N    .  ASP  A  1   59  ?   14.501   53.856  132.009  1.00  23.09  ?    67  ASP  A  N    1  
ATOM     413  C  CA   .  ASP  A  1   59  ?   14.625   52.967  130.841  1.00  22.65  ?    67  ASP  A  CA   1  
ATOM     414  C  C    .  ASP  A  1   59  ?   14.601   51.524  131.349  1.00  21.75  ?    67  ASP  A  C    1  
ATOM     415  O  O    .  ASP  A  1   59  ?   14.930   51.309  132.548  1.00  20.06  ?    67  ASP  A  O    1  
ATOM     416  C  CB   .  ASP  A  1   59  ?   15.879   53.289  130.014  1.00  25.78  ?    67  ASP  A  CB   1  
ATOM     417  C  CG   .  ASP  A  1   59  ?   15.792   52.710  128.596  1.00  27.77  ?    67  ASP  A  CG   1  
ATOM     418  O  OD1  .  ASP  A  1   59  ?   14.655   52.363  128.153  1.00  27.99  ?    67  ASP  A  OD1  1  
ATOM     419  O  OD2  .  ASP  A  1   59  ?   16.844   52.559  127.966  1.00  32.75  ?    67  ASP  A  OD2  1  
ATOM     420  N  N    .  ALA  A  1   60  ?   14.178   50.604  130.496  1.00  19.72  ?    68  ALA  A  N    1  
ATOM     421  C  CA   .  ALA  A  1   60  ?   14.006   49.177  130.827  1.00  19.18  ?    68  ALA  A  CA   1  
ATOM     422  C  C    .  ALA  A  1   60  ?   14.006   48.339  129.564  1.00  20.37  ?    68  ALA  A  C    1  
ATOM     423  O  O    .  ALA  A  1   60  ?   13.618   48.863  128.513  1.00  19.43  ?    68  ALA  A  O    1  
ATOM     424  C  CB   .  ALA  A  1   60  ?   12.728   48.973  131.577  1.00  19.38  ?    68  ALA  A  CB   1  
ATOM     425  N  N    .  ILE  A  1   61  ?   14.327   47.061  129.703  1.00  18.92  ?    69  ILE  A  N    1  
ATOM     426  C  CA   .  ILE  A  1   61  ?   14.220   46.071  128.608  1.00  21.99  ?    69  ILE  A  CA   1  
ATOM     427  C  C    .  ILE  A  1   61  ?   13.711   44.775  129.234  1.00  19.72  ?    69  ILE  A  C    1  
ATOM     428  O  O    .  ILE  A  1   61  ?   14.047   44.515  130.414  1.00  19.01  ?    69  ILE  A  O    1  
ATOM     429  C  CB   .  ILE  A  1   61  ?   15.579   45.895  127.896  1.00  23.82  ?    69  ILE  A  CB   1  
ATOM     430  C  CG1  .  ILE  A  1   61  ?   15.441   45.042  126.635  1.00  29.67  ?    69  ILE  A  CG1  1  
ATOM     431  C  CG2  .  ILE  A  1   61  ?   16.614   45.320  128.836  1.00  23.89  ?    69  ILE  A  CG2  1  
ATOM     432  C  CD1  .  ILE  A  1   61  ?   16.448   45.374  125.538  1.00  33.46  ?    69  ILE  A  CD1  1  
ATOM     433  N  N    .  ALA  A  1   62  ?   12.941   43.990  128.512  1.00  17.59  ?    70  ALA  A  N    1  
ATOM     434  C  CA   .  ALA  A  1   62  ?   12.471   42.676  129.004  1.00  19.04  ?    70  ALA  A  CA   1  
ATOM     435  C  C    .  ALA  A  1   62  ?   13.390   41.625  128.362  1.00  21.43  ?    70  ALA  A  C    1  
ATOM     436  O  O    .  ALA  A  1   62  ?   13.578   41.702  127.129  1.00  19.42  ?    70  ALA  A  O    1  
ATOM     437  C  CB   .  ALA  A  1   62  ?   11.022   42.479  128.666  1.00  20.45  ?    70  ALA  A  CB   1  
ATOM     438  N  N    .  ILE  A  1   63  ?   13.908   40.670  129.123  1.00  18.04  ?    71  ILE  A  N    1  
ATOM     439  C  CA   .  ILE  A  1   63  ?   14.753   39.547  128.617  1.00  18.72  ?    71  ILE  A  CA   1  
ATOM     440  C  C    .  ILE  A  1   63  ?   14.184   38.227  129.106  1.00  18.86  ?    71  ILE  A  C    1  
ATOM     441  O  O    .  ILE  A  1   63  ?   14.060   38.039  130.349  1.00  18.53  ?    71  ILE  A  O    1  
ATOM     442  C  CB   .  ILE  A  1   63  ?   16.235   39.697  129.023  1.00  18.75  ?    71  ILE  A  CB   1  
ATOM     443  C  CG1  .  ILE  A  1   63  ?   16.788   41.058  128.601  1.00  21.32  ?    71  ILE  A  CG1  1  
ATOM     444  C  CG2  .  ILE  A  1   63  ?   17.044   38.528  128.449  1.00  20.76  ?    71  ILE  A  CG2  1  
ATOM     445  C  CD1  .  ILE  A  1   63  ?   18.217   41.331  129.058  1.00  20.88  ?    71  ILE  A  CD1  1  
ATOM     446  N  N    .  LYS  A  1   64  ?   13.880   37.334  128.175  1.00  16.47  ?    72  LYS  A  N    1  
ATOM     447  C  CA   .  LYS  A  1   64  ?   13.378   35.992  128.458  1.00  18.50  ?    72  LYS  A  CA   1  
ATOM     448  C  C    .  LYS  A  1   64  ?   14.549   35.138  128.931  1.00  18.59  ?    72  LYS  A  C    1  
ATOM     449  O  O    .  LYS  A  1   64  ?   15.598   35.111  128.232  1.00  18.03  ?    72  LYS  A  O    1  
ATOM     450  C  CB   .  LYS  A  1   64  ?   12.735   35.380  127.210  1.00  20.25  ?    72  LYS  A  CB   1  
ATOM     451  C  CG   .  LYS  A  1   64  ?   12.084   34.030  127.446  1.00  21.41  ?    72  LYS  A  CG   1  
ATOM     452  C  CD   .  LYS  A  1   64  ?   11.335   33.560  126.238  1.00  23.20  ?    72  LYS  A  CD   1  
ATOM     453  C  CE   .  LYS  A  1   64  ?   10.921   32.126  126.264  1.00  27.70  ?    72  LYS  A  CE   1  
ATOM     454  N  NZ   .  LYS  A  1   64  ?   10.608   31.716  124.871  1.00  31.99  ?    72  LYS  A  NZ   1  
ATOM     455  N  N    .  ALA  A  1   65  ?   14.372   34.455  130.049  1.00  15.82  ?    73  ALA  A  N    1  
ATOM     456  C  CA   .  ALA  A  1   65  ?   15.347   33.478  130.580  1.00  16.06  ?    73  ALA  A  CA   1  
ATOM     457  C  C    .  ALA  A  1   65  ?   14.652   32.637  131.633  1.00  16.08  ?    73  ALA  A  C    1  
ATOM     458  O  O    .  ALA  A  1   65  ?   14.053   33.196  132.534  1.00  16.44  ?    73  ALA  A  O    1  
ATOM     459  C  CB   .  ALA  A  1   65  ?   16.545   34.158  131.156  1.00  16.76  ?    73  ALA  A  CB   1  
ATOM     460  N  N    .  ASP  A  1   66  ?   14.715   31.339  131.464  1.00  17.30  ?    74  ASP  A  N    1  
ATOM     461  C  CA   .  ASP  A  1   66  ?   14.229   30.335  132.422  1.00  17.23  ?    74  ASP  A  CA   1  
ATOM     462  C  C    .  ASP  A  1   66  ?   15.317   30.165  133.476  1.00  19.66  ?    74  ASP  A  C    1  
ATOM     463  O  O    .  ASP  A  1   66  ?   16.344   29.507  133.172  1.00  16.45  ?    74  ASP  A  O    1  
ATOM     464  C  CB   .  ASP  A  1   66  ?   13.923   29.042  131.682  1.00  18.11  ?    74  ASP  A  CB   1  
ATOM     465  C  CG   .  ASP  A  1   66  ?   13.562   27.870  132.568  1.00  20.67  ?    74  ASP  A  CG   1  
ATOM     466  O  OD1  .  ASP  A  1   66  ?   13.497   28.055  133.818  1.00  18.95  ?    74  ASP  A  OD1  1  
ATOM     467  O  OD2  .  ASP  A  1   66  ?   13.406   26.756  132.013  1.00  19.07  ?    74  ASP  A  OD2  1  
ATOM     468  N  N    .  VAL  A  1   67  ?   15.111   30.683  134.687  1.00  19.26  ?    75  VAL  A  N    1  
ATOM     469  C  CA   .  VAL  A  1   67  ?   16.216   30.655  135.689  1.00  18.16  ?    75  VAL  A  CA   1  
ATOM     470  C  C    .  VAL  A  1   67  ?   16.332   29.277  136.353  1.00  16.35  ?    75  VAL  A  C    1  
ATOM     471  O  O    .  VAL  A  1   67  ?   17.241   29.090  137.144  1.00  17.38  ?    75  VAL  A  O    1  
ATOM     472  C  CB   .  VAL  A  1   67  ?   16.180   31.869  136.642  1.00  24.30  ?    75  VAL  A  CB   1  
ATOM     473  C  CG1  .  VAL  A  1   67  ?   16.124   33.165  135.855  1.00  25.52  ?    75  VAL  A  CG1  1  
ATOM     474  C  CG2  .  VAL  A  1   67  ?   15.094   31.835  137.655  1.00  25.57  ?    75  VAL  A  CG2  1  
ATOM     475  N  N    .  ARG  A  1   68  ?   15.603   28.259  135.916  1.00  16.11  ?    76  ARG  A  N    1  
ATOM     476  C  CA   .  ARG  A  1   68  ?   15.994   26.867  136.242  1.00  17.31  ?    76  ARG  A  CA   1  
ATOM     477  C  C    .  ARG  A  1   68  ?   17.256   26.434  135.469  1.00  19.71  ?    76  ARG  A  C    1  
ATOM     478  O  O    .  ARG  A  1   68  ?   17.906   25.502  135.940  1.00  17.32  ?    76  ARG  A  O    1  
ATOM     479  C  CB   .  ARG  A  1   68  ?   14.868   25.875  135.977  1.00  17.23  ?    76  ARG  A  CB   1  
ATOM     480  C  CG   .  ARG  A  1   68  ?   13.689   25.995  136.931  1.00  15.87  ?    76  ARG  A  CG   1  
ATOM     481  C  CD   .  ARG  A  1   68  ?   12.782   24.800  136.797  1.00  16.56  ?    76  ARG  A  CD   1  
ATOM     482  N  NE   .  ARG  A  1   68  ?   11.729   24.785  137.801  1.00  15.97  ?    76  ARG  A  NE   1  
ATOM     483  C  CZ   .  ARG  A  1   68  ?   10.595   25.429  137.728  1.00  15.45  ?    76  ARG  A  CZ   1  
ATOM     484  N  NH1  .  ARG  A  1   68  ?   10.304   26.158  136.672  1.00  14.62  ?    76  ARG  A  NH1  1  
ATOM     485  N  NH2  .  ARG  A  1   68  ?    9.729   25.357  138.729  1.00  15.96  ?    76  ARG  A  NH2  1  
ATOM     486  N  N    .  GLN  A  1   69  ?   17.570   27.072  134.337  1.00  17.86  ?    77  GLN  A  N    1  
ATOM     487  C  CA   .  GLN  A  1   69  ?   18.664   26.684  133.396  1.00  18.71  ?    77  GLN  A  CA   1  
ATOM     488  C  C    .  GLN  A  1   69  ?   19.849   27.631  133.593  1.00  17.22  ?    77  GLN  A  C    1  
ATOM     489  O  O    .  GLN  A  1   69  ?   19.763   28.818  133.260  1.00  17.84  ?    77  GLN  A  O    1  
ATOM     490  C  CB   .  GLN  A  1   69  ?   18.134   26.685  131.950  1.00  20.00  ?    77  GLN  A  CB   1  
ATOM     491  C  CG   .  GLN  A  1   69  ?   16.980   25.713  131.723  1.00  23.64  ?    77  GLN  A  CG   1  
ATOM     492  C  CD   .  GLN  A  1   69  ?   17.419   24.279  131.888  1.00  26.91  ?    77  GLN  A  CD   1  
ATOM     493  O  OE1  .  GLN  A  1   69  ?   18.569   23.940  131.647  1.00  36.80  ?    77  GLN  A  OE1  1  
ATOM     494  N  NE2  .  GLN  A  1   69  ?   16.532   23.430  132.372  1.00  32.33  ?    77  GLN  A  NE2  1  
ATOM     495  N  N    .  VAL  A  1   70  ?   20.938   27.123  134.152  1.00  16.72  ?    78  VAL  A  N    1  
ATOM     496  C  CA   .  VAL  A  1   70  ?   22.093   27.991  134.503  1.00  17.57  ?    78  VAL  A  CA   1  
ATOM     497  C  C    .  VAL  A  1   70  ?   22.645   28.657  133.241  1.00  17.62  ?    78  VAL  A  C    1  
ATOM     498  O  O    .  VAL  A  1   70  ?   22.975   29.840  133.273  1.00  16.28  ?    78  VAL  A  O    1  
ATOM     499  C  CB   .  VAL  A  1   70  ?   23.129   27.199  135.319  1.00  18.59  ?    78  VAL  A  CB   1  
ATOM     500  C  CG1  .  VAL  A  1   70  ?   24.397   27.992  135.539  1.00  20.38  ?    78  VAL  A  CG1  1  
ATOM     501  C  CG2  .  VAL  A  1   70  ?   22.533   26.810  136.674  1.00  19.41  ?    78  VAL  A  CG2  1  
ATOM     502  N  N    .  PRO  A  1   71  ?   22.721   27.975  132.066  1.00  19.10  ?    79  PRO  A  N    1  
ATOM     503  C  CA   .  PRO  A  1   71  ?   23.189   28.643  130.852  1.00  18.61  ?    79  PRO  A  CA   1  
ATOM     504  C  C    .  PRO  A  1   71  ?   22.272   29.816  130.465  1.00  17.56  ?    79  PRO  A  C    1  
ATOM     505  O  O    .  PRO  A  1   71  ?   22.770   30.760  129.938  1.00  18.53  ?    79  PRO  A  O    1  
ATOM     506  C  CB   .  PRO  A  1   71  ?   23.190   27.517  129.784  1.00  20.52  ?    79  PRO  A  CB   1  
ATOM     507  C  CG   .  PRO  A  1   71  ?   23.283   26.240  130.595  1.00  21.77  ?    79  PRO  A  CG   1  
ATOM     508  C  CD   .  PRO  A  1   71  ?   22.469   26.539  131.847  1.00  20.55  ?    79  PRO  A  CD   1  
ATOM     509  N  N    .  GLU  A  1   72  ?   20.971   29.778  130.797  1.00  17.45  ?    80  GLU  A  N    1  
ATOM     510  C  CA   .  GLU  A  1   72  ?   20.049   30.909  130.482  1.00  19.20  ?    80  GLU  A  CA   1  
ATOM     511  C  C    .  GLU  A  1   72  ?   20.257   32.053  131.478  1.00  17.90  ?    80  GLU  A  C    1  
ATOM     512  O  O    .  GLU  A  1   72  ?   20.095   33.206  131.076  1.00  18.78  ?    80  GLU  A  O    1  
ATOM     513  C  CB   .  GLU  A  1   72  ?   18.596   30.462  130.460  1.00  19.94  ?    80  GLU  A  CB   1  
ATOM     514  C  CG   .  GLU  A  1   72  ?   18.286   29.460  129.362  1.00  22.77  ?    80  GLU  A  CG   1  
ATOM     515  C  CD   .  GLU  A  1   72  ?   16.805   29.326  129.012  1.00  27.84  ?    80  GLU  A  CD   1  
ATOM     516  O  OE1  .  GLU  A  1   72  ?   16.014   30.339  129.097  1.00  25.39  ?    80  GLU  A  OE1  1  
ATOM     517  O  OE2  .  GLU  A  1   72  ?   16.422   28.203  128.643  1.00  34.33  ?    80  GLU  A  OE2  1  
ATOM     518  N  N    .  ILE  A  1   73  ?   20.642   31.741  132.716  1.00  17.52  ?    81  ILE  A  N    1  
ATOM     519  C  CA   .  ILE  A  1   73  ?   21.020   32.767  133.736  1.00  15.87  ?    81  ILE  A  CA   1  
ATOM     520  C  C    .  ILE  A  1   73  ?   22.269   33.487  133.221  1.00  16.07  ?    81  ILE  A  C    1  
ATOM     521  O  O    .  ILE  A  1   73  ?   22.338   34.703  133.254  1.00  15.52  ?    81  ILE  A  O    1  
ATOM     522  C  CB   .  ILE  A  1   73  ?   21.273   32.155  135.127  1.00  15.36  ?    81  ILE  A  CB   1  
ATOM     523  C  CG1  .  ILE  A  1   73  ?   20.045   31.433  135.690  1.00  15.25  ?    81  ILE  A  CG1  1  
ATOM     524  C  CG2  .  ILE  A  1   73  ?   21.764   33.248  136.060  1.00  14.66  ?    81  ILE  A  CG2  1  
ATOM     525  C  CD1  .  ILE  A  1   73  ?   20.262   30.622  136.986  1.00  15.12  ?    81  ILE  A  CD1  1  
ATOM     526  N  N    .  VAL  A  1   74  ?   23.242   32.721  132.733  1.00  16.88  ?    82  VAL  A  N    1  
ATOM     527  C  CA   .  VAL  A  1   74  ?   24.502   33.336  132.244  1.00  17.88  ?    82  VAL  A  CA   1  
ATOM     528  C  C    .  VAL  A  1   74  ?   24.144   34.322  131.120  1.00  16.49  ?    82  VAL  A  C    1  
ATOM     529  O  O    .  VAL  A  1   74  ?   24.611   35.480  131.184  1.00  16.51  ?    82  VAL  A  O    1  
ATOM     530  C  CB   .  VAL  A  1   74  ?   25.511   32.256  131.803  1.00  17.74  ?    82  VAL  A  CB   1  
ATOM     531  C  CG1  .  VAL  A  1   74  ?   26.697   32.887  131.083  1.00  20.93  ?    82  VAL  A  CG1  1  
ATOM     532  C  CG2  .  VAL  A  1   74  ?   25.975   31.420  132.993  1.00  19.13  ?    82  VAL  A  CG2  1  
ATOM     533  N  N    .  ARG  A  1   75  ?   23.326   33.897  130.164  1.00  20.02  ?    83  ARG  A  N    1  
ATOM     534  C  CA   .  ARG  A  1   75  ?   22.937   34.698  128.979  1.00  19.85  ?    83  ARG  A  CA   1  
ATOM     535  C  C    .  ARG  A  1   75  ?   22.138   35.934  129.422  1.00  18.45  ?    83  ARG  A  C    1  
ATOM     536  O  O    .  ARG  A  1   75  ?   22.431   37.028  128.931  1.00  17.12  ?    83  ARG  A  O    1  
ATOM     537  C  CB   .  ARG  A  1   75  ?   22.152   33.840  127.981  1.00  21.15  ?    83  ARG  A  CB   1  
ATOM     538  C  CG   .  ARG  A  1   75  ?   21.614   34.644  126.798  1.00  25.71  ?    83  ARG  A  CG   1  
ATOM     539  C  CD   .  ARG  A  1   75  ?   20.823   33.768  125.847  1.00  29.60  ?    83  ARG  A  CD   1  
ATOM     540  N  NE   .  ARG  A  1   75  ?   19.673   33.097  126.439  1.00  30.14  ?    83  ARG  A  NE   1  
ATOM     541  C  CZ   .  ARG  A  1   75  ?   18.558   33.676  126.902  1.00  35.11  ?    83  ARG  A  CZ   1  
ATOM     542  N  NH1  .  ARG  A  1   75  ?   18.393   34.992  126.884  1.00  39.77  ?    83  ARG  A  NH1  1  
ATOM     543  N  NH2  .  ARG  A  1   75  ?   17.594   32.917  127.399  1.00  35.91  ?    83  ARG  A  NH2  1  
ATOM     544  N  N    .  LEU  A  1   76  ?   21.206   35.776  130.386  1.00  17.09  ?    84  LEU  A  N    1  
ATOM     545  C  CA   .  LEU  A  1   76  ?   20.437   36.906  130.954  1.00  15.76  ?    84  LEU  A  CA   1  
ATOM     546  C  C    .  LEU  A  1   76  ?   21.410   37.989  131.449  1.00  15.16  ?    84  LEU  A  C    1  
ATOM     547  O  O    .  LEU  A  1   76  ?   21.274   39.152  131.074  1.00  14.95  ?    84  LEU  A  O    1  
ATOM     548  C  CB   .  LEU  A  1   76  ?   19.531   36.362  132.065  1.00  15.01  ?    84  LEU  A  CB   1  
ATOM     549  C  CG   .  LEU  A  1   76  ?   18.860   37.427  132.913  1.00  15.75  ?    84  LEU  A  CG   1  
ATOM     550  C  CD1  .  LEU  A  1   76  ?   17.878   38.248  132.092  1.00  16.41  ?    84  LEU  A  CD1  1  
ATOM     551  C  CD2  .  LEU  A  1   76  ?   18.204   36.784  134.123  1.00  14.89  ?    84  LEU  A  CD2  1  
ATOM     552  N  N    .  PHE  A  1   77  ?   22.391   37.640  132.276  1.00  16.75  ?    85  PHE  A  N    1  
ATOM     553  C  CA   .  PHE  A  1   77  ?   23.361   38.627  132.830  1.00  16.69  ?    85  PHE  A  CA   1  
ATOM     554  C  C    .  PHE  A  1   77  ?   24.267   39.222  131.725  1.00  16.69  ?    85  PHE  A  C    1  
ATOM     555  O  O    .  PHE  A  1   77  ?   24.490   40.436  131.756  1.00  16.17  ?    85  PHE  A  O    1  
ATOM     556  C  CB   .  PHE  A  1   77  ?   24.136   37.987  133.989  1.00  15.33  ?    85  PHE  A  CB   1  
ATOM     557  C  CG   .  PHE  A  1   77  ?   23.333   38.031  135.278  1.00  14.39  ?    85  PHE  A  CG   1  
ATOM     558  C  CD1  .  PHE  A  1   77  ?   22.429   37.031  135.598  1.00  15.98  ?    85  PHE  A  CD1  1  
ATOM     559  C  CD2  .  PHE  A  1   77  ?   23.498   39.084  136.163  1.00  15.52  ?    85  PHE  A  CD2  1  
ATOM     560  C  CE1  .  PHE  A  1   77  ?   21.700   37.070  136.789  1.00  16.12  ?    85  PHE  A  CE1  1  
ATOM     561  C  CE2  .  PHE  A  1   77  ?   22.757   39.145  137.338  1.00  17.09  ?    85  PHE  A  CE2  1  
ATOM     562  C  CZ   .  PHE  A  1   77  ?   21.855   38.142  137.645  1.00  15.21  ?    85  PHE  A  CZ   1  
ATOM     563  N  N    .  ASP  A  1   78  ?   24.724   38.392  130.780  1.00  20.66  ?    86  ASP  A  N    1  
ATOM     564  C  CA   .  ASP  A  1   78  ?   25.543   38.810  129.599  1.00  20.55  ?    86  ASP  A  CA   1  
ATOM     565  C  C    .  ASP  A  1   78  ?   24.740   39.852  128.805  1.00  19.74  ?    86  ASP  A  C    1  
ATOM     566  O  O    .  ASP  A  1   78  ?   25.243   40.967  128.595  1.00  17.76  ?    86  ASP  A  O    1  
ATOM     567  C  CB   .  ASP  A  1   78  ?   25.914   37.585  128.760  1.00  22.30  ?    86  ASP  A  CB   1  
ATOM     568  C  CG   .  ASP  A  1   78  ?   27.070   36.753  129.295  1.00  24.26  ?    86  ASP  A  CG   1  
ATOM     569  O  OD1  .  ASP  A  1   78  ?   27.656   37.120  130.329  1.00  26.20  ?    86  ASP  A  OD1  1  
ATOM     570  O  OD2  .  ASP  A  1   78  ?   27.386   35.747  128.666  1.00  26.73  ?    86  ASP  A  OD2  1  
ATOM     571  N  N    .  GLU  A  1   79  ?   23.480   39.542  128.477  1.00  19.87  ?    87  GLU  A  N    1  
ATOM     572  C  CA   .  GLU  A  1   79  ?   22.628   40.455  127.666  1.00  20.87  ?    87  GLU  A  CA   1  
ATOM     573  C  C    .  GLU  A  1   79  ?   22.298   41.727  128.455  1.00  21.20  ?    87  GLU  A  C    1  
ATOM     574  O  O    .  GLU  A  1   79  ?   22.314   42.821  127.867  1.00  19.56  ?    87  GLU  A  O    1  
ATOM     575  C  CB   .  GLU  A  1   79  ?   21.383   39.718  127.202  1.00  23.62  ?    87  GLU  A  CB   1  
ATOM     576  C  CG   .  GLU  A  1   79  ?   21.677   38.627  126.200  1.00  26.91  ?    87  GLU  A  CG   1  
ATOM     577  C  CD   .  GLU  A  1   79  ?   20.446   37.923  125.659  1.00  29.79  ?    87  GLU  A  CD   1  
ATOM     578  O  OE1  .  GLU  A  1   79  ?   19.344   38.315  126.030  1.00  32.79  ?    87  GLU  A  OE1  1  
ATOM     579  O  OE2  .  GLU  A  1   79  ?   20.609   36.944  124.931  1.00  36.49  ?    87  GLU  A  OE2  1  
ATOM     580  N  N    .  ALA  A  1   80  ?   22.104   41.635  129.783  1.00  20.79  ?    88  ALA  A  N    1  
ATOM     581  C  CA   .  ALA  A  1   80  ?   21.890   42.821  130.646  1.00  18.51  ?    88  ALA  A  CA   1  
ATOM     582  C  C    .  ALA  A  1   80  ?   23.071   43.799  130.537  1.00  19.50  ?    88  ALA  A  C    1  
ATOM     583  O  O    .  ALA  A  1   80  ?   22.856   45.033  130.336  1.00  19.24  ?    88  ALA  A  O    1  
ATOM     584  C  CB   .  ALA  A  1   80  ?   21.690   42.393  132.077  1.00  18.49  ?    88  ALA  A  CB   1  
ATOM     585  N  N    .  VAL  A  1   81  ?   24.280   43.292  130.738  1.00  19.03  ?    89  VAL  A  N    1  
ATOM     586  C  CA   .  VAL  A  1   81  ?   25.508   44.124  130.697  1.00  20.59  ?    89  VAL  A  CA   1  
ATOM     587  C  C    .  VAL  A  1   81  ?   25.716   44.674  129.270  1.00  21.43  ?    89  VAL  A  C    1  
ATOM     588  O  O    .  VAL  A  1   81  ?   26.081   45.869  129.164  1.00  22.29  ?    89  VAL  A  O    1  
ATOM     589  C  CB   .  VAL  A  1   81  ?   26.737   43.363  131.211  1.00  20.18  ?    89  VAL  A  CB   1  
ATOM     590  C  CG1  .  VAL  A  1   81  ?   27.985   44.213  131.027  1.00  22.97  ?    89  VAL  A  CG1  1  
ATOM     591  C  CG2  .  VAL  A  1   81  ?   26.567   43.018  132.697  1.00  22.50  ?    89  VAL  A  CG2  1  
ATOM     592  N  N    .  ALA  A  1   82  ?   25.520   43.838  128.243  1.00  23.45  ?    90  ALA  A  N    1  
ATOM     593  C  CA   .  ALA  A  1   82  ?   25.669   44.214  126.812  1.00  23.59  ?    90  ALA  A  CA   1  
ATOM     594  C  C    .  ALA  A  1   82  ?   24.694   45.349  126.522  1.00  25.95  ?    90  ALA  A  C    1  
ATOM     595  O  O    .  ALA  A  1   82  ?   25.085   46.306  125.848  1.00  26.30  ?    90  ALA  A  O    1  
ATOM     596  C  CB   .  ALA  A  1   82  ?   25.425   43.019  125.918  1.00  24.62  ?    90  ALA  A  CB   1  
ATOM     597  N  N    .  HIS  A  1   83  ?   23.489   45.337  127.107  1.00  22.90  ?    91  HIS  A  N    1  
ATOM     598  C  CA   .  HIS  A  1   83  ?   22.482   46.380  126.799  1.00  22.79  ?    91  HIS  A  CA   1  
ATOM     599  C  C    .  HIS  A  1   83  ?   22.754   47.688  127.528  1.00  23.56  ?    91  HIS  A  C    1  
ATOM     600  O  O    .  HIS  A  1   83  ?   22.754   48.740  126.854  1.00  20.50  ?    91  HIS  A  O    1  
ATOM     601  C  CB   .  HIS  A  1   83  ?   21.063   45.903  127.046  1.00  22.84  ?    91  HIS  A  CB   1  
ATOM     602  C  CG   .  HIS  A  1   83  ?   20.095   46.893  126.522  1.00  25.87  ?    91  HIS  A  CG   1  
ATOM     603  N  ND1  .  HIS  A  1   83  ?   19.472   47.830  127.338  1.00  26.51  ?    91  HIS  A  ND1  1  
ATOM     604  C  CD2  .  HIS  A  1   83  ?   19.702   47.146  125.252  1.00  25.13  ?    91  HIS  A  CD2  1  
ATOM     605  C  CE1  .  HIS  A  1   83  ?   18.703   48.604  126.588  1.00  26.19  ?    91  HIS  A  CE1  1  
ATOM     606  N  NE2  .  HIS  A  1   83  ?   18.812   48.186  125.312  1.00  29.16  ?    91  HIS  A  NE2  1  
ATOM     607  N  N    .  PHE  A  1   84  ?   22.927   47.676  128.853  1.00  20.00  ?    92  PHE  A  N    1  
ATOM     608  C  CA   .  PHE  A  1   84  ?   23.066   48.902  129.653  1.00  20.98  ?    92  PHE  A  CA   1  
ATOM     609  C  C    .  PHE  A  1   84  ?   24.521   49.189  129.985  1.00  19.42  ?    92  PHE  A  C    1  
ATOM     610  O  O    .  PHE  A  1   84  ?   24.727   50.235  130.567  1.00  21.97  ?    92  PHE  A  O    1  
ATOM     611  C  CB   .  PHE  A  1   84  ?   22.231   48.795  130.937  1.00  21.07  ?    92  PHE  A  CB   1  
ATOM     612  C  CG   .  PHE  A  1   84  ?   20.753   48.933  130.704  1.00  21.10  ?    92  PHE  A  CG   1  
ATOM     613  C  CD1  .  PHE  A  1   84  ?   20.249   50.082  130.126  1.00  22.76  ?    92  PHE  A  CD1  1  
ATOM     614  C  CD2  .  PHE  A  1   84  ?   19.868   47.950  131.112  1.00  20.81  ?    92  PHE  A  CD2  1  
ATOM     615  C  CE1  .  PHE  A  1   84  ?   18.886   50.231  129.927  1.00  22.20  ?    92  PHE  A  CE1  1  
ATOM     616  C  CE2  .  PHE  A  1   84  ?   18.502   48.091  130.896  1.00  20.65  ?    92  PHE  A  CE2  1  
ATOM     617  C  CZ   .  PHE  A  1   84  ?   18.017   49.235  130.318  1.00  22.11  ?    92  PHE  A  CZ   1  
ATOM     618  N  N    .  GLY  A  1   85  ?   25.461   48.313  129.657  1.00  23.00  ?    93  GLY  A  N    1  
ATOM     619  C  CA   .  GLY  A  1   85  ?   26.901   48.578  129.834  1.00  23.79  ?    93  GLY  A  CA   1  
ATOM     620  C  C    .  GLY  A  1   85  ?   27.436   48.155  131.201  1.00  26.50  ?    93  GLY  A  C    1  
ATOM     621  O  O    .  GLY  A  1   85  ?   28.645   48.086  131.343  1.00  24.21  ?    93  GLY  A  O    1  
ATOM     622  N  N    .  GLN  A  1   86  ?   26.576   47.892  132.198  1.00  23.52  ?    94  GLN  A  N    1  
ATOM     623  C  CA   .  GLN  A  1   86  ?   26.998   47.605  133.592  1.00  23.36  ?    94  GLN  A  CA   1  
ATOM     624  C  C    .  GLN  A  1   86  ?   25.779   47.045  134.327  1.00  21.14  ?    94  GLN  A  C    1  
ATOM     625  O  O    .  GLN  A  1   86  ?   24.637   47.168  133.804  1.00  19.53  ?    94  GLN  A  O    1  
ATOM     626  C  CB   .  GLN  A  1   86  ?   27.499   48.869  134.303  1.00  25.13  ?    94  GLN  A  CB   1  
ATOM     627  C  CG   .  GLN  A  1   86  ?   26.394   49.834  134.716  1.00  29.44  ?    94  GLN  A  CG   1  
ATOM     628  C  CD   .  GLN  A  1   86  ?   26.881   51.155  135.264  1.00  34.53  ?    94  GLN  A  CD   1  
ATOM     629  O  OE1  .  GLN  A  1   86  ?   27.799   51.737  134.696  1.00  38.41  ?    94  GLN  A  OE1  1  
ATOM     630  N  NE2  .  GLN  A  1   86  ?   26.249   51.653  136.340  1.00  25.99  ?    94  GLN  A  NE2  1  
ATOM     631  N  N    .  LEU  A  1   87  ?   26.010   46.437  135.479  1.00  18.09  ?    95  LEU  A  N    1  
ATOM     632  C  CA   .  LEU  A  1   87  ?   24.915   46.047  136.402  1.00  17.33  ?    95  LEU  A  CA   1  
ATOM     633  C  C    .  LEU  A  1   87  ?   25.381   46.393  137.819  1.00  18.31  ?    95  LEU  A  C    1  
ATOM     634  O  O    .  LEU  A  1   87  ?   26.545   46.074  138.141  1.00  17.39  ?    95  LEU  A  O    1  
ATOM     635  C  CB   .  LEU  A  1   87  ?   24.637   44.562  136.230  1.00  18.83  ?    95  LEU  A  CB   1  
ATOM     636  C  CG   .  LEU  A  1   87  ?   23.335   44.073  136.846  1.00  19.81  ?    95  LEU  A  CG   1  
ATOM     637  C  CD1  .  LEU  A  1   87  ?   22.143   44.828  136.277  1.00  20.00  ?    95  LEU  A  CD1  1  
ATOM     638  C  CD2  .  LEU  A  1   87  ?   23.212   42.575  136.625  1.00  21.14  ?    95  LEU  A  CD2  1  
ATOM     639  N  N    .  ASP  A  1   88  ?   24.516   47.032  138.610  1.00  16.32  ?    96  ASP  A  N    1  
ATOM     640  C  CA   .  ASP  A  1   88  ?   24.808   47.409  140.014  1.00  17.11  ?    96  ASP  A  CA   1  
ATOM     641  C  C    .  ASP  A  1   88  ?   23.968   46.586  141.015  1.00  16.56  ?    96  ASP  A  C    1  
ATOM     642  O  O    .  ASP  A  1   88  ?   24.436   46.416  142.157  1.00  17.70  ?    96  ASP  A  O    1  
ATOM     643  C  CB   .  ASP  A  1   88  ?   24.456   48.866  140.235  1.00  18.94  ?    96  ASP  A  CB   1  
ATOM     644  C  CG   .  ASP  A  1   88  ?   25.282   49.772  139.342  1.00  22.90  ?    96  ASP  A  CG   1  
ATOM     645  O  OD1  .  ASP  A  1   88  ?   26.466   49.937  139.667  1.00  21.18  ?    96  ASP  A  OD1  1  
ATOM     646  O  OD2  .  ASP  A  1   88  ?   24.735   50.256  138.308  1.00  22.32  ?    96  ASP  A  OD2  1  
ATOM     647  N  N    .  ILE  A  1   89  ?   22.734   46.233  140.644  1.00  14.14  ?    97  ILE  A  N    1  
ATOM     648  C  CA   .  ILE  A  1   89  ?   21.717   45.648  141.552  1.00  12.92  ?    97  ILE  A  CA   1  
ATOM     649  C  C    .  ILE  A  1   89  ?   21.129   44.415  140.891  1.00  12.88  ?    97  ILE  A  C    1  
ATOM     650  O  O    .  ILE  A  1   89  ?   20.676   44.509  139.720  1.00  16.62  ?    97  ILE  A  O    1  
ATOM     651  C  CB   .  ILE  A  1   89  ?   20.625   46.690  141.845  1.00  12.68  ?    97  ILE  A  CB   1  
ATOM     652  C  CG1  .  ILE  A  1   89  ?   21.199   47.943  142.500  1.00  13.45  ?    97  ILE  A  CG1  1  
ATOM     653  C  CG2  .  ILE  A  1   89  ?   19.504   46.073  142.657  1.00  12.53  ?    97  ILE  A  CG2  1  
ATOM     654  C  CD1  .  ILE  A  1   89  ?   20.245   49.098  142.504  1.00  13.90  ?    97  ILE  A  CD1  1  
ATOM     655  N  N    .  ALA  A  1   90  ?   21.112   43.284  141.587  1.00  12.02  ?    98  ALA  A  N    1  
ATOM     656  C  CA   .  ALA  A  1   90  ?   20.477   42.050  141.116  1.00  12.64  ?    98  ALA  A  CA   1  
ATOM     657  C  C    .  ALA  A  1   90  ?   19.497   41.598  142.186  1.00  12.82  ?    98  ALA  A  C    1  
ATOM     658  O  O    .  ALA  A  1   90  ?   19.918   41.403  143.340  1.00  12.77  ?    98  ALA  A  O    1  
ATOM     659  C  CB   .  ALA  A  1   90  ?   21.470   40.978  140.810  1.00  13.15  ?    98  ALA  A  CB   1  
ATOM     660  N  N    .  VAL  A  1   91  ?   18.237   41.452  141.791  1.00  12.55  ?    99  VAL  A  N    1  
ATOM     661  C  CA   .  VAL  A  1   91  ?   17.163   40.956  142.690  1.00  12.45  ?    99  VAL  A  CA   1  
ATOM     662  C  C    .  VAL  A  1   91  ?   16.714   39.612  142.146  1.00  12.85  ?    99  VAL  A  C    1  
ATOM     663  O  O    .  VAL  A  1   91  ?   16.085   39.580  141.072  1.00  13.14  ?    99  VAL  A  O    1  
ATOM     664  C  CB   .  VAL  A  1   91  ?   15.988   41.945  142.828  1.00  12.85  ?    99  VAL  A  CB   1  
ATOM     665  C  CG1  .  VAL  A  1   91  ?   14.943   41.375  143.790  1.00  12.93  ?    99  VAL  A  CG1  1  
ATOM     666  C  CG2  .  VAL  A  1   91  ?   16.453   43.331  143.301  1.00  13.23  ?    99  VAL  A  CG2  1  
ATOM     667  N  N    .  SER  A  1   92  ?   17.041   38.555  142.877  1.00  12.06  ?   100  SER  A  N    1  
ATOM     668  C  CA   .  SER  A  1   92  ?   16.553   37.174  142.682  1.00  12.22  ?   100  SER  A  CA   1  
ATOM     669  C  C    .  SER  A  1   92  ?   15.169   37.027  143.345  1.00  13.17  ?   100  SER  A  C    1  
ATOM     670  O  O    .  SER  A  1   92  ?   15.117   36.964  144.593  1.00  11.18  ?   100  SER  A  O    1  
ATOM     671  C  CB   .  SER  A  1   92  ?   17.554   36.212  143.261  1.00  12.85  ?   100  SER  A  CB   1  
ATOM     672  O  OG   .  SER  A  1   92  ?   17.086   34.889  143.144  1.00  14.11  ?   100  SER  A  OG   1  
ATOM     673  N  N    .  ASN  A  1   93  ?   14.103   37.017  142.538  1.00  12.65  ?   101  ASN  A  N    1  
ATOM     674  C  CA   .  ASN  A  1   93  ?   12.679   37.032  142.972  1.00  11.85  ?   101  ASN  A  CA   1  
ATOM     675  C  C    .  ASN  A  1   93  ?   11.905   35.800  142.502  1.00  12.17  ?   101  ASN  A  C    1  
ATOM     676  O  O    .  ASN  A  1   93  ?   10.997   35.416  143.216  1.00  13.17  ?   101  ASN  A  O    1  
ATOM     677  C  CB   .  ASN  A  1   93  ?   12.026   38.315  142.510  1.00  11.74  ?   101  ASN  A  CB   1  
ATOM     678  C  CG   .  ASN  A  1   93  ?   10.520   38.214  142.499  1.00  12.91  ?   101  ASN  A  CG   1  
ATOM     679  O  OD1  .  ASN  A  1   93  ?    9.908   38.416  143.558  1.00  13.21  ?   101  ASN  A  OD1  1  
ATOM     680  N  ND2  .  ASN  A  1   93  ?    9.926   37.898  141.344  1.00  12.20  ?   101  ASN  A  ND2  1  
ATOM     681  N  N    .  SER  A  1   94  ?   12.199   35.214  141.331  1.00  12.32  ?   102  SER  A  N    1  
ATOM     682  C  CA   .  SER  A  1   94  ?   11.393   34.091  140.759  1.00  12.50  ?   102  SER  A  CA   1  
ATOM     683  C  C    .  SER  A  1   94  ?   11.223   32.969  141.779  1.00  11.92  ?   102  SER  A  C    1  
ATOM     684  O  O    .  SER  A  1   94  ?   12.196   32.532  142.423  1.00  13.26  ?   102  SER  A  O    1  
ATOM     685  C  CB   .  SER  A  1   94  ?   12.012   33.570  139.501  1.00  12.96  ?   102  SER  A  CB   1  
ATOM     686  O  OG   .  SER  A  1   94  ?   12.184   34.643  138.577  1.00  13.75  ?   102  SER  A  OG   1  
ATOM     687  N  N    .  GLY  A  1   95  ?   10.026   32.428  141.856  1.00  11.60  ?   103  GLY  A  N    1  
ATOM     688  C  CA   .  GLY  A  1   95  ?    9.725   31.305  142.760  1.00  11.65  ?   103  GLY  A  CA   1  
ATOM     689  C  C    .  GLY  A  1   95  ?    8.396   30.689  142.417  1.00  10.83  ?   103  GLY  A  C    1  
ATOM     690  O  O    .  GLY  A  1   95  ?    7.536   31.351  141.781  1.00  11.47  ?   103  GLY  A  O    1  
ATOM     691  N  N    .  VAL  A  1   96  ?    8.221   29.471  142.876  1.00  10.89  ?   104  VAL  A  N    1  
ATOM     692  C  CA   .  VAL  A  1   96  ?    6.944   28.730  142.858  1.00  11.97  ?   104  VAL  A  CA   1  
ATOM     693  C  C    .  VAL  A  1   96  ?    6.648   28.207  144.260  1.00  12.16  ?   104  VAL  A  C    1  
ATOM     694  O  O    .  VAL  A  1   96  ?    7.572   27.923  145.058  1.00  11.19  ?   104  VAL  A  O    1  
ATOM     695  C  CB   .  VAL  A  1   96  ?    7.001   27.564  141.851  1.00  11.76  ?   104  VAL  A  CB   1  
ATOM     696  C  CG1  .  VAL  A  1   96  ?    7.008   28.052  140.408  1.00  12.31  ?   104  VAL  A  CG1  1  
ATOM     697  C  CG2  .  VAL  A  1   96  ?    8.189   26.659  142.141  1.00  11.73  ?   104  VAL  A  CG2  1  
ATOM     698  N  N    .  VAL  A  1   97  ?    5.359   28.058  144.537  1.00  12.79  ?   105  VAL  A  N    1  
ATOM     699  C  CA   .  VAL  A  1   97  ?    4.892   27.506  145.811  1.00  13.37  ?   105  VAL  A  CA   1  
ATOM     700  C  C    .  VAL  A  1   97  ?    4.518   26.046  145.560  1.00  15.16  ?   105  VAL  A  C    1  
ATOM     701  O  O    .  VAL  A  1   97  ?    4.306   25.648  144.395  1.00  15.05  ?   105  VAL  A  O    1  
ATOM     702  C  CB   .  VAL  A  1   97  ?    3.730   28.361  146.367  1.00  13.41  ?   105  VAL  A  CB   1  
ATOM     703  C  CG1  .  VAL  A  1   97  ?    2.431   28.177  145.592  1.00  14.26  ?   105  VAL  A  CG1  1  
ATOM     704  C  CG2  .  VAL  A  1   97  ?    3.514   28.170  147.851  1.00  13.86  ?   105  VAL  A  CG2  1  
ATOM     705  N  N    .  SER  A  1   98  ?    4.393   25.307  146.646  1.00  15.58  ?   106  SER  A  N    1  
ATOM     706  C  CA   .  SER  A  1   98  ?    4.011   23.885  146.677  1.00  15.54  ?   106  SER  A  CA   1  
ATOM     707  C  C    .  SER  A  1   98  ?    3.360   23.587  148.024  1.00  16.09  ?   106  SER  A  C    1  
ATOM     708  O  O    .  SER  A  1   98  ?    3.828   24.108  149.035  1.00  14.51  ?   106  SER  A  O    1  
ATOM     709  C  CB   .  SER  A  1   98  ?    5.229   23.042  146.454  1.00  16.48  ?   106  SER  A  CB   1  
ATOM     710  O  OG   .  SER  A  1   98  ?    4.863   21.682  146.464  1.00  17.55  ?   106  SER  A  OG   1  
ATOM     711  N  N    .  PHE  A  1   99  ?    2.332   22.745  148.034  1.00  16.23  ?   107  PHE  A  N    1  
ATOM     712  C  CA   .  PHE  A  1   99  ?    1.702   22.206  149.258  1.00  16.56  ?   107  PHE  A  CA   1  
ATOM     713  C  C    .  PHE  A  1   99  ?    1.562   20.700  149.081  1.00  18.33  ?   107  PHE  A  C    1  
ATOM     714  O  O    .  PHE  A  1   99  ?    1.215   20.222  147.979  1.00  16.52  ?   107  PHE  A  O    1  
ATOM     715  C  CB   .  PHE  A  1   99  ?    0.345   22.853  149.549  1.00  18.88  ?   107  PHE  A  CB   1  
ATOM     716  C  CG   .  PHE  A  1   99  ?    0.472   24.073  150.425  1.00  21.69  ?   107  PHE  A  CG   1  
ATOM     717  C  CD1  .  PHE  A  1   99  ?    0.462   23.968  151.815  1.00  23.67  ?   107  PHE  A  CD1  1  
ATOM     718  C  CD2  .  PHE  A  1   99  ?    0.765   25.305  149.853  1.00  23.69  ?   107  PHE  A  CD2  1  
ATOM     719  C  CE1  .  PHE  A  1   99  ?    0.632   25.094  152.612  1.00  24.28  ?   107  PHE  A  CE1  1  
ATOM     720  C  CE2  .  PHE  A  1   99  ?    0.929   26.436  150.649  1.00  26.93  ?   107  PHE  A  CE2  1  
ATOM     721  C  CZ   .  PHE  A  1   99  ?    0.850   26.328  152.029  1.00  27.19  ?   107  PHE  A  CZ   1  
ATOM     722  N  N    .  GLY  A  1  100  ?    1.767   19.977  150.169  1.00  16.98  ?   108  GLY  A  N    1  
ATOM     723  C  CA   .  GLY  A  1  100  ?    1.596   18.514  150.177  1.00  18.06  ?   108  GLY  A  CA   1  
ATOM     724  C  C    .  GLY  A  1  100  ?    2.224   17.962  151.417  1.00  17.06  ?   108  GLY  A  C    1  
ATOM     725  O  O    .  GLY  A  1  100  ?    3.283   18.470  151.824  1.00  18.80  ?   108  GLY  A  O    1  
ATOM     726  N  N    .  HIS  A  1  101  ?    1.542   17.028  152.060  1.00  15.32  ?   109  HIS  A  N    1  
ATOM     727  C  CA   .  HIS  A  1  101  ?    2.096   16.282  153.199  1.00  16.45  ?   109  HIS  A  CA   1  
ATOM     728  C  C    .  HIS  A  1  101  ?    3.382   15.604  152.734  1.00  15.14  ?   109  HIS  A  C    1  
ATOM     729  O  O    .  HIS  A  1  101  ?    3.454   15.162  151.594  1.00  15.76  ?   109  HIS  A  O    1  
ATOM     730  C  CB   .  HIS  A  1  101  ?    1.048   15.277  153.687  1.00  18.77  ?   109  HIS  A  CB   1  
ATOM     731  C  CG   .  HIS  A  1  101  ?    1.365   14.604  154.964  1.00  17.02  ?   109  HIS  A  CG   1  
ATOM     732  N  ND1  .  HIS  A  1  101  ?    2.403   13.682  155.064  1.00  16.61  ?   109  HIS  A  ND1  1  
ATOM     733  C  CD2  .  HIS  A  1  101  ?    0.696   14.607  156.136  1.00  15.90  ?   109  HIS  A  CD2  1  
ATOM     734  C  CE1  .  HIS  A  1  101  ?    2.400   13.218  156.300  1.00  16.96  ?   109  HIS  A  CE1  1  
ATOM     735  N  NE2  .  HIS  A  1  101  ?    1.364   13.754  156.969  1.00  17.06  ?   109  HIS  A  NE2  1  
ATOM     736  N  N    .  LEU  A  1  102  ?    4.365   15.543  153.620  1.00  15.06  ?   110  LEU  A  N    1  
ATOM     737  C  CA   .  LEU  A  1  102  ?    5.633   14.878  153.367  1.00  16.31  ?   110  LEU  A  CA   1  
ATOM     738  C  C    .  LEU  A  1  102  ?    5.362   13.526  152.679  1.00  16.34  ?   110  LEU  A  C    1  
ATOM     739  O  O    .  LEU  A  1  102  ?    6.048   13.233  151.719  1.00  17.88  ?   110  LEU  A  O    1  
ATOM     740  C  CB   .  LEU  A  1  102  ?    6.334   14.710  154.716  1.00  16.91  ?   110  LEU  A  CB   1  
ATOM     741  C  CG   .  LEU  A  1  102  ?    7.499   13.731  154.731  1.00  17.57  ?   110  LEU  A  CG   1  
ATOM     742  C  CD1  .  LEU  A  1  102  ?    8.612   14.146  153.770  1.00  18.62  ?   110  LEU  A  CD1  1  
ATOM     743  C  CD2  .  LEU  A  1  102  ?    8.024   13.529  156.129  1.00  17.94  ?   110  LEU  A  CD2  1  
ATOM     744  N  N    .  LYS  A  1  103  ?    4.421   12.717  153.170  1.00  18.34  ?   111  LYS  A  N    1  
ATOM     745  C  CA   .  LYS  A  1  103  ?    4.219   11.349  152.609  1.00  20.26  ?   111  LYS  A  CA   1  
ATOM     746  C  C    .  LYS  A  1  103  ?    3.905   11.390  151.103  1.00  20.52  ?   111  LYS  A  C    1  
ATOM     747  O  O    .  LYS  A  1  103  ?    4.147   10.351  150.431  1.00  21.47  ?   111  LYS  A  O    1  
ATOM     748  C  CB   .  LYS  A  1  103  ?    3.129   10.626  153.409  1.00  22.57  ?   111  LYS  A  CB   1  
ATOM     749  C  CG   .  LYS  A  1  103  ?    1.700   11.014  153.049  1.00  24.48  ?   111  LYS  A  CG   1  
ATOM     750  C  CD   .  LYS  A  1  103  ?    0.702   10.604  154.120  1.00  29.46  ?   111  LYS  A  CD   1  
ATOM     751  C  CE   .  LYS  A  1  103  ?   -0.632   10.161  153.564  1.00  36.38  ?   111  LYS  A  CE   1  
ATOM     752  N  NZ   .  LYS  A  1  103  ?   -1.409   11.291  153.018  1.00  37.73  ?   111  LYS  A  NZ   1  
ATOM     753  N  N    .  ASP  A  1  104  ?    3.417   12.524  150.563  1.00  19.14  ?   112  ASP  A  N    1  
ATOM     754  C  CA   .  ASP  A  1  104  ?    2.848   12.619  149.194  1.00  20.72  ?   112  ASP  A  CA   1  
ATOM     755  C  C    .  ASP  A  1  104  ?    3.845   13.285  148.238  1.00  19.73  ?   112  ASP  A  C    1  
ATOM     756  O  O    .  ASP  A  1  104  ?    3.565   13.335  147.068  1.00  18.58  ?   112  ASP  A  O    1  
ATOM     757  C  CB   .  ASP  A  1  104  ?    1.520   13.371  149.195  1.00  20.55  ?   112  ASP  A  CB   1  
ATOM     758  C  CG   .  ASP  A  1  104  ?    0.411   12.634  149.937  1.00  26.68  ?   112  ASP  A  CG   1  
ATOM     759  O  OD1  .  ASP  A  1  104  ?    0.332   11.371  149.802  1.00  28.81  ?   112  ASP  A  OD1  1  
ATOM     760  O  OD2  .  ASP  A  1  104  ?   -0.295   13.302  150.729  1.00  23.25  ?   112  ASP  A  OD2  1  
ATOM     761  N  N    .  VAL  A  1  105  ?    4.967   13.806  148.732  1.00  17.04  ?   113  VAL  A  N    1  
ATOM     762  C  CA   .  VAL  A  1  105  ?    5.896   14.597  147.897  1.00  19.43  ?   113  VAL  A  CA   1  
ATOM     763  C  C    .  VAL  A  1  105  ?    6.689   13.641  147.008  1.00  18.53  ?   113  VAL  A  C    1  
ATOM     764  O  O    .  VAL  A  1  105  ?    7.389   12.756  147.539  1.00  18.46  ?   113  VAL  A  O    1  
ATOM     765  C  CB   .  VAL  A  1  105  ?    6.820   15.501  148.750  1.00  18.71  ?   113  VAL  A  CB   1  
ATOM     766  C  CG1  .  VAL  A  1  105  ?    7.841   16.237  147.884  1.00  18.07  ?   113  VAL  A  CG1  1  
ATOM     767  C  CG2  .  VAL  A  1  105  ?    6.022   16.518  149.569  1.00  20.30  ?   113  VAL  A  CG2  1  
ATOM     768  N  N    .  THR  A  1  106  ?    6.660   13.905  145.707  1.00  17.26  ?   114  THR  A  N    1  
ATOM     769  C  CA   .  THR  A  1  106  ?    7.379   13.104  144.690  1.00  17.85  ?   114  THR  A  CA   1  
ATOM     770  C  C    .  THR  A  1  106  ?    8.778   13.662  144.456  1.00  18.10  ?   114  THR  A  C    1  
ATOM     771  O  O    .  THR  A  1  106  ?    9.029   14.862  144.743  1.00  15.50  ?   114  THR  A  O    1  
ATOM     772  C  CB   .  THR  A  1  106  ?    6.571   13.056  143.392  1.00  17.55  ?   114  THR  A  CB   1  
ATOM     773  O  OG1  .  THR  A  1  106  ?    6.411   14.370  142.842  1.00  17.87  ?   114  THR  A  OG1  1  
ATOM     774  C  CG2  .  THR  A  1  106  ?    5.238   12.410  143.654  1.00  19.72  ?   114  THR  A  CG2  1  
ATOM     775  N  N    .  GLU  A  1  107  ?    9.618   12.864  143.817  1.00  17.81  ?   115  GLU  A  N    1  
ATOM     776  C  CA   .  GLU  A  1  107  ?   10.895   13.360  143.254  1.00  17.55  ?   115  GLU  A  CA   1  
ATOM     777  C  C    .  GLU  A  1  107  ?   10.620   14.523  142.289  1.00  17.92  ?   115  GLU  A  C    1  
ATOM     778  O  O    .  GLU  A  1  107  ?   11.388   15.530  142.317  1.00  16.92  ?   115  GLU  A  O    1  
ATOM     779  C  CB   .  GLU  A  1  107  ?   11.612   12.238  142.493  1.00  20.44  ?   115  GLU  A  CB   1  
ATOM     780  C  CG   .  GLU  A  1  107  ?   12.195   11.190  143.406  1.00  22.18  ?   115  GLU  A  CG   1  
ATOM     781  C  CD   .  GLU  A  1  107  ?   13.114   10.273  142.624  1.00  22.47  ?   115  GLU  A  CD   1  
ATOM     782  O  OE1  .  GLU  A  1  107  ?   14.123   10.758  142.066  1.00  25.27  ?   115  GLU  A  OE1  1  
ATOM     783  O  OE2  .  GLU  A  1  107  ?   12.781    9.106  142.547  1.00  25.39  ?   115  GLU  A  OE2  1  
ATOM     784  N  N    .  GLU  A  1  108  ?    9.626   14.363  141.410  1.00  17.75  ?   116  GLU  A  N    1  
ATOM     785  C  CA   .  GLU  A  1  108  ?    9.305   15.383  140.371  1.00  19.43  ?   116  GLU  A  CA   1  
ATOM     786  C  C    .  GLU  A  1  108  ?    8.915   16.718  141.016  1.00  17.29  ?   116  GLU  A  C    1  
ATOM     787  O  O    .  GLU  A  1  108  ?    9.294   17.771  140.467  1.00  14.55  ?   116  GLU  A  O    1  
ATOM     788  C  CB   .  GLU  A  1  108  ?    8.188   14.874  139.457  1.00  25.42  ?   116  GLU  A  CB   1  
ATOM     789  C  CG   .  GLU  A  1  108  ?    8.645   13.802  138.485  1.00  32.11  ?   116  GLU  A  CG   1  
ATOM     790  C  CD   .  GLU  A  1  108  ?    8.767   12.413  139.086  1.00  37.61  ?   116  GLU  A  CD   1  
ATOM     791  O  OE1  .  GLU  A  1  108  ?    9.284   11.514  138.394  1.00  43.74  ?   116  GLU  A  OE1  1  
ATOM     792  O  OE2  .  GLU  A  1  108  ?    8.344   12.233  140.246  1.00  27.72  ?   116  GLU  A  OE2  1  
ATOM     793  N  N    .  GLU  A  1  109  ?    8.187   16.665  142.133  1.00  16.66  ?   117  GLU  A  N    1  
ATOM     794  C  CA   .  GLU  A  1  109  ?    7.706   17.889  142.838  1.00  17.02  ?   117  GLU  A  CA   1  
ATOM     795  C  C    .  GLU  A  1  109  ?    8.873   18.516  143.619  1.00  14.94  ?   117  GLU  A  C    1  
ATOM     796  O  O    .  GLU  A  1  109  ?    9.017   19.726  143.550  1.00  14.49  ?   117  GLU  A  O    1  
ATOM     797  C  CB   .  GLU  A  1  109  ?    6.515   17.568  143.733  1.00  18.39  ?   117  GLU  A  CB   1  
ATOM     798  C  CG   .  GLU  A  1  109  ?    5.865   18.814  144.327  1.00  19.33  ?   117  GLU  A  CG   1  
ATOM     799  C  CD   .  GLU  A  1  109  ?    5.393   19.877  143.347  1.00  20.95  ?   117  GLU  A  CD   1  
ATOM     800  O  OE1  .  GLU  A  1  109  ?    5.431   19.638  142.117  1.00  20.21  ?   117  GLU  A  OE1  1  
ATOM     801  O  OE2  .  GLU  A  1  109  ?    4.999   20.959  143.816  1.00  20.97  ?   117  GLU  A  OE2  1  
ATOM     802  N  N    .  PHE  A  1  110  ?    9.722   17.721  144.271  1.00  13.73  ?   118  PHE  A  N    1  
ATOM     803  C  CA   .  PHE  A  1  110  ?   10.913   18.253  144.984  1.00  14.54  ?   118  PHE  A  CA   1  
ATOM     804  C  C    .  PHE  A  1  110  ?   11.753   19.023  143.981  1.00  14.86  ?   118  PHE  A  C    1  
ATOM     805  O  O    .  PHE  A  1  110  ?   12.153   20.185  144.227  1.00  14.50  ?   118  PHE  A  O    1  
ATOM     806  C  CB   .  PHE  A  1  110  ?   11.751   17.133  145.597  1.00  14.39  ?   118  PHE  A  CB   1  
ATOM     807  C  CG   .  PHE  A  1  110  ?   12.924   17.603  146.406  1.00  13.98  ?   118  PHE  A  CG   1  
ATOM     808  C  CD1  .  PHE  A  1  110  ?   14.047   18.077  145.783  1.00  14.37  ?   118  PHE  A  CD1  1  
ATOM     809  C  CD2  .  PHE  A  1  110  ?   12.862   17.615  147.806  1.00  15.12  ?   118  PHE  A  CD2  1  
ATOM     810  C  CE1  .  PHE  A  1  110  ?   15.122   18.539  146.516  1.00  16.28  ?   118  PHE  A  CE1  1  
ATOM     811  C  CE2  .  PHE  A  1  110  ?   13.921   18.118  148.532  1.00  15.74  ?   118  PHE  A  CE2  1  
ATOM     812  C  CZ   .  PHE  A  1  110  ?   15.059   18.563  147.880  1.00  15.77  ?   118  PHE  A  CZ   1  
ATOM     813  N  N    .  ASP  A  1  111  ?   12.004   18.415  142.820  1.00  15.35  ?   119  ASP  A  N    1  
ATOM     814  C  CA   .  ASP  A  1  111  ?   12.923   19.013  141.815  1.00  16.47  ?   119  ASP  A  CA   1  
ATOM     815  C  C    .  ASP  A  1  111  ?   12.298   20.267  141.211  1.00  14.73  ?   119  ASP  A  C    1  
ATOM     816  O  O    .  ASP  A  1  111  ?   13.018   21.211  140.972  1.00  15.83  ?   119  ASP  A  O    1  
ATOM     817  C  CB   .  ASP  A  1  111  ?   13.373   17.985  140.765  1.00  16.59  ?   119  ASP  A  CB   1  
ATOM     818  C  CG   .  ASP  A  1  111  ?   14.225   16.897  141.377  1.00  18.37  ?   119  ASP  A  CG   1  
ATOM     819  O  OD1  .  ASP  A  1  111  ?   14.895   17.174  142.428  1.00  18.61  ?   119  ASP  A  OD1  1  
ATOM     820  O  OD2  .  ASP  A  1  111  ?   14.146   15.739  140.858  1.00  17.97  ?   119  ASP  A  OD2  1  
ATOM     821  N  N    .  ARG  A  1  112  ?   11.001   20.258  140.956  1.00  15.27  ?   120  ARG  A  N    1  
ATOM     822  C  CA   .  ARG  A  1  112  ?   10.276   21.410  140.378  1.00  15.36  ?   120  ARG  A  CA   1  
ATOM     823  C  C    .  ARG  A  1  112  ?   10.515   22.621  141.294  1.00  14.48  ?   120  ARG  A  C    1  
ATOM     824  O  O    .  ARG  A  1  112  ?   10.853   23.708  140.786  1.00  12.82  ?   120  ARG  A  O    1  
ATOM     825  C  CB   .  ARG  A  1  112  ?    8.779   21.104  140.270  1.00  15.20  ?   120  ARG  A  CB   1  
ATOM     826  C  CG   .  ARG  A  1  112  ?    7.997   22.191  139.542  1.00  16.54  ?   120  ARG  A  CG   1  
ATOM     827  C  CD   .  ARG  A  1  112  ?    6.498   21.970  139.537  1.00  17.74  ?   120  ARG  A  CD   1  
ATOM     828  N  NE   .  ARG  A  1  112  ?    5.864   22.170  140.836  1.00  17.16  ?   120  ARG  A  NE   1  
ATOM     829  C  CZ   .  ARG  A  1  112  ?    5.433   23.353  141.344  1.00  16.60  ?   120  ARG  A  CZ   1  
ATOM     830  N  NH1  .  ARG  A  1  112  ?    5.589   24.478  140.674  1.00  16.24  ?   120  ARG  A  NH1  1  
ATOM     831  N  NH2  .  ARG  A  1  112  ?    4.847   23.385  142.535  1.00  17.18  ?   120  ARG  A  NH2  1  
ATOM     832  N  N    .  VAL  A  1  113  ?   10.406   22.416  142.602  1.00  13.55  ?   121  VAL  A  N    1  
ATOM     833  C  CA   .  VAL  A  1  113  ?   10.490   23.542  143.582  1.00  14.10  ?   121  VAL  A  CA   1  
ATOM     834  C  C    .  VAL  A  1  113  ?   11.955   23.972  143.792  1.00  12.24  ?   121  VAL  A  C    1  
ATOM     835  O  O    .  VAL  A  1  113  ?   12.272   25.158  143.602  1.00  11.62  ?   121  VAL  A  O    1  
ATOM     836  C  CB   .  VAL  A  1  113  ?    9.826   23.149  144.907  1.00  15.08  ?   121  VAL  A  CB   1  
ATOM     837  C  CG1  .  VAL  A  1  113  ?   10.126   24.186  145.971  1.00  15.81  ?   121  VAL  A  CG1  1  
ATOM     838  C  CG2  .  VAL  A  1  113  ?    8.328   22.948  144.716  1.00  15.92  ?   121  VAL  A  CG2  1  
ATOM     839  N  N    .  PHE  A  1  114  ?   12.840   23.022  144.104  1.00  11.65  ?   122  PHE  A  N    1  
ATOM     840  C  CA   .  PHE  A  1  114  ?   14.259   23.337  144.421  1.00  12.99  ?   122  PHE  A  CA   1  
ATOM     841  C  C    .  PHE  A  1  114  ?   14.989   23.849  143.187  1.00  13.25  ?   122  PHE  A  C    1  
ATOM     842  O  O    .  PHE  A  1  114  ?   15.828   24.744  143.329  1.00  11.55  ?   122  PHE  A  O    1  
ATOM     843  C  CB   .  PHE  A  1  114  ?   14.947   22.121  145.047  1.00  12.62  ?   122  PHE  A  CB   1  
ATOM     844  C  CG   .  PHE  A  1  114  ?   14.883   22.139  146.549  1.00  13.49  ?   122  PHE  A  CG   1  
ATOM     845  C  CD1  .  PHE  A  1  114  ?   13.681   21.966  147.217  1.00  13.48  ?   122  PHE  A  CD1  1  
ATOM     846  C  CD2  .  PHE  A  1  114  ?   16.019   22.456  147.289  1.00  14.56  ?   122  PHE  A  CD2  1  
ATOM     847  C  CE1  .  PHE  A  1  114  ?   13.643   21.983  148.601  1.00  13.45  ?   122  PHE  A  CE1  1  
ATOM     848  C  CE2  .  PHE  A  1  114  ?   15.962   22.515  148.676  1.00  13.72  ?   122  PHE  A  CE2  1  
ATOM     849  C  CZ   .  PHE  A  1  114  ?   14.773   22.281  149.319  1.00  14.36  ?   122  PHE  A  CZ   1  
ATOM     850  N  N    .  SER  A  1  115  ?   14.674   23.326  141.991  1.00  14.01  ?   123  SER  A  N    1  
ATOM     851  C  CA   .  SER  A  1  115  ?   15.381   23.780  140.757  1.00  12.91  ?   123  SER  A  CA   1  
ATOM     852  C  C    .  SER  A  1  115  ?   15.232   25.301  140.574  1.00  12.62  ?   123  SER  A  C    1  
ATOM     853  O  O    .  SER  A  1  115  ?   16.185   25.912  140.114  1.00  12.66  ?   123  SER  A  O    1  
ATOM     854  C  CB   .  SER  A  1  115  ?   14.937   23.014  139.512  1.00  13.22  ?   123  SER  A  CB   1  
ATOM     855  O  OG   .  SER  A  1  115  ?   13.567   23.222  139.313  1.00  13.74  ?   123  SER  A  OG   1  
ATOM     856  N  N    .  LEU  A  1  116  ?   14.076   25.899  140.872  1.00  11.90  ?   124  LEU  A  N    1  
ATOM     857  C  CA   .  LEU  A  1  116  ?   13.845   27.343  140.703  1.00  12.27  ?   124  LEU  A  CA   1  
ATOM     858  C  C    .  LEU  A  1  116  ?   14.171   28.097  142.008  1.00  12.90  ?   124  LEU  A  C    1  
ATOM     859  O  O    .  LEU  A  1  116  ?   14.904   29.071  141.984  1.00  12.64  ?   124  LEU  A  O    1  
ATOM     860  C  CB   .  LEU  A  1  116  ?   12.380   27.590  140.302  1.00  12.30  ?   124  LEU  A  CB   1  
ATOM     861  C  CG   .  LEU  A  1  116  ?   12.042   29.059  140.096  1.00  11.20  ?   124  LEU  A  CG   1  
ATOM     862  C  CD1  .  LEU  A  1  116  ?   12.890   29.635  138.965  1.00  12.85  ?   124  LEU  A  CD1  1  
ATOM     863  C  CD2  .  LEU  A  1  116  ?   10.568   29.226  139.788  1.00  12.00  ?   124  LEU  A  CD2  1  
ATOM     864  N  N    .  ASN  A  1  117  ?   13.583   27.697  143.134  1.00  11.93  ?   125  ASN  A  N    1  
ATOM     865  C  CA   .  ASN  A  1  117  ?   13.585   28.515  144.372  1.00  10.98  ?   125  ASN  A  CA   1  
ATOM     866  C  C    .  ASN  A  1  117  ?   14.959   28.531  145.051  1.00  11.72  ?   125  ASN  A  C    1  
ATOM     867  O  O    .  ASN  A  1  117  ?   15.207   29.462  145.834  1.00  12.43  ?   125  ASN  A  O    1  
ATOM     868  C  CB   .  ASN  A  1  117  ?   12.604   27.917  145.398  1.00  11.80  ?   125  ASN  A  CB   1  
ATOM     869  C  CG   .  ASN  A  1  117  ?   11.135   28.094  145.036  1.00  11.33  ?   125  ASN  A  CG   1  
ATOM     870  O  OD1  .  ASN  A  1  117  ?   10.798   28.631  143.976  1.00  11.86  ?   125  ASN  A  OD1  1  
ATOM     871  N  ND2  .  ASN  A  1  117  ?   10.250   27.732  145.965  1.00  10.83  ?   125  ASN  A  ND2  1  
ATOM     872  N  N    .  THR  A  1  118  ?   15.753   27.467  144.879  1.00  11.75  ?   126  THR  A  N    1  
ATOM     873  C  CA   .  THR  A  1  118  ?   16.994   27.259  145.658  1.00  11.26  ?   126  THR  A  CA   1  
ATOM     874  C  C    .  THR  A  1  118  ?   18.193   27.246  144.688  1.00  12.24  ?   126  THR  A  C    1  
ATOM     875  O  O    .  THR  A  1  118  ?   19.078   28.111  144.775  1.00  12.07  ?   126  THR  A  O    1  
ATOM     876  C  CB   .  THR  A  1  118  ?   16.898   26.007  146.524  1.00  11.58  ?   126  THR  A  CB   1  
ATOM     877  O  OG1  .  THR  A  1  118  ?   15.674   26.078  147.261  1.00  12.97  ?   126  THR  A  OG1  1  
ATOM     878  C  CG2  .  THR  A  1  118  ?   18.119   25.909  147.413  1.00  11.06  ?   126  THR  A  CG2  1  
ATOM     879  N  N    .  ARG  A  1  119  ?   18.222   26.289  143.778  1.00  13.66  ?   127  ARG  A  N    1  
ATOM     880  C  CA   .  ARG  A  1  119  ?   19.319   26.167  142.793  1.00  12.96  ?   127  ARG  A  CA   1  
ATOM     881  C  C    .  ARG  A  1  119  ?   19.345   27.374  141.858  1.00  13.16  ?   127  ARG  A  C    1  
ATOM     882  O  O    .  ARG  A  1  119  ?   20.403   27.994  141.732  1.00  13.83  ?   127  ARG  A  O    1  
ATOM     883  C  CB   .  ARG  A  1  119  ?   19.159   24.845  142.069  1.00  14.08  ?   127  ARG  A  CB   1  
ATOM     884  C  CG   .  ARG  A  1  119  ?   20.378   24.442  141.247  1.00  14.91  ?   127  ARG  A  CG   1  
ATOM     885  C  CD   .  ARG  A  1  119  ?   20.032   23.124  140.603  1.00  16.88  ?   127  ARG  A  CD   1  
ATOM     886  N  NE   .  ARG  A  1  119  ?   21.133   22.495  139.872  1.00  19.36  ?   127  ARG  A  NE   1  
ATOM     887  C  CZ   .  ARG  A  1  119  ?   21.430   22.730  138.596  1.00  20.00  ?   127  ARG  A  CZ   1  
ATOM     888  N  NH1  .  ARG  A  1  119  ?   20.825   23.686  137.918  1.00  19.30  ?   127  ARG  A  NH1  1  
ATOM     889  N  NH2  .  ARG  A  1  119  ?   22.402   22.043  138.018  1.00  20.94  ?   127  ARG  A  NH2  1  
ATOM     890  N  N    .  GLY  A  1  120  ?   18.207   27.733  141.265  1.00  12.84  ?   128  GLY  A  N    1  
ATOM     891  C  CA   .  GLY  A  1  120  ?   18.116   28.906  140.386  1.00  12.62  ?   128  GLY  A  CA   1  
ATOM     892  C  C    .  GLY  A  1  120  ?   18.542   30.157  141.108  1.00  12.07  ?   128  GLY  A  C    1  
ATOM     893  O  O    .  GLY  A  1  120  ?   19.394   30.901  140.566  1.00  11.85  ?   128  GLY  A  O    1  
ATOM     894  N  N    .  GLN  A  1  121  ?   18.028   30.385  142.323  1.00  11.64  ?   129  GLN  A  N    1  
ATOM     895  C  CA   .  GLN  A  1  121  ?   18.419   31.610  143.052  1.00  12.31  ?   129  GLN  A  CA   1  
ATOM     896  C  C    .  GLN  A  1  121  ?   19.938   31.586  143.279  1.00  11.82  ?   129  GLN  A  C    1  
ATOM     897  O  O    .  GLN  A  1  121  ?   20.553   32.643  143.195  1.00  11.80  ?   129  GLN  A  O    1  
ATOM     898  C  CB   .  GLN  A  1  121  ?   17.686   31.770  144.388  1.00  11.31  ?   129  GLN  A  CB   1  
ATOM     899  C  CG   .  GLN  A  1  121  ?   16.209   32.095  144.207  1.00  12.04  ?   129  GLN  A  CG   1  
ATOM     900  C  CD   .  GLN  A  1  121  ?   15.681   32.912  145.359  1.00  12.16  ?   129  GLN  A  CD   1  
ATOM     901  O  OE1  .  GLN  A  1  121  ?   16.051   34.076  145.519  1.00  12.41  ?   129  GLN  A  OE1  1  
ATOM     902  N  NE2  .  GLN  A  1  121  ?   14.818   32.305  146.171  1.00  10.51  ?   129  GLN  A  NE2  1  
ATOM     903  N  N    .  PHE  A  1  122  ?   20.490   30.432  143.628  1.00  12.10  ?   130  PHE  A  N    1  
ATOM     904  C  CA   .  PHE  A  1  122  ?   21.931   30.329  143.964  1.00  13.11  ?   130  PHE  A  CA   1  
ATOM     905  C  C    .  PHE  A  1  122  ?   22.734   30.773  142.733  1.00  12.28  ?   130  PHE  A  C    1  
ATOM     906  O  O    .  PHE  A  1  122  ?   23.654   31.567  142.825  1.00  12.55  ?   130  PHE  A  O    1  
ATOM     907  C  CB   .  PHE  A  1  122  ?   22.285   28.889  144.363  1.00  13.81  ?   130  PHE  A  CB   1  
ATOM     908  C  CG   .  PHE  A  1  122  ?   23.732   28.694  144.698  1.00  13.85  ?   130  PHE  A  CG   1  
ATOM     909  C  CD1  .  PHE  A  1  122  ?   24.665   28.458  143.694  1.00  14.46  ?   130  PHE  A  CD1  1  
ATOM     910  C  CD2  .  PHE  A  1  122  ?   24.173   28.742  146.012  1.00  14.93  ?   130  PHE  A  CD2  1  
ATOM     911  C  CE1  .  PHE  A  1  122  ?   26.017   28.343  143.991  1.00  14.98  ?   130  PHE  A  CE1  1  
ATOM     912  C  CE2  .  PHE  A  1  122  ?   25.540   28.648  146.304  1.00  15.84  ?   130  PHE  A  CE2  1  
ATOM     913  C  CZ   .  PHE  A  1  122  ?   26.455   28.427  145.291  1.00  15.07  ?   130  PHE  A  CZ   1  
ATOM     914  N  N    .  PHE  A  1  123  ?   22.384   30.253  141.569  1.00  12.60  ?   131  PHE  A  N    1  
ATOM     915  C  CA   .  PHE  A  1  123  ?   23.123   30.581  140.323  1.00  12.90  ?   131  PHE  A  CA   1  
ATOM     916  C  C    .  PHE  A  1  123  ?   22.835   32.003  139.829  1.00  13.00  ?   131  PHE  A  C    1  
ATOM     917  O  O    .  PHE  A  1  123  ?   23.740   32.596  139.232  1.00  12.85  ?   131  PHE  A  O    1  
ATOM     918  C  CB   .  PHE  A  1  123  ?   22.948   29.486  139.287  1.00  13.26  ?   131  PHE  A  CB   1  
ATOM     919  C  CG   .  PHE  A  1  123  ?   23.737   28.275  139.700  1.00  13.64  ?   131  PHE  A  CG   1  
ATOM     920  C  CD1  .  PHE  A  1  123  ?   25.128   28.307  139.695  1.00  14.31  ?   131  PHE  A  CD1  1  
ATOM     921  C  CD2  .  PHE  A  1  123  ?   23.110   27.150  140.191  1.00  13.66  ?   131  PHE  A  CD2  1  
ATOM     922  C  CE1  .  PHE  A  1  123  ?   25.855   27.215  140.144  1.00  14.01  ?   131  PHE  A  CE1  1  
ATOM     923  C  CE2  .  PHE  A  1  123  ?   23.844   26.059  140.640  1.00  13.21  ?   131  PHE  A  CE2  1  
ATOM     924  C  CZ   .  PHE  A  1  123  ?   25.220   26.094  140.605  1.00  14.55  ?   131  PHE  A  CZ   1  
ATOM     925  N  N    .  VAL  A  1  124  ?   21.643   32.569  140.081  1.00  12.68  ?   132  VAL  A  N    1  
ATOM     926  C  CA   .  VAL  A  1  124  ?   21.421   34.018  139.848  1.00  13.11  ?   132  VAL  A  CA   1  
ATOM     927  C  C    .  VAL  A  1  124  ?   22.395   34.826  140.706  1.00  12.89  ?   132  VAL  A  C    1  
ATOM     928  O  O    .  VAL  A  1  124  ?   23.055   35.732  140.150  1.00  13.99  ?   132  VAL  A  O    1  
ATOM     929  C  CB   .  VAL  A  1  124  ?   19.951   34.392  140.092  1.00  13.49  ?   132  VAL  A  CB   1  
ATOM     930  C  CG1  .  VAL  A  1  124  ?   19.776   35.882  140.091  1.00  13.39  ?   132  VAL  A  CG1  1  
ATOM     931  C  CG2  .  VAL  A  1  124  ?   19.078   33.720  139.042  1.00  14.92  ?   132  VAL  A  CG2  1  
ATOM     932  N  N    .  ALA  A  1  125  ?   22.590   34.479  141.981  1.00  13.31  ?   133  ALA  A  N    1  
ATOM     933  C  CA   .  ALA  A  1  125  ?   23.563   35.171  142.867  1.00  12.71  ?   133  ALA  A  CA   1  
ATOM     934  C  C    .  ALA  A  1  125  ?   24.979   35.004  142.301  1.00  12.91  ?   133  ALA  A  C    1  
ATOM     935  O  O    .  ALA  A  1  125  ?   25.725   35.975  142.278  1.00  13.19  ?   133  ALA  A  O    1  
ATOM     936  C  CB   .  ALA  A  1  125  ?   23.471   34.634  144.272  1.00  13.24  ?   133  ALA  A  CB   1  
ATOM     937  N  N    .  ARG  A  1  126  ?   25.319   33.806  141.836  1.00  14.69  ?   134  ARG  A  N    1  
ATOM     938  C  CA   .  ARG  A  1  126  ?   26.659   33.527  141.274  1.00  14.99  ?   134  ARG  A  CA   1  
ATOM     939  C  C    .  ARG  A  1  126  ?   26.920   34.472  140.087  1.00  15.46  ?   134  ARG  A  C    1  
ATOM     940  O  O    .  ARG  A  1  126  ?   27.934   35.184  140.092  1.00  14.87  ?   134  ARG  A  O    1  
ATOM     941  C  CB   .  ARG  A  1  126  ?   26.823   32.066  140.869  1.00  15.84  ?   134  ARG  A  CB   1  
ATOM     942  C  CG   .  ARG  A  1  126  ?   28.279   31.750  140.484  1.00  15.94  ?   134  ARG  A  CG   1  
ATOM     943  C  CD   .  ARG  A  1  126  ?   28.483   30.414  139.822  1.00  15.74  ?   134  ARG  A  CD   1  
ATOM     944  N  NE   .  ARG  A  1  126  ?   28.012   30.431  138.448  1.00  16.30  ?   134  ARG  A  NE   1  
ATOM     945  C  CZ   .  ARG  A  1  126  ?   28.057   29.406  137.622  1.00  15.27  ?   134  ARG  A  CZ   1  
ATOM     946  N  NH1  .  ARG  A  1  126  ?   28.478   28.238  138.044  1.00  15.59  ?   134  ARG  A  NH1  1  
ATOM     947  N  NH2  .  ARG  A  1  126  ?   27.613   29.533  136.386  1.00  15.79  ?   134  ARG  A  NH2  1  
ATOM     948  N  N    .  GLU  A  1  127  ?   25.997   34.502  139.134  1.00  16.02  ?   135  GLU  A  N    1  
ATOM     949  C  CA   .  GLU  A  1  127  ?   26.134   35.330  137.908  1.00  16.52  ?   135  GLU  A  CA   1  
ATOM     950  C  C    .  GLU  A  1  127  ?   26.033   36.799  138.285  1.00  15.83  ?   135  GLU  A  C    1  
ATOM     951  O  O    .  GLU  A  1  127  ?   26.771   37.584  137.684  1.00  15.13  ?   135  GLU  A  O    1  
ATOM     952  C  CB   .  GLU  A  1  127  ?   25.184   34.834  136.822  1.00  15.40  ?   135  GLU  A  CB   1  
ATOM     953  C  CG   .  GLU  A  1  127  ?   25.557   33.436  136.322  1.00  16.65  ?   135  GLU  A  CG   1  
ATOM     954  C  CD   .  GLU  A  1  127  ?   26.995   33.343  135.840  1.00  17.14  ?   135  GLU  A  CD   1  
ATOM     955  O  OE1  .  GLU  A  1  127  ?   27.387   34.273  135.098  1.00  18.40  ?   135  GLU  A  OE1  1  
ATOM     956  O  OE2  .  GLU  A  1  127  ?   27.741   32.443  136.269  1.00  17.38  ?   135  GLU  A  OE2  1  
ATOM     957  N  N    .  ALA  A  1  128  ?   25.236   37.194  139.292  1.00  14.35  ?   136  ALA  A  N    1  
ATOM     958  C  CA   .  ALA  A  1  128  ?   25.227   38.601  139.757  1.00  13.72  ?   136  ALA  A  CA   1  
ATOM     959  C  C    .  ALA  A  1  128  ?   26.625   38.986  140.257  1.00  14.28  ?   136  ALA  A  C    1  
ATOM     960  O  O    .  ALA  A  1  128  ?   27.197   40.024  139.808  1.00  16.07  ?   136  ALA  A  O    1  
ATOM     961  C  CB   .  ALA  A  1  128  ?   24.159   38.812  140.826  1.00  13.50  ?   136  ALA  A  CB   1  
ATOM     962  N  N    .  TYR  A  1  129  ?   27.212   38.159  141.122  1.00  15.24  ?   137  TYR  A  N    1  
ATOM     963  C  CA   .  TYR  A  1  129  ?   28.541   38.466  141.707  1.00  16.21  ?   137  TYR  A  CA   1  
ATOM     964  C  C    .  TYR  A  1  129  ?   29.524   38.665  140.536  1.00  15.59  ?   137  TYR  A  C    1  
ATOM     965  O  O    .  TYR  A  1  129  ?   30.246   39.670  140.572  1.00  15.61  ?   137  TYR  A  O    1  
ATOM     966  C  CB   .  TYR  A  1  129  ?   29.024   37.363  142.637  1.00  16.44  ?   137  TYR  A  CB   1  
ATOM     967  C  CG   .  TYR  A  1  129  ?   30.424   37.609  143.089  1.00  17.09  ?   137  TYR  A  CG   1  
ATOM     968  C  CD1  .  TYR  A  1  129  ?   30.696   38.514  144.102  1.00  18.95  ?   137  TYR  A  CD1  1  
ATOM     969  C  CD2  .  TYR  A  1  129  ?   31.490   37.043  142.404  1.00  18.86  ?   137  TYR  A  CD2  1  
ATOM     970  C  CE1  .  TYR  A  1  129  ?   31.993   38.776  144.501  1.00  18.82  ?   137  TYR  A  CE1  1  
ATOM     971  C  CE2  .  TYR  A  1  129  ?   32.795   37.320  142.774  1.00  18.12  ?   137  TYR  A  CE2  1  
ATOM     972  C  CZ   .  TYR  A  1  129  ?   33.043   38.197  143.810  1.00  19.35  ?   137  TYR  A  CZ   1  
ATOM     973  O  OH   .  TYR  A  1  129  ?   34.322   38.464  144.232  1.00  20.96  ?   137  TYR  A  OH   1  
ATOM     974  N  N    .  LYS  A  1  130  ?   29.500   37.788  139.522  1.00  15.95  ?   138  LYS  A  N    1  
ATOM     975  C  CA   .  LYS  A  1  130  ?   30.473   37.812  138.388  1.00  18.76  ?   138  LYS  A  CA   1  
ATOM     976  C  C    .  LYS  A  1  130  ?   30.257   39.049  137.490  1.00  20.37  ?   138  LYS  A  C    1  
ATOM     977  O  O    .  LYS  A  1  130  ?   31.230   39.531  136.899  1.00  24.07  ?   138  LYS  A  O    1  
ATOM     978  C  CB   .  LYS  A  1  130  ?   30.411   36.474  137.665  1.00  19.10  ?   138  LYS  A  CB   1  
ATOM     979  C  CG   .  LYS  A  1  130  ?   30.971   35.318  138.480  1.00  20.90  ?   138  LYS  A  CG   1  
ATOM     980  C  CD   .  LYS  A  1  130  ?   30.567   33.967  137.930  1.00  23.27  ?   138  LYS  A  CD   1  
ATOM     981  C  CE   .  LYS  A  1  130  ?   31.070   33.696  136.534  1.00  24.24  ?   138  LYS  A  CE   1  
ATOM     982  N  NZ   .  LYS  A  1  130  ?   30.505   32.430  135.991  1.00  24.82  ?   138  LYS  A  NZ   1  
ATOM     983  N  N    .  HIS  A  1  131  ?   29.047   39.593  137.403  1.00  18.61  ?   139  HIS  A  N    1  
ATOM     984  C  CA   .  HIS  A  1  131  ?   28.718   40.715  136.473  1.00  16.93  ?   139  HIS  A  CA   1  
ATOM     985  C  C    .  HIS  A  1  131  ?   28.661   42.073  137.174  1.00  17.98  ?   139  HIS  A  C    1  
ATOM     986  O  O    .  HIS  A  1  131  ?   28.669   43.080  136.472  1.00  15.92  ?   139  HIS  A  O    1  
ATOM     987  C  CB   .  HIS  A  1  131  ?   27.390   40.400  135.779  1.00  17.85  ?   139  HIS  A  CB   1  
ATOM     988  C  CG   .  HIS  A  1  131  ?   27.498   39.312  134.753  1.00  17.48  ?   139  HIS  A  CG   1  
ATOM     989  N  ND1  .  HIS  A  1  131  ?   27.500   37.988  135.096  1.00  16.37  ?   139  HIS  A  ND1  1  
ATOM     990  C  CD2  .  HIS  A  1  131  ?   27.630   39.345  133.406  1.00  19.33  ?   139  HIS  A  CD2  1  
ATOM     991  C  CE1  .  HIS  A  1  131  ?   27.620   37.236  134.017  1.00  20.05  ?   139  HIS  A  CE1  1  
ATOM     992  N  NE2  .  HIS  A  1  131  ?   27.697   38.029  132.960  1.00  18.72  ?   139  HIS  A  NE2  1  
ATOM     993  N  N    .  LEU  A  1  132  ?   28.483   42.129  138.499  1.00  15.65  ?   140  LEU  A  N    1  
ATOM     994  C  CA   .  LEU  A  1  132  ?   28.149   43.385  139.197  1.00  16.33  ?   140  LEU  A  CA   1  
ATOM     995  C  C    .  LEU  A  1  132  ?   29.366   44.299  139.314  1.00  18.23  ?   140  LEU  A  C    1  
ATOM     996  O  O    .  LEU  A  1  132  ?   30.513   43.795  139.541  1.00  17.31  ?   140  LEU  A  O    1  
ATOM     997  C  CB   .  LEU  A  1  132  ?   27.615   43.099  140.610  1.00  17.78  ?   140  LEU  A  CB   1  
ATOM     998  C  CG   .  LEU  A  1  132  ?   26.119   43.368  140.819  1.00  18.96  ?   140  LEU  A  CG   1  
ATOM     999  C  CD1  .  LEU  A  1  132  ?   25.280   42.726  139.744  1.00  20.14  ?   140  LEU  A  CD1  1  
ATOM    1000  C  CD2  .  LEU  A  1  132  ?   25.673   42.852  142.178  1.00  22.08  ?   140  LEU  A  CD2  1  
ATOM    1001  N  N    .  ASN  A  1  133  ?   29.107   45.592  139.263  1.00  18.34  ?   141  ASN  A  N    1  
ATOM    1002  C  CA   .  ASN  A  1  133  ?   30.117   46.598  139.674  1.00  20.92  ?   141  ASN  A  CA   1  
ATOM    1003  C  C    .  ASN  A  1  133  ?   30.411   46.441  141.167  1.00  21.69  ?   141  ASN  A  C    1  
ATOM    1004  O  O    .  ASN  A  1  133  ?   29.513   46.022  141.957  1.00  18.47  ?   141  ASN  A  O    1  
ATOM    1005  C  CB   .  ASN  A  1  133  ?   29.639   48.033  139.460  1.00  21.74  ?   141  ASN  A  CB   1  
ATOM    1006  C  CG   .  ASN  A  1  133  ?   29.618   48.450  138.008  1.00  24.71  ?   141  ASN  A  CG   1  
ATOM    1007  O  OD1  .  ASN  A  1  133  ?   30.297   47.864  137.180  1.00  24.57  ?   141  ASN  A  OD1  1  
ATOM    1008  N  ND2  .  ASN  A  1  133  ?   28.812   49.449  137.690  1.00  26.90  ?   141  ASN  A  ND2  1  
ATOM    1009  N  N    .  ASN  A  1  134  ?   31.613   46.843  141.572  1.00  19.17  ?   142  ASN  A  N    1  
ATOM    1010  C  CA   .  ASN  A  1  134  ?   31.972   46.969  143.002  1.00  19.76  ?   142  ASN  A  CA   1  
ATOM    1011  C  C    .  ASN  A  1  134  ?   30.918   47.857  143.653  1.00  19.26  ?   142  ASN  A  C    1  
ATOM    1012  O  O    .  ASN  A  1  134  ?   30.437   48.793  142.986  1.00  16.84  ?   142  ASN  A  O    1  
ATOM    1013  C  CB   .  ASN  A  1  134  ?   33.373   47.543  143.219  1.00  21.39  ?   142  ASN  A  CB   1  
ATOM    1014  C  CG   .  ASN  A  1  134  ?   34.404   46.473  142.993  1.00  24.82  ?   142  ASN  A  CG   1  
ATOM    1015  O  OD1  .  ASN  A  1  134  ?   34.198   45.572  142.189  1.00  25.66  ?   142  ASN  A  OD1  1  
ATOM    1016  N  ND2  .  ASN  A  1  134  ?   35.450   46.483  143.796  1.00  32.39  ?   142  ASN  A  ND2  1  
ATOM    1017  N  N    .  GLY  A  1  135  ?   30.577   47.574  144.910  1.00  17.33  ?   143  GLY  A  N    1  
ATOM    1018  C  CA   .  GLY  A  1  135  ?   29.669   48.447  145.677  1.00  18.14  ?   143  GLY  A  CA   1  
ATOM    1019  C  C    .  GLY  A  1  135  ?   28.228   48.155  145.308  1.00  16.00  ?   143  GLY  A  C    1  
ATOM    1020  O  O    .  GLY  A  1  135  ?   27.403   48.886  145.739  1.00  15.74  ?   143  GLY  A  O    1  
ATOM    1021  N  N    .  GLY  A  1  136  ?   27.991   47.064  144.578  1.00  14.96  ?   144  GLY  A  N    1  
ATOM    1022  C  CA   .  GLY  A  1  136  ?   26.658   46.625  144.132  1.00  13.95  ?   144  GLY  A  CA   1  
ATOM    1023  C  C    .  GLY  A  1  136  ?   25.819   45.993  145.248  1.00  14.03  ?   144  GLY  A  C    1  
ATOM    1024  O  O    .  GLY  A  1  136  ?   26.202   46.023  146.451  1.00  11.50  ?   144  GLY  A  O    1  
ATOM    1025  N  N    .  ARG  A  1  137  ?   24.742   45.351  144.825  1.00  13.30  ?   145  ARG  A  N    1  
ATOM    1026  C  CA   .  ARG  A  1  137  ?   23.644   44.829  145.687  1.00  12.12  ?   145  ARG  A  CA   1  
ATOM    1027  C  C    .  ARG  A  1  137  ?   23.103   43.534  145.099  1.00  10.79  ?   145  ARG  A  C    1  
ATOM    1028  O  O    .  ARG  A  1  137  ?   22.675   43.519  143.941  1.00  11.21  ?   145  ARG  A  O    1  
ATOM    1029  C  CB   .  ARG  A  1  137  ?   22.522   45.866  145.777  1.00  12.49  ?   145  ARG  A  CB   1  
ATOM    1030  C  CG   .  ARG  A  1  137  ?   22.908   47.148  146.491  1.00  12.87  ?   145  ARG  A  CG   1  
ATOM    1031  C  CD   .  ARG  A  1  137  ?   23.111   47.004  147.979  1.00  13.17  ?   145  ARG  A  CD   1  
ATOM    1032  N  NE   .  ARG  A  1  137  ?   23.356   48.281  148.643  1.00  13.18  ?   145  ARG  A  NE   1  
ATOM    1033  C  CZ   .  ARG  A  1  137  ?   24.532   48.861  148.822  1.00  13.84  ?   145  ARG  A  CZ   1  
ATOM    1034  N  NH1  .  ARG  A  1  137  ?   25.641   48.306  148.353  1.00  14.17  ?   145  ARG  A  NH1  1  
ATOM    1035  N  NH2  .  ARG  A  1  137  ?   24.575   50.028  149.446  1.00  14.40  ?   145  ARG  A  NH2  1  
ATOM    1036  N  N    .  ILE  A  1  138  ?   23.037   42.490  145.912  1.00  10.50  ?   146  ILE  A  N    1  
ATOM    1037  C  CA   .  ILE  A  1  138  ?   22.284   41.262  145.595  1.00  10.81  ?   146  ILE  A  CA   1  
ATOM    1038  C  C    .  ILE  A  1  138  ?   21.160   41.145  146.629  1.00  10.86  ?   146  ILE  A  C    1  
ATOM    1039  O  O    .  ILE  A  1  138  ?   21.449   41.207  147.822  1.00  10.52  ?   146  ILE  A  O    1  
ATOM    1040  C  CB   .  ILE  A  1  138  ?   23.213   40.045  145.528  1.00  10.75  ?   146  ILE  A  CB   1  
ATOM    1041  C  CG1  .  ILE  A  1  138  ?   24.268   40.244  144.432  1.00  10.90  ?   146  ILE  A  CG1  1  
ATOM    1042  C  CG2  .  ILE  A  1  138  ?   22.401   38.757  145.327  1.00  11.87  ?   146  ILE  A  CG2  1  
ATOM    1043  C  CD1  .  ILE  A  1  138  ?   25.352   39.189  144.403  1.00  11.89  ?   146  ILE  A  CD1  1  
ATOM    1044  N  N    .  ILE  A  1  139  ?   19.947   40.868  146.156  1.00  11.43  ?   147  ILE  A  N    1  
ATOM    1045  C  CA   .  ILE  A  1  139  ?   18.775   40.561  147.007  1.00  11.22  ?   147  ILE  A  CA   1  
ATOM    1046  C  C    .  ILE  A  1  139  ?   18.261   39.208  146.567  1.00  11.59  ?   147  ILE  A  C    1  
ATOM    1047  O  O    .  ILE  A  1  139  ?   18.132   38.993  145.346  1.00  11.28  ?   147  ILE  A  O    1  
ATOM    1048  C  CB   .  ILE  A  1  139  ?   17.694   41.642  146.882  1.00  13.20  ?   147  ILE  A  CB   1  
ATOM    1049  C  CG1  .  ILE  A  1  139  ?   18.205   43.022  147.309  1.00  13.22  ?   147  ILE  A  CG1  1  
ATOM    1050  C  CG2  .  ILE  A  1  139  ?   16.449   41.232  147.657  1.00  13.26  ?   147  ILE  A  CG2  1  
ATOM    1051  C  CD1  .  ILE  A  1  139  ?   18.511   43.151  148.761  1.00  14.14  ?   147  ILE  A  CD1  1  
ATOM    1052  N  N    .  MET  A  1  140  ?   18.011   38.329  147.531  1.00  11.28  ?   148  MET  A  N    1  
ATOM    1053  C  CA   .  MET  A  1  140  ?   17.389   37.019  147.279  1.00  11.82  ?   148  MET  A  CA   1  
ATOM    1054  C  C    .  MET  A  1  140  ?   16.042   36.997  147.997  1.00  12.10  ?   148  MET  A  C    1  
ATOM    1055  O  O    .  MET  A  1  140  ?   15.777   37.909  148.806  1.00  10.96  ?   148  MET  A  O    1  
ATOM    1056  C  CB   .  MET  A  1  140  ?   18.340   35.916  147.741  1.00  13.43  ?   148  MET  A  CB   1  
ATOM    1057  C  CG   .  MET  A  1  140  ?   19.703   36.030  147.041  1.00  15.69  ?   148  MET  A  CG   1  
ATOM    1058  S  SD   .  MET  A  1  140  ?   20.738   34.664  147.583  1.00  19.11  ?   148  MET  A  SD   1  
ATOM    1059  C  CE   .  MET  A  1  140  ?   20.049   33.428  146.489  1.00  19.00  ?   148  MET  A  CE   1  
ATOM    1060  N  N    .  THR  A  1  141  ?   15.175   36.046  147.669  1.00  11.80  ?   149  THR  A  N    1  
ATOM    1061  C  CA   .  THR  A  1  141  ?   13.785   36.088  148.173  1.00  12.33  ?   149  THR  A  CA   1  
ATOM    1062  C  C    .  THR  A  1  141  ?   13.548   34.804  148.949  1.00  12.34  ?   149  THR  A  C    1  
ATOM    1063  O  O    .  THR  A  1  141  ?   13.711   33.699  148.407  1.00  13.54  ?   149  THR  A  O    1  
ATOM    1064  C  CB   .  THR  A  1  141  ?   12.760   36.344  147.061  1.00  13.23  ?   149  THR  A  CB   1  
ATOM    1065  O  OG1  .  THR  A  1  141  ?   13.091   37.542  146.357  1.00  14.10  ?   149  THR  A  OG1  1  
ATOM    1066  C  CG2  .  THR  A  1  141  ?   11.384   36.499  147.663  1.00  14.18  ?   149  THR  A  CG2  1  
ATOM    1067  N  N    .  SER  A  1  142  ?   13.261   34.983  150.217  1.00  12.22  ?   150  SER  A  N    1  
ATOM    1068  C  CA   .  SER  A  1  142  ?   12.931   33.891  151.136  1.00  13.33  ?   150  SER  A  CA   1  
ATOM    1069  C  C    .  SER  A  1  142  ?   11.424   33.932  151.389  1.00  13.96  ?   150  SER  A  C    1  
ATOM    1070  O  O    .  SER  A  1  142  ?   10.632   34.257  150.473  1.00  15.18  ?   150  SER  A  O    1  
ATOM    1071  C  CB   .  SER  A  1  142  ?   13.765   34.072  152.391  1.00  12.74  ?   150  SER  A  CB   1  
ATOM    1072  O  OG   .  SER  A  1  142  ?   13.550   32.990  153.278  1.00  13.90  ?   150  SER  A  OG   1  
ATOM    1073  N  N    .  SER  A  1  143  ?   11.041   33.625  152.607  1.00  12.54  ?   151  SER  A  N    1  
ATOM    1074  C  CA   .  SER  A  1  143  ?    9.627   33.616  153.033  1.00  13.67  ?   151  SER  A  CA   1  
ATOM    1075  C  C    .  SER  A  1  143  ?    9.577   33.580  154.563  1.00  13.42  ?   151  SER  A  C    1  
ATOM    1076  O  O    .  SER  A  1  143  ?   10.441   32.917  155.182  1.00  11.75  ?   151  SER  A  O    1  
ATOM    1077  C  CB   .  SER  A  1  143  ?    8.945   32.412  152.434  1.00  13.86  ?   151  SER  A  CB   1  
ATOM    1078  O  OG   .  SER  A  1  143  ?    7.689   32.154  153.032  1.00  16.42  ?   151  SER  A  OG   1  
ATOM    1079  N  N    .  ASN  A  1  144  ?    8.518   34.124  155.144  1.00  13.82  ?   152  ASN  A  N    1  
ATOM    1080  C  CA   .  ASN  A  1  144  ?    8.309   33.995  156.611  1.00  16.55  ?   152  ASN  A  CA   1  
ATOM    1081  C  C    .  ASN  A  1  144  ?    8.055   32.528  157.034  1.00  16.97  ?   152  ASN  A  C    1  
ATOM    1082  O  O    .  ASN  A  1  144  ?    8.094   32.258  158.231  1.00  18.79  ?   152  ASN  A  O    1  
ATOM    1083  C  CB   .  ASN  A  1  144  ?    7.256   35.000  157.092  1.00  18.70  ?   152  ASN  A  CB   1  
ATOM    1084  C  CG   .  ASN  A  1  144  ?    5.814   34.662  156.768  1.00  20.88  ?   152  ASN  A  CG   1  
ATOM    1085  O  OD1  .  ASN  A  1  144  ?    4.902   35.309  157.302  1.00  32.92  ?   152  ASN  A  OD1  1  
ATOM    1086  N  ND2  .  ASN  A  1  144  ?    5.570   33.815  155.807  1.00  18.36  ?   152  ASN  A  ND2  1  
ATOM    1087  N  N    .  THR  A  1  145  ?    7.774   31.637  156.103  1.00  17.21  ?   153  THR  A  N    1  
ATOM    1088  C  CA   .  THR  A  1  145  ?    7.593   30.181  156.306  1.00  21.10  ?   153  THR  A  CA   1  
ATOM    1089  C  C    .  THR  A  1  145  ?    8.947   29.485  156.506  1.00  21.20  ?   153  THR  A  C    1  
ATOM    1090  O  O    .  THR  A  1  145  ?    8.951   28.355  156.967  1.00  23.10  ?   153  THR  A  O    1  
ATOM    1091  C  CB   .  THR  A  1  145  ?    6.798   29.553  155.148  1.00  22.77  ?   153  THR  A  CB   1  
ATOM    1092  O  OG1  .  THR  A  1  145  ?    7.531   29.626  153.928  1.00  25.09  ?   153  THR  A  OG1  1  
ATOM    1093  C  CG2  .  THR  A  1  145  ?    5.425   30.172  154.957  1.00  28.07  ?   153  THR  A  CG2  1  
ATOM    1094  N  N    .  SER  A  1  146  ?   10.071   30.102  156.154  1.00  21.04  ?   154  SER  A  N    1  
ATOM    1095  C  CA   .  SER  A  1  146  ?   11.378   29.403  156.293  1.00  22.34  ?   154  SER  A  CA   1  
ATOM    1096  C  C    .  SER  A  1  146  ?   11.682   29.213  157.784  1.00  23.29  ?   154  SER  A  C    1  
ATOM    1097  O  O    .  SER  A  1  146  ?   12.244   28.188  158.138  1.00  20.58  ?   154  SER  A  O    1  
ATOM    1098  C  CB   .  SER  A  1  146  ?   12.473   30.160  155.596  1.00  23.89  ?   154  SER  A  CB   1  
ATOM    1099  O  OG   .  SER  A  1  146  ?   12.683   31.362  156.277  1.00  24.60  ?   154  SER  A  OG   1  
ATOM    1100  N  N    .  ARG  A  1  147  ?   11.271   30.162  158.643  1.00  23.85  ?   155  ARG  A  N    1  
ATOM    1101  C  CA   .  ARG  A  1  147  ?   11.646   30.148  160.091  1.00  28.94  ?   155  ARG  A  CA   1  
ATOM    1102  C  C    .  ARG  A  1  147  ?   10.492   30.584  161.025  1.00  25.74  ?   155  ARG  A  C    1  
ATOM    1103  O  O    .  ARG  A  1  147  ?   10.360   29.961  162.085  1.00  28.37  ?   155  ARG  A  O    1  
ATOM    1104  C  CB   .  ARG  A  1  147  ?   12.874   31.043  160.302  1.00  33.95  ?   155  ARG  A  CB   1  
ATOM    1105  C  CG   .  ARG  A  1  147  ?   13.596   30.762  161.613  1.00  45.45  ?   155  ARG  A  CG   1  
ATOM    1106  C  CD   .  ARG  A  1  147  ?   14.927   31.487  161.733  1.00  51.09  ?   155  ARG  A  CD   1  
ATOM    1107  N  NE   .  ARG  A  1  147  ?   15.952   30.584  162.258  1.00  62.39  ?   155  ARG  A  NE   1  
ATOM    1108  C  CZ   .  ARG  A  1  147  ?   16.904   30.903  163.140  1.00  64.65  ?   155  ARG  A  CZ   1  
ATOM    1109  N  NH1  .  ARG  A  1  147  ?   16.976   32.124  163.646  1.00  62.06  ?   155  ARG  A  NH1  1  
ATOM    1110  N  NH2  .  ARG  A  1  147  ?   17.781   29.984  163.519  1.00  67.71  ?   155  ARG  A  NH2  1  
ATOM    1111  N  N    .  ASP  A  1  148  ?    9.715   31.603  160.670  1.00  22.67  ?   156  ASP  A  N    1  
ATOM    1112  C  CA   .  ASP  A  1  148  ?    8.847   32.328  161.645  1.00  27.23  ?   156  ASP  A  CA   1  
ATOM    1113  C  C    .  ASP  A  1  148  ?    7.498   31.612  161.800  1.00  27.85  ?   156  ASP  A  C    1  
ATOM    1114  O  O    .  ASP  A  1  148  ?    6.880   31.757  162.877  1.00  35.89  ?   156  ASP  A  O    1  
ATOM    1115  C  CB   .  ASP  A  1  148  ?    8.643   33.787  161.231  1.00  29.30  ?   156  ASP  A  CB   1  
ATOM    1116  C  CG   .  ASP  A  1  148  ?    9.902   34.648  161.275  1.00  32.22  ?   156  ASP  A  CG   1  
ATOM    1117  O  OD1  .  ASP  A  1  148  ?   10.930   34.167  161.766  1.00  35.78  ?   156  ASP  A  OD1  1  
ATOM    1118  O  OD2  .  ASP  A  1  148  ?    9.842   35.787  160.792  1.00  33.88  ?   156  ASP  A  OD2  1  
ATOM    1119  N  N    .  PHE  A  1  149  ?    7.027   30.925  160.762  1.00  24.54  ?   157  PHE  A  N    1  
ATOM    1120  C  CA   .  PHE  A  1  149  ?    5.650   30.355  160.667  1.00  31.04  ?   157  PHE  A  CA   1  
ATOM    1121  C  C    .  PHE  A  1  149  ?    5.733   28.961  160.039  1.00  31.40  ?   157  PHE  A  C    1  
ATOM    1122  O  O    .  PHE  A  1  149  ?    6.339   28.793  158.977  1.00  33.65  ?   157  PHE  A  O    1  
ATOM    1123  C  CB   .  PHE  A  1  149  ?    4.696   31.308  159.937  1.00  32.82  ?   157  PHE  A  CB   1  
ATOM    1124  C  CG   .  PHE  A  1  149  ?    4.337   32.471  160.820  1.00  43.48  ?   157  PHE  A  CG   1  
ATOM    1125  C  CD1  .  PHE  A  1  149  ?    3.646   32.258  162.015  1.00  43.16  ?   157  PHE  A  CD1  1  
ATOM    1126  C  CD2  .  PHE  A  1  149  ?    4.771   33.763  160.532  1.00  47.15  ?   157  PHE  A  CD2  1  
ATOM    1127  C  CE1  .  PHE  A  1  149  ?    3.382   33.314  162.881  1.00  47.52  ?   157  PHE  A  CE1  1  
ATOM    1128  C  CE2  .  PHE  A  1  149  ?    4.479   34.820  161.392  1.00  40.56  ?   157  PHE  A  CE2  1  
ATOM    1129  C  CZ   .  PHE  A  1  149  ?    3.812   34.593  162.573  1.00  40.99  ?   157  PHE  A  CZ   1  
ATOM    1130  N  N    .  SER  A  1  150  ?    5.219   27.977  160.764  1.00  29.42  ?   158  SER  A  N    1  
ATOM    1131  C  CA   .  SER  A  1  150  ?    5.329   26.541  160.440  1.00  31.05  ?   158  SER  A  CA   1  
ATOM    1132  C  C    .  SER  A  1  150  ?    3.935   26.052  160.049  1.00  30.29  ?   158  SER  A  C    1  
ATOM    1133  O  O    .  SER  A  1  150  ?    3.085   25.858  160.926  1.00  31.48  ?   158  SER  A  O    1  
ATOM    1134  C  CB   .  SER  A  1  150  ?    5.924   25.793  161.613  1.00  38.02  ?   158  SER  A  CB   1  
ATOM    1135  O  OG   .  SER  A  1  150  ?    7.279   26.187  161.825  1.00  42.45  ?   158  SER  A  OG   1  
ATOM    1136  N  N    .  VAL  A  1  151  ?    3.670   26.040  158.762  1.00  25.41  ?   159  VAL  A  N    1  
ATOM    1137  C  CA   .  VAL  A  1  151  ?    2.337   25.711  158.180  1.00  24.09  ?   159  VAL  A  CA   1  
ATOM    1138  C  C    .  VAL  A  1  151  ?    2.353   24.220  157.858  1.00  20.79  ?   159  VAL  A  C    1  
ATOM    1139  O  O    .  VAL  A  1  151  ?    3.293   23.766  157.229  1.00  17.97  ?   159  VAL  A  O    1  
ATOM    1140  C  CB   .  VAL  A  1  151  ?    2.130   26.580  156.925  1.00  25.57  ?   159  VAL  A  CB   1  
ATOM    1141  C  CG1  .  VAL  A  1  151  ?    0.753   26.374  156.314  1.00  27.80  ?   159  VAL  A  CG1  1  
ATOM    1142  C  CG2  .  VAL  A  1  151  ?    2.411   28.058  157.229  1.00  27.21  ?   159  VAL  A  CG2  1  
ATOM    1143  N  N    .  PRO  A  1  152  ?    1.354   23.413  158.259  1.00  21.57  ?   160  PRO  A  N    1  
ATOM    1144  C  CA   .  PRO  A  1  152  ?    1.303   22.006  157.844  1.00  19.51  ?   160  PRO  A  CA   1  
ATOM    1145  C  C    .  PRO  A  1  152  ?    1.325   21.837  156.322  1.00  16.61  ?   160  PRO  A  C    1  
ATOM    1146  O  O    .  PRO  A  1  152  ?    0.793   22.676  155.627  1.00  14.94  ?   160  PRO  A  O    1  
ATOM    1147  C  CB   .  PRO  A  1  152  ?   -0.069   21.472  158.327  1.00  21.24  ?   160  PRO  A  CB   1  
ATOM    1148  C  CG   .  PRO  A  1  152  ?   -0.543   22.509  159.314  1.00  22.88  ?   160  PRO  A  CG   1  
ATOM    1149  C  CD   .  PRO  A  1  152  ?    0.199   23.817  159.077  1.00  22.58  ?   160  PRO  A  CD   1  
ATOM    1150  N  N    .  LYS  A  1  153  ?    1.999   20.792  155.827  1.00  16.00  ?   161  LYS  A  N    1  
ATOM    1151  C  CA   .  LYS  A  1  153  ?    2.019   20.397  154.402  1.00  17.90  ?   161  LYS  A  CA   1  
ATOM    1152  C  C    .  LYS  A  1  153  ?    2.823   21.404  153.573  1.00  17.39  ?   161  LYS  A  C    1  
ATOM    1153  O  O    .  LYS  A  1  153  ?    2.657   21.455  152.337  1.00  16.99  ?   161  LYS  A  O    1  
ATOM    1154  C  CB   .  LYS  A  1  153  ?    0.581   20.299  153.880  1.00  21.56  ?   161  LYS  A  CB   1  
ATOM    1155  C  CG   .  LYS  A  1  153  ?   -0.238   19.226  154.575  1.00  23.28  ?   161  LYS  A  CG   1  
ATOM    1156  C  CD   .  LYS  A  1  153  ?   -1.597   19.008  153.935  1.00  25.58  ?   161  LYS  A  CD   1  
ATOM    1157  C  CE   .  LYS  A  1  153  ?   -2.394   17.925  154.626  1.00  31.47  ?   161  LYS  A  CE   1  
ATOM    1158  N  NZ   .  LYS  A  1  153  ?   -2.559   18.230  156.063  1.00  34.47  ?   161  LYS  A  NZ   1  
ATOM    1159  N  N    .  HIS  A  1  154  ?    3.699   22.179  154.217  1.00  17.61  ?   162  HIS  A  N    1  
ATOM    1160  C  CA   .  HIS  A  1  154  ?    4.456   23.246  153.532  1.00  16.48  ?   162  HIS  A  CA   1  
ATOM    1161  C  C    .  HIS  A  1  154  ?    5.956   22.942  153.600  1.00  15.72  ?   162  HIS  A  C    1  
ATOM    1162  O  O    .  HIS  A  1  154  ?    6.714   23.893  153.459  1.00  14.44  ?   162  HIS  A  O    1  
ATOM    1163  C  CB   .  HIS  A  1  154  ?    4.074   24.588  154.150  1.00  18.81  ?   162  HIS  A  CB   1  
ATOM    1164  C  CG   .  HIS  A  1  154  ?    4.127   25.743  153.207  1.00  20.38  ?   162  HIS  A  CG   1  
ATOM    1165  N  ND1  .  HIS  A  1  154  ?    3.870   25.617  151.828  1.00  22.61  ?   162  HIS  A  ND1  1  
ATOM    1166  C  CD2  .  HIS  A  1  154  ?    4.344   27.053  153.441  1.00  23.02  ?   162  HIS  A  CD2  1  
ATOM    1167  C  CE1  .  HIS  A  1  154  ?    3.963   26.817  151.281  1.00  21.82  ?   162  HIS  A  CE1  1  
ATOM    1168  N  NE2  .  HIS  A  1  154  ?    4.269   27.710  152.243  1.00  22.45  ?   162  HIS  A  NE2  1  
ATOM    1169  N  N    .  SER  A  1  155  ?    6.376   21.681  153.789  1.00  14.29  ?   163  SER  A  N    1  
ATOM    1170  C  CA   .  SER  A  1  155  ?    7.788   21.348  154.114  1.00  14.42  ?   163  SER  A  CA   1  
ATOM    1171  C  C    .  SER  A  1  155  ?    8.696   21.663  152.924  1.00  14.44  ?   163  SER  A  C    1  
ATOM    1172  O  O    .  SER  A  1  155  ?    9.780   22.254  153.127  1.00  14.61  ?   163  SER  A  O    1  
ATOM    1173  C  CB   .  SER  A  1  155  ?    7.955   19.920  154.574  1.00  14.68  ?   163  SER  A  CB   1  
ATOM    1174  O  OG   .  SER  A  1  155  ?    7.651   18.997  153.544  1.00  14.50  ?   163  SER  A  OG   1  
ATOM    1175  N  N    .  LEU  A  1  156  ?    8.301   21.276  151.717  1.00  13.82  ?   164  LEU  A  N    1  
ATOM    1176  C  CA   .  LEU  A  1  156  ?    9.167   21.378  150.517  1.00  14.52  ?   164  LEU  A  CA   1  
ATOM    1177  C  C    .  LEU  A  1  156  ?    9.471   22.857  150.227  1.00  13.91  ?   164  LEU  A  C    1  
ATOM    1178  O  O    .  LEU  A  1  156  ?   10.660   23.251  150.112  1.00  13.46  ?   164  LEU  A  O    1  
ATOM    1179  C  CB   .  LEU  A  1  156  ?    8.441   20.709  149.348  1.00  15.23  ?   164  LEU  A  CB   1  
ATOM    1180  C  CG   .  LEU  A  1  156  ?    9.195   20.803  148.046  1.00  16.54  ?   164  LEU  A  CG   1  
ATOM    1181  C  CD1  .  LEU  A  1  156  ?   10.562   20.130  148.196  1.00  18.00  ?   164  LEU  A  CD1  1  
ATOM    1182  C  CD2  .  LEU  A  1  156  ?    8.364   20.198  146.893  1.00  16.40  ?   164  LEU  A  CD2  1  
ATOM    1183  N  N    .  TYR  A  1  157  ?    8.442   23.693  150.246  1.00  11.90  ?   165  TYR  A  N    1  
ATOM    1184  C  CA   .  TYR  A  1  157  ?    8.619   25.128  149.955  1.00  12.47  ?   165  TYR  A  CA   1  
ATOM    1185  C  C    .  TYR  A  1  157  ?    9.431   25.764  151.085  1.00  12.28  ?   165  TYR  A  C    1  
ATOM    1186  O  O    .  TYR  A  1  157  ?   10.319   26.616  150.813  1.00  11.11  ?   165  TYR  A  O    1  
ATOM    1187  C  CB   .  TYR  A  1  157  ?    7.252   25.788  149.832  1.00  12.61  ?   165  TYR  A  CB   1  
ATOM    1188  C  CG   .  TYR  A  1  157  ?    7.296   27.268  149.603  1.00  12.63  ?   165  TYR  A  CG   1  
ATOM    1189  C  CD1  .  TYR  A  1  157  ?    7.538   27.788  148.346  1.00  13.28  ?   165  TYR  A  CD1  1  
ATOM    1190  C  CD2  .  TYR  A  1  157  ?    7.189   28.138  150.667  1.00  13.61  ?   165  TYR  A  CD2  1  
ATOM    1191  C  CE1  .  TYR  A  1  157  ?    7.560   29.162  148.140  1.00  14.14  ?   165  TYR  A  CE1  1  
ATOM    1192  C  CE2  .  TYR  A  1  157  ?    7.179   29.506  150.484  1.00  14.85  ?   165  TYR  A  CE2  1  
ATOM    1193  C  CZ   .  TYR  A  1  157  ?    7.386   30.018  149.214  1.00  14.00  ?   165  TYR  A  CZ   1  
ATOM    1194  O  OH   .  TYR  A  1  157  ?    7.383   31.365  148.999  1.00  14.65  ?   165  TYR  A  OH   1  
ATOM    1195  N  N    .  SER  A  1  158  ?    9.052   25.468  152.335  1.00  11.75  ?   166  SER  A  N    1  
ATOM    1196  C  CA   .  SER  A  1  158  ?    9.695   26.119  153.509  1.00  12.92  ?   166  SER  A  CA   1  
ATOM    1197  C  C    .  SER  A  1  158  ?   11.195   25.822  153.454  1.00  12.53  ?   166  SER  A  C    1  
ATOM    1198  O  O    .  SER  A  1  158  ?   12.028   26.716  153.718  1.00  11.40  ?   166  SER  A  O    1  
ATOM    1199  C  CB   .  SER  A  1  158  ?    9.089   25.667  154.823  1.00  15.22  ?   166  SER  A  CB   1  
ATOM    1200  O  OG   .  SER  A  1  158  ?    7.704   26.092  154.887  1.00  18.83  ?   166  SER  A  OG   1  
ATOM    1201  N  N    .  GLY  A  1  159  ?   11.553   24.584  153.105  1.00  12.18  ?   167  GLY  A  N    1  
ATOM    1202  C  CA   .  GLY  A  1  159  ?   12.979   24.197  153.040  1.00  12.25  ?   167  GLY  A  CA   1  
ATOM    1203  C  C    .  GLY  A  1  159  ?   13.694   24.873  151.898  1.00  11.69  ?   167  GLY  A  C    1  
ATOM    1204  O  O    .  GLY  A  1  159  ?   14.859   25.280  152.066  1.00  10.27  ?   167  GLY  A  O    1  
ATOM    1205  N  N    .  SER  A  1  160  ?   13.002   25.035  150.768  1.00  12.28  ?   168  SER  A  N    1  
ATOM    1206  C  CA   .  SER  A  1  160  ?   13.559   25.709  149.571  1.00  11.97  ?   168  SER  A  CA   1  
ATOM    1207  C  C    .  SER  A  1  160  ?   14.031   27.102  149.983  1.00  12.94  ?   168  SER  A  C    1  
ATOM    1208  O  O    .  SER  A  1  160  ?   15.102   27.535  149.497  1.00  11.19  ?   168  SER  A  O    1  
ATOM    1209  C  CB   .  SER  A  1  160  ?   12.580   25.718  148.400  1.00  12.63  ?   168  SER  A  CB   1  
ATOM    1210  O  OG   .  SER  A  1  160  ?   11.577   26.714  148.519  1.00  12.80  ?   168  SER  A  OG   1  
ATOM    1211  N  N    .  LYS  A  1  161  ?   13.262   27.775  150.866  1.00  11.67  ?   169  LYS  A  N    1  
ATOM    1212  C  CA   .  LYS  A  1  161  ?   13.550   29.153  151.318  1.00  12.05  ?   169  LYS  A  CA   1  
ATOM    1213  C  C    .  LYS  A  1  161  ?   14.503   29.145  152.504  1.00  12.30  ?   169  LYS  A  C    1  
ATOM    1214  O  O    .  LYS  A  1  161  ?   15.275   30.098  152.580  1.00  12.54  ?   169  LYS  A  O    1  
ATOM    1215  C  CB   .  LYS  A  1  161  ?   12.252   29.890  151.631  1.00  12.74  ?   169  LYS  A  CB   1  
ATOM    1216  C  CG   .  LYS  A  1  161  ?   11.331   29.985  150.433  1.00  14.09  ?   169  LYS  A  CG   1  
ATOM    1217  C  CD   .  LYS  A  1  161  ?   12.058   30.498  149.222  1.00  15.50  ?   169  LYS  A  CD   1  
ATOM    1218  C  CE   .  LYS  A  1  161  ?   11.178   30.723  148.024  1.00  17.85  ?   169  LYS  A  CE   1  
ATOM    1219  N  NZ   .  LYS  A  1  161  ?   10.840   32.134  147.858  1.00  18.48  ?   169  LYS  A  NZ   1  
ATOM    1220  N  N    .  GLY  A  1  162  ?   14.463   28.127  153.385  1.00  12.54  ?   170  GLY  A  N    1  
ATOM    1221  C  CA   .  GLY  A  1  162  ?   15.441   28.025  154.482  1.00  12.51  ?   170  GLY  A  CA   1  
ATOM    1222  C  C    .  GLY  A  1  162  ?   16.872   27.999  153.953  1.00  11.82  ?   170  GLY  A  C    1  
ATOM    1223  O  O    .  GLY  A  1  162  ?   17.766   28.609  154.593  1.00  12.07  ?   170  GLY  A  O    1  
ATOM    1224  N  N    .  ALA  A  1  163  ?   17.117   27.352  152.812  1.00  12.27  ?   171  ALA  A  N    1  
ATOM    1225  C  CA   .  ALA  A  1  163  ?   18.446   27.326  152.156  1.00  11.94  ?   171  ALA  A  CA   1  
ATOM    1226  C  C    .  ALA  A  1  163  ?   18.870   28.755  151.823  1.00  11.24  ?   171  ALA  A  C    1  
ATOM    1227  O  O    .  ALA  A  1  163  ?   20.088   29.070  151.984  1.00  11.22  ?   171  ALA  A  O    1  
ATOM    1228  C  CB   .  ALA  A  1  163  ?   18.385   26.447  150.919  1.00  12.46  ?   171  ALA  A  CB   1  
ATOM    1229  N  N    .  ILE  A  1  164  ?   17.917   29.591  151.342  1.00  10.76  ?   172  ILE  A  N    1  
ATOM    1230  C  CA   .  ILE  A  1  164  ?   18.192   30.998  150.928  1.00  10.41  ?   172  ILE  A  CA   1  
ATOM    1231  C  C    .  ILE  A  1  164  ?   18.725   31.793  152.131  1.00  11.05  ?   172  ILE  A  C    1  
ATOM    1232  O  O    .  ILE  A  1  164  ?   19.711   32.546  151.991  1.00  10.71  ?   172  ILE  A  O    1  
ATOM    1233  C  CB   .  ILE  A  1  164  ?   16.969   31.676  150.289  1.00   9.51  ?   172  ILE  A  CB   1  
ATOM    1234  C  CG1  .  ILE  A  1  164  ?   16.490   30.890  149.068  1.00  10.64  ?   172  ILE  A  CG1  1  
ATOM    1235  C  CG2  .  ILE  A  1  164  ?   17.264   33.136  149.955  1.00   9.90  ?   172  ILE  A  CG2  1  
ATOM    1236  C  CD1  .  ILE  A  1  164  ?   17.578   30.601  148.020  1.00  10.97  ?   172  ILE  A  CD1  1  
ATOM    1237  N  N    .  ASP  A  1  165  ?   18.102   31.658  153.290  1.00  11.52  ?   173  ASP  A  N    1  
ATOM    1238  C  CA   .  ASP  A  1  165  ?   18.485   32.396  154.508  1.00  12.95  ?   173  ASP  A  CA   1  
ATOM    1239  C  C    .  ASP  A  1  165  ?   19.955   32.093  154.817  1.00  13.56  ?   173  ASP  A  C    1  
ATOM    1240  O  O    .  ASP  A  1  165  ?   20.720   33.055  155.137  1.00  13.80  ?   173  ASP  A  O    1  
ATOM    1241  C  CB   .  ASP  A  1  165  ?   17.596   32.045  155.699  1.00  15.17  ?   173  ASP  A  CB   1  
ATOM    1242  C  CG   .  ASP  A  1  165  ?   16.120   32.349  155.533  1.00  18.10  ?   173  ASP  A  CG   1  
ATOM    1243  O  OD1  .  ASP  A  1  165  ?   15.756   32.933  154.521  1.00  19.15  ?   173  ASP  A  OD1  1  
ATOM    1244  O  OD2  .  ASP  A  1  165  ?   15.335   31.929  156.428  1.00  20.36  ?   173  ASP  A  OD2  1  
ATOM    1245  N  N    .  SER  A  1  166  ?   20.387   30.831  154.675  1.00  11.48  ?   174  SER  A  N    1  
ATOM    1246  C  CA   .  SER  A  1  166  ?   21.803   30.449  154.934  1.00  13.18  ?   174  SER  A  CA   1  
ATOM    1247  C  C    .  SER  A  1  166  ?   22.700   30.996  153.820  1.00  12.88  ?   174  SER  A  C    1  
ATOM    1248  O  O    .  SER  A  1  166  ?   23.774   31.569  154.119  1.00  16.25  ?   174  SER  A  O    1  
ATOM    1249  C  CB   .  SER  A  1  166  ?   21.946   28.922  155.112  1.00  12.76  ?   174  SER  A  CB   1  
ATOM    1250  O  OG   .  SER  A  1  166  ?   21.147   28.469  156.202  1.00  14.00  ?   174  SER  A  OG   1  
ATOM    1251  N  N    .  PHE  A  1  167  ?   22.273   30.880  152.560  1.00  13.22  ?   175  PHE  A  N    1  
ATOM    1252  C  CA   .  PHE  A  1  167  ?   23.076   31.405  151.436  1.00  12.74  ?   175  PHE  A  CA   1  
ATOM    1253  C  C    .  PHE  A  1  167  ?   23.418   32.875  151.707  1.00  14.55  ?   175  PHE  A  C    1  
ATOM    1254  O  O    .  PHE  A  1  167  ?   24.602   33.206  151.610  1.00  13.78  ?   175  PHE  A  O    1  
ATOM    1255  C  CB   .  PHE  A  1  167  ?   22.385   31.329  150.075  1.00  12.83  ?   175  PHE  A  CB   1  
ATOM    1256  C  CG   .  PHE  A  1  167  ?   22.193   29.944  149.516  1.00  12.09  ?   175  PHE  A  CG   1  
ATOM    1257  C  CD1  .  PHE  A  1  167  ?   23.024   28.885  149.857  1.00  12.36  ?   175  PHE  A  CD1  1  
ATOM    1258  C  CD2  .  PHE  A  1  167  ?   21.182   29.723  148.597  1.00  12.53  ?   175  PHE  A  CD2  1  
ATOM    1259  C  CE1  .  PHE  A  1  167  ?   22.834   27.632  149.288  1.00  12.28  ?   175  PHE  A  CE1  1  
ATOM    1260  C  CE2  .  PHE  A  1  167  ?   20.964   28.450  148.069  1.00  12.04  ?   175  PHE  A  CE2  1  
ATOM    1261  C  CZ   .  PHE  A  1  167  ?   21.806   27.423  148.398  1.00  12.37  ?   175  PHE  A  CZ   1  
ATOM    1262  N  N    .  VAL  A  1  168  ?   22.439   33.730  152.033  1.00  15.05  ?   176  VAL  A  N    1  
ATOM    1263  C  CA   .  VAL  A  1  168  ?   22.727   35.185  152.058  1.00  14.44  ?   176  VAL  A  CA   1  
ATOM    1264  C  C    .  VAL  A  1  168  ?   23.795   35.492  153.108  1.00  14.23  ?   176  VAL  A  C    1  
ATOM    1265  O  O    .  VAL  A  1  168  ?   24.597   36.440  152.914  1.00  12.67  ?   176  VAL  A  O    1  
ATOM    1266  C  CB   .  VAL  A  1  168  ?   21.486   36.078  152.219  1.00  17.05  ?   176  VAL  A  CB   1  
ATOM    1267  C  CG1  .  VAL  A  1  168  ?   20.484   35.844  151.095  1.00  16.29  ?   176  VAL  A  CG1  1  
ATOM    1268  C  CG2  .  VAL  A  1  168  ?   20.861   36.021  153.586  1.00  19.49  ?   176  VAL  A  CG2  1  
ATOM    1269  N  N    .  ARG  A  1  169  ?   23.769   34.802  154.228  1.00  15.87  ?   177  ARG  A  N    1  
ATOM    1270  C  CA   .  ARG  A  1  169  ?   24.708   35.108  155.339  1.00  18.51  ?   177  ARG  A  CA   1  
ATOM    1271  C  C    .  ARG  A  1  169  ?   26.150   34.839  154.872  1.00  16.14  ?   177  ARG  A  C    1  
ATOM    1272  O  O    .  ARG  A  1  169  ?   27.026   35.701  155.088  1.00  17.18  ?   177  ARG  A  O    1  
ATOM    1273  C  CB   .  ARG  A  1  169  ?   24.309   34.322  156.586  1.00  21.40  ?   177  ARG  A  CB   1  
ATOM    1274  C  CG   .  ARG  A  1  169  ?   24.776   34.993  157.862  1.00  27.41  ?   177  ARG  A  CG   1  
ATOM    1275  C  CD   .  ARG  A  1  169  ?   24.268   34.233  159.076  1.00  28.33  ?   177  ARG  A  CD   1  
ATOM    1276  N  NE   .  ARG  A  1  169  ?   24.939   32.945  159.064  1.00  28.95  ?   177  ARG  A  NE   1  
ATOM    1277  C  CZ   .  ARG  A  1  169  ?   24.350   31.791  158.779  1.00  30.92  ?   177  ARG  A  CZ   1  
ATOM    1278  N  NH1  .  ARG  A  1  169  ?   23.067   31.747  158.423  1.00  33.62  ?   177  ARG  A  NH1  1  
ATOM    1279  N  NH2  .  ARG  A  1  169  ?   25.064   30.690  158.815  1.00  27.33  ?   177  ARG  A  NH2  1  
ATOM    1280  N  N    .  ILE  A  1  170  ?   26.396   33.723  154.194  1.00  16.39  ?   178  ILE  A  N    1  
ATOM    1281  C  CA   .  ILE  A  1  170  ?   27.764   33.363  153.720  1.00  16.12  ?   178  ILE  A  CA   1  
ATOM    1282  C  C    .  ILE  A  1  170  ?   28.090   34.153  152.446  1.00  14.90  ?   178  ILE  A  C    1  
ATOM    1283  O  O    .  ILE  A  1  170  ?   29.257   34.623  152.303  1.00  16.67  ?   178  ILE  A  O    1  
ATOM    1284  C  CB   .  ILE  A  1  170  ?   27.880   31.848  153.495  1.00  18.38  ?   178  ILE  A  CB   1  
ATOM    1285  C  CG1  .  ILE  A  1  170  ?   27.409   31.013  154.695  1.00  21.15  ?   178  ILE  A  CG1  1  
ATOM    1286  C  CG2  .  ILE  A  1  170  ?   29.287   31.522  153.021  1.00  18.85  ?   178  ILE  A  CG2  1  
ATOM    1287  C  CD1  .  ILE  A  1  170  ?   27.741   31.537  156.037  1.00  25.51  ?   178  ILE  A  CD1  1  
ATOM    1288  N  N    .  PHE  A  1  171  ?   27.111   34.388  151.576  1.00  14.02  ?   179  PHE  A  N    1  
ATOM    1289  C  CA   .  PHE  A  1  171  ?   27.326   35.199  150.340  1.00  13.66  ?   179  PHE  A  CA   1  
ATOM    1290  C  C    .  PHE  A  1  171  ?   27.852   36.581  150.755  1.00  13.48  ?   179  PHE  A  C    1  
ATOM    1291  O  O    .  PHE  A  1  171  ?   28.709   37.182  150.054  1.00  12.76  ?   179  PHE  A  O    1  
ATOM    1292  C  CB   .  PHE  A  1  171  ?   26.064   35.360  149.497  1.00  13.18  ?   179  PHE  A  CB   1  
ATOM    1293  C  CG   .  PHE  A  1  171  ?   25.592   34.170  148.708  1.00  12.82  ?   179  PHE  A  CG   1  
ATOM    1294  C  CD1  .  PHE  A  1  171  ?   26.306   32.989  148.650  1.00  12.55  ?   179  PHE  A  CD1  1  
ATOM    1295  C  CD2  .  PHE  A  1  171  ?   24.403   34.252  148.006  1.00  13.03  ?   179  PHE  A  CD2  1  
ATOM    1296  C  CE1  .  PHE  A  1  171  ?   25.853   31.941  147.864  1.00  13.07  ?   179  PHE  A  CE1  1  
ATOM    1297  C  CE2  .  PHE  A  1  171  ?   23.935   33.186  147.271  1.00  12.46  ?   179  PHE  A  CE2  1  
ATOM    1298  C  CZ   .  PHE  A  1  171  ?   24.675   32.038  147.189  1.00  13.21  ?   179  PHE  A  CZ   1  
ATOM    1299  N  N    .  SER  A  1  172  ?   27.341   37.124  151.857  1.00  13.80  ?   180  SER  A  N    1  
ATOM    1300  C  CA   .  SER  A  1  172  ?   27.789   38.451  152.318  1.00  14.82  ?   180  SER  A  CA   1  
ATOM    1301  C  C    .  SER  A  1  172  ?   29.302   38.427  152.570  1.00  15.33  ?   180  SER  A  C    1  
ATOM    1302  O  O    .  SER  A  1  172  ?   29.964   39.442  152.289  1.00  16.71  ?   180  SER  A  O    1  
ATOM    1303  C  CB   .  SER  A  1  172  ?   27.030   38.958  153.520  1.00  15.71  ?   180  SER  A  CB   1  
ATOM    1304  O  OG   .  SER  A  1  172  ?   27.346   38.215  154.685  1.00  18.68  ?   180  SER  A  OG   1  
ATOM    1305  N  N    .  LYS  A  1  173  ?   29.841   37.331  153.077  1.00  15.32  ?   181  LYS  A  N    1  
ATOM    1306  C  CA   .  LYS  A  1  173  ?   31.310   37.222  153.303  1.00  17.51  ?   181  LYS  A  CA   1  
ATOM    1307  C  C    .  LYS  A  1  173  ?   32.040   37.149  151.966  1.00  16.51  ?   181  LYS  A  C    1  
ATOM    1308  O  O    .  LYS  A  1  173  ?   32.902   37.971  151.728  1.00  20.11  ?   181  LYS  A  O    1  
ATOM    1309  C  CB   .  LYS  A  1  173  ?   31.679   36.004  154.144  1.00  19.70  ?   181  LYS  A  CB   1  
ATOM    1310  C  CG   .  LYS  A  1  173  ?   30.948   35.917  155.461  1.00  23.73  ?   181  LYS  A  CG   1  
ATOM    1311  C  CD   .  LYS  A  1  173  ?   31.139   37.128  156.300  1.00  29.88  ?   181  LYS  A  CD   1  
ATOM    1312  C  CE   .  LYS  A  1  173  ?   31.170   36.816  157.776  1.00  36.66  ?   181  LYS  A  CE   1  
ATOM    1313  N  NZ   .  LYS  A  1  173  ?   29.807   36.634  158.295  1.00  43.89  ?   181  LYS  A  NZ   1  
ATOM    1314  N  N    .  ASP  A  1  174  ?   31.653   36.253  151.080  1.00  16.16  ?   182  ASP  A  N    1  
ATOM    1315  C  CA   .  ASP  A  1  174  ?   32.317   36.066  149.763  1.00  16.49  ?   182  ASP  A  CA   1  
ATOM    1316  C  C    .  ASP  A  1  174  ?   32.224   37.365  148.964  1.00  18.01  ?   182  ASP  A  C    1  
ATOM    1317  O  O    .  ASP  A  1  174  ?   33.258   37.724  148.350  1.00  18.83  ?   182  ASP  A  O    1  
ATOM    1318  C  CB   .  ASP  A  1  174  ?   31.702   34.912  148.960  1.00  15.59  ?   182  ASP  A  CB   1  
ATOM    1319  C  CG   .  ASP  A  1  174  ?   31.954   33.539  149.568  1.00  15.05  ?   182  ASP  A  CG   1  
ATOM    1320  O  OD1  .  ASP  A  1  174  ?   32.616   33.484  150.600  1.00  16.25  ?   182  ASP  A  OD1  1  
ATOM    1321  O  OD2  .  ASP  A  1  174  ?   31.451   32.537  149.007  1.00  15.90  ?   182  ASP  A  OD2  1  
ATOM    1322  N  N    .  CYS  A  1  175  ?   31.055   38.042  148.961  1.00  16.36  ?   183  CYS  A  N    1  
ATOM    1323  C  CA   .  CYS  A  1  175  ?   30.803   39.183  148.033  1.00  16.68  ?   183  CYS  A  CA   1  
ATOM    1324  C  C    .  CYS  A  1  175  ?   31.452   40.462  148.572  1.00  15.73  ?   183  CYS  A  C    1  
ATOM    1325  O  O    .  CYS  A  1  175  ?   31.545   41.440  147.812  1.00  16.29  ?   183  CYS  A  O    1  
ATOM    1326  C  CB   .  CYS  A  1  175  ?   29.323   39.403  147.725  1.00  15.90  ?   183  CYS  A  CB   1  
ATOM    1327  S  SG   .  CYS  A  1  175  ?   28.552   37.987  146.914  1.00  18.73  ?   183  CYS  A  SG   1  
ATOM    1328  N  N    .  GLY  A  1  176  ?   31.887   40.464  149.824  1.00  15.51  ?   184  GLY  A  N    1  
ATOM    1329  C  CA   .  GLY  A  1  176  ?   32.635   41.577  150.426  1.00  17.68  ?   184  GLY  A  CA   1  
ATOM    1330  C  C    .  GLY  A  1  176  ?   33.917   41.878  149.648  1.00  18.30  ?   184  GLY  A  C    1  
ATOM    1331  O  O    .  GLY  A  1  176  ?   34.364   43.032  149.622  1.00  17.06  ?   184  GLY  A  O    1  
ATOM    1332  N  N    .  ASP  A  1  177  ?   34.450   40.920  148.920  1.00  20.16  ?   185  ASP  A  N    1  
ATOM    1333  C  CA   .  ASP  A  1  177  ?   35.702   41.223  148.184  1.00  25.95  ?   185  ASP  A  CA   1  
ATOM    1334  C  C    .  ASP  A  1  177  ?   35.392   42.144  146.986  1.00  25.56  ?   185  ASP  A  C    1  
ATOM    1335  O  O    .  ASP  A  1  177  ?   36.349   42.773  146.540  1.00  22.78  ?   185  ASP  A  O    1  
ATOM    1336  C  CB   .  ASP  A  1  177  ?   36.531   39.969  147.980  1.00  31.55  ?   185  ASP  A  CB   1  
ATOM    1337  C  CG   .  ASP  A  1  177  ?   35.869   38.918  147.137  1.00  34.84  ?   185  ASP  A  CG   1  
ATOM    1338  O  OD1  .  ASP  A  1  177  ?   34.984   39.328  146.333  1.00  39.66  ?   185  ASP  A  OD1  1  
ATOM    1339  O  OD2  .  ASP  A  1  177  ?   36.266   37.702  147.290  1.00  30.61  ?   185  ASP  A  OD2  1  
ATOM    1340  N  N    .  LYS  A  1  178  ?   34.124   42.347  146.586  1.00  21.28  ?   186  LYS  A  N    1  
ATOM    1341  C  CA   .  LYS  A  1  178  ?   33.730   43.441  145.646  1.00  19.82  ?   186  LYS  A  CA   1  
ATOM    1342  C  C    .  LYS  A  1  178  ?   32.876   44.503  146.355  1.00  18.36  ?   186  LYS  A  C    1  
ATOM    1343  O  O    .  LYS  A  1  178  ?   32.283   45.353  145.635  1.00  16.66  ?   186  LYS  A  O    1  
ATOM    1344  C  CB   .  LYS  A  1  178  ?   32.997   42.897  144.417  1.00  20.93  ?   186  LYS  A  CB   1  
ATOM    1345  C  CG   .  LYS  A  1  178  ?   33.848   42.029  143.480  1.00  22.29  ?   186  LYS  A  CG   1  
ATOM    1346  C  CD   .  LYS  A  1  178  ?   33.070   41.384  142.292  1.00  24.10  ?   186  LYS  A  CD   1  
ATOM    1347  C  CE   .  LYS  A  1  178  ?   32.937   42.276  141.072  1.00  30.60  ?   186  LYS  A  CE   1  
ATOM    1348  N  NZ   .  LYS  A  1  178  ?   32.177   41.660  139.930  1.00  31.90  ?   186  LYS  A  NZ   1  
ATOM    1349  N  N    .  LYS  A  1  179  ?   32.804   44.481  147.700  1.00  17.93  ?   187  LYS  A  N    1  
ATOM    1350  C  CA   .  LYS  A  1  179  ?   32.002   45.470  148.482  1.00  18.15  ?   187  LYS  A  CA   1  
ATOM    1351  C  C    .  LYS  A  1  179  ?   30.545   45.398  148.037  1.00  15.72  ?   187  LYS  A  C    1  
ATOM    1352  O  O    .  LYS  A  1  179  ?   29.836   46.437  148.044  1.00  15.27  ?   187  LYS  A  O    1  
ATOM    1353  C  CB   .  LYS  A  1  179  ?   32.543   46.903  148.354  1.00  22.83  ?   187  LYS  A  CB   1  
ATOM    1354  C  CG   .  LYS  A  1  179  ?   34.039   47.052  148.668  1.00  28.17  ?   187  LYS  A  CG   1  
ATOM    1355  C  CD   .  LYS  A  1  179  ?   34.443   46.420  149.982  1.00  34.01  ?   187  LYS  A  CD   1  
ATOM    1356  C  CE   .  LYS  A  1  179  ?   35.932   46.444  150.281  1.00  39.15  ?   187  LYS  A  CE   1  
ATOM    1357  N  NZ   .  LYS  A  1  179  ?   36.383   47.839  150.466  1.00  39.44  ?   187  LYS  A  NZ   1  
ATOM    1358  N  N    .  ILE  A  1  180  ?   30.088   44.201  147.689  1.00  15.74  ?   188  ILE  A  N    1  
ATOM    1359  C  CA   .  ILE  A  1  180  ?   28.664   43.928  147.327  1.00  14.45  ?   188  ILE  A  CA   1  
ATOM    1360  C  C    .  ILE  A  1  180  ?   27.951   43.470  148.597  1.00  12.85  ?   188  ILE  A  C    1  
ATOM    1361  O  O    .  ILE  A  1  180  ?   28.457   42.571  149.259  1.00  14.17  ?   188  ILE  A  O    1  
ATOM    1362  C  CB   .  ILE  A  1  180  ?   28.608   42.891  146.201  1.00  13.36  ?   188  ILE  A  CB   1  
ATOM    1363  C  CG1  .  ILE  A  1  180  ?   29.157   43.487  144.897  1.00  13.50  ?   188  ILE  A  CG1  1  
ATOM    1364  C  CG2  .  ILE  A  1  180  ?   27.203   42.304  146.029  1.00  13.28  ?   188  ILE  A  CG2  1  
ATOM    1365  C  CD1  .  ILE  A  1  180  ?   29.423   42.481  143.824  1.00  14.01  ?   188  ILE  A  CD1  1  
ATOM    1366  N  N    .  THR  A  1  181  ?   26.848   44.096  148.976  1.00  11.89  ?   189  THR  A  N    1  
ATOM    1367  C  CA   .  THR  A  1  181  ?   26.054   43.587  150.107  1.00  11.42  ?   189  THR  A  CA   1  
ATOM    1368  C  C    .  THR  A  1  181  ?   25.072   42.539  149.561  1.00  11.60  ?   189  THR  A  C    1  
ATOM    1369  O  O    .  THR  A  1  181  ?   24.650   42.625  148.416  1.00  12.09  ?   189  THR  A  O    1  
ATOM    1370  C  CB   .  THR  A  1  181  ?   25.328   44.687  150.885  1.00  12.17  ?   189  THR  A  CB   1  
ATOM    1371  O  OG1  .  THR  A  1  181  ?   24.282   45.203  150.063  1.00  13.79  ?   189  THR  A  OG1  1  
ATOM    1372  C  CG2  .  THR  A  1  181  ?   26.264   45.771  151.362  1.00  12.31  ?   189  THR  A  CG2  1  
ATOM    1373  N  N    .  VAL  A  1  182  ?   24.712   41.559  150.390  1.00  10.80  ?   190  VAL  A  N    1  
ATOM    1374  C  CA   .  VAL  A  1  182  ?   23.793   40.470  150.025  1.00  10.88  ?   190  VAL  A  CA   1  
ATOM    1375  C  C    .  VAL  A  1  182  ?   22.771   40.325  151.157  1.00  10.04  ?   190  VAL  A  C    1  
ATOM    1376  O  O    .  VAL  A  1  182  ?   23.196   40.113  152.330  1.00  10.31  ?   190  VAL  A  O    1  
ATOM    1377  C  CB   .  VAL  A  1  182  ?   24.552   39.149  149.780  1.00  10.80  ?   190  VAL  A  CB   1  
ATOM    1378  C  CG1  .  VAL  A  1  182  ?   23.599   38.127  149.216  1.00  11.16  ?   190  VAL  A  CG1  1  
ATOM    1379  C  CG2  .  VAL  A  1  182  ?   25.753   39.316  148.843  1.00  12.62  ?   190  VAL  A  CG2  1  
ATOM    1380  N  N    .  ASN  A  1  183  ?   21.485   40.440  150.840  1.00  10.13  ?   191  ASN  A  N    1  
ATOM    1381  C  CA   .  ASN  A  1  183  ?   20.405   40.310  151.855  1.00  10.17  ?   191  ASN  A  CA   1  
ATOM    1382  C  C    .  ASN  A  1  183  ?   19.275   39.516  151.215  1.00  11.00  ?   191  ASN  A  C    1  
ATOM    1383  O  O    .  ASN  A  1  183  ?   19.214   39.426  149.974  1.00  10.76  ?   191  ASN  A  O    1  
ATOM    1384  C  CB   .  ASN  A  1  183  ?   19.917   41.665  152.357  1.00   9.96  ?   191  ASN  A  CB   1  
ATOM    1385  C  CG   .  ASN  A  1  183  ?   20.986   42.481  153.046  1.00  10.46  ?   191  ASN  A  CG   1  
ATOM    1386  O  OD1  .  ASN  A  1  183  ?   21.374   42.170  154.169  1.00  10.44  ?   191  ASN  A  OD1  1  
ATOM    1387  N  ND2  .  ASN  A  1  183  ?   21.513   43.486  152.343  1.00  10.66  ?   191  ASN  A  ND2  1  
ATOM    1388  N  N    .  ALA  A  1  184  ?   18.393   38.984  152.036  1.00  12.25  ?   192  ALA  A  N    1  
ATOM    1389  C  CA   .  ALA  A  1  184  ?   17.114   38.411  151.580  1.00  12.50  ?   192  ALA  A  CA   1  
ATOM    1390  C  C    .  ALA  A  1  184  ?   15.971   39.217  152.189  1.00  12.75  ?   192  ALA  A  C    1  
ATOM    1391  O  O    .  ALA  A  1  184  ?   16.130   39.785  153.304  1.00  14.08  ?   192  ALA  A  O    1  
ATOM    1392  C  CB   .  ALA  A  1  184  ?   17.002   36.944  151.939  1.00  12.89  ?   192  ALA  A  CB   1  
ATOM    1393  N  N    .  VAL  A  1  185  ?   14.884   39.277  151.442  1.00  12.35  ?   193  VAL  A  N    1  
ATOM    1394  C  CA   .  VAL  A  1  185  ?   13.562   39.689  151.955  1.00  12.10  ?   193  VAL  A  CA   1  
ATOM    1395  C  C    .  VAL  A  1  185  ?   12.720   38.426  152.079  1.00  11.89  ?   193  VAL  A  C    1  
ATOM    1396  O  O    .  VAL  A  1  185  ?   12.742   37.582  151.152  1.00  12.66  ?   193  VAL  A  O    1  
ATOM    1397  C  CB   .  VAL  A  1  185  ?   12.898   40.778  151.102  1.00  14.19  ?   193  VAL  A  CB   1  
ATOM    1398  C  CG1  .  VAL  A  1  185  ?   13.754   42.034  151.165  1.00  15.11  ?   193  VAL  A  CG1  1  
ATOM    1399  C  CG2  .  VAL  A  1  185  ?   12.680   40.340  149.661  1.00  14.92  ?   193  VAL  A  CG2  1  
ATOM    1400  N  N    .  ALA  A  1  186  ?   12.036   38.305  153.209  1.00  10.43  ?   194  ALA  A  N    1  
ATOM    1401  C  CA   .  ALA  A  1  186  ?   11.131   37.183  153.526  1.00  10.74  ?   194  ALA  A  CA   1  
ATOM    1402  C  C    .  ALA  A  1  186  ?    9.740   37.772  153.688  1.00  11.27  ?   194  ALA  A  C    1  
ATOM    1403  O  O    .  ALA  A  1  186  ?    9.318   38.160  154.789  1.00  11.45  ?   194  ALA  A  O    1  
ATOM    1404  C  CB   .  ALA  A  1  186  ?   11.632   36.474  154.736  1.00  10.37  ?   194  ALA  A  CB   1  
ATOM    1405  N  N    .  PRO  A  1  187  ?    8.990   37.865  152.583  1.00  11.29  ?   195  PRO  A  N    1  
ATOM    1406  C  CA   .  PRO  A  1  187  ?    7.621   38.354  152.680  1.00  11.52  ?   195  PRO  A  CA   1  
ATOM    1407  C  C    .  PRO  A  1  187  ?    6.730   37.423  153.479  1.00  12.61  ?   195  PRO  A  C    1  
ATOM    1408  O  O    .  PRO  A  1  187  ?    6.950   36.217  153.514  1.00  12.90  ?   195  PRO  A  O    1  
ATOM    1409  C  CB   .  PRO  A  1  187  ?    7.119   38.382  151.237  1.00  12.42  ?   195  PRO  A  CB   1  
ATOM    1410  C  CG   .  PRO  A  1  187  ?    8.362   38.350  150.412  1.00  11.81  ?   195  PRO  A  CG   1  
ATOM    1411  C  CD   .  PRO  A  1  187  ?    9.374   37.543  151.217  1.00  11.10  ?   195  PRO  A  CD   1  
ATOM    1412  N  N    .  GLY  A  1  188  ?    5.708   38.001  154.105  1.00  13.10  ?   196  GLY  A  N    1  
ATOM    1413  C  CA   .  GLY  A  1  188  ?    4.561   37.213  154.533  1.00  14.15  ?   196  GLY  A  CA   1  
ATOM    1414  C  C    .  GLY  A  1  188  ?    3.586   37.146  153.392  1.00  15.71  ?   196  GLY  A  C    1  
ATOM    1415  O  O    .  GLY  A  1  188  ?    4.001   37.391  152.211  1.00  16.42  ?   196  GLY  A  O    1  
ATOM    1416  N  N    .  GLY  A  1  189  ?    2.354   36.800  153.715  1.00  15.92  ?   197  GLY  A  N    1  
ATOM    1417  C  CA   .  GLY  A  1  189  ?    1.287   36.667  152.715  1.00  17.80  ?   197  GLY  A  CA   1  
ATOM    1418  C  C    .  GLY  A  1  189  ?    1.123   37.995  151.995  1.00  16.39  ?   197  GLY  A  C    1  
ATOM    1419  O  O    .  GLY  A  1  189  ?    0.776   38.979  152.643  1.00  18.32  ?   197  GLY  A  O    1  
ATOM    1420  N  N    .  THR  A  1  190  ?    1.447   38.017  150.706  1.00  15.79  ?   198  THR  A  N    1  
ATOM    1421  C  CA   .  THR  A  1  190  ?    1.503   39.225  149.856  1.00  14.89  ?   198  THR  A  CA   1  
ATOM    1422  C  C    .  THR  A  1  190  ?    0.591   39.039  148.653  1.00  14.06  ?   198  THR  A  C    1  
ATOM    1423  O  O    .  THR  A  1  190  ?    0.674   37.995  148.014  1.00  14.12  ?   198  THR  A  O    1  
ATOM    1424  C  CB   .  THR  A  1  190  ?    2.939   39.561  149.445  1.00  15.98  ?   198  THR  A  CB   1  
ATOM    1425  O  OG1  .  THR  A  1  190  ?    3.754   39.553  150.622  1.00  14.92  ?   198  THR  A  OG1  1  
ATOM    1426  C  CG2  .  THR  A  1  190  ?    2.979   40.900  148.756  1.00  15.76  ?   198  THR  A  CG2  1  
ATOM    1427  N  N    .  VAL  A  1  191  ?   -0.322   39.978  148.404  1.00  15.01  ?   199  VAL  A  N    1  
ATOM    1428  C  CA   .  VAL  A  1  191  ?   -1.435   39.718  147.435  1.00  14.94  ?   199  VAL  A  CA   1  
ATOM    1429  C  C    .  VAL  A  1  191  ?   -0.906   39.650  146.000  1.00  14.76  ?   199  VAL  A  C    1  
ATOM    1430  O  O    .  VAL  A  1  191  ?   -0.605   40.698  145.380  1.00  14.99  ?   199  VAL  A  O    1  
ATOM    1431  C  CB   .  VAL  A  1  191  ?   -2.618   40.679  147.585  1.00  16.07  ?   199  VAL  A  CB   1  
ATOM    1432  C  CG1  .  VAL  A  1  191  ?   -3.664   40.355  146.544  1.00  16.24  ?   199  VAL  A  CG1  1  
ATOM    1433  C  CG2  .  VAL  A  1  191  ?   -3.209   40.604  148.988  1.00  16.49  ?   199  VAL  A  CG2  1  
ATOM    1434  N  N    .  THR  A  1  192  ?   -0.834   38.429  145.506  1.00  13.47  ?   200  THR  A  N    1  
ATOM    1435  C  CA   .  THR  A  1  192  ?   -0.353   38.042  144.174  1.00  14.08  ?   200  THR  A  CA   1  
ATOM    1436  C  C    .  THR  A  1  192  ?   -1.076   36.764  143.776  1.00  14.77  ?   200  THR  A  C    1  
ATOM    1437  O  O    .  THR  A  1  192  ?   -1.836   36.212  144.596  1.00  14.45  ?   200  THR  A  O    1  
ATOM    1438  C  CB   .  THR  A  1  192  ?    1.152   37.764  144.178  1.00  13.55  ?   200  THR  A  CB   1  
ATOM    1439  O  OG1  .  THR  A  1  192  ?    1.388   36.550  144.885  1.00  14.35  ?   200  THR  A  OG1  1  
ATOM    1440  C  CG2  .  THR  A  1  192  ?    1.968   38.871  144.784  1.00  13.43  ?   200  THR  A  CG2  1  
ATOM    1441  N  N    .  ASP  A  1  193  ?   -0.821   36.255  142.586  1.00  14.66  ?   201  ASP  A  N    1  
ATOM    1442  C  CA   .  ASP  A  1  193  ?   -1.443   34.960  142.192  1.00  16.42  ?   201  ASP  A  CA   1  
ATOM    1443  C  C    .  ASP  A  1  193  ?   -0.931   33.817  143.068  1.00  16.05  ?   201  ASP  A  C    1  
ATOM    1444  O  O    .  ASP  A  1  193  ?   -1.674   32.882  143.303  1.00  17.11  ?   201  ASP  A  O    1  
ATOM    1445  C  CB   .  ASP  A  1  193  ?   -1.219   34.688  140.713  1.00  18.11  ?   201  ASP  A  CB   1  
ATOM    1446  C  CG   .  ASP  A  1  193  ?   -2.037   35.581  139.805  1.00  19.93  ?   201  ASP  A  CG   1  
ATOM    1447  O  OD1  .  ASP  A  1  193  ?   -2.841   36.387  140.319  1.00  20.11  ?   201  ASP  A  OD1  1  
ATOM    1448  O  OD2  .  ASP  A  1  193  ?   -1.860   35.468  138.583  1.00  27.81  ?   201  ASP  A  OD2  1  
ATOM    1449  N  N    .  MET  A  1  194  ?    0.297   33.900  143.587  1.00  15.29  ?   202  MET  A  N    1  
ATOM    1450  C  CA   .  MET  A  1  194  ?    0.800   32.848  144.494  1.00  16.63  ?   202  MET  A  CA   1  
ATOM    1451  C  C    .  MET  A  1  194  ?   -0.061   32.820  145.771  1.00  16.52  ?   202  MET  A  C    1  
ATOM    1452  O  O    .  MET  A  1  194  ?   -0.556   31.749  146.154  1.00  18.18  ?   202  MET  A  O    1  
ATOM    1453  C  CB   .  MET  A  1  194  ?    2.271   33.080  144.847  1.00  14.86  ?   202  MET  A  CB   1  
ATOM    1454  C  CG   .  MET  A  1  194  ?    2.829   31.954  145.684  1.00  14.93  ?   202  MET  A  CG   1  
ATOM    1455  S  SD   .  MET  A  1  194  ?    4.562   32.136  146.080  1.00  15.05  ?   202  MET  A  SD   1  
ATOM    1456  C  CE   .  MET  A  1  194  ?    5.337   31.786  144.499  1.00  16.04  ?   202  MET  A  CE   1  
ATOM    1457  N  N    .  PHE  A  1  195  ?   -0.259   33.984  146.367  1.00  17.00  ?   203  PHE  A  N    1  
ATOM    1458  C  CA   .  PHE  A  1  195  ?   -1.100   34.166  147.567  1.00  17.53  ?   203  PHE  A  CA   1  
ATOM    1459  C  C    .  PHE  A  1  195  ?   -2.452   33.477  147.330  1.00  18.64  ?   203  PHE  A  C    1  
ATOM    1460  O  O    .  PHE  A  1  195  ?   -2.894   32.621  148.131  1.00  19.30  ?   203  PHE  A  O    1  
ATOM    1461  C  CB   .  PHE  A  1  195  ?   -1.247   35.653  147.821  1.00  18.93  ?   203  PHE  A  CB   1  
ATOM    1462  C  CG   .  PHE  A  1  195  ?   -2.168   35.967  148.960  1.00  21.02  ?   203  PHE  A  CG   1  
ATOM    1463  C  CD1  .  PHE  A  1  195  ?   -1.680   36.039  150.255  1.00  20.51  ?   203  PHE  A  CD1  1  
ATOM    1464  C  CD2  .  PHE  A  1  195  ?   -3.523   36.157  148.730  1.00  19.97  ?   203  PHE  A  CD2  1  
ATOM    1465  C  CE1  .  PHE  A  1  195  ?   -2.534   36.325  151.310  1.00  21.83  ?   203  PHE  A  CE1  1  
ATOM    1466  C  CE2  .  PHE  A  1  195  ?   -4.374   36.418  149.795  1.00  22.31  ?   203  PHE  A  CE2  1  
ATOM    1467  C  CZ   .  PHE  A  1  195  ?   -3.873   36.514  151.081  1.00  21.50  ?   203  PHE  A  CZ   1  
ATOM    1468  N  N    .  HIS  A  1  196  ?   -3.098   33.848  146.230  1.00  17.13  ?   204  HIS  A  N    1  
ATOM    1469  C  CA   .  HIS  A  1  196  ?   -4.478   33.388  145.925  1.00  17.32  ?   204  HIS  A  CA   1  
ATOM    1470  C  C    .  HIS  A  1  196  ?   -4.500   31.897  145.627  1.00  19.34  ?   204  HIS  A  C    1  
ATOM    1471  O  O    .  HIS  A  1  196  ?   -5.527   31.266  145.934  1.00  18.22  ?   204  HIS  A  O    1  
ATOM    1472  C  CB   .  HIS  A  1  196  ?   -5.093   34.174  144.767  1.00  17.00  ?   204  HIS  A  CB   1  
ATOM    1473  C  CG   .  HIS  A  1  196  ?   -5.385   35.579  145.128  1.00  16.83  ?   204  HIS  A  CG   1  
ATOM    1474  N  ND1  .  HIS  A  1  196  ?   -6.163   35.910  146.214  1.00  17.04  ?   204  HIS  A  ND1  1  
ATOM    1475  C  CD2  .  HIS  A  1  196  ?   -5.037   36.737  144.520  1.00  17.63  ?   204  HIS  A  CD2  1  
ATOM    1476  C  CE1  .  HIS  A  1  196  ?   -6.290   37.209  146.261  1.00  15.49  ?   204  HIS  A  CE1  1  
ATOM    1477  N  NE2  .  HIS  A  1  196  ?   -5.598   37.751  145.223  1.00  17.12  ?   204  HIS  A  NE2  1  
ATOM    1478  N  N    .  ASP  A  1  197  ?   -3.430   31.365  145.039  1.00  18.92  ?   205  ASP  A  N    1  
ATOM    1479  C  CA   .  ASP  A  1  197  ?   -3.297   29.938  144.661  1.00  22.19  ?   205  ASP  A  CA   1  
ATOM    1480  C  C    .  ASP  A  1  197  ?   -3.330   29.084  145.922  1.00  24.34  ?   205  ASP  A  C    1  
ATOM    1481  O  O    .  ASP  A  1  197  ?   -3.828   27.972  145.796  1.00  28.34  ?   205  ASP  A  O    1  
ATOM    1482  C  CB   .  ASP  A  1  197  ?   -2.017   29.659  143.873  1.00  23.40  ?   205  ASP  A  CB   1  
ATOM    1483  C  CG   .  ASP  A  1  197  ?   -1.969   28.285  143.206  1.00  29.58  ?   205  ASP  A  CG   1  
ATOM    1484  O  OD1  .  ASP  A  1  197  ?   -3.043   27.771  142.802  1.00  28.67  ?   205  ASP  A  OD1  1  
ATOM    1485  O  OD2  .  ASP  A  1  197  ?   -0.871   27.704  143.153  1.00  26.38  ?   205  ASP  A  OD2  1  
ATOM    1486  N  N    .  VAL  A  1  198  ?   -2.826   29.561  147.073  1.00  21.96  ?   206  VAL  A  N    1  
ATOM    1487  C  CA   .  VAL  A  1  198  ?   -2.690   28.696  148.274  1.00  25.24  ?   206  VAL  A  CA   1  
ATOM    1488  C  C    .  VAL  A  1  198  ?   -3.263   29.325  149.550  1.00  23.31  ?   206  VAL  A  C    1  
ATOM    1489  O  O    .  VAL  A  1  198  ?   -3.045   28.722  150.650  1.00  24.04  ?   206  VAL  A  O    1  
ATOM    1490  C  CB   .  VAL  A  1  198  ?   -1.211   28.340  148.488  1.00  29.17  ?   206  VAL  A  CB   1  
ATOM    1491  C  CG1  .  VAL  A  1  198  ?   -0.678   27.506  147.336  1.00  31.45  ?   206  VAL  A  CG1  1  
ATOM    1492  C  CG2  .  VAL  A  1  198  ?   -0.369   29.588  148.723  1.00  29.33  ?   206  VAL  A  CG2  1  
ATOM    1493  N  N    .  SER  A  1  199  ?   -3.999   30.427  149.443  1.00  22.49  ?   207  SER  A  N    1  
ATOM    1494  C  CA   .  SER  A  1  199  ?   -4.573   31.037  150.664  1.00  21.79  ?   207  SER  A  CA   1  
ATOM    1495  C  C    .  SER  A  1  199  ?   -5.472   30.024  151.370  1.00  25.26  ?   207  SER  A  C    1  
ATOM    1496  O  O    .  SER  A  1  199  ?   -5.604   30.156  152.547  1.00  29.44  ?   207  SER  A  O    1  
ATOM    1497  C  CB   .  SER  A  1  199  ?   -5.302   32.324  150.412  1.00  20.93  ?   207  SER  A  CB   1  
ATOM    1498  O  OG   .  SER  A  1  199  ?   -6.278   32.174  149.423  1.00  19.98  ?   207  SER  A  OG   1  
ATOM    1499  N  N    .  GLN  A  1  200  ?   -5.991   29.021  150.656  1.00  27.65  ?   208  GLN  A  N    1  
ATOM    1500  C  CA   .  GLN  A  1  200  ?   -6.876   27.996  151.281  1.00  35.42  ?   208  GLN  A  CA   1  
ATOM    1501  C  C    .  GLN  A  1  200  ?   -6.062   27.099  152.225  1.00  37.65  ?   208  GLN  A  C    1  
ATOM    1502  O  O    .  GLN  A  1  200  ?   -6.645   26.585  153.199  1.00  39.63  ?   208  GLN  A  O    1  
ATOM    1503  C  CB   .  GLN  A  1  200  ?   -7.572   27.164  150.202  1.00  36.92  ?   208  GLN  A  CB   1  
ATOM    1504  C  CG   .  GLN  A  1  200  ?   -7.577   27.822  148.830  1.00  44.76  ?   208  GLN  A  CG   1  
ATOM    1505  C  CD   .  GLN  A  1  200  ?   -6.314   27.535  148.055  1.00  44.52  ?   208  GLN  A  CD   1  
ATOM    1506  O  OE1  .  GLN  A  1  200  ?   -5.942   26.383  147.841  1.00  48.95  ?   208  GLN  A  OE1  1  
ATOM    1507  N  NE2  .  GLN  A  1  200  ?   -5.641   28.590  147.626  1.00  35.32  ?   208  GLN  A  NE2  1  
ATOM    1508  N  N    .  HIS  A  1  201  ?   -4.767   26.927  151.938  1.00  36.25  ?   209  HIS  A  N    1  
ATOM    1509  C  CA   .  HIS  A  1  201  ?   -3.848   26.077  152.739  1.00  38.30  ?   209  HIS  A  CA   1  
ATOM    1510  C  C    .  HIS  A  1  201  ?   -3.347   26.778  154.000  1.00  40.38  ?   209  HIS  A  C    1  
ATOM    1511  O  O    .  HIS  A  1  201  ?   -2.720   26.095  154.802  1.00  41.30  ?   209  HIS  A  O    1  
ATOM    1512  C  CB   .  HIS  A  1  201  ?   -2.697   25.558  151.870  1.00  34.31  ?   209  HIS  A  CB   1  
ATOM    1513  C  CG   .  HIS  A  1  201  ?   -3.141   24.786  150.678  1.00  34.57  ?   209  HIS  A  CG   1  
ATOM    1514  N  ND1  .  HIS  A  1  201  ?   -3.684   23.544  150.770  1.00  36.76  ?   209  HIS  A  ND1  1  
ATOM    1515  C  CD2  .  HIS  A  1  201  ?   -3.122   25.085  149.370  1.00  34.48  ?   209  HIS  A  CD2  1  
ATOM    1516  C  CE1  .  HIS  A  1  201  ?   -3.987   23.104  149.572  1.00  38.69  ?   209  HIS  A  CE1  1  
ATOM    1517  N  NE2  .  HIS  A  1  201  ?   -3.647   24.029  148.700  1.00  38.36  ?   209  HIS  A  NE2  1  
ATOM    1518  N  N    .  TYR  A  1  202  ?   -3.629   28.067  154.156  1.00  43.02  ?   210  TYR  A  N    1  
ATOM    1519  C  CA   .  TYR  A  1  202  ?   -3.196   28.896  155.311  1.00  47.66  ?   210  TYR  A  CA   1  
ATOM    1520  C  C    .  TYR  A  1  202  ?   -4.406   29.288  156.167  1.00  58.70  ?   210  TYR  A  C    1  
ATOM    1521  O  O    .  TYR  A  1  202  ?   -4.290   30.268  156.936  1.00  60.70  ?   210  TYR  A  O    1  
ATOM    1522  C  CB   .  TYR  A  1  202  ?   -2.506   30.183  154.847  1.00  50.60  ?   210  TYR  A  CB   1  
ATOM    1523  C  CG   .  TYR  A  1  202  ?   -1.177   30.037  154.145  1.00  46.82  ?   210  TYR  A  CG   1  
ATOM    1524  C  CD1  .  TYR  A  1  202  ?   -1.123   29.794  152.788  1.00  48.58  ?   210  TYR  A  CD1  1  
ATOM    1525  C  CD2  .  TYR  A  1  202  ?    0.030   30.228  154.809  1.00  48.92  ?   210  TYR  A  CD2  1  
ATOM    1526  C  CE1  .  TYR  A  1  202  ?    0.085   29.702  152.113  1.00  47.96  ?   210  TYR  A  CE1  1  
ATOM    1527  C  CE2  .  TYR  A  1  202  ?    1.250   30.130  154.150  1.00  44.42  ?   210  TYR  A  CE2  1  
ATOM    1528  C  CZ   .  TYR  A  1  202  ?    1.281   29.871  152.790  1.00  49.71  ?   210  TYR  A  CZ   1  
ATOM    1529  O  OH   .  TYR  A  1  202  ?    2.455   29.795  152.079  1.00  53.23  ?   210  TYR  A  OH   1  
ATOM    1530  N  N    .  ILE  A  1  203  ?   -5.536   28.585  156.013  1.00  63.55  ?   211  ILE  A  N    1  
ATOM    1531  C  CA   .  ILE  A  1  203  ?   -6.828   28.864  156.716  1.00  59.91  ?   211  ILE  A  CA   1  
ATOM    1532  C  C    .  ILE  A  1  203  ?   -7.509   27.532  157.012  1.00  71.52  ?   211  ILE  A  C    1  
ATOM    1533  O  O    .  ILE  A  1  203  ?   -7.656   26.708  156.108  1.00  71.19  ?   211  ILE  A  O    1  
ATOM    1534  C  CB   .  ILE  A  1  203  ?   -7.751   29.759  155.865  1.00  55.45  ?   211  ILE  A  CB   1  
ATOM    1535  C  CG1  .  ILE  A  1  203  ?   -7.153   31.146  155.620  1.00  52.11  ?   211  ILE  A  CG1  1  
ATOM    1536  C  CG2  .  ILE  A  1  203  ?   -9.139   29.846  156.482  1.00  53.64  ?   211  ILE  A  CG2  1  
ATOM    1537  C  CD1  .  ILE  A  1  203  ?   -8.039   32.048  154.791  1.00  53.26  ?   211  ILE  A  CD1  1  
ATOM    1538  N  N    .  PRO  A  1  204  ?   -7.985   27.277  158.255  1.00  76.42  ?   212  PRO  A  N    1  
ATOM    1539  C  CA   .  PRO  A  1  204  ?   -8.736   26.049  158.533  1.00  72.95  ?   212  PRO  A  CA   1  
ATOM    1540  C  C    .  PRO  A  1  204  ?  -10.056   26.030  157.740  1.00  69.77  ?   212  PRO  A  C    1  
ATOM    1541  O  O    .  PRO  A  1  204  ?  -10.742   27.045  157.684  1.00  65.86  ?   212  PRO  A  O    1  
ATOM    1542  C  CB   .  PRO  A  1  204  ?   -8.950   26.079  160.056  1.00  76.27  ?   212  PRO  A  CB   1  
ATOM    1543  C  CG   .  PRO  A  1  204  ?   -7.951   27.107  160.569  1.00  75.82  ?   212  PRO  A  CG   1  
ATOM    1544  C  CD   .  PRO  A  1  204  ?   -7.817   28.118  159.450  1.00  75.30  ?   212  PRO  A  CD   1  
ATOM    1545  N  N    .  ASN  A  1  205  ?  -10.348   24.895  157.100  1.00  69.59  ?   213  ASN  A  N    1  
ATOM    1546  C  CA   .  ASN  A  1  205  ?  -11.483   24.722  156.153  1.00  70.71  ?   213  ASN  A  CA   1  
ATOM    1547  C  C    .  ASN  A  1  205  ?  -11.370   25.735  155.003  1.00  63.22  ?   213  ASN  A  C    1  
ATOM    1548  O  O    .  ASN  A  1  205  ?  -12.368   25.894  154.289  1.00  56.28  ?   213  ASN  A  O    1  
ATOM    1549  C  CB   .  ASN  A  1  205  ?  -12.845   24.869  156.851  1.00  78.49  ?   213  ASN  A  CB   1  
ATOM    1550  C  CG   .  ASN  A  1  205  ?  -13.425   23.574  157.385  1.00  75.90  ?   213  ASN  A  CG   1  
ATOM    1551  O  OD1  .  ASN  A  1  205  ?  -12.760   22.540  157.412  1.00  77.36  ?   213  ASN  A  OD1  1  
ATOM    1552  N  ND2  .  ASN  A  1  205  ?  -14.679   23.623  157.806  1.00  71.61  ?   213  ASN  A  ND2  1  
ATOM    1553  N  N    .  GLY  A  1  206  ?  -10.199   26.355  154.793  1.00  55.72  ?   214  GLY  A  N    1  
ATOM    1554  C  CA   .  GLY  A  1  206  ?   -9.989   27.431  153.797  1.00  48.03  ?   214  GLY  A  CA   1  
ATOM    1555  C  C    .  GLY  A  1  206  ?  -10.727   27.204  152.480  1.00  41.39  ?   214  GLY  A  C    1  
ATOM    1556  O  O    .  GLY  A  1  206  ?  -11.116   28.206  151.860  1.00  39.97  ?   214  GLY  A  O    1  
ATOM    1557  N  N    .  GLU  A  1  207  ?  -10.938   25.950  152.064  1.00  44.48  ?   215  GLU  A  N    1  
ATOM    1558  C  CA   .  GLU  A  1  207  ?  -11.474   25.581  150.721  1.00  51.57  ?   215  GLU  A  CA   1  
ATOM    1559  C  C    .  GLU  A  1  207  ?  -12.949   25.995  150.610  1.00  49.16  ?   215  GLU  A  C    1  
ATOM    1560  O  O    .  GLU  A  1  207  ?  -13.435   26.201  149.469  1.00  46.42  ?   215  GLU  A  O    1  
ATOM    1561  C  CB   .  GLU  A  1  207  ?  -11.230   24.087  150.463  1.00  59.20  ?   215  GLU  A  CB   1  
ATOM    1562  C  CG   .  GLU  A  1  207  ?   -9.763   23.691  150.629  1.00  67.22  ?   215  GLU  A  CG   1  
ATOM    1563  C  CD   .  GLU  A  1  207  ?   -9.223   22.594  149.717  1.00  74.71  ?   215  GLU  A  CD   1  
ATOM    1564  O  OE1  .  GLU  A  1  207  ?   -9.980   21.658  149.409  1.00  82.14  ?   215  GLU  A  OE1  1  
ATOM    1565  O  OE2  .  GLU  A  1  207  ?   -8.034   22.676  149.317  1.00  78.61  ?   215  GLU  A  OE2  1  
ATOM    1566  N  N    .  THR  A  1  208  ?  -13.636   26.139  151.749  1.00  56.21  ?   216  THR  A  N    1  
ATOM    1567  C  CA   .  THR  A  1  208  ?  -15.024   26.684  151.845  1.00  60.93  ?   216  THR  A  CA   1  
ATOM    1568  C  C    .  THR  A  1  208  ?  -15.120   28.059  151.178  1.00  62.36  ?   216  THR  A  C    1  
ATOM    1569  O  O    .  THR  A  1  208  ?  -15.924   28.204  150.228  1.00  69.28  ?   216  THR  A  O    1  
ATOM    1570  C  CB   .  THR  A  1  208  ?  -15.482   26.913  153.292  1.00  58.81  ?   216  THR  A  CB   1  
ATOM    1571  O  OG1  .  THR  A  1  208  ?  -15.178   25.773  154.102  1.00  53.16  ?   216  THR  A  OG1  1  
ATOM    1572  C  CG2  .  THR  A  1  208  ?  -16.959   27.234  153.341  1.00  61.37  ?   216  THR  A  CG2  1  
ATOM    1573  N  N    .  TYR  A  1  209  ?  -14.305   29.007  151.665  1.00  53.87  ?   217  TYR  A  N    1  
ATOM    1574  C  CA   .  TYR  A  1  209  ?  -14.464   30.474  151.482  1.00  44.99  ?   217  TYR  A  CA   1  
ATOM    1575  C  C    .  TYR  A  1  209  ?  -14.162   30.850  150.030  1.00  42.66  ?   217  TYR  A  C    1  
ATOM    1576  O  O    .  TYR  A  1  209  ?  -13.543   30.038  149.314  1.00  46.51  ?   217  TYR  A  O    1  
ATOM    1577  C  CB   .  TYR  A  1  209  ?  -13.537   31.242  152.426  1.00  46.26  ?   217  TYR  A  CB   1  
ATOM    1578  C  CG   .  TYR  A  1  209  ?  -13.637   30.924  153.900  1.00  48.83  ?   217  TYR  A  CG   1  
ATOM    1579  C  CD1  .  TYR  A  1  209  ?  -12.957   29.844  154.445  1.00  50.67  ?   217  TYR  A  CD1  1  
ATOM    1580  C  CD2  .  TYR  A  1  209  ?  -14.359   31.736  154.767  1.00  50.40  ?   217  TYR  A  CD2  1  
ATOM    1581  C  CE1  .  TYR  A  1  209  ?  -13.003   29.565  155.801  1.00  51.53  ?   217  TYR  A  CE1  1  
ATOM    1582  C  CE2  .  TYR  A  1  209  ?  -14.427   31.464  156.125  1.00  50.30  ?   217  TYR  A  CE2  1  
ATOM    1583  C  CZ   .  TYR  A  1  209  ?  -13.746   30.374  156.642  1.00  53.79  ?   217  TYR  A  CZ   1  
ATOM    1584  O  OH   .  TYR  A  1  209  ?  -13.785   30.088  157.973  1.00  55.37  ?   217  TYR  A  OH   1  
ATOM    1585  N  N    .  THR  A  1  210  ?  -14.576   32.050  149.617  1.00  39.32  ?   218  THR  A  N    1  
ATOM    1586  C  CA   .  THR  A  1  210  ?  -14.245   32.683  148.311  1.00  39.12  ?   218  THR  A  CA   1  
ATOM    1587  C  C    .  THR  A  1  210  ?  -12.794   33.163  148.368  1.00  40.64  ?   218  THR  A  C    1  
ATOM    1588  O  O    .  THR  A  1  210  ?  -12.249   33.313  149.456  1.00  36.43  ?   218  THR  A  O    1  
ATOM    1589  C  CB   .  THR  A  1  210  ?  -15.188   33.855  147.990  1.00  44.86  ?   218  THR  A  CB   1  
ATOM    1590  O  OG1  .  THR  A  1  210  ?  -14.849   35.021  148.750  1.00  37.51  ?   218  THR  A  OG1  1  
ATOM    1591  C  CG2  .  THR  A  1  210  ?  -16.647   33.523  148.238  1.00  47.33  ?   218  THR  A  CG2  1  
ATOM    1592  N  N    .  PRO  A  1  211  ?  -12.121   33.397  147.224  1.00  39.10  ?   219  PRO  A  N    1  
ATOM    1593  C  CA   .  PRO  A  1  211  ?  -10.816   34.063  147.215  1.00  38.95  ?   219  PRO  A  CA   1  
ATOM    1594  C  C    .  PRO  A  1  211  ?  -10.796   35.443  147.897  1.00  39.25  ?   219  PRO  A  C    1  
ATOM    1595  O  O    .  PRO  A  1  211  ?   -9.885   35.697  148.689  1.00  28.37  ?   219  PRO  A  O    1  
ATOM    1596  C  CB   .  PRO  A  1  211  ?  -10.504   34.207  145.728  1.00  39.08  ?   219  PRO  A  CB   1  
ATOM    1597  C  CG   .  PRO  A  1  211  ?  -11.239   33.051  145.103  1.00  39.16  ?   219  PRO  A  CG   1  
ATOM    1598  C  CD   .  PRO  A  1  211  ?  -12.527   32.938  145.894  1.00  40.08  ?   219  PRO  A  CD   1  
ATOM    1599  N  N    .  GLU  A  1  212  ?  -11.762   36.320  147.604  1.00  36.06  ?   220  GLU  A  N    1  
ATOM    1600  C  CA   .  GLU  A  1  212  ?  -11.817   37.651  148.265  1.00  38.65  ?   220  GLU  A  CA   1  
ATOM    1601  C  C    .  GLU  A  1  212  ?  -12.006   37.458  149.773  1.00  35.53  ?   220  GLU  A  C    1  
ATOM    1602  O  O    .  GLU  A  1  212  ?  -11.424   38.244  150.550  1.00  31.24  ?   220  GLU  A  O    1  
ATOM    1603  C  CB   .  GLU  A  1  212  ?  -12.932   38.559  147.731  1.00  44.84  ?   220  GLU  A  CB   1  
ATOM    1604  C  CG   .  GLU  A  1  212  ?  -13.340   39.616  148.759  1.00  52.35  ?   220  GLU  A  CG   1  
ATOM    1605  C  CD   .  GLU  A  1  212  ?  -14.144   40.824  148.304  1.00  59.56  ?   220  GLU  A  CD   1  
ATOM    1606  O  OE1  .  GLU  A  1  212  ?  -13.958   41.268  147.161  1.00  63.94  ?   220  GLU  A  OE1  1  
ATOM    1607  O  OE2  .  GLU  A  1  212  ?  -14.933   41.342  149.121  1.00  66.23  ?   220  GLU  A  OE2  1  
ATOM    1608  N  N    .  GLU  A  1  213  ?  -12.841   36.502  150.190  1.00  35.24  ?   221  GLU  A  N    1  
ATOM    1609  C  CA   .  GLU  A  1  213  ?  -13.103   36.220  151.620  1.00  36.42  ?   221  GLU  A  CA   1  
ATOM    1610  C  C    .  GLU  A  1  213  ?  -11.802   35.767  152.279  1.00  35.12  ?   221  GLU  A  C    1  
ATOM    1611  O  O    .  GLU  A  1  213  ?  -11.540   36.192  153.402  1.00  31.76  ?   221  GLU  A  O    1  
ATOM    1612  C  CB   .  GLU  A  1  213  ?  -14.144   35.115  151.826  1.00  46.89  ?   221  GLU  A  CB   1  
ATOM    1613  C  CG   .  GLU  A  1  213  ?  -15.599   35.545  151.657  1.00  51.72  ?   221  GLU  A  CG   1  
ATOM    1614  C  CD   .  GLU  A  1  213  ?  -16.602   34.429  151.952  1.00  59.39  ?   221  GLU  A  CD   1  
ATOM    1615  O  OE1  .  GLU  A  1  213  ?  -17.778   34.750  152.222  1.00  69.02  ?   221  GLU  A  OE1  1  
ATOM    1616  O  OE2  .  GLU  A  1  213  ?  -16.206   33.231  151.944  1.00  57.01  ?   221  GLU  A  OE2  1  
ATOM    1617  N  N    .  ARG  A  1  214  ?  -11.036   34.896  151.618  1.00  28.79  ?   222  ARG  A  N    1  
ATOM    1618  C  CA   .  ARG  A  1  214  ?   -9.738   34.406  152.172  1.00  27.17  ?   222  ARG  A  CA   1  
ATOM    1619  C  C    .  ARG  A  1  214  ?   -8.787   35.598  152.311  1.00  21.60  ?   222  ARG  A  C    1  
ATOM    1620  O  O    .  ARG  A  1  214  ?   -8.060   35.667  153.330  1.00  22.58  ?   222  ARG  A  O    1  
ATOM    1621  C  CB   .  ARG  A  1  214  ?   -9.145   33.305  151.291  1.00  26.48  ?   222  ARG  A  CB   1  
ATOM    1622  C  CG   .  ARG  A  1  214  ?   -9.853   31.968  151.438  1.00  29.22  ?   222  ARG  A  CG   1  
ATOM    1623  C  CD   .  ARG  A  1  214  ?   -8.997   30.823  150.915  1.00  31.65  ?   222  ARG  A  CD   1  
ATOM    1624  N  NE   .  ARG  A  1  214  ?   -8.942   30.878  149.469  1.00  31.63  ?   222  ARG  A  NE   1  
ATOM    1625  C  CZ   .  ARG  A  1  214  ?   -9.842   30.310  148.661  1.00  36.95  ?   222  ARG  A  CZ   1  
ATOM    1626  N  NH1  .  ARG  A  1  214  ?  -10.851   29.609  149.163  1.00  39.16  ?   222  ARG  A  NH1  1  
ATOM    1627  N  NH2  .  ARG  A  1  214  ?   -9.711   30.417  147.352  1.00  35.64  ?   222  ARG  A  NH2  1  
ATOM    1628  N  N    .  GLN  A  1  215  ?   -8.790   36.516  151.345  1.00  24.38  ?   223  GLN  A  N    1  
ATOM    1629  C  CA   .  GLN  A  1  215  ?   -7.904   37.706  151.408  1.00  23.51  ?   223  GLN  A  CA   1  
ATOM    1630  C  C    .  GLN  A  1  215  ?   -8.339   38.552  152.618  1.00  26.89  ?   223  GLN  A  C    1  
ATOM    1631  O  O    .  GLN  A  1  215  ?   -7.447   38.968  153.407  1.00  22.93  ?   223  GLN  A  O    1  
ATOM    1632  C  CB   .  GLN  A  1  215  ?   -7.923   38.457  150.091  1.00  22.73  ?   223  GLN  A  CB   1  
ATOM    1633  C  CG   .  GLN  A  1  215  ?   -7.097   39.716  150.139  1.00  20.77  ?   223  GLN  A  CG   1  
ATOM    1634  C  CD   .  GLN  A  1  215  ?   -7.109   40.481  148.852  1.00  19.75  ?   223  GLN  A  CD   1  
ATOM    1635  O  OE1  .  GLN  A  1  215  ?   -7.398   39.935  147.790  1.00  20.88  ?   223  GLN  A  OE1  1  
ATOM    1636  N  NE2  .  GLN  A  1  215  ?   -6.809   41.757  148.947  1.00  18.88  ?   223  GLN  A  NE2  1  
ATOM    1637  N  N    .  LYS  A  1  216  ?   -9.650   38.719  152.851  1.00  27.47  ?   224  LYS  A  N    1  
ATOM    1638  C  CA   .  LYS  A  1  216  ?  -10.131   39.537  154.011  1.00  33.26  ?   224  LYS  A  CA   1  
ATOM    1639  C  C    .  LYS  A  1  216  ?   -9.659   38.897  155.320  1.00  32.44  ?   224  LYS  A  C    1  
ATOM    1640  O  O    .  LYS  A  1  216  ?   -9.196   39.626  156.203  1.00  33.64  ?   224  LYS  A  O    1  
ATOM    1641  C  CB   .  LYS  A  1  216  ?  -11.641   39.776  153.953  1.00  37.76  ?   224  LYS  A  CB   1  
ATOM    1642  C  CG   .  LYS  A  1  216  ?  -12.039   40.872  152.974  1.00  47.23  ?   224  LYS  A  CG   1  
ATOM    1643  C  CD   .  LYS  A  1  216  ?  -13.539   41.138  152.850  1.00  52.28  ?   224  LYS  A  CD   1  
ATOM    1644  C  CE   .  LYS  A  1  216  ?  -14.313   39.907  152.419  1.00  60.33  ?   224  LYS  A  CE   1  
ATOM    1645  N  NZ   .  LYS  A  1  216  ?  -15.678   40.240  151.946  1.00  65.08  ?   224  LYS  A  NZ   1  
ATOM    1646  N  N    .  MET  A  1  217  ?   -9.688   37.575  155.430  1.00  30.51  ?   225  MET  A  N    1  
ATOM    1647  C  CA   .  MET  A  1  217  ?   -9.266   36.873  156.658  1.00  33.95  ?   225  MET  A  CA   1  
ATOM    1648  C  C    .  MET  A  1  217  ?   -7.759   37.031  156.869  1.00  33.12  ?   225  MET  A  C    1  
ATOM    1649  O  O    .  MET  A  1  217  ?   -7.324   37.232  158.032  1.00  33.16  ?   225  MET  A  O    1  
ATOM    1650  C  CB   .  MET  A  1  217  ?   -9.632   35.392  156.557  1.00  39.04  ?   225  MET  A  CB   1  
ATOM    1651  C  CG   .  MET  A  1  217  ?  -11.101   35.213  156.256  1.00  47.54  ?   225  MET  A  CG   1  
ATOM    1652  S  SD   .  MET  A  1  217  ?  -11.608   33.490  156.361  1.00  56.82  ?   225  MET  A  SD   1  
ATOM    1653  C  CE   .  MET  A  1  217  ?  -11.461   33.250  158.134  1.00  53.33  ?   225  MET  A  CE   1  
ATOM    1654  N  N    .  ALA  A  1  218  ?   -6.970   36.934  155.798  1.00  28.89  ?   226  ALA  A  N    1  
ATOM    1655  C  CA   .  ALA  A  1  218  ?   -5.504   37.103  155.846  1.00  26.13  ?   226  ALA  A  CA   1  
ATOM    1656  C  C    .  ALA  A  1  218  ?   -5.156   38.507  156.352  1.00  23.69  ?   226  ALA  A  C    1  
ATOM    1657  O  O    .  ALA  A  1  218  ?   -4.065   38.649  156.972  1.00  27.09  ?   226  ALA  A  O    1  
ATOM    1658  C  CB   .  ALA  A  1  218  ?   -4.900   36.861  154.491  1.00  27.30  ?   226  ALA  A  CB   1  
ATOM    1659  N  N    .  ALA  A  1  219  ?   -5.990   39.508  156.069  1.00  23.55  ?   227  ALA  A  N    1  
ATOM    1660  C  CA   .  ALA  A  1  219  ?   -5.706   40.920  156.436  1.00  24.58  ?   227  ALA  A  CA   1  
ATOM    1661  C  C    .  ALA  A  1  219  ?   -5.648   41.024  157.959  1.00  25.09  ?   227  ALA  A  C    1  
ATOM    1662  O  O    .  ALA  A  1  219  ?   -5.033   41.961  158.444  1.00  26.63  ?   227  ALA  A  O    1  
ATOM    1663  C  CB   .  ALA  A  1  219  ?   -6.695   41.898  155.880  1.00  24.73  ?   227  ALA  A  CB   1  
ATOM    1664  N  N    .  HIS  A  1  220  ?   -6.227   40.084  158.688  1.00  27.23  ?   228  HIS  A  N    1  
ATOM    1665  C  CA   .  HIS  A  1  220  ?   -6.235   40.138  160.177  1.00  29.51  ?   228  HIS  A  CA   1  
ATOM    1666  C  C    .  HIS  A  1  220  ?   -5.018   39.426  160.762  1.00  27.80  ?   228  HIS  A  C    1  
ATOM    1667  O  O    .  HIS  A  1  220  ?   -4.878   39.461  161.971  1.00  27.59  ?   228  HIS  A  O    1  
ATOM    1668  C  CB   .  HIS  A  1  220  ?   -7.563   39.598  160.747  1.00  37.76  ?   228  HIS  A  CB   1  
ATOM    1669  C  CG   .  HIS  A  1  220  ?   -8.763   40.353  160.274  1.00  41.73  ?   228  HIS  A  CG   1  
ATOM    1670  N  ND1  .  HIS  A  1  220  ?   -8.903   41.723  160.476  1.00  48.52  ?   228  HIS  A  ND1  1  
ATOM    1671  C  CD2  .  HIS  A  1  220  ?   -9.863   39.951  159.593  1.00  43.10  ?   228  HIS  A  CD2  1  
ATOM    1672  C  CE1  .  HIS  A  1  220  ?  -10.034   42.133  159.930  1.00  50.24  ?   228  HIS  A  CE1  1  
ATOM    1673  N  NE2  .  HIS  A  1  220  ?  -10.648   41.059  159.391  1.00  46.71  ?   228  HIS  A  NE2  1  
ATOM    1674  N  N    .  ALA  A  1  221  ?   -4.176   38.776  159.961  1.00  27.31  ?   229  ALA  A  N    1  
ATOM    1675  C  CA   .  ALA  A  1  221  ?   -2.892   38.220  160.447  1.00  27.36  ?   229  ALA  A  CA   1  
ATOM    1676  C  C    .  ALA  A  1  221  ?   -2.071   39.375  161.050  1.00  23.41  ?   229  ALA  A  C    1  
ATOM    1677  O  O    .  ALA  A  1  221  ?   -1.530   39.210  162.136  1.00  20.76  ?   229  ALA  A  O    1  
ATOM    1678  C  CB   .  ALA  A  1  221  ?   -2.160   37.498  159.334  1.00  30.15  ?   229  ALA  A  CB   1  
ATOM    1679  N  N    .  SER  A  1  222  ?   -2.025   40.521  160.370  1.00  22.92  ?   230  SER  A  N    1  
ATOM    1680  C  CA   .  SER  A  1  222  ?   -1.260   41.725  160.804  1.00  21.69  ?   230  SER  A  CA   1  
ATOM    1681  C  C    .  SER  A  1  222  ?   -2.033   42.455  161.892  1.00  21.73  ?   230  SER  A  C    1  
ATOM    1682  O  O    .  SER  A  1  222  ?   -3.216   42.707  161.723  1.00  21.49  ?   230  SER  A  O    1  
ATOM    1683  C  CB   .  SER  A  1  222  ?   -1.004   42.669  159.665  1.00  21.87  ?   230  SER  A  CB   1  
ATOM    1684  O  OG   .  SER  A  1  222  ?   -0.352   43.832  160.136  1.00  17.89  ?   230  SER  A  OG   1  
ATOM    1685  N  N    .  PRO  A  1  223  ?   -1.346   42.936  162.956  1.00  20.05  ?   231  PRO  A  N    1  
ATOM    1686  C  CA   .  PRO  A  1  223  ?   -1.942   43.863  163.906  1.00  19.62  ?   231  PRO  A  CA   1  
ATOM    1687  C  C    .  PRO  A  1  223  ?   -2.378   45.165  163.229  1.00  19.72  ?   231  PRO  A  C    1  
ATOM    1688  O  O    .  PRO  A  1  223  ?   -3.111   45.934  163.850  1.00  20.08  ?   231  PRO  A  O    1  
ATOM    1689  C  CB   .  PRO  A  1  223  ?   -0.832   44.164  164.937  1.00  20.77  ?   231  PRO  A  CB   1  
ATOM    1690  C  CG   .  PRO  A  1  223  ?    0.424   43.519  164.440  1.00  20.76  ?   231  PRO  A  CG   1  
ATOM    1691  C  CD   .  PRO  A  1  223  ?    0.053   42.615  163.280  1.00  21.09  ?   231  PRO  A  CD   1  
ATOM    1692  N  N    .  LEU  A  1  224  ?   -1.913   45.432  162.008  1.00  16.86  ?   232  LEU  A  N    1  
ATOM    1693  C  CA   .  LEU  A  1  224  ?   -2.297   46.655  161.256  1.00  17.44  ?   232  LEU  A  CA   1  
ATOM    1694  C  C    .  LEU  A  1  224  ?   -3.613   46.437  160.486  1.00  19.48  ?   232  LEU  A  C    1  
ATOM    1695  O  O    .  LEU  A  1  224  ?   -4.080   47.408  159.847  1.00  20.78  ?   232  LEU  A  O    1  
ATOM    1696  C  CB   .  LEU  A  1  224  ?   -1.163   47.047  160.312  1.00  17.71  ?   232  LEU  A  CB   1  
ATOM    1697  C  CG   .  LEU  A  1  224  ?    0.158   47.413  160.984  1.00  17.03  ?   232  LEU  A  CG   1  
ATOM    1698  C  CD1  .  LEU  A  1  224  ?    1.228   47.635  159.933  1.00  17.22  ?   232  LEU  A  CD1  1  
ATOM    1699  C  CD2  .  LEU  A  1  224  ?   -0.002   48.658  161.833  1.00  18.74  ?   232  LEU  A  CD2  1  
ATOM    1700  N  N    .  HIS  A  1  225  ?   -4.146   45.214  160.516  1.00  18.91  ?   233  HIS  A  N    1  
ATOM    1701  C  CA   .  HIS  A  1  225  ?   -5.440   44.825  159.882  1.00  22.71  ?   233  HIS  A  CA   1  
ATOM    1702  C  C    .  HIS  A  1  225  ?   -5.482   45.276  158.419  1.00  22.10  ?   233  HIS  A  C    1  
ATOM    1703  O  O    .  HIS  A  1  225  ?   -6.488   45.824  157.992  1.00  20.96  ?   233  HIS  A  O    1  
ATOM    1704  C  CB   .  HIS  A  1  225  ?   -6.625   45.340  160.730  1.00  26.84  ?   233  HIS  A  CB   1  
ATOM    1705  C  CG   .  HIS  A  1  225  ?   -6.755   44.601  162.020  1.00  29.59  ?   233  HIS  A  CG   1  
ATOM    1706  N  ND1  .  HIS  A  1  225  ?   -7.445   43.400  162.123  1.00  38.74  ?   233  HIS  A  ND1  1  
ATOM    1707  C  CD2  .  HIS  A  1  225  ?   -6.279   44.869  163.258  1.00  35.84  ?   233  HIS  A  CD2  1  
ATOM    1708  C  CE1  .  HIS  A  1  225  ?   -7.373   42.955  163.368  1.00  38.98  ?   233  HIS  A  CE1  1  
ATOM    1709  N  NE2  .  HIS  A  1  225  ?   -6.674   43.850  164.083  1.00  36.54  ?   233  HIS  A  NE2  1  
ATOM    1710  N  N    .  ARG  A  1  226  ?   -4.435   44.971  157.638  1.00  18.69  ?   234  ARG  A  N    1  
ATOM    1711  C  CA   .  ARG  A  1  226  ?   -4.509   44.980  156.158  1.00  17.49  ?   234  ARG  A  CA   1  
ATOM    1712  C  C    .  ARG  A  1  226  ?   -3.661   43.826  155.616  1.00  17.15  ?   234  ARG  A  C    1  
ATOM    1713  O  O    .  ARG  A  1  226  ?   -2.902   43.158  156.397  1.00  14.43  ?   234  ARG  A  O    1  
ATOM    1714  C  CB   .  ARG  A  1  226  ?   -4.063   46.323  155.580  1.00  16.17  ?   234  ARG  A  CB   1  
ATOM    1715  C  CG   .  ARG  A  1  226  ?   -2.600   46.677  155.867  1.00  16.92  ?   234  ARG  A  CG   1  
ATOM    1716  C  CD   .  ARG  A  1  226  ?   -2.275   47.916  155.089  1.00  16.89  ?   234  ARG  A  CD   1  
ATOM    1717  N  NE   .  ARG  A  1  226  ?   -0.891   48.399  155.098  1.00  17.98  ?   234  ARG  A  NE   1  
ATOM    1718  C  CZ   .  ARG  A  1  226  ?    0.087   48.024  154.269  1.00  17.04  ?   234  ARG  A  CZ   1  
ATOM    1719  N  NH1  .  ARG  A  1  226  ?   -0.045   47.004  153.435  1.00  17.63  ?   234  ARG  A  NH1  1  
ATOM    1720  N  NH2  .  ARG  A  1  226  ?    1.249   48.640  154.345  1.00  16.83  ?   234  ARG  A  NH2  1  
ATOM    1721  N  N    .  ASN  A  1  227  ?   -3.835   43.552  154.331  1.00  18.41  ?   235  ASN  A  N    1  
ATOM    1722  C  CA   .  ASN  A  1  227  ?   -2.938   42.609  153.625  1.00  18.63  ?   235  ASN  A  CA   1  
ATOM    1723  C  C    .  ASN  A  1  227  ?   -1.603   43.288  153.333  1.00  16.40  ?   235  ASN  A  C    1  
ATOM    1724  O  O    .  ASN  A  1  227  ?   -1.540   44.513  153.237  1.00  15.11  ?   235  ASN  A  O    1  
ATOM    1725  C  CB   .  ASN  A  1  227  ?   -3.534   42.123  152.306  1.00  19.27  ?   235  ASN  A  CB   1  
ATOM    1726  C  CG   .  ASN  A  1  227  ?   -4.822   41.372  152.514  1.00  19.44  ?   235  ASN  A  CG   1  
ATOM    1727  O  OD1  .  ASN  A  1  227  ?   -5.896   41.924  152.254  1.00  23.46  ?   235  ASN  A  OD1  1  
ATOM    1728  N  ND2  .  ASN  A  1  227  ?   -4.705   40.142  152.988  1.00  17.79  ?   235  ASN  A  ND2  1  
ATOM    1729  N  N    .  GLY  A  1  228  ?   -0.572   42.466  153.142  1.00  15.52  ?   236  GLY  A  N    1  
ATOM    1730  C  CA   .  GLY  A  1  228  ?    0.654   42.909  152.476  1.00  15.35  ?   236  GLY  A  CA   1  
ATOM    1731  C  C    .  GLY  A  1  228  ?    0.400   42.952  150.985  1.00  15.74  ?   236  GLY  A  C    1  
ATOM    1732  O  O    .  GLY  A  1  228  ?   -0.323   42.055  150.463  1.00  15.27  ?   236  GLY  A  O    1  
ATOM    1733  N  N    .  PHE  A  1  229  ?    0.995   43.926  150.323  1.00  15.76  ?   237  PHE  A  N    1  
ATOM    1734  C  CA   .  PHE  A  1  229  ?    0.934   44.098  148.849  1.00  16.23  ?   237  PHE  A  CA   1  
ATOM    1735  C  C    .  PHE  A  1  229  ?    2.353   44.098  148.282  1.00  14.67  ?   237  PHE  A  C    1  
ATOM    1736  O  O    .  PHE  A  1  229  ?    3.315   44.426  148.974  1.00  16.03  ?   237  PHE  A  O    1  
ATOM    1737  C  CB   .  PHE  A  1  229  ?    0.155   45.375  148.526  1.00  16.79  ?   237  PHE  A  CB   1  
ATOM    1738  C  CG   .  PHE  A  1  229  ?   -1.315   45.256  148.837  1.00  18.23  ?   237  PHE  A  CG   1  
ATOM    1739  C  CD1  .  PHE  A  1  229  ?   -2.174   44.619  147.952  1.00  20.07  ?   237  PHE  A  CD1  1  
ATOM    1740  C  CD2  .  PHE  A  1  229  ?   -1.816   45.699  150.048  1.00  21.04  ?   237  PHE  A  CD2  1  
ATOM    1741  C  CE1  .  PHE  A  1  229  ?   -3.516   44.458  148.277  1.00  22.09  ?   237  PHE  A  CE1  1  
ATOM    1742  C  CE2  .  PHE  A  1  229  ?   -3.161   45.540  150.369  1.00  22.02  ?   237  PHE  A  CE2  1  
ATOM    1743  C  CZ   .  PHE  A  1  229  ?   -4.003   44.918  149.480  1.00  22.09  ?   237  PHE  A  CZ   1  
ATOM    1744  N  N    .  PRO  A  1  230  ?    2.508   43.804  146.968  1.00  14.78  ?   238  PRO  A  N    1  
ATOM    1745  C  CA   .  PRO  A  1  230  ?    3.828   43.819  146.334  1.00  14.54  ?   238  PRO  A  CA   1  
ATOM    1746  C  C    .  PRO  A  1  230  ?    4.616   45.113  146.622  1.00  13.77  ?   238  PRO  A  C    1  
ATOM    1747  O  O    .  PRO  A  1  230  ?    5.805   45.061  146.863  1.00  12.06  ?   238  PRO  A  O    1  
ATOM    1748  C  CB   .  PRO  A  1  230  ?    3.449   43.620  144.859  1.00  15.12  ?   238  PRO  A  CB   1  
ATOM    1749  C  CG   .  PRO  A  1  230  ?    2.231   42.716  144.924  1.00  15.71  ?   238  PRO  A  CG   1  
ATOM    1750  C  CD   .  PRO  A  1  230  ?    1.438   43.310  146.079  1.00  15.55  ?   238  PRO  A  CD   1  
ATOM    1751  N  N    .  GLU  A  1  231  ?    3.940   46.273  146.663  1.00  14.07  ?   239  GLU  A  N    1  
ATOM    1752  C  CA   .  GLU  A  1  231  ?    4.605   47.581  146.927  1.00  15.65  ?   239  GLU  A  CA   1  
ATOM    1753  C  C    .  GLU  A  1  231  ?    5.302   47.576  148.308  1.00  13.77  ?   239  GLU  A  C    1  
ATOM    1754  O  O    .  GLU  A  1  231  ?    6.356   48.224  148.478  1.00  12.21  ?   239  GLU  A  O    1  
ATOM    1755  C  CB   .  GLU  A  1  231  ?    3.564   48.708  146.833  1.00  19.46  ?   239  GLU  A  CB   1  
ATOM    1756  C  CG   .  GLU  A  1  231  ?    3.017   48.876  145.426  1.00  23.43  ?   239  GLU  A  CG   1  
ATOM    1757  C  CD   .  GLU  A  1  231  ?    2.040   47.841  144.827  1.00  30.07  ?   239  GLU  A  CD   1  
ATOM    1758  O  OE1  .  GLU  A  1  231  ?    1.930   47.872  143.566  1.00  36.19  ?   239  GLU  A  OE1  1  
ATOM    1759  O  OE2  .  GLU  A  1  231  ?    1.394   46.985  145.560  1.00  21.47  ?   239  GLU  A  OE2  1  
ATOM    1760  N  N    .  ASP  A  1  232  ?    4.707   46.891  149.284  1.00  13.13  ?   240  ASP  A  N    1  
ATOM    1761  C  CA   .  ASP  A  1  232  ?    5.234   46.834  150.671  1.00  13.54  ?   240  ASP  A  CA   1  
ATOM    1762  C  C    .  ASP  A  1  232  ?    6.621   46.182  150.619  1.00  13.30  ?   240  ASP  A  C    1  
ATOM    1763  O  O    .  ASP  A  1  232  ?    7.534   46.622  151.338  1.00  14.24  ?   240  ASP  A  O    1  
ATOM    1764  C  CB   .  ASP  A  1  232  ?    4.310   46.014  151.580  1.00  12.92  ?   240  ASP  A  CB   1  
ATOM    1765  C  CG   .  ASP  A  1  232  ?    3.012   46.734  151.888  1.00  14.57  ?   240  ASP  A  CG   1  
ATOM    1766  O  OD1  .  ASP  A  1  232  ?    3.086   47.895  152.325  1.00  15.72  ?   240  ASP  A  OD1  1  
ATOM    1767  O  OD2  .  ASP  A  1  232  ?    1.963   46.136  151.701  1.00  15.46  ?   240  ASP  A  OD2  1  
ATOM    1768  N  N    .  ILE  A  1  233  ?    6.743   45.127  149.834  1.00  13.64  ?   241  ILE  A  N    1  
ATOM    1769  C  CA   .  ILE  A  1  233  ?    8.029   44.386  149.668  1.00  12.52  ?   241  ILE  A  CA   1  
ATOM    1770  C  C    .  ILE  A  1  233  ?    9.000   45.233  148.830  1.00  12.84  ?   241  ILE  A  C    1  
ATOM    1771  O  O    .  ILE  A  1  233  ?   10.201   45.362  149.190  1.00  12.39  ?   241  ILE  A  O    1  
ATOM    1772  C  CB   .  ILE  A  1  233  ?    7.804   43.017  149.006  1.00  12.13  ?   241  ILE  A  CB   1  
ATOM    1773  C  CG1  .  ILE  A  1  233  ?    6.658   42.216  149.637  1.00  13.30  ?   241  ILE  A  CG1  1  
ATOM    1774  C  CG2  .  ILE  A  1  233  ?    9.140   42.254  149.010  1.00  12.55  ?   241  ILE  A  CG2  1  
ATOM    1775  C  CD1  .  ILE  A  1  233  ?    6.766   42.053  151.117  1.00  13.10  ?   241  ILE  A  CD1  1  
ATOM    1776  N  N    .  ALA  A  1  234  ?    8.517   45.835  147.746  1.00  12.37  ?   242  ALA  A  N    1  
ATOM    1777  C  CA   .  ALA  A  1  234  ?    9.350   46.637  146.811  1.00  12.97  ?   242  ALA  A  CA   1  
ATOM    1778  C  C    .  ALA  A  1  234  ?   10.020   47.811  147.530  1.00  13.00  ?   242  ALA  A  C    1  
ATOM    1779  O  O    .  ALA  A  1  234  ?   11.187   48.083  147.241  1.00  11.77  ?   242  ALA  A  O    1  
ATOM    1780  C  CB   .  ALA  A  1  234  ?    8.513   47.125  145.665  1.00  14.88  ?   242  ALA  A  CB   1  
ATOM    1781  N  N    .  ARG  A  1  235  ?    9.313   48.471  148.453  1.00  12.52  ?   243  ARG  A  N    1  
ATOM    1782  C  CA   .  ARG  A  1  235  ?    9.879   49.594  149.237  1.00  13.33  ?   243  ARG  A  CA   1  
ATOM    1783  C  C    .  ARG  A  1  235  ?   11.053   49.114  150.116  1.00  12.32  ?   243  ARG  A  C    1  
ATOM    1784  O  O    .  ARG  A  1  235  ?   12.038   49.840  150.247  1.00  12.72  ?   243  ARG  A  O    1  
ATOM    1785  C  CB   .  ARG  A  1  235  ?    8.768   50.219  150.086  1.00  14.74  ?   243  ARG  A  CB   1  
ATOM    1786  C  CG   .  ARG  A  1  235  ?    7.787   51.017  149.250  1.00  16.06  ?   243  ARG  A  CG   1  
ATOM    1787  C  CD   .  ARG  A  1  235  ?    6.493   51.224  149.995  1.00  17.52  ?   243  ARG  A  CD   1  
ATOM    1788  N  NE   .  ARG  A  1  235  ?    5.567   51.918  149.130  1.00  18.92  ?   243  ARG  A  NE   1  
ATOM    1789  C  CZ   .  ARG  A  1  235  ?    4.246   51.757  149.165  1.00  25.71  ?   243  ARG  A  CZ   1  
ATOM    1790  N  NH1  .  ARG  A  1  235  ?    3.685   50.959  150.064  1.00  25.23  ?   243  ARG  A  NH1  1  
ATOM    1791  N  NH2  .  ARG  A  1  235  ?    3.479   52.390  148.294  1.00  24.88  ?   243  ARG  A  NH2  1  
ATOM    1792  N  N    .  VAL  A  1  236  ?   10.976   47.911  150.684  1.00  12.14  ?   244  VAL  A  N    1  
ATOM    1793  C  CA   .  VAL  A  1  236  ?   12.078   47.382  151.511  1.00  12.32  ?   244  VAL  A  CA   1  
ATOM    1794  C  C    .  VAL  A  1  236  ?   13.272   47.077  150.603  1.00  12.05  ?   244  VAL  A  C    1  
ATOM    1795  O  O    .  VAL  A  1  236  ?   14.414   47.425  150.964  1.00  13.29  ?   244  VAL  A  O    1  
ATOM    1796  C  CB   .  VAL  A  1  236  ?   11.631   46.160  152.326  1.00  11.92  ?   244  VAL  A  CB   1  
ATOM    1797  C  CG1  .  VAL  A  1  236  ?   12.825   45.575  153.058  1.00  12.09  ?   244  VAL  A  CG1  1  
ATOM    1798  C  CG2  .  VAL  A  1  236  ?   10.531   46.527  153.304  1.00  12.49  ?   244  VAL  A  CG2  1  
ATOM    1799  N  N    .  VAL  A  1  237  ?   13.034   46.395  149.476  1.00  12.02  ?   245  VAL  A  N    1  
ATOM    1800  C  CA   .  VAL  A  1  237  ?   14.104   46.104  148.485  1.00  12.65  ?   245  VAL  A  CA   1  
ATOM    1801  C  C    .  VAL  A  1  237  ?   14.757   47.437  148.096  1.00  13.78  ?   245  VAL  A  C    1  
ATOM    1802  O  O    .  VAL  A  1  237  ?   16.007   47.511  148.057  1.00  12.49  ?   245  VAL  A  O    1  
ATOM    1803  C  CB   .  VAL  A  1  237  ?   13.572   45.308  147.283  1.00  12.82  ?   245  VAL  A  CB   1  
ATOM    1804  C  CG1  .  VAL  A  1  237  ?   14.646   45.135  146.228  1.00  13.60  ?   245  VAL  A  CG1  1  
ATOM    1805  C  CG2  .  VAL  A  1  237  ?   13.008   43.960  147.709  1.00  13.32  ?   245  VAL  A  CG2  1  
ATOM    1806  N  N    .  GLY  A  1  238  ?   13.970   48.470  147.785  1.00  14.57  ?   246  GLY  A  N    1  
ATOM    1807  C  CA   .  GLY  A  1  238  ?   14.518   49.788  147.389  1.00  13.52  ?   246  GLY  A  CA   1  
ATOM    1808  C  C    .  GLY  A  1  238  ?   15.466   50.383  148.413  1.00  14.74  ?   246  GLY  A  C    1  
ATOM    1809  O  O    .  GLY  A  1  238  ?   16.547   50.868  148.040  1.00  14.93  ?   246  GLY  A  O    1  
ATOM    1810  N  N    .  PHE  A  1  239  ?   15.113   50.342  149.695  1.00  15.17  ?   247  PHE  A  N    1  
ATOM    1811  C  CA   .  PHE  A  1  239  ?   16.005   50.757  150.789  1.00  13.62  ?   247  PHE  A  CA   1  
ATOM    1812  C  C    .  PHE  A  1  239  ?   17.288   49.917  150.799  1.00  12.55  ?   247  PHE  A  C    1  
ATOM    1813  O  O    .  PHE  A  1  239  ?   18.405   50.518  150.883  1.00  11.62  ?   247  PHE  A  O    1  
ATOM    1814  C  CB   .  PHE  A  1  239  ?   15.288   50.717  152.139  1.00  15.56  ?   247  PHE  A  CB   1  
ATOM    1815  C  CG   .  PHE  A  1  239  ?   16.237   51.099  153.237  1.00  15.13  ?   247  PHE  A  CG   1  
ATOM    1816  C  CD1  .  PHE  A  1  239  ?   16.726   52.395  153.290  1.00  16.05  ?   247  PHE  A  CD1  1  
ATOM    1817  C  CD2  .  PHE  A  1  239  ?   16.725   50.165  154.126  1.00  15.05  ?   247  PHE  A  CD2  1  
ATOM    1818  C  CE1  .  PHE  A  1  239  ?   17.650   52.765  154.264  1.00  16.84  ?   247  PHE  A  CE1  1  
ATOM    1819  C  CE2  .  PHE  A  1  239  ?   17.633   50.545  155.099  1.00  15.94  ?   247  PHE  A  CE2  1  
ATOM    1820  C  CZ   .  PHE  A  1  239  ?   18.128   51.825  155.149  1.00  14.76  ?   247  PHE  A  CZ   1  
ATOM    1821  N  N    .  LEU  A  1  240  ?   17.188   48.582  150.777  1.00  13.69  ?   248  LEU  A  N    1  
ATOM    1822  C  CA   .  LEU  A  1  240  ?   18.388   47.707  150.900  1.00  12.76  ?   248  LEU  A  CA   1  
ATOM    1823  C  C    .  LEU  A  1  240  ?   19.369   47.969  149.731  1.00  13.79  ?   248  LEU  A  C    1  
ATOM    1824  O  O    .  LEU  A  1  240  ?   20.617   47.886  149.968  1.00  14.00  ?   248  LEU  A  O    1  
ATOM    1825  C  CB   .  LEU  A  1  240  ?   17.943   46.247  150.889  1.00  12.60  ?   248  LEU  A  CB   1  
ATOM    1826  C  CG   .  LEU  A  1  240  ?   17.212   45.782  152.130  1.00  13.19  ?   248  LEU  A  CG   1  
ATOM    1827  C  CD1  .  LEU  A  1  240  ?   16.662   44.379  151.929  1.00  13.87  ?   248  LEU  A  CD1  1  
ATOM    1828  C  CD2  .  LEU  A  1  240  ?   18.120   45.825  153.377  1.00  14.30  ?   248  LEU  A  CD2  1  
ATOM    1829  N  N    .  VAL  A  1  241  ?   18.849   48.250  148.522  1.00  12.79  ?   249  VAL  A  N    1  
ATOM    1830  C  CA   .  VAL  A  1  241  ?   19.700   48.363  147.311  1.00  13.78  ?   249  VAL  A  CA   1  
ATOM    1831  C  C    .  VAL  A  1  241  ?   20.201   49.817  147.152  1.00  14.84  ?   249  VAL  A  C    1  
ATOM    1832  O  O    .  VAL  A  1  241  ?   21.072   50.021  146.256  1.00  13.82  ?   249  VAL  A  O    1  
ATOM    1833  C  CB   .  VAL  A  1  241  ?   19.025   47.813  146.033  1.00  13.47  ?   249  VAL  A  CB   1  
ATOM    1834  C  CG1  .  VAL  A  1  241  ?   18.610   46.371  146.206  1.00  15.00  ?   249  VAL  A  CG1  1  
ATOM    1835  C  CG2  .  VAL  A  1  241  ?   17.863   48.635  145.519  1.00  13.74  ?   249  VAL  A  CG2  1  
ATOM    1836  N  N    .  SER  A  1  242  ?   19.723   50.756  147.973  1.00  14.69  ?   250  SER  A  N    1  
ATOM    1837  C  CA   .  SER  A  1  242  ?   20.177   52.171  148.002  1.00  15.67  ?   250  SER  A  CA   1  
ATOM    1838  C  C    .  SER  A  1  242  ?   21.541   52.260  148.700  1.00  16.54  ?   250  SER  A  C    1  
ATOM    1839  O  O    .  SER  A  1  242  ?   21.958   51.318  149.455  1.00  14.24  ?   250  SER  A  O    1  
ATOM    1840  C  CB   .  SER  A  1  242  ?   19.184   53.076  148.671  1.00  16.01  ?   250  SER  A  CB   1  
ATOM    1841  O  OG   .  SER  A  1  242  ?   19.236   52.905  150.075  1.00  14.88  ?   250  SER  A  OG   1  
ATOM    1842  N  N    .  ALA  A  1  243  ?   22.210   53.397  148.548  1.00  15.50  ?   251  ALA  A  N    1  
ATOM    1843  C  CA   .  ALA  A  1  243  ?   23.450   53.686  149.302  1.00  15.56  ?   251  ALA  A  CA   1  
ATOM    1844  C  C    .  ALA  A  1  243  ?   23.164   53.608  150.818  1.00  15.23  ?   251  ALA  A  C    1  
ATOM    1845  O  O    .  ALA  A  1  243  ?   23.995   53.114  151.606  1.00  15.95  ?   251  ALA  A  O    1  
ATOM    1846  C  CB   .  ALA  A  1  243  ?   23.971   55.044  148.880  1.00  16.81  ?   251  ALA  A  CB   1  
ATOM    1847  N  N    .  GLU  A  1  244  ?   21.970   54.015  151.241  1.00  14.86  ?   252  GLU  A  N    1  
ATOM    1848  C  CA   .  GLU  A  1  244  ?   21.625   54.192  152.672  1.00  15.41  ?   252  GLU  A  CA   1  
ATOM    1849  C  C    .  GLU  A  1  244  ?   21.380   52.817  153.336  1.00  14.55  ?   252  GLU  A  C    1  
ATOM    1850  O  O    .  GLU  A  1  244  ?   21.378   52.760  154.572  1.00  16.52  ?   252  GLU  A  O    1  
ATOM    1851  C  CB   .  GLU  A  1  244  ?   20.417   55.130  152.774  1.00  17.78  ?   252  GLU  A  CB   1  
ATOM    1852  C  CG   .  GLU  A  1  244  ?   20.734   56.574  152.378  1.00  20.30  ?   252  GLU  A  CG   1  
ATOM    1853  C  CD   .  GLU  A  1  244  ?   20.697   56.904  150.883  1.00  23.73  ?   252  GLU  A  CD   1  
ATOM    1854  O  OE1  .  GLU  A  1  244  ?   20.314   56.053  150.085  1.00  21.30  ?   252  GLU  A  OE1  1  
ATOM    1855  O  OE2  .  GLU  A  1  244  ?   21.026   58.045  150.508  1.00  31.54  ?   252  GLU  A  OE2  1  
ATOM    1856  N  N    .  GLY  A  1  245  ?   21.118   51.767  152.546  1.00  14.36  ?   253  GLY  A  N    1  
ATOM    1857  C  CA   .  GLY  A  1  245  ?   20.903   50.399  153.072  1.00  13.69  ?   253  GLY  A  CA   1  
ATOM    1858  C  C    .  GLY  A  1  245  ?   22.182   49.632  153.342  1.00  13.69  ?   253  GLY  A  C    1  
ATOM    1859  O  O    .  GLY  A  1  245  ?   22.051   48.473  153.807  1.00  12.49  ?   253  GLY  A  O    1  
ATOM    1860  N  N    .  GLU  A  1  246  ?   23.371   50.217  153.128  1.00  13.72  ?   254  GLU  A  N    1  
ATOM    1861  C  CA   .  GLU  A  1  246  ?   24.653   49.458  153.015  1.00  13.59  ?   254  GLU  A  CA   1  
ATOM    1862  C  C    .  GLU  A  1  246  ?   24.922   48.664  154.289  1.00  12.43  ?   254  GLU  A  C    1  
ATOM    1863  O  O    .  GLU  A  1  246  ?   25.491   47.544  154.177  1.00  13.23  ?   254  GLU  A  O    1  
ATOM    1864  C  CB   .  GLU  A  1  246  ?   25.874   50.349  152.728  1.00  13.99  ?   254  GLU  A  CB   1  
ATOM    1865  C  CG   .  GLU  A  1  246  ?   27.093   49.542  152.334  1.00  14.96  ?   254  GLU  A  CG   1  
ATOM    1866  C  CD   .  GLU  A  1  246  ?   28.349   50.387  152.168  1.00  19.13  ?   254  GLU  A  CD   1  
ATOM    1867  O  OE1  .  GLU  A  1  246  ?   28.372   51.501  152.710  1.00  17.10  ?   254  GLU  A  OE1  1  
ATOM    1868  O  OE2  .  GLU  A  1  246  ?   29.276   49.915  151.505  1.00  22.13  ?   254  GLU  A  OE2  1  
ATOM    1869  N  N    .  TRP  A  1  247  ?   24.584   49.199  155.457  1.00  11.73  ?   255  TRP  A  N    1  
ATOM    1870  C  CA   .  TRP  A  1  247  ?   25.015   48.596  156.730  1.00  11.91  ?   255  TRP  A  CA   1  
ATOM    1871  C  C    .  TRP  A  1  247  ?   24.076   47.450  157.131  1.00  11.38  ?   255  TRP  A  C    1  
ATOM    1872  O  O    .  TRP  A  1  247  ?   24.430   46.723  158.074  1.00  10.87  ?   255  TRP  A  O    1  
ATOM    1873  C  CB   .  TRP  A  1  247  ?   25.247   49.630  157.829  1.00  12.93  ?   255  TRP  A  CB   1  
ATOM    1874  C  CG   .  TRP  A  1  247  ?   26.406   49.233  158.701  1.00  12.54  ?   255  TRP  A  CG   1  
ATOM    1875  C  CD1  .  TRP  A  1  247  ?   26.411   49.134  160.059  1.00  14.33  ?   255  TRP  A  CD1  1  
ATOM    1876  C  CD2  .  TRP  A  1  247  ?   27.756   48.954  158.281  1.00  14.05  ?   255  TRP  A  CD2  1  
ATOM    1877  N  NE1  .  TRP  A  1  247  ?   27.633   48.719  160.504  1.00  14.07  ?   255  TRP  A  NE1  1  
ATOM    1878  C  CE2  .  TRP  A  1  247  ?   28.488   48.627  159.443  1.00  13.24  ?   255  TRP  A  CE2  1  
ATOM    1879  C  CE3  .  TRP  A  1  247  ?   28.423   48.927  157.043  1.00  13.78  ?   255  TRP  A  CE3  1  
ATOM    1880  C  CZ2  .  TRP  A  1  247  ?   29.852   48.305  159.414  1.00  13.67  ?   255  TRP  A  CZ2  1  
ATOM    1881  C  CZ3  .  TRP  A  1  247  ?   29.765   48.606  157.008  1.00  14.37  ?   255  TRP  A  CZ3  1  
ATOM    1882  C  CH2  .  TRP  A  1  247  ?   30.472   48.307  158.190  1.00  14.15  ?   255  TRP  A  CH2  1  
ATOM    1883  N  N    .  ILE  A  1  248  ?   23.000   47.236  156.366  1.00  11.56  ?   256  ILE  A  N    1  
ATOM    1884  C  CA   .  ILE  A  1  248  ?   22.275   45.936  156.410  1.00  11.82  ?   256  ILE  A  CA   1  
ATOM    1885  C  C    .  ILE  A  1  248  ?   22.937   45.025  155.374  1.00  11.40  ?   256  ILE  A  C    1  
ATOM    1886  O  O    .  ILE  A  1  248  ?   22.868   45.316  154.157  1.00   9.55  ?   256  ILE  A  O    1  
ATOM    1887  C  CB   .  ILE  A  1  248  ?   20.777   46.100  156.173  1.00  12.78  ?   256  ILE  A  CB   1  
ATOM    1888  C  CG1  .  ILE  A  1  248  ?   20.186   47.034  157.220  1.00  13.64  ?   256  ILE  A  CG1  1  
ATOM    1889  C  CG2  .  ILE  A  1  248  ?   20.115   44.730  156.213  1.00  13.16  ?   256  ILE  A  CG2  1  
ATOM    1890  C  CD1  .  ILE  A  1  248  ?   18.722   47.249  157.019  1.00  16.60  ?   256  ILE  A  CD1  1  
ATOM    1891  N  N    .  ASN  A  1  249  ?   23.585   43.969  155.861  1.00  11.10  ?   257  ASN  A  N    1  
ATOM    1892  C  CA   .  ASN  A  1  249  ?   24.375   43.063  155.017  1.00  11.30  ?   257  ASN  A  CA   1  
ATOM    1893  C  C    .  ASN  A  1  249  ?   24.334   41.676  155.651  1.00  10.81  ?   257  ASN  A  C    1  
ATOM    1894  O  O    .  ASN  A  1  249  ?   24.587   41.587  156.855  1.00  10.79  ?   257  ASN  A  O    1  
ATOM    1895  C  CB   .  ASN  A  1  249  ?   25.806   43.600  154.853  1.00  10.71  ?   257  ASN  A  CB   1  
ATOM    1896  C  CG   .  ASN  A  1  249  ?   26.632   42.867  153.832  1.00  10.94  ?   257  ASN  A  CG   1  
ATOM    1897  O  OD1  .  ASN  A  1  249  ?   26.087   42.207  152.932  1.00  11.46  ?   257  ASN  A  OD1  1  
ATOM    1898  N  ND2  .  ASN  A  1  249  ?   27.953   43.013  153.959  1.00  11.06  ?   257  ASN  A  ND2  1  
ATOM    1899  N  N    .  GLY  A  1  250  ?   24.057   40.647  154.837  1.00  10.47  ?   258  GLY  A  N    1  
ATOM    1900  C  CA   .  GLY  A  1  250  ?   24.029   39.257  155.310  1.00  10.80  ?   258  GLY  A  CA   1  
ATOM    1901  C  C    .  GLY  A  1  250  ?   22.781   38.949  156.116  1.00  11.25  ?   258  GLY  A  C    1  
ATOM    1902  O  O    .  GLY  A  1  250  ?   22.764   37.936  156.859  1.00  12.79  ?   258  GLY  A  O    1  
ATOM    1903  N  N    .  LYS  A  1  251  ?   21.735   39.748  155.957  1.00  10.91  ?   259  LYS  A  N    1  
ATOM    1904  C  CA   .  LYS  A  1  251  ?   20.518   39.627  156.788  1.00  11.95  ?   259  LYS  A  CA   1  
ATOM    1905  C  C    .  LYS  A  1  251  ?   19.310   39.174  155.980  1.00  11.85  ?   259  LYS  A  C    1  
ATOM    1906  O  O    .  LYS  A  1  251  ?   19.241   39.454  154.758  1.00  11.18  ?   259  LYS  A  O    1  
ATOM    1907  C  CB   .  LYS  A  1  251  ?   20.185   40.952  157.473  1.00  12.47  ?   259  LYS  A  CB   1  
ATOM    1908  C  CG   .  LYS  A  1  251  ?   21.301   41.515  158.327  1.00  13.46  ?   259  LYS  A  CG   1  
ATOM    1909  C  CD   .  LYS  A  1  251  ?   21.848   40.508  159.375  1.00  13.82  ?   259  LYS  A  CD   1  
ATOM    1910  C  CE   .  LYS  A  1  251  ?   22.912   41.145  160.252  1.00  14.22  ?   259  LYS  A  CE   1  
ATOM    1911  N  NZ   .  LYS  A  1  251  ?   24.252   41.165  159.626  1.00  13.53  ?   259  LYS  A  NZ   1  
ATOM    1912  N  N    .  VAL  A  1  252  ?   18.332   38.574  156.690  1.00  11.10  ?   260  VAL  A  N    1  
ATOM    1913  C  CA   .  VAL  A  1  252  ?   17.006   38.237  156.127  1.00  11.51  ?   260  VAL  A  CA   1  
ATOM    1914  C  C    .  VAL  A  1  252  ?   16.014   39.182  156.796  1.00  12.56  ?   260  VAL  A  C    1  
ATOM    1915  O  O    .  VAL  A  1  252  ?   15.960   39.092  158.017  1.00  12.86  ?   260  VAL  A  O    1  
ATOM    1916  C  CB   .  VAL  A  1  252  ?   16.607   36.777  156.446  1.00  13.80  ?   260  VAL  A  CB   1  
ATOM    1917  C  CG1  .  VAL  A  1  252  ?   15.313   36.421  155.743  1.00  14.24  ?   260  VAL  A  CG1  1  
ATOM    1918  C  CG2  .  VAL  A  1  252  ?   17.703   35.793  156.074  1.00  15.30  ?   260  VAL  A  CG2  1  
ATOM    1919  N  N    .  LEU  A  1  253  ?   15.371   40.078  156.065  1.00  12.80  ?   261  LEU  A  N    1  
ATOM    1920  C  CA   .  LEU  A  1  253  ?   14.361   41.016  156.593  1.00  14.02  ?   261  LEU  A  CA   1  
ATOM    1921  C  C    .  LEU  A  1  253  ?   12.992   40.376  156.397  1.00  13.19  ?   261  LEU  A  C    1  
ATOM    1922  O  O    .  LEU  A  1  253  ?   12.608   40.147  155.245  1.00  11.97  ?   261  LEU  A  O    1  
ATOM    1923  C  CB   .  LEU  A  1  253  ?   14.465   42.348  155.863  1.00  17.04  ?   261  LEU  A  CB   1  
ATOM    1924  C  CG   .  LEU  A  1  253  ?   15.360   43.347  156.589  1.00  20.00  ?   261  LEU  A  CG   1  
ATOM    1925  C  CD1  .  LEU  A  1  253  ?   16.741   42.797  156.718  1.00  22.19  ?   261  LEU  A  CD1  1  
ATOM    1926  C  CD2  .  LEU  A  1  253  ?   15.347   44.704  155.916  1.00  19.34  ?   261  LEU  A  CD2  1  
ATOM    1927  N  N    .  THR  A  1  254  ?   12.313   40.013  157.471  1.00  13.10  ?   262  THR  A  N    1  
ATOM    1928  C  CA   .  THR  A  1  254  ?   10.925   39.525  157.332  1.00  12.33  ?   262  THR  A  CA   1  
ATOM    1929  C  C    .  THR  A  1  254  ?    9.982   40.717  157.151  1.00  12.66  ?   262  THR  A  C    1  
ATOM    1930  O  O    .  THR  A  1  254  ?    9.913   41.607  158.018  1.00  13.46  ?   262  THR  A  O    1  
ATOM    1931  C  CB   .  THR  A  1  254  ?   10.580   38.627  158.498  1.00  14.72  ?   262  THR  A  CB   1  
ATOM    1932  O  OG1  .  THR  A  1  254  ?   11.530   37.576  158.462  1.00  14.62  ?   262  THR  A  OG1  1  
ATOM    1933  C  CG2  .  THR  A  1  254  ?    9.190   38.087  158.397  1.00  14.28  ?   262  THR  A  CG2  1  
ATOM    1934  N  N    .  VAL  A  1  255  ?    9.221   40.691  156.082  1.00  12.48  ?   263  VAL  A  N    1  
ATOM    1935  C  CA   .  VAL  A  1  255  ?    8.342   41.832  155.729  1.00  12.48  ?   263  VAL  A  CA   1  
ATOM    1936  C  C    .  VAL  A  1  255  ?    6.894   41.345  155.661  1.00  12.14  ?   263  VAL  A  C    1  
ATOM    1937  O  O    .  VAL  A  1  255  ?    6.440   40.962  154.580  1.00  10.94  ?   263  VAL  A  O    1  
ATOM    1938  C  CB   .  VAL  A  1  255  ?    8.824   42.465  154.440  1.00  12.37  ?   263  VAL  A  CB   1  
ATOM    1939  C  CG1  .  VAL  A  1  255  ?    8.178   43.826  154.252  1.00  12.40  ?   263  VAL  A  CG1  1  
ATOM    1940  C  CG2  .  VAL  A  1  255  ?   10.327   42.543  154.450  1.00  14.29  ?   263  VAL  A  CG2  1  
ATOM    1941  N  N    .  ASP  A  1  256  ?    6.214   41.319  156.809  1.00  11.16  ?   264  ASP  A  N    1  
ATOM    1942  C  CA   .  ASP  A  1  256  ?    4.896   40.653  156.966  1.00  11.54  ?   264  ASP  A  CA   1  
ATOM    1943  C  C    .  ASP  A  1  256  ?    3.932   41.529  157.769  1.00  12.48  ?   264  ASP  A  C    1  
ATOM    1944  O  O    .  ASP  A  1  256  ?    2.898   41.011  158.215  1.00  11.67  ?   264  ASP  A  O    1  
ATOM    1945  C  CB   .  ASP  A  1  256  ?    5.087   39.261  157.563  1.00  12.37  ?   264  ASP  A  CB   1  
ATOM    1946  C  CG   .  ASP  A  1  256  ?    5.558   39.210  159.009  1.00  13.15  ?   264  ASP  A  CG   1  
ATOM    1947  O  OD1  .  ASP  A  1  256  ?    5.728   40.276  159.654  1.00  12.52  ?   264  ASP  A  OD1  1  
ATOM    1948  O  OD2  .  ASP  A  1  256  ?    5.763   38.098  159.462  1.00  13.25  ?   264  ASP  A  OD2  1  
ATOM    1949  N  N    .  GLY  A  1  257  ?    4.262   42.801  157.989  1.00  12.29  ?   265  GLY  A  N    1  
ATOM    1950  C  CA   .  GLY  A  1  257  ?    3.383   43.697  158.763  1.00  12.79  ?   265  GLY  A  CA   1  
ATOM    1951  C  C    .  GLY  A  1  257  ?    3.198   43.237  160.203  1.00  13.23  ?   265  GLY  A  C    1  
ATOM    1952  O  O    .  GLY  A  1  257  ?    2.305   43.748  160.890  1.00  13.36  ?   265  GLY  A  O    1  
ATOM    1953  N  N    .  GLY  A  1  258  ?    4.078   42.392  160.728  1.00  14.16  ?   266  GLY  A  N    1  
ATOM    1954  C  CA   .  GLY  A  1  258  ?    3.979   41.932  162.129  1.00  14.91  ?   266  GLY  A  CA   1  
ATOM    1955  C  C    .  GLY  A  1  258  ?    3.011   40.768  162.310  1.00  17.04  ?   266  GLY  A  C    1  
ATOM    1956  O  O    .  GLY  A  1  258  ?    2.586   40.481  163.456  1.00  16.19  ?   266  GLY  A  O    1  
ATOM    1957  N  N    .  ALA  A  1  259  ?    2.712   40.056  161.230  1.00  20.17  ?   267  ALA  A  N    1  
ATOM    1958  C  CA   .  ALA  A  1  259  ?    1.826   38.862  161.205  1.00  23.51  ?   267  ALA  A  CA   1  
ATOM    1959  C  C    .  ALA  A  1  259  ?    2.136   37.877  162.326  1.00  27.58  ?   267  ALA  A  C    1  
ATOM    1960  O  O    .  ALA  A  1  259  ?    3.332   37.583  162.616  1.00  30.26  ?   267  ALA  A  O    1  
ATOM    1961  C  CB   .  ALA  A  1  259  ?    1.936   38.136  159.884  1.00  25.91  ?   267  ALA  A  CB   1  
ATOM    1962  N  N    .  ALA  A  1  260  ?    1.037   37.337  162.836  1.00  37.06  ?   268  ALA  A  N    1  
ATOM    1963  C  CA   .  ALA  A  1  260  ?    0.892   36.341  163.913  1.00  42.66  ?   268  ALA  A  CA   1  
ATOM    1964  C  C    .  ALA  A  1  260  ?    0.308   35.073  163.269  1.00  46.09  ?   268  ALA  A  C    1  
ATOM    1965  O  O    .  ALA  A  1  260  ?   -0.338   35.205  162.211  1.00  43.72  ?   268  ALA  A  O    1  
ATOM    1966  C  CB   .  ALA  A  1  260  ?   -0.009   36.938  164.978  1.00  41.72  ?   268  ALA  A  CB   1  
ATOM    1967  O  OXT  .  ALA  A  1  260  ?    0.457   33.938  163.715  1.00  45.33  ?   268  ALA  A  OXT  1  
ATOM    1968  N  N    .  HIS  B  1    1  ?  -29.032   57.420  123.248  1.00  66.04  ?     9  HIS  B  N    1  
ATOM    1969  C  CA   .  HIS  B  1    1  ?  -28.189   56.298  122.711  1.00  62.21  ?     9  HIS  B  CA   1  
ATOM    1970  C  C    .  HIS  B  1    1  ?  -27.148   56.870  121.737  1.00  55.39  ?     9  HIS  B  C    1  
ATOM    1971  O  O    .  HIS  B  1    1  ?  -27.532   57.247  120.617  1.00  57.38  ?     9  HIS  B  O    1  
ATOM    1972  C  CB   .  HIS  B  1    1  ?  -29.061   55.201  122.063  1.00  61.65  ?     9  HIS  B  CB   1  
ATOM    1973  C  CG   .  HIS  B  1    1  ?  -28.287   54.084  121.435  1.00  64.34  ?     9  HIS  B  CG   1  
ATOM    1974  N  ND1  .  HIS  B  1    1  ?  -27.993   52.907  122.109  1.00  69.60  ?     9  HIS  B  ND1  1  
ATOM    1975  C  CD2  .  HIS  B  1    1  ?  -27.745   53.947  120.202  1.00  65.03  ?     9  HIS  B  CD2  1  
ATOM    1976  C  CE1  .  HIS  B  1    1  ?  -27.302   52.105  121.321  1.00  63.19  ?     9  HIS  B  CE1  1  
ATOM    1977  N  NE2  .  HIS  B  1    1  ?  -27.133   52.721  120.145  1.00  59.01  ?     9  HIS  B  NE2  1  
ATOM    1978  N  N    .  ILE  B  1    2  ?  -25.886   56.954  122.161  1.00  47.52  ?    10  ILE  B  N    1  
ATOM    1979  C  CA   .  ILE  B  1    2  ?  -24.726   57.245  121.270  1.00  37.43  ?    10  ILE  B  CA   1  
ATOM    1980  C  C    .  ILE  B  1    2  ?  -24.488   55.987  120.431  1.00  35.20  ?    10  ILE  B  C    1  
ATOM    1981  O  O    .  ILE  B  1    2  ?  -24.428   54.868  120.973  1.00  33.80  ?    10  ILE  B  O    1  
ATOM    1982  C  CB   .  ILE  B  1    2  ?  -23.504   57.683  122.111  1.00  35.27  ?    10  ILE  B  CB   1  
ATOM    1983  C  CG1  .  ILE  B  1    2  ?  -23.792   58.985  122.862  1.00  36.53  ?    10  ILE  B  CG1  1  
ATOM    1984  C  CG2  .  ILE  B  1    2  ?  -22.226   57.815  121.281  1.00  31.94  ?    10  ILE  B  CG2  1  
ATOM    1985  C  CD1  .  ILE  B  1    2  ?  -22.977   59.150  124.123  1.00  37.94  ?    10  ILE  B  CD1  1  
ATOM    1986  N  N    .  PRO  B  1    3  ?  -24.381   56.103  119.080  1.00  29.77  ?    11  PRO  B  N    1  
ATOM    1987  C  CA   .  PRO  B  1    3  ?  -24.133   54.927  118.255  1.00  28.87  ?    11  PRO  B  CA   1  
ATOM    1988  C  C    .  PRO  B  1    3  ?  -22.858   54.219  118.748  1.00  24.71  ?    11  PRO  B  C    1  
ATOM    1989  O  O    .  PRO  B  1    3  ?  -21.833   54.864  118.936  1.00  23.71  ?    11  PRO  B  O    1  
ATOM    1990  C  CB   .  PRO  B  1    3  ?  -23.969   55.452  116.807  1.00  29.94  ?    11  PRO  B  CB   1  
ATOM    1991  C  CG   .  PRO  B  1    3  ?  -24.562   56.866  116.845  1.00  32.20  ?    11  PRO  B  CG   1  
ATOM    1992  C  CD   .  PRO  B  1    3  ?  -24.400   57.345  118.279  1.00  31.04  ?    11  PRO  B  CD   1  
ATOM    1993  N  N    .  GLY  B  1    4  ?  -22.974   52.913  118.950  1.00  24.53  ?    12  GLY  B  N    1  
ATOM    1994  C  CA   .  GLY  B  1    4  ?  -21.849   51.996  119.185  1.00  23.31  ?    12  GLY  B  CA   1  
ATOM    1995  C  C    .  GLY  B  1    4  ?  -21.607   51.818  120.668  1.00  22.78  ?    12  GLY  B  C    1  
ATOM    1996  O  O    .  GLY  B  1    4  ?  -20.699   51.049  121.003  1.00  22.76  ?    12  GLY  B  O    1  
ATOM    1997  N  N    .  ARG  B  1    5  ?  -22.381   52.501  121.539  1.00  20.92  ?    13  ARG  B  N    1  
ATOM    1998  C  CA   .  ARG  B  1    5  ?  -22.163   52.442  123.010  1.00  19.10  ?    13  ARG  B  CA   1  
ATOM    1999  C  C    .  ARG  B  1    5  ?  -23.086   51.386  123.620  1.00  18.13  ?    13  ARG  B  C    1  
ATOM    2000  O  O    .  ARG  B  1    5  ?  -24.010   50.922  122.948  1.00  19.14  ?    13  ARG  B  O    1  
ATOM    2001  C  CB   .  ARG  B  1    5  ?  -22.288   53.810  123.694  1.00  19.28  ?    13  ARG  B  CB   1  
ATOM    2002  C  CG   .  ARG  B  1    5  ?  -21.082   54.718  123.495  1.00  19.54  ?    13  ARG  B  CG   1  
ATOM    2003  C  CD   .  ARG  B  1    5  ?  -21.089   55.958  124.383  1.00  18.61  ?    13  ARG  B  CD   1  
ATOM    2004  N  NE   .  ARG  B  1    5  ?  -21.063   55.630  125.793  1.00  18.38  ?    13  ARG  B  NE   1  
ATOM    2005  C  CZ   .  ARG  B  1    5  ?  -19.970   55.317  126.496  1.00  19.77  ?    13  ARG  B  CZ   1  
ATOM    2006  N  NH1  .  ARG  B  1    5  ?  -18.759   55.353  125.947  1.00  20.56  ?    13  ARG  B  NH1  1  
ATOM    2007  N  NH2  .  ARG  B  1    5  ?  -20.100   54.934  127.744  1.00  17.81  ?    13  ARG  B  NH2  1  
ATOM    2008  N  N    .  LEU  B  1    6  ?  -22.807   51.013  124.866  1.00  16.86  ?    14  LEU  B  N    1  
ATOM    2009  C  CA   .  LEU  B  1    6  ?  -23.430   49.900  125.597  1.00  16.51  ?    14  LEU  B  CA   1  
ATOM    2010  C  C    .  LEU  B  1    6  ?  -23.968   50.410  126.940  1.00  18.15  ?    14  LEU  B  C    1  
ATOM    2011  O  O    .  LEU  B  1    6  ?  -24.134   49.604  127.864  1.00  17.22  ?    14  LEU  B  O    1  
ATOM    2012  C  CB   .  LEU  B  1    6  ?  -22.348   48.831  125.774  1.00  16.66  ?    14  LEU  B  CB   1  
ATOM    2013  C  CG   .  LEU  B  1    6  ?  -21.717   48.298  124.490  1.00  17.60  ?    14  LEU  B  CG   1  
ATOM    2014  C  CD1  .  LEU  B  1    6  ?  -20.671   47.246  124.828  1.00  17.37  ?    14  LEU  B  CD1  1  
ATOM    2015  C  CD2  .  LEU  B  1    6  ?  -22.780   47.681  123.558  1.00  19.35  ?    14  LEU  B  CD2  1  
ATOM    2016  N  N    .  ASP  B  1    7  ?  -24.267   51.708  127.038  1.00  19.62  ?    15  ASP  B  N    1  
ATOM    2017  C  CA   .  ASP  B  1    7  ?  -24.704   52.309  128.324  1.00  20.83  ?    15  ASP  B  CA   1  
ATOM    2018  C  C    .  ASP  B  1    7  ?  -25.949   51.564  128.792  1.00  21.65  ?    15  ASP  B  C    1  
ATOM    2019  O  O    .  ASP  B  1    7  ?  -26.812   51.328  127.955  1.00  19.07  ?    15  ASP  B  O    1  
ATOM    2020  C  CB   .  ASP  B  1    7  ?  -24.962   53.807  128.196  1.00  20.99  ?    15  ASP  B  CB   1  
ATOM    2021  C  CG   .  ASP  B  1    7  ?  -23.731   54.587  127.828  1.00  22.20  ?    15  ASP  B  CG   1  
ATOM    2022  O  OD1  .  ASP  B  1    7  ?  -22.821   54.625  128.660  1.00  23.91  ?    15  ASP  B  OD1  1  
ATOM    2023  O  OD2  .  ASP  B  1    7  ?  -23.670   55.098  126.705  1.00  23.39  ?    15  ASP  B  OD2  1  
ATOM    2024  N  N    .  GLY  B  1    8  ?  -26.009   51.235  130.081  1.00  20.09  ?    16  GLY  B  N    1  
ATOM    2025  C  CA   .  GLY  B  1    8  ?  -27.092   50.489  130.733  1.00  21.08  ?    16  GLY  B  CA   1  
ATOM    2026  C  C    .  GLY  B  1    8  ?  -26.994   48.986  130.514  1.00  22.10  ?    16  GLY  B  C    1  
ATOM    2027  O  O    .  GLY  B  1    8  ?  -27.853   48.283  131.016  1.00  22.31  ?    16  GLY  B  O    1  
ATOM    2028  N  N    .  LYS  B  1    9  ?  -25.987   48.477  129.793  1.00  18.14  ?    17  LYS  B  N    1  
ATOM    2029  C  CA   .  LYS  B  1    9  ?  -25.902   47.015  129.554  1.00  17.89  ?    17  LYS  B  CA   1  
ATOM    2030  C  C    .  LYS  B  1    9  ?  -24.869   46.396  130.513  1.00  15.92  ?    17  LYS  B  C    1  
ATOM    2031  O  O    .  LYS  B  1    9  ?  -24.036   47.121  131.053  1.00  16.72  ?    17  LYS  B  O    1  
ATOM    2032  C  CB   .  LYS  B  1    9  ?  -25.543   46.747  128.090  1.00  19.58  ?    17  LYS  B  CB   1  
ATOM    2033  C  CG   .  LYS  B  1    9  ?  -26.481   47.388  127.078  1.00  20.14  ?    17  LYS  B  CG   1  
ATOM    2034  C  CD   .  LYS  B  1    9  ?  -27.893   46.864  127.181  1.00  21.55  ?    17  LYS  B  CD   1  
ATOM    2035  C  CE   .  LYS  B  1    9  ?  -28.832   47.577  126.227  1.00  26.12  ?    17  LYS  B  CE   1  
ATOM    2036  N  NZ   .  LYS  B  1    9  ?  -30.234   47.226  126.520  1.00  27.07  ?    17  LYS  B  NZ   1  
ATOM    2037  N  N    .  VAL  B  1   10  ?  -24.991   45.098  130.740  1.00  15.75  ?    18  VAL  B  N    1  
ATOM    2038  C  CA   .  VAL  B  1   10  ?  -24.054   44.256  131.522  1.00  15.26  ?    18  VAL  B  CA   1  
ATOM    2039  C  C    .  VAL  B  1   10  ?  -23.481   43.171  130.608  1.00  14.18  ?    18  VAL  B  C    1  
ATOM    2040  O  O    .  VAL  B  1   10  ?  -24.235   42.536  129.862  1.00  13.38  ?    18  VAL  B  O    1  
ATOM    2041  C  CB   .  VAL  B  1   10  ?  -24.776   43.638  132.711  1.00  15.09  ?    18  VAL  B  CB   1  
ATOM    2042  C  CG1  .  VAL  B  1   10  ?  -23.826   42.866  133.603  1.00  14.68  ?    18  VAL  B  CG1  1  
ATOM    2043  C  CG2  .  VAL  B  1   10  ?  -25.551   44.716  133.460  1.00  16.47  ?    18  VAL  B  CG2  1  
ATOM    2044  N  N    .  ALA  B  1   11  ?  -22.170   43.012  130.678  1.00  14.39  ?    19  ALA  B  N    1  
ATOM    2045  C  CA   .  ALA  B  1   11  ?  -21.405   42.059  129.854  1.00  14.03  ?    19  ALA  B  CA   1  
ATOM    2046  C  C    .  ALA  B  1   11  ?  -20.633   41.112  130.759  1.00  15.11  ?    19  ALA  B  C    1  
ATOM    2047  O  O    .  ALA  B  1   11  ?  -20.299   41.479  131.896  1.00  15.08  ?    19  ALA  B  O    1  
ATOM    2048  C  CB   .  ALA  B  1   11  ?  -20.466   42.803  128.925  1.00  14.07  ?    19  ALA  B  CB   1  
ATOM    2049  N  N    .  LEU  B  1   12  ?  -20.358   39.918  130.244  1.00  13.71  ?    20  LEU  B  N    1  
ATOM    2050  C  CA   .  LEU  B  1   12  ?  -19.520   38.909  130.913  1.00  14.51  ?    20  LEU  B  CA   1  
ATOM    2051  C  C    .  LEU  B  1   12  ?  -18.541   38.429  129.847  1.00  14.11  ?    20  LEU  B  C    1  
ATOM    2052  O  O    .  LEU  B  1   12  ?  -18.987   38.236  128.700  1.00  13.57  ?    20  LEU  B  O    1  
ATOM    2053  C  CB   .  LEU  B  1   12  ?  -20.401   37.783  131.421  1.00  15.11  ?    20  LEU  B  CB   1  
ATOM    2054  C  CG   .  LEU  B  1   12  ?  -19.674   36.585  132.013  1.00  16.83  ?    20  LEU  B  CG   1  
ATOM    2055  C  CD1  .  LEU  B  1   12  ?  -20.602   35.855  132.993  1.00  18.50  ?    20  LEU  B  CD1  1  
ATOM    2056  C  CD2  .  LEU  B  1   12  ?  -19.210   35.606  130.918  1.00  16.84  ?    20  LEU  B  CD2  1  
ATOM    2057  N  N    .  VAL  B  1   13  ?  -17.271   38.282  130.205  1.00  13.85  ?    21  VAL  B  N    1  
ATOM    2058  C  CA   .  VAL  B  1   13  ?  -16.215   37.824  129.268  1.00  12.66  ?    21  VAL  B  CA   1  
ATOM    2059  C  C    .  VAL  B  1   13  ?  -15.442   36.707  129.972  1.00  13.21  ?    21  VAL  B  C    1  
ATOM    2060  O  O    .  VAL  B  1   13  ?  -14.922   36.997  131.029  1.00  13.21  ?    21  VAL  B  O    1  
ATOM    2061  C  CB   .  VAL  B  1   13  ?  -15.288   38.974  128.827  1.00  13.97  ?    21  VAL  B  CB   1  
ATOM    2062  C  CG1  .  VAL  B  1   13  ?  -14.305   38.459  127.784  1.00  12.86  ?    21  VAL  B  CG1  1  
ATOM    2063  C  CG2  .  VAL  B  1   13  ?  -16.027   40.202  128.273  1.00  13.64  ?    21  VAL  B  CG2  1  
ATOM    2064  N  N    .  THR  B  1   14  ?  -15.403   35.499  129.417  1.00  12.23  ?    22  THR  B  N    1  
ATOM    2065  C  CA   .  THR  B  1   14  ?  -14.636   34.373  130.008  1.00  13.96  ?    22  THR  B  CA   1  
ATOM    2066  C  C    .  THR  B  1   14  ?  -13.156   34.637  129.725  1.00  14.37  ?    22  THR  B  C    1  
ATOM    2067  O  O    .  THR  B  1   14  ?  -12.858   35.185  128.670  1.00  12.81  ?    22  THR  B  O    1  
ATOM    2068  C  CB   .  THR  B  1   14  ?  -15.090   33.000  129.529  1.00  14.09  ?    22  THR  B  CB   1  
ATOM    2069  O  OG1  .  THR  B  1   14  ?  -14.867   32.849  128.124  1.00  13.41  ?    22  THR  B  OG1  1  
ATOM    2070  C  CG2  .  THR  B  1   14  ?  -16.531   32.762  129.894  1.00  14.66  ?    22  THR  B  CG2  1  
ATOM    2071  N  N    .  GLY  B  1   15  ?  -12.280   34.328  130.692  1.00  14.71  ?    23  GLY  B  N    1  
ATOM    2072  C  CA   .  GLY  B  1   15  ?  -10.829   34.504  130.504  1.00  13.21  ?    23  GLY  B  CA   1  
ATOM    2073  C  C    .  GLY  B  1   15  ?  -10.491   35.939  130.174  1.00  12.24  ?    23  GLY  B  C    1  
ATOM    2074  O  O    .  GLY  B  1   15  ?   -9.663   36.181  129.281  1.00  12.47  ?    23  GLY  B  O    1  
ATOM    2075  N  N    .  SER  B  1   16  ?  -11.002   36.905  130.932  1.00  12.63  ?    24  SER  B  N    1  
ATOM    2076  C  CA   .  SER  B  1   16  ?  -10.729   38.336  130.671  1.00  12.64  ?    24  SER  B  CA   1  
ATOM    2077  C  C    .  SER  B  1   16  ?   -9.729   38.946  131.656  1.00  13.32  ?    24  SER  B  C    1  
ATOM    2078  O  O    .  SER  B  1   16  ?   -9.605   40.162  131.637  1.00  12.78  ?    24  SER  B  O    1  
ATOM    2079  C  CB   .  SER  B  1   16  ?  -12.035   39.144  130.619  1.00  12.45  ?    24  SER  B  CB   1  
ATOM    2080  O  OG   .  SER  B  1   16  ?  -12.932   38.717  131.628  1.00  13.68  ?    24  SER  B  OG   1  
ATOM    2081  N  N    .  GLY  B  1   17  ?   -8.995   38.129  132.413  1.00  14.66  ?    25  GLY  B  N    1  
ATOM    2082  C  CA   .  GLY  B  1   17  ?   -7.855   38.644  133.191  1.00  15.44  ?    25  GLY  B  CA   1  
ATOM    2083  C  C    .  GLY  B  1   17  ?   -6.704   39.020  132.291  1.00  15.69  ?    25  GLY  B  C    1  
ATOM    2084  O  O    .  GLY  B  1   17  ?   -5.881   39.891  132.691  1.00  16.40  ?    25  GLY  B  O    1  
ATOM    2085  N  N    .  ARG  B  1   18  ?   -6.582   38.392  131.117  1.00  13.83  ?    26  ARG  B  N    1  
ATOM    2086  C  CA   .  ARG  B  1   18  ?   -5.392   38.687  130.287  1.00  15.49  ?    26  ARG  B  CA   1  
ATOM    2087  C  C    .  ARG  B  1   18  ?   -5.709   38.404  128.817  1.00  13.85  ?    26  ARG  B  C    1  
ATOM    2088  O  O    .  ARG  B  1   18  ?   -6.795   37.872  128.510  1.00  13.82  ?    26  ARG  B  O    1  
ATOM    2089  C  CB   .  ARG  B  1   18  ?   -4.183   37.899  130.821  1.00  16.44  ?    26  ARG  B  CB   1  
ATOM    2090  C  CG   .  ARG  B  1   18  ?   -4.323   36.396  130.776  1.00  19.98  ?    26  ARG  B  CG   1  
ATOM    2091  C  CD   .  ARG  B  1   18  ?   -3.326   35.684  131.706  1.00  19.04  ?    26  ARG  B  CD   1  
ATOM    2092  N  NE   .  ARG  B  1   18  ?   -3.448   34.270  131.460  1.00  20.01  ?    26  ARG  B  NE   1  
ATOM    2093  C  CZ   .  ARG  B  1   18  ?   -2.799   33.597  130.518  1.00  19.82  ?    26  ARG  B  CZ   1  
ATOM    2094  N  NH1  .  ARG  B  1   18  ?   -1.970   34.226  129.711  1.00  22.06  ?    26  ARG  B  NH1  1  
ATOM    2095  N  NH2  .  ARG  B  1   18  ?   -2.978   32.296  130.410  1.00  21.20  ?    26  ARG  B  NH2  1  
ATOM    2096  N  N    .  GLY  B  1   19  ?   -4.786   38.796  127.953  1.00  13.97  ?    27  GLY  B  N    1  
ATOM    2097  C  CA   .  GLY  B  1   19  ?   -4.868   38.570  126.510  1.00  13.45  ?    27  GLY  B  CA   1  
ATOM    2098  C  C    .  GLY  B  1   19  ?   -6.056   39.272  125.876  1.00  13.41  ?    27  GLY  B  C    1  
ATOM    2099  O  O    .  GLY  B  1   19  ?   -6.393   40.424  126.254  1.00  12.63  ?    27  GLY  B  O    1  
ATOM    2100  N  N    .  ILE  B  1   20  ?   -6.620   38.625  124.863  1.00  12.34  ?    28  ILE  B  N    1  
ATOM    2101  C  CA   .  ILE  B  1   20  ?   -7.754   39.186  124.079  1.00  13.06  ?    28  ILE  B  CA   1  
ATOM    2102  C  C    .  ILE  B  1   20  ?   -8.923   39.447  125.036  1.00  12.04  ?    28  ILE  B  C    1  
ATOM    2103  O  O    .  ILE  B  1   20  ?   -9.492   40.540  124.941  1.00  12.21  ?    28  ILE  B  O    1  
ATOM    2104  C  CB   .  ILE  B  1   20  ?   -8.148   38.252  122.924  1.00  13.99  ?    28  ILE  B  CB   1  
ATOM    2105  C  CG1  .  ILE  B  1   20  ?   -6.990   38.181  121.916  1.00  13.22  ?    28  ILE  B  CG1  1  
ATOM    2106  C  CG2  .  ILE  B  1   20  ?   -9.458   38.706  122.274  1.00  13.79  ?    28  ILE  B  CG2  1  
ATOM    2107  C  CD1  .  ILE  B  1   20  ?   -7.214   37.152  120.824  1.00  13.40  ?    28  ILE  B  CD1  1  
ATOM    2108  N  N    .  GLY  B  1   21  ?   -9.208   38.522  125.943  1.00  11.60  ?    29  GLY  B  N    1  
ATOM    2109  C  CA   .  GLY  B  1   21  ?  -10.348   38.676  126.868  1.00  13.15  ?    29  GLY  B  CA   1  
ATOM    2110  C  C    .  GLY  B  1   21  ?  -10.247   39.980  127.670  1.00  12.25  ?    29  GLY  B  C    1  
ATOM    2111  O  O    .  GLY  B  1   21  ?  -11.250   40.671  127.843  1.00  12.49  ?    29  GLY  B  O    1  
ATOM    2112  N  N    .  ALA  B  1   22  ?   -9.052   40.320  128.148  1.00  13.11  ?    30  ALA  B  N    1  
ATOM    2113  C  CA   .  ALA  B  1   22  ?   -8.797   41.560  128.931  1.00  12.36  ?    30  ALA  B  CA   1  
ATOM    2114  C  C    .  ALA  B  1   22  ?   -9.102   42.792  128.068  1.00  12.30  ?    30  ALA  B  C    1  
ATOM    2115  O  O    .  ALA  B  1   22  ?   -9.798   43.733  128.542  1.00  13.33  ?    30  ALA  B  O    1  
ATOM    2116  C  CB   .  ALA  B  1   22  ?   -7.377   41.535  129.489  1.00  12.79  ?    30  ALA  B  CB   1  
ATOM    2117  N  N    .  ALA  B  1   23  ?   -8.621   42.822  126.821  1.00  12.67  ?    31  ALA  B  N    1  
ATOM    2118  C  CA   .  ALA  B  1   23  ?   -8.897   43.881  125.848  1.00  12.05  ?    31  ALA  B  CA   1  
ATOM    2119  C  C    .  ALA  B  1   23  ?  -10.399   43.964  125.592  1.00  11.68  ?    31  ALA  B  C    1  
ATOM    2120  O  O    .  ALA  B  1   23  ?  -10.915   45.096  125.520  1.00  12.17  ?    31  ALA  B  O    1  
ATOM    2121  C  CB   .  ALA  B  1   23  ?   -8.108   43.714  124.577  1.00  12.07  ?    31  ALA  B  CB   1  
ATOM    2122  N  N    .  VAL  B  1   24  ?  -11.089   42.835  125.463  1.00  12.43  ?    32  VAL  B  N    1  
ATOM    2123  C  CA   .  VAL  B  1   24  ?  -12.553   42.858  125.206  1.00  13.47  ?    32  VAL  B  CA   1  
ATOM    2124  C  C    .  VAL  B  1   24  ?  -13.269   43.472  126.424  1.00  13.74  ?    32  VAL  B  C    1  
ATOM    2125  O  O    .  VAL  B  1   24  ?  -14.094   44.417  126.248  1.00  12.38  ?    32  VAL  B  O    1  
ATOM    2126  C  CB   .  VAL  B  1   24  ?  -13.043   41.448  124.850  1.00  13.24  ?    32  VAL  B  CB   1  
ATOM    2127  C  CG1  .  VAL  B  1   24  ?  -14.563   41.364  124.865  1.00  13.79  ?    32  VAL  B  CG1  1  
ATOM    2128  C  CG2  .  VAL  B  1   24  ?  -12.494   41.006  123.497  1.00  13.06  ?    32  VAL  B  CG2  1  
ATOM    2129  N  N    .  ALA  B  1   25  ?  -12.929   42.997  127.622  1.00  13.14  ?    33  ALA  B  N    1  
ATOM    2130  C  CA   .  ALA  B  1   25  ?  -13.529   43.485  128.876  1.00  14.68  ?    33  ALA  B  CA   1  
ATOM    2131  C  C    .  ALA  B  1   25  ?  -13.296   44.991  129.010  1.00  14.80  ?    33  ALA  B  C    1  
ATOM    2132  O  O    .  ALA  B  1   25  ?  -14.292   45.704  129.215  1.00  14.89  ?    33  ALA  B  O    1  
ATOM    2133  C  CB   .  ALA  B  1   25  ?  -13.073   42.697  130.076  1.00  15.23  ?    33  ALA  B  CB   1  
ATOM    2134  N  N    .  VAL  B  1   26  ?  -12.077   45.475  128.825  1.00  14.92  ?    34  VAL  B  N    1  
ATOM    2135  C  CA   .  VAL  B  1   26  ?  -11.816   46.931  128.994  1.00  16.17  ?    34  VAL  B  CA   1  
ATOM    2136  C  C    .  VAL  B  1   26  ?  -12.613   47.711  127.944  1.00  15.81  ?    34  VAL  B  C    1  
ATOM    2137  O  O    .  VAL  B  1   26  ?  -13.161   48.794  128.270  1.00  15.83  ?    34  VAL  B  O    1  
ATOM    2138  C  CB   .  VAL  B  1   26  ?  -10.317   47.235  128.934  1.00  15.82  ?    34  VAL  B  CB   1  
ATOM    2139  C  CG1  .  VAL  B  1   26  ?  -10.048   48.726  128.825  1.00  18.19  ?    34  VAL  B  CG1  1  
ATOM    2140  C  CG2  .  VAL  B  1   26  ?   -9.643   46.627  130.163  1.00  16.74  ?    34  VAL  B  CG2  1  
ATOM    2141  N  N    .  HIS  B  1   27  ?  -12.661   47.218  126.701  1.00  15.76  ?    35  HIS  B  N    1  
ATOM    2142  C  CA   .  HIS  B  1   27  ?  -13.348   47.916  125.598  1.00  14.96  ?    35  HIS  B  CA   1  
ATOM    2143  C  C    .  HIS  B  1   27  ?  -14.846   47.998  125.896  1.00  15.08  ?    35  HIS  B  C    1  
ATOM    2144  O  O    .  HIS  B  1   27  ?  -15.427   49.071  125.661  1.00  16.44  ?    35  HIS  B  O    1  
ATOM    2145  C  CB   .  HIS  B  1   27  ?  -13.088   47.224  124.269  1.00  15.43  ?    35  HIS  B  CB   1  
ATOM    2146  C  CG   .  HIS  B  1   27  ?  -13.579   48.015  123.106  1.00  14.63  ?    35  HIS  B  CG   1  
ATOM    2147  N  ND1  .  HIS  B  1   27  ?  -12.987   49.187  122.740  1.00  14.82  ?    35  HIS  B  ND1  1  
ATOM    2148  C  CD2  .  HIS  B  1   27  ?  -14.635   47.833  122.279  1.00  15.22  ?    35  HIS  B  CD2  1  
ATOM    2149  C  CE1  .  HIS  B  1   27  ?  -13.662   49.697  121.703  1.00  15.50  ?    35  HIS  B  CE1  1  
ATOM    2150  N  NE2  .  HIS  B  1   27  ?  -14.644   48.891  121.394  1.00  14.94  ?    35  HIS  B  NE2  1  
ATOM    2151  N  N    .  LEU  B  1   28  ?  -15.467   46.907  126.317  1.00  14.47  ?    36  LEU  B  N    1  
ATOM    2152  C  CA   .  LEU  B  1   28  ?  -16.918   46.926  126.633  1.00  15.54  ?    36  LEU  B  CA   1  
ATOM    2153  C  C    .  LEU  B  1   28  ?  -17.143   47.921  127.784  1.00  16.30  ?    36  LEU  B  C    1  
ATOM    2154  O  O    .  LEU  B  1   28  ?  -18.144   48.648  127.758  1.00  15.18  ?    36  LEU  B  O    1  
ATOM    2155  C  CB   .  LEU  B  1   28  ?  -17.395   45.518  126.993  1.00  15.55  ?    36  LEU  B  CB   1  
ATOM    2156  C  CG   .  LEU  B  1   28  ?  -17.279   44.471  125.880  1.00  16.28  ?    36  LEU  B  CG   1  
ATOM    2157  C  CD1  .  LEU  B  1   28  ?  -18.101   43.240  126.215  1.00  18.01  ?    36  LEU  B  CD1  1  
ATOM    2158  C  CD2  .  LEU  B  1   28  ?  -17.669   45.020  124.509  1.00  16.24  ?    36  LEU  B  CD2  1  
ATOM    2159  N  N    .  GLY  B  1   29  ?  -16.239   47.976  128.772  1.00  16.61  ?    37  GLY  B  N    1  
ATOM    2160  C  CA   .  GLY  B  1   29  ?  -16.363   48.986  129.846  1.00  16.25  ?    37  GLY  B  CA   1  
ATOM    2161  C  C    .  GLY  B  1   29  ?  -16.229   50.391  129.306  1.00  16.15  ?    37  GLY  B  C    1  
ATOM    2162  O  O    .  GLY  B  1   29  ?  -17.050   51.255  129.682  1.00  16.20  ?    37  GLY  B  O    1  
ATOM    2163  N  N    .  LEU  B  1   30  ?  -15.268   50.620  128.426  1.00  16.66  ?    38  LEU  B  N    1  
ATOM    2164  C  CA   .  LEU  B  1   30  ?  -15.049   51.929  127.748  1.00  17.34  ?    38  LEU  B  CA   1  
ATOM    2165  C  C    .  LEU  B  1   30  ?  -16.326   52.365  126.993  1.00  18.63  ?    38  LEU  B  C    1  
ATOM    2166  O  O    .  LEU  B  1   30  ?  -16.660   53.607  126.999  1.00  17.17  ?    38  LEU  B  O    1  
ATOM    2167  C  CB   .  LEU  B  1   30  ?  -13.834   51.798  126.830  1.00  17.88  ?    38  LEU  B  CB   1  
ATOM    2168  C  CG   .  LEU  B  1   30  ?  -13.468   53.063  126.069  1.00  19.45  ?    38  LEU  B  CG   1  
ATOM    2169  C  CD1  .  LEU  B  1   30  ?  -12.891   54.130  126.999  1.00  19.74  ?    38  LEU  B  CD1  1  
ATOM    2170  C  CD2  .  LEU  B  1   30  ?  -12.529   52.777  124.911  1.00  21.69  ?    38  LEU  B  CD2  1  
ATOM    2171  N  N    .  LEU  B  1   31  ?  -17.072   51.407  126.426  1.00  16.24  ?    39  LEU  B  N    1  
ATOM    2172  C  CA   .  LEU  B  1   31  ?  -18.326   51.666  125.667  1.00  17.37  ?    39  LEU  B  CA   1  
ATOM    2173  C  C    .  LEU  B  1   31  ?  -19.529   51.879  126.609  1.00  18.32  ?    39  LEU  B  C    1  
ATOM    2174  O  O    .  LEU  B  1   31  ?  -20.620   52.214  126.098  1.00  19.81  ?    39  LEU  B  O    1  
ATOM    2175  C  CB   .  LEU  B  1   31  ?  -18.579   50.491  124.716  1.00  15.36  ?    39  LEU  B  CB   1  
ATOM    2176  C  CG   .  LEU  B  1   31  ?  -17.614   50.411  123.533  1.00  16.76  ?    39  LEU  B  CG   1  
ATOM    2177  C  CD1  .  LEU  B  1   31  ?  -17.903   49.179  122.658  1.00  16.14  ?    39  LEU  B  CD1  1  
ATOM    2178  C  CD2  .  LEU  B  1   31  ?  -17.671   51.682  122.722  1.00  18.17  ?    39  LEU  B  CD2  1  
ATOM    2179  N  N    .  GLY  B  1   32  ?  -19.368   51.621  127.908  1.00  19.57  ?    40  GLY  B  N    1  
ATOM    2180  C  CA   .  GLY  B  1   32  ?  -20.405   51.922  128.911  1.00  18.80  ?    40  GLY  B  CA   1  
ATOM    2181  C  C    .  GLY  B  1   32  ?  -20.989   50.704  129.592  1.00  18.20  ?    40  GLY  B  C    1  
ATOM    2182  O  O    .  GLY  B  1   32  ?  -21.842   50.864  130.482  1.00  17.56  ?    40  GLY  B  O    1  
ATOM    2183  N  N    .  ALA  B  1   33  ?  -20.603   49.492  129.208  1.00  16.99  ?    41  ALA  B  N    1  
ATOM    2184  C  CA   .  ALA  B  1   33  ?  -21.093   48.277  129.878  1.00  15.45  ?    41  ALA  B  CA   1  
ATOM    2185  C  C    .  ALA  B  1   33  ?  -20.446   48.118  131.258  1.00  16.77  ?    41  ALA  B  C    1  
ATOM    2186  O  O    .  ALA  B  1   33  ?  -19.272   48.542  131.463  1.00  16.16  ?    41  ALA  B  O    1  
ATOM    2187  C  CB   .  ALA  B  1   33  ?  -20.829   47.039  129.037  1.00  16.14  ?    41  ALA  B  CB   1  
ATOM    2188  N  N    .  LYS  B  1   34  ?  -21.215   47.552  132.185  1.00  16.97  ?    42  LYS  B  N    1  
ATOM    2189  C  CA   .  LYS  B  1   34  ?  -20.686   46.930  133.425  1.00  17.52  ?    42  LYS  B  CA   1  
ATOM    2190  C  C    .  LYS  B  1   34  ?  -20.190   45.540  133.047  1.00  18.28  ?    42  LYS  B  C    1  
ATOM    2191  O  O    .  LYS  B  1   34  ?  -20.858   44.902  132.218  1.00  20.67  ?    42  LYS  B  O    1  
ATOM    2192  C  CB   .  LYS  B  1   34  ?  -21.778   46.909  134.484  1.00  19.67  ?    42  LYS  B  CB   1  
ATOM    2193  C  CG   .  LYS  B  1   34  ?  -22.216   48.317  134.857  1.00  20.88  ?    42  LYS  B  CG   1  
ATOM    2194  C  CD   .  LYS  B  1   34  ?  -23.214   48.357  135.976  1.00  25.64  ?    42  LYS  B  CD   1  
ATOM    2195  C  CE   .  LYS  B  1   34  ?  -23.520   49.793  136.334  1.00  27.01  ?    42  LYS  B  CE   1  
ATOM    2196  N  NZ   .  LYS  B  1   34  ?  -24.603   49.792  137.324  1.00  32.66  ?    42  LYS  B  NZ   1  
ATOM    2197  N  N    .  VAL  B  1   35  ?  -19.066   45.108  133.618  1.00  17.63  ?    43  VAL  B  N    1  
ATOM    2198  C  CA   .  VAL  B  1   35  ?  -18.373   43.888  133.148  1.00  16.11  ?    43  VAL  B  CA   1  
ATOM    2199  C  C    .  VAL  B  1   35  ?  -18.099   42.939  134.291  1.00  15.97  ?    43  VAL  B  C    1  
ATOM    2200  O  O    .  VAL  B  1   35  ?  -17.466   43.330  135.304  1.00  15.65  ?    43  VAL  B  O    1  
ATOM    2201  C  CB   .  VAL  B  1   35  ?  -17.090   44.240  132.389  1.00  16.31  ?    43  VAL  B  CB   1  
ATOM    2202  C  CG1  .  VAL  B  1   35  ?  -16.502   43.004  131.717  1.00  16.27  ?    43  VAL  B  CG1  1  
ATOM    2203  C  CG2  .  VAL  B  1   35  ?  -17.350   45.371  131.393  1.00  15.53  ?    43  VAL  B  CG2  1  
ATOM    2204  N  N    .  VAL  B  1   36  ?  -18.445   41.697  134.032  1.00  16.27  ?    44  VAL  B  N    1  
ATOM    2205  C  CA   .  VAL  B  1   36  ?  -18.034   40.520  134.840  1.00  16.21  ?    44  VAL  B  CA   1  
ATOM    2206  C  C    .  VAL  B  1   36  ?  -16.760   39.983  134.170  1.00  17.78  ?    44  VAL  B  C    1  
ATOM    2207  O  O    .  VAL  B  1   36  ?  -16.802   39.509  132.993  1.00  16.85  ?    44  VAL  B  O    1  
ATOM    2208  C  CB   .  VAL  B  1   36  ?  -19.155   39.479  134.943  1.00  16.30  ?    44  VAL  B  CB   1  
ATOM    2209  C  CG1  .  VAL  B  1   36  ?  -18.706   38.233  135.669  1.00  16.72  ?    44  VAL  B  CG1  1  
ATOM    2210  C  CG2  .  VAL  B  1   36  ?  -20.409   40.064  135.595  1.00  15.85  ?    44  VAL  B  CG2  1  
ATOM    2211  N  N    .  VAL  B  1   37  ?  -15.649   40.115  134.880  1.00  16.10  ?    45  VAL  B  N    1  
ATOM    2212  C  CA   .  VAL  B  1   37  ?  -14.310   39.629  134.446  1.00  17.39  ?    45  VAL  B  CA   1  
ATOM    2213  C  C    .  VAL  B  1   37  ?  -14.087   38.231  135.049  1.00  16.71  ?    45  VAL  B  C    1  
ATOM    2214  O  O    .  VAL  B  1   37  ?  -13.735   38.123  136.241  1.00  19.45  ?    45  VAL  B  O    1  
ATOM    2215  C  CB   .  VAL  B  1   37  ?  -13.251   40.654  134.890  1.00  17.61  ?    45  VAL  B  CB   1  
ATOM    2216  C  CG1  .  VAL  B  1   37  ?  -11.848   40.214  134.532  1.00  17.11  ?    45  VAL  B  CG1  1  
ATOM    2217  C  CG2  .  VAL  B  1   37  ?  -13.543   42.041  134.340  1.00  18.22  ?    45  VAL  B  CG2  1  
ATOM    2218  N  N    .  ASN  B  1   38  ?  -14.247   37.193  134.246  1.00  14.93  ?    46  ASN  B  N    1  
ATOM    2219  C  CA   .  ASN  B  1   38  ?  -14.001   35.789  134.626  1.00  15.10  ?    46  ASN  B  CA   1  
ATOM    2220  C  C    .  ASN  B  1   38  ?  -12.504   35.477  134.470  1.00  15.23  ?    46  ASN  B  C    1  
ATOM    2221  O  O    .  ASN  B  1   38  ?  -11.850   35.952  133.518  1.00  13.85  ?    46  ASN  B  O    1  
ATOM    2222  C  CB   .  ASN  B  1   38  ?  -14.878   34.842  133.810  1.00  14.52  ?    46  ASN  B  CB   1  
ATOM    2223  C  CG   .  ASN  B  1   38  ?  -14.345   33.432  133.847  1.00  14.91  ?    46  ASN  B  CG   1  
ATOM    2224  O  OD1  .  ASN  B  1   38  ?  -13.738   32.975  132.876  1.00  15.86  ?    46  ASN  B  OD1  1  
ATOM    2225  N  ND2  .  ASN  B  1   38  ?  -14.510   32.758  134.976  1.00  12.92  ?    46  ASN  B  ND2  1  
ATOM    2226  N  N    .  TYR  B  1   39  ?  -11.971   34.751  135.435  1.00  16.45  ?    47  TYR  B  N    1  
ATOM    2227  C  CA   .  TYR  B  1   39  ?  -10.616   34.166  135.392  1.00  15.79  ?    47  TYR  B  CA   1  
ATOM    2228  C  C    .  TYR  B  1   39  ?  -10.690   32.774  136.002  1.00  16.87  ?    47  TYR  B  C    1  
ATOM    2229  O  O    .  TYR  B  1   39  ?  -11.670   32.473  136.700  1.00  14.19  ?    47  TYR  B  O    1  
ATOM    2230  C  CB   .  TYR  B  1   39  ?   -9.646   35.049  136.165  1.00  18.15  ?    47  TYR  B  CB   1  
ATOM    2231  C  CG   .  TYR  B  1   39  ?   -9.901   35.043  137.653  1.00  17.59  ?    47  TYR  B  CG   1  
ATOM    2232  C  CD1  .  TYR  B  1   39  ?  -10.865   35.860  138.230  1.00  17.60  ?    47  TYR  B  CD1  1  
ATOM    2233  C  CD2  .  TYR  B  1   39  ?   -9.193   34.177  138.483  1.00  20.59  ?    47  TYR  B  CD2  1  
ATOM    2234  C  CE1  .  TYR  B  1   39  ?  -11.118   35.815  139.590  1.00  18.86  ?    47  TYR  B  CE1  1  
ATOM    2235  C  CE2  .  TYR  B  1   39  ?   -9.417   34.134  139.857  1.00  19.40  ?    47  TYR  B  CE2  1  
ATOM    2236  C  CZ   .  TYR  B  1   39  ?  -10.355   34.987  140.409  1.00  20.71  ?    47  TYR  B  CZ   1  
ATOM    2237  O  OH   .  TYR  B  1   39  ?  -10.555   34.942  141.754  1.00  23.39  ?    47  TYR  B  OH   1  
ATOM    2238  N  N    .  ALA  B  1   40  ?   -9.697   31.941  135.711  1.00  15.75  ?    48  ALA  B  N    1  
ATOM    2239  C  CA   .  ALA  B  1   40  ?   -9.566   30.611  136.324  1.00  16.44  ?    48  ALA  B  CA   1  
ATOM    2240  C  C    .  ALA  B  1   40  ?   -8.253   30.562  137.108  1.00  17.75  ?    48  ALA  B  C    1  
ATOM    2241  O  O    .  ALA  B  1   40  ?   -8.229   29.834  138.125  1.00  17.81  ?    48  ALA  B  O    1  
ATOM    2242  C  CB   .  ALA  B  1   40  ?   -9.618   29.543  135.269  1.00  17.60  ?    48  ALA  B  CB   1  
ATOM    2243  N  N    .  ASN  B  1   41  ?   -7.206   31.247  136.642  1.00  17.31  ?    49  ASN  B  N    1  
ATOM    2244  C  CA   .  ASN  B  1   41  ?   -5.833   31.109  137.202  1.00  17.57  ?    49  ASN  B  CA   1  
ATOM    2245  C  C    .  ASN  B  1   41  ?   -5.169   32.455  137.465  1.00  17.07  ?    49  ASN  B  C    1  
ATOM    2246  O  O    .  ASN  B  1   41  ?   -4.059   32.422  138.051  1.00  17.64  ?    49  ASN  B  O    1  
ATOM    2247  C  CB   .  ASN  B  1   41  ?   -4.914   30.311  136.270  1.00  17.31  ?    49  ASN  B  CB   1  
ATOM    2248  C  CG   .  ASN  B  1   41  ?   -5.444   28.917  136.048  1.00  19.10  ?    49  ASN  B  CG   1  
ATOM    2249  O  OD1  .  ASN  B  1   41  ?   -5.326   28.047  136.917  1.00  19.14  ?    49  ASN  B  OD1  1  
ATOM    2250  N  ND2  .  ASN  B  1   41  ?   -6.129   28.707  134.937  1.00  18.84  ?    49  ASN  B  ND2  1  
ATOM    2251  N  N    .  SER  B  1   42  ?   -5.761   33.573  137.051  1.00  15.69  ?    50  SER  B  N    1  
ATOM    2252  C  CA   .  SER  B  1   42  ?   -5.086   34.899  137.003  1.00  18.08  ?    50  SER  B  CA   1  
ATOM    2253  C  C    .  SER  B  1   42  ?   -5.858   35.953  137.804  1.00  17.15  ?    50  SER  B  C    1  
ATOM    2254  O  O    .  SER  B  1   42  ?   -6.203   36.998  137.259  1.00  15.04  ?    50  SER  B  O    1  
ATOM    2255  C  CB   .  SER  B  1   42  ?   -4.821   35.371  135.574  1.00  19.50  ?    50  SER  B  CB   1  
ATOM    2256  O  OG   .  SER  B  1   42  ?   -3.989   34.440  134.858  1.00  19.88  ?    50  SER  B  OG   1  
ATOM    2257  N  N    .  PRO  B  1   43  ?   -6.109   35.722  139.125  1.00  16.01  ?    51  PRO  B  N    1  
ATOM    2258  C  CA   .  PRO  B  1   43  ?   -6.941   36.625  139.939  1.00  18.28  ?    51  PRO  B  CA   1  
ATOM    2259  C  C    .  PRO  B  1   43  ?   -6.405   38.055  139.988  1.00  17.63  ?    51  PRO  B  C    1  
ATOM    2260  O  O    .  PRO  B  1   43  ?   -7.152   39.010  139.844  1.00  17.12  ?    51  PRO  B  O    1  
ATOM    2261  C  CB   .  PRO  B  1   43  ?   -6.978   35.989  141.342  1.00  17.54  ?    51  PRO  B  CB   1  
ATOM    2262  C  CG   .  PRO  B  1   43  ?   -5.916   34.906  141.330  1.00  17.74  ?    51  PRO  B  CG   1  
ATOM    2263  C  CD   .  PRO  B  1   43  ?   -5.698   34.525  139.883  1.00  16.95  ?    51  PRO  B  CD   1  
ATOM    2264  N  N    .  THR  B  1   44  ?   -5.087   38.192  140.111  1.00  17.51  ?    52  THR  B  N    1  
ATOM    2265  C  CA   .  THR  B  1   44  ?   -4.407   39.503  140.233  1.00  18.63  ?    52  THR  B  CA   1  
ATOM    2266  C  C    .  THR  B  1   44  ?   -4.616   40.310  138.938  1.00  19.67  ?    52  THR  B  C    1  
ATOM    2267  O  O    .  THR  B  1   44  ?   -4.885   41.527  139.021  1.00  18.62  ?    52  THR  B  O    1  
ATOM    2268  C  CB   .  THR  B  1   44  ?   -2.913   39.264  140.492  1.00  22.51  ?    52  THR  B  CB   1  
ATOM    2269  O  OG1  .  THR  B  1   44  ?   -2.883   38.621  141.780  1.00  25.11  ?    52  THR  B  OG1  1  
ATOM    2270  C  CG2  .  THR  B  1   44  ?   -2.134   40.541  140.498  1.00  25.91  ?    52  THR  B  CG2  1  
ATOM    2271  N  N    .  HIS  B  1   45  ?   -4.395   39.685  137.776  1.00  17.71  ?    53  HIS  B  N    1  
ATOM    2272  C  CA   .  HIS  B  1   45  ?   -4.605   40.351  136.459  1.00  18.86  ?    53  HIS  B  CA   1  
ATOM    2273  C  C    .  HIS  B  1   45  ?   -6.085   40.703  136.288  1.00  16.15  ?    53  HIS  B  C    1  
ATOM    2274  O  O    .  HIS  B  1   45  ?   -6.399   41.807  135.776  1.00  14.57  ?    53  HIS  B  O    1  
ATOM    2275  C  CB   .  HIS  B  1   45  ?   -4.068   39.491  135.315  1.00  23.77  ?    53  HIS  B  CB   1  
ATOM    2276  C  CG   .  HIS  B  1   45  ?   -2.573   39.459  135.315  1.00  28.19  ?    53  HIS  B  CG   1  
ATOM    2277  N  ND1  .  HIS  B  1   45  ?   -1.856   38.303  135.050  1.00  39.66  ?    53  HIS  B  ND1  1  
ATOM    2278  C  CD2  .  HIS  B  1   45  ?   -1.677   40.426  135.564  1.00  29.29  ?    53  HIS  B  CD2  1  
ATOM    2279  C  CE1  .  HIS  B  1   45  ?   -0.572   38.573  135.138  1.00  38.87  ?    53  HIS  B  CE1  1  
ATOM    2280  N  NE2  .  HIS  B  1   45  ?   -0.443   39.871  135.475  1.00  36.00  ?    53  HIS  B  NE2  1  
ATOM    2281  N  N    .  ALA  B  1   46  ?   -6.965   39.815  136.705  1.00  15.40  ?    54  ALA  B  N    1  
ATOM    2282  C  CA   .  ALA  B  1   46  ?   -8.419   40.064  136.667  1.00  15.88  ?    54  ALA  B  CA   1  
ATOM    2283  C  C    .  ALA  B  1   46  ?   -8.754   41.331  137.465  1.00  16.36  ?    54  ALA  B  C    1  
ATOM    2284  O  O    .  ALA  B  1   46  ?   -9.541   42.170  136.967  1.00  15.03  ?    54  ALA  B  O    1  
ATOM    2285  C  CB   .  ALA  B  1   46  ?   -9.168   38.883  137.199  1.00  16.26  ?    54  ALA  B  CB   1  
ATOM    2286  N  N    .  GLN  B  1   47  ?   -8.200   41.467  138.670  1.00  17.63  ?    55  GLN  B  N    1  
ATOM    2287  C  CA   .  GLN  B  1   47  ?   -8.478   42.653  139.533  1.00  18.68  ?    55  GLN  B  CA   1  
ATOM    2288  C  C    .  GLN  B  1   47  ?   -7.937   43.908  138.847  1.00  17.59  ?    55  GLN  B  C    1  
ATOM    2289  O  O    .  GLN  B  1   47  ?   -8.583   44.988  138.938  1.00  16.45  ?    55  GLN  B  O    1  
ATOM    2290  C  CB   .  GLN  B  1   47  ?   -7.912   42.461  140.944  1.00  20.45  ?    55  GLN  B  CB   1  
ATOM    2291  C  CG   .  GLN  B  1   47  ?   -8.397   43.550  141.900  1.00  22.82  ?    55  GLN  B  CG   1  
ATOM    2292  C  CD   .  GLN  B  1   47  ?   -9.904   43.554  142.009  1.00  25.65  ?    55  GLN  B  CD   1  
ATOM    2293  O  OE1  .  GLN  B  1   47  ?  -10.559   44.594  141.882  1.00  28.00  ?    55  GLN  B  OE1  1  
ATOM    2294  N  NE2  .  GLN  B  1   47  ?  -10.472   42.380  142.227  1.00  25.73  ?    55  GLN  B  NE2  1  
ATOM    2295  N  N    .  LYS  B  1   48  ?   -6.807   43.799  138.152  1.00  16.59  ?    56  LYS  B  N    1  
ATOM    2296  C  CA   .  LYS  B  1   48  ?   -6.277   44.970  137.427  1.00  20.69  ?    56  LYS  B  CA   1  
ATOM    2297  C  C    .  LYS  B  1   48  ?   -7.227   45.397  136.288  1.00  18.72  ?    56  LYS  B  C    1  
ATOM    2298  O  O    .  LYS  B  1   48  ?   -7.414   46.598  136.086  1.00  17.66  ?    56  LYS  B  O    1  
ATOM    2299  C  CB   .  LYS  B  1   48  ?   -4.882   44.686  136.905  1.00  24.85  ?    56  LYS  B  CB   1  
ATOM    2300  C  CG   .  LYS  B  1   48  ?   -4.173   45.907  136.351  1.00  35.79  ?    56  LYS  B  CG   1  
ATOM    2301  C  CD   .  LYS  B  1   48  ?   -2.702   45.924  136.722  1.00  44.56  ?    56  LYS  B  CD   1  
ATOM    2302  C  CE   .  LYS  B  1   48  ?   -2.117   44.527  136.795  1.00  49.40  ?    56  LYS  B  CE   1  
ATOM    2303  N  NZ   .  LYS  B  1   48  ?   -0.649   44.576  136.971  1.00  60.33  ?    56  LYS  B  NZ   1  
ATOM    2304  N  N    .  VAL  B  1   49  ?   -7.831   44.434  135.605  1.00  16.10  ?    57  VAL  B  N    1  
ATOM    2305  C  CA   .  VAL  B  1   49  ?   -8.809   44.737  134.527  1.00  16.38  ?    57  VAL  B  CA   1  
ATOM    2306  C  C    .  VAL  B  1   49  ?  -10.060   45.365  135.157  1.00  14.66  ?    57  VAL  B  C    1  
ATOM    2307  O  O    .  VAL  B  1   49  ?  -10.491   46.423  134.657  1.00  15.17  ?    57  VAL  B  O    1  
ATOM    2308  C  CB   .  VAL  B  1   49  ?   -9.119   43.463  133.723  1.00  15.12  ?    57  VAL  B  CB   1  
ATOM    2309  C  CG1  .  VAL  B  1   49  ?  -10.277   43.669  132.771  1.00  15.51  ?    57  VAL  B  CG1  1  
ATOM    2310  C  CG2  .  VAL  B  1   49  ?   -7.865   43.002  132.990  1.00  15.55  ?    57  VAL  B  CG2  1  
ATOM    2311  N  N    .  VAL  B  1   50  ?  -10.529   44.813  136.272  1.00  16.48  ?    58  VAL  B  N    1  
ATOM    2312  C  CA   .  VAL  B  1   50  ?  -11.665   45.406  137.044  1.00  17.92  ?    58  VAL  B  CA   1  
ATOM    2313  C  C    .  VAL  B  1   50  ?  -11.343   46.873  137.375  1.00  18.15  ?    58  VAL  B  C    1  
ATOM    2314  O  O    .  VAL  B  1   50  ?  -12.179   47.748  137.116  1.00  17.49  ?    58  VAL  B  O    1  
ATOM    2315  C  CB   .  VAL  B  1   50  ?  -11.962   44.592  138.308  1.00  19.81  ?    58  VAL  B  CB   1  
ATOM    2316  C  CG1  .  VAL  B  1   50  ?  -12.875   45.345  139.283  1.00  20.29  ?    58  VAL  B  CG1  1  
ATOM    2317  C  CG2  .  VAL  B  1   50  ?  -12.582   43.246  137.954  1.00  20.15  ?    58  VAL  B  CG2  1  
ATOM    2318  N  N    .  ASP  B  1   51  ?  -10.169   47.120  137.937  1.00  18.39  ?    59  ASP  B  N    1  
ATOM    2319  C  CA   .  ASP  B  1   51  ?   -9.729   48.453  138.424  1.00  20.78  ?    59  ASP  B  CA   1  
ATOM    2320  C  C    .  ASP  B  1   51  ?   -9.605   49.399  137.225  1.00  20.85  ?    59  ASP  B  C    1  
ATOM    2321  O  O    .  ASP  B  1   51  ?  -10.030   50.557  137.336  1.00  20.43  ?    59  ASP  B  O    1  
ATOM    2322  C  CB   .  ASP  B  1   51  ?   -8.438   48.336  139.258  1.00  23.36  ?    59  ASP  B  CB   1  
ATOM    2323  C  CG   .  ASP  B  1   51  ?   -8.559   47.609  140.603  1.00  25.54  ?    59  ASP  B  CG   1  
ATOM    2324  O  OD1  .  ASP  B  1   51  ?   -9.667   47.180  140.985  1.00  29.22  ?    59  ASP  B  OD1  1  
ATOM    2325  O  OD2  .  ASP  B  1   51  ?   -7.515   47.471  141.276  1.00  32.81  ?    59  ASP  B  OD2  1  
ATOM    2326  N  N    .  GLU  B  1   52  ?   -9.117   48.925  136.072  1.00  17.66  ?    60  GLU  B  N    1  
ATOM    2327  C  CA   .  GLU  B  1   52  ?   -9.093   49.720  134.827  1.00  20.92  ?    60  GLU  B  CA   1  
ATOM    2328  C  C    .  GLU  B  1   52  ?  -10.530   50.108  134.405  1.00  20.07  ?    60  GLU  B  C    1  
ATOM    2329  O  O    .  GLU  B  1   52  ?  -10.734   51.281  134.002  1.00  18.30  ?    60  GLU  B  O    1  
ATOM    2330  C  CB   .  GLU  B  1   52  ?   -8.342   48.961  133.727  1.00  23.25  ?    60  GLU  B  CB   1  
ATOM    2331  C  CG   .  GLU  B  1   52  ?   -8.129   49.787  132.471  1.00  28.01  ?    60  GLU  B  CG   1  
ATOM    2332  C  CD   .  GLU  B  1   52  ?   -7.142   49.219  131.447  1.00  33.72  ?    60  GLU  B  CD   1  
ATOM    2333  O  OE1  .  GLU  B  1   52  ?   -6.540   48.139  131.720  1.00  36.43  ?    60  GLU  B  OE1  1  
ATOM    2334  O  OE2  .  GLU  B  1   52  ?   -6.939   49.890  130.394  1.00  35.84  ?    60  GLU  B  OE2  1  
ATOM    2335  N  N    .  ILE  B  1   53  ?  -11.490   49.180  134.439  1.00  18.13  ?    61  ILE  B  N    1  
ATOM    2336  C  CA   .  ILE  B  1   53  ?  -12.880   49.472  133.975  1.00  17.78  ?    61  ILE  B  CA   1  
ATOM    2337  C  C    .  ILE  B  1   53  ?  -13.533   50.499  134.930  1.00  18.06  ?    61  ILE  B  C    1  
ATOM    2338  O  O    .  ILE  B  1   53  ?  -14.232   51.454  134.445  1.00  18.43  ?    61  ILE  B  O    1  
ATOM    2339  C  CB   .  ILE  B  1   53  ?  -13.671   48.164  133.869  1.00  16.22  ?    61  ILE  B  CB   1  
ATOM    2340  C  CG1  .  ILE  B  1   53  ?  -13.082   47.290  132.748  1.00  15.68  ?    61  ILE  B  CG1  1  
ATOM    2341  C  CG2  .  ILE  B  1   53  ?  -15.149   48.454  133.704  1.00  16.45  ?    61  ILE  B  CG2  1  
ATOM    2342  C  CD1  .  ILE  B  1   53  ?  -13.522   45.859  132.757  1.00  16.58  ?    61  ILE  B  CD1  1  
ATOM    2343  N  N    .  LYS  B  1   54  ?  -13.262   50.362  136.218  1.00  18.31  ?    62  LYS  B  N    1  
ATOM    2344  C  CA   .  LYS  B  1   54  ?  -13.770   51.323  137.257  1.00  20.51  ?    62  LYS  B  CA   1  
ATOM    2345  C  C    .  LYS  B  1   54  ?  -13.120   52.682  137.044  1.00  21.67  ?    62  LYS  B  C    1  
ATOM    2346  O  O    .  LYS  B  1   54  ?  -13.864   53.679  137.041  1.00  21.78  ?    62  LYS  B  O    1  
ATOM    2347  C  CB   .  LYS  B  1   54  ?  -13.521   50.808  138.675  1.00  21.16  ?    62  LYS  B  CB   1  
ATOM    2348  C  CG   .  LYS  B  1   54  ?  -14.372   49.608  139.080  1.00  22.28  ?    62  LYS  B  CG   1  
ATOM    2349  C  CD   .  LYS  B  1   54  ?  -14.078   49.185  140.502  1.00  24.53  ?    62  LYS  B  CD   1  
ATOM    2350  C  CE   .  LYS  B  1   54  ?  -14.860   47.969  140.930  1.00  28.63  ?    62  LYS  B  CE   1  
ATOM    2351  N  NZ   .  LYS  B  1   54  ?  -14.806   47.784  142.397  1.00  30.06  ?    62  LYS  B  NZ   1  
ATOM    2352  N  N    .  GLN  B  1   55  ?  -11.824   52.732  136.757  1.00  22.83  ?    63  GLN  B  N    1  
ATOM    2353  C  CA   .  GLN  B  1   55  ?  -11.102   54.008  136.521  1.00  25.72  ?    63  GLN  B  CA   1  
ATOM    2354  C  C    .  GLN  B  1   55  ?  -11.674   54.734  135.302  1.00  27.40  ?    63  GLN  B  C    1  
ATOM    2355  O  O    .  GLN  B  1   55  ?  -11.736   55.990  135.343  1.00  25.08  ?    63  GLN  B  O    1  
ATOM    2356  C  CB   .  GLN  B  1   55  ?   -9.599   53.785  136.400  1.00  29.84  ?    63  GLN  B  CB   1  
ATOM    2357  C  CG   .  GLN  B  1   55  ?   -9.000   53.388  137.742  1.00  40.11  ?    63  GLN  B  CG   1  
ATOM    2358  C  CD   .  GLN  B  1   55  ?   -7.493   53.324  137.747  1.00  48.56  ?    63  GLN  B  CD   1  
ATOM    2359  O  OE1  .  GLN  B  1   55  ?   -6.824   54.061  137.021  1.00  58.14  ?    63  GLN  B  OE1  1  
ATOM    2360  N  NE2  .  GLN  B  1   55  ?   -6.958   52.454  138.593  1.00  50.80  ?    63  GLN  B  NE2  1  
ATOM    2361  N  N    .  LEU  B  1   56  ?  -12.092   54.026  134.250  1.00  25.14  ?    64  LEU  B  N    1  
ATOM    2362  C  CA   .  LEU  B  1   56  ?  -12.634   54.749  133.072  1.00  25.71  ?    64  LEU  B  CA   1  
ATOM    2363  C  C    .  LEU  B  1   56  ?  -14.132   55.050  133.261  1.00  24.49  ?    64  LEU  B  C    1  
ATOM    2364  O  O    .  LEU  B  1   56  ?  -14.698   55.637  132.358  1.00  26.89  ?    64  LEU  B  O    1  
ATOM    2365  C  CB   .  LEU  B  1   56  ?  -12.321   54.021  131.760  1.00  26.64  ?    64  LEU  B  CB   1  
ATOM    2366  C  CG   .  LEU  B  1   56  ?  -12.724   52.575  131.651  1.00  27.12  ?    64  LEU  B  CG   1  
ATOM    2367  C  CD1  .  LEU  B  1   56  ?  -14.231   52.433  131.486  1.00  30.15  ?    64  LEU  B  CD1  1  
ATOM    2368  C  CD2  .  LEU  B  1   56  ?  -11.981   51.884  130.495  1.00  27.11  ?    64  LEU  B  CD2  1  
ATOM    2369  N  N    .  GLY  B  1   57  ?  -14.742   54.661  134.368  1.00  23.12  ?    65  GLY  B  N    1  
ATOM    2370  C  CA   .  GLY  B  1   57  ?  -16.041   55.206  134.793  1.00  24.17  ?    65  GLY  B  CA   1  
ATOM    2371  C  C    .  GLY  B  1   57  ?  -17.188   54.226  134.703  1.00  25.82  ?    65  GLY  B  C    1  
ATOM    2372  O  O    .  GLY  B  1   57  ?  -18.338   54.661  134.879  1.00  27.13  ?    65  GLY  B  O    1  
ATOM    2373  N  N    .  SER  B  1   58  ?  -16.923   52.929  134.527  1.00  21.44  ?    66  SER  B  N    1  
ATOM    2374  C  CA   .  SER  B  1   58  ?  -18.002   51.919  134.526  1.00  20.94  ?    66  SER  B  CA   1  
ATOM    2375  C  C    .  SER  B  1   58  ?  -17.792   51.087  135.780  1.00  22.81  ?    66  SER  B  C    1  
ATOM    2376  O  O    .  SER  B  1   58  ?  -17.093   51.579  136.694  1.00  32.48  ?    66  SER  B  O    1  
ATOM    2377  C  CB   .  SER  B  1   58  ?  -18.019   51.153  133.219  1.00  20.82  ?    66  SER  B  CB   1  
ATOM    2378  O  OG   .  SER  B  1   58  ?  -18.996   50.139  133.285  1.00  22.70  ?    66  SER  B  OG   1  
ATOM    2379  N  N    .  ASP  B  1   59  ?  -18.460   49.961  135.914  1.00  21.86  ?    67  ASP  B  N    1  
ATOM    2380  C  CA   .  ASP  B  1   59  ?  -18.298   49.065  137.078  1.00  20.03  ?    67  ASP  B  CA   1  
ATOM    2381  C  C    .  ASP  B  1   59  ?  -17.941   47.674  136.558  1.00  17.81  ?    67  ASP  B  C    1  
ATOM    2382  O  O    .  ASP  B  1   59  ?  -18.284   47.344  135.399  1.00  17.00  ?    67  ASP  B  O    1  
ATOM    2383  C  CB   .  ASP  B  1   59  ?  -19.556   49.040  137.944  1.00  20.37  ?    67  ASP  B  CB   1  
ATOM    2384  C  CG   .  ASP  B  1   59  ?  -19.346   48.575  139.382  1.00  22.80  ?    67  ASP  B  CG   1  
ATOM    2385  O  OD1  .  ASP  B  1   59  ?  -18.172   48.445  139.841  1.00  23.28  ?    67  ASP  B  OD1  1  
ATOM    2386  O  OD2  .  ASP  B  1   59  ?  -20.359   48.370  140.051  1.00  27.23  ?    67  ASP  B  OD2  1  
ATOM    2387  N  N    .  ALA  B  1   60  ?  -17.370   46.862  137.419  1.00  18.09  ?    68  ALA  B  N    1  
ATOM    2388  C  CA   .  ALA  B  1   60  ?  -16.866   45.537  137.037  1.00  18.41  ?    68  ALA  B  CA   1  
ATOM    2389  C  C    .  ALA  B  1   60  ?  -16.606   44.719  138.295  1.00  17.72  ?    68  ALA  B  C    1  
ATOM    2390  O  O    .  ALA  B  1   60  ?  -16.426   45.288  139.389  1.00  17.64  ?    68  ALA  B  O    1  
ATOM    2391  C  CB   .  ALA  B  1   60  ?  -15.641   45.750  136.207  1.00  17.72  ?    68  ALA  B  CB   1  
ATOM    2392  N  N    .  ILE  B  1   61  ?  -16.616   43.416  138.159  1.00  17.84  ?    69  ILE  B  N    1  
ATOM    2393  C  CA   .  ILE  B  1   61  ?  -16.258   42.489  139.257  1.00  19.17  ?    69  ILE  B  CA   1  
ATOM    2394  C  C    .  ILE  B  1   61  ?  -15.546   41.325  138.618  1.00  18.40  ?    69  ILE  B  C    1  
ATOM    2395  O  O    .  ILE  B  1   61  ?  -15.889   41.014  137.484  1.00  17.91  ?    69  ILE  B  O    1  
ATOM    2396  C  CB   .  ILE  B  1   61  ?  -17.501   41.968  139.981  1.00  22.80  ?    69  ILE  B  CB   1  
ATOM    2397  C  CG1  .  ILE  B  1   61  ?  -18.401   41.200  139.017  1.00  24.75  ?    69  ILE  B  CG1  1  
ATOM    2398  C  CG2  .  ILE  B  1   61  ?  -18.244   43.109  140.628  1.00  27.71  ?    69  ILE  B  CG2  1  
ATOM    2399  C  CD1  .  ILE  B  1   61  ?  -19.452   40.408  139.715  1.00  29.87  ?    69  ILE  B  CD1  1  
ATOM    2400  N  N    .  ALA  B  1   62  ?  -14.643   40.715  139.357  1.00  17.53  ?    70  ALA  B  N    1  
ATOM    2401  C  CA   .  ALA  B  1   62  ?  -13.901   39.512  138.942  1.00  17.81  ?    70  ALA  B  CA   1  
ATOM    2402  C  C    .  ALA  B  1   62  ?  -14.590   38.318  139.571  1.00  18.76  ?    70  ALA  B  C    1  
ATOM    2403  O  O    .  ALA  B  1   62  ?  -14.827   38.332  140.797  1.00  18.84  ?    70  ALA  B  O    1  
ATOM    2404  C  CB   .  ALA  B  1   62  ?  -12.452   39.633  139.368  1.00  19.11  ?    70  ALA  B  CB   1  
ATOM    2405  N  N    .  ILE  B  1   63  ?  -14.917   37.308  138.782  1.00  18.36  ?    71  ILE  B  N    1  
ATOM    2406  C  CA   .  ILE  B  1   63  ?  -15.488   36.053  139.311  1.00  18.00  ?    71  ILE  B  CA   1  
ATOM    2407  C  C    .  ILE  B  1   63  ?  -14.623   34.893  138.836  1.00  18.67  ?    71  ILE  B  C    1  
ATOM    2408  O  O    .  ILE  B  1   63  ?  -14.434   34.701  137.596  1.00  17.54  ?    71  ILE  B  O    1  
ATOM    2409  C  CB   .  ILE  B  1   63  ?  -16.967   35.865  138.921  1.00  18.75  ?    71  ILE  B  CB   1  
ATOM    2410  C  CG1  .  ILE  B  1   63  ?  -17.871   36.965  139.486  1.00  20.65  ?    71  ILE  B  CG1  1  
ATOM    2411  C  CG2  .  ILE  B  1   63  ?  -17.405   34.476  139.343  1.00  18.80  ?    71  ILE  B  CG2  1  
ATOM    2412  C  CD1  .  ILE  B  1   63  ?  -19.302   36.923  138.974  1.00  22.68  ?    71  ILE  B  CD1  1  
ATOM    2413  N  N    .  LYS  B  1   64  ?  -14.212   34.054  139.765  1.00  16.04  ?    72  LYS  B  N    1  
ATOM    2414  C  CA   .  LYS  B  1   64  ?  -13.372   32.891  139.443  1.00  17.38  ?    72  LYS  B  CA   1  
ATOM    2415  C  C    .  LYS  B  1   64  ?  -14.280   31.767  138.968  1.00  17.09  ?    72  LYS  B  C    1  
ATOM    2416  O  O    .  LYS  B  1   64  ?  -15.275   31.460  139.671  1.00  17.26  ?    72  LYS  B  O    1  
ATOM    2417  C  CB   .  LYS  B  1   64  ?  -12.605   32.433  140.686  1.00  19.68  ?    72  LYS  B  CB   1  
ATOM    2418  C  CG   .  LYS  B  1   64  ?  -11.702   31.240  140.488  1.00  22.52  ?    72  LYS  B  CG   1  
ATOM    2419  C  CD   .  LYS  B  1   64  ?  -10.942   30.868  141.733  1.00  27.20  ?    72  LYS  B  CD   1  
ATOM    2420  C  CE   .  LYS  B  1   64  ?  -10.098   29.642  141.491  1.00  32.56  ?    72  LYS  B  CE   1  
ATOM    2421  N  NZ   .  LYS  B  1   64  ?   -9.373   29.232  142.721  1.00  38.12  ?    72  LYS  B  NZ   1  
ATOM    2422  N  N    .  ALA  B  1   65  ?  -13.949   31.123  137.857  1.00  14.20  ?    73  ALA  B  N    1  
ATOM    2423  C  CA   .  ALA  B  1   65  ?  -14.720   29.954  137.375  1.00  15.60  ?    73  ALA  B  CA   1  
ATOM    2424  C  C    .  ALA  B  1   65  ?  -13.892   29.247  136.307  1.00  15.41  ?    73  ALA  B  C    1  
ATOM    2425  O  O    .  ALA  B  1   65  ?  -13.383   29.919  135.385  1.00  15.90  ?    73  ALA  B  O    1  
ATOM    2426  C  CB   .  ALA  B  1   65  ?  -16.071   30.373  136.858  1.00  15.53  ?    73  ALA  B  CB   1  
ATOM    2427  N  N    .  ASP  B  1   66  ?  -13.669   27.964  136.510  1.00  17.05  ?    74  ASP  B  N    1  
ATOM    2428  C  CA   .  ASP  B  1   66  ?  -12.993   27.074  135.537  1.00  17.53  ?    74  ASP  B  CA   1  
ATOM    2429  C  C    .  ASP  B  1   66  ?  -14.057   26.644  134.504  1.00  17.27  ?    74  ASP  B  C    1  
ATOM    2430  O  O    .  ASP  B  1   66  ?  -14.955   25.808  134.831  1.00  16.25  ?    74  ASP  B  O    1  
ATOM    2431  C  CB   .  ASP  B  1   66  ?  -12.360   25.897  136.264  1.00  18.67  ?    74  ASP  B  CB   1  
ATOM    2432  C  CG   .  ASP  B  1   66  ?  -11.793   24.833  135.364  1.00  20.15  ?    74  ASP  B  CG   1  
ATOM    2433  O  OD1  .  ASP  B  1   66  ?  -11.820   25.025  134.136  1.00  19.43  ?    74  ASP  B  OD1  1  
ATOM    2434  O  OD2  .  ASP  B  1   66  ?  -11.430   23.767  135.901  1.00  20.44  ?    74  ASP  B  OD2  1  
ATOM    2435  N  N    .  VAL  B  1   67  ?  -13.977   27.203  133.289  1.00  17.55  ?    75  VAL  B  N    1  
ATOM    2436  C  CA   .  VAL  B  1   67  ?  -15.074   27.007  132.289  1.00  18.12  ?    75  VAL  B  CA   1  
ATOM    2437  C  C    .  VAL  B  1   67  ?  -14.921   25.638  131.625  1.00  16.09  ?    75  VAL  B  C    1  
ATOM    2438  O  O    .  VAL  B  1   67  ?  -15.818   25.266  130.848  1.00  17.03  ?    75  VAL  B  O    1  
ATOM    2439  C  CB   .  VAL  B  1   67  ?  -15.261   28.182  131.309  1.00  23.76  ?    75  VAL  B  CB   1  
ATOM    2440  C  CG1  .  VAL  B  1   67  ?  -15.455   29.500  132.035  1.00  22.92  ?    75  VAL  B  CG1  1  
ATOM    2441  C  CG2  .  VAL  B  1   67  ?  -14.176   28.298  130.291  1.00  27.14  ?    75  VAL  B  CG2  1  
ATOM    2442  N  N    .  ARG  B  1   68  ?  -13.954   24.807  132.024  1.00  14.66  ?    76  ARG  B  N    1  
ATOM    2443  C  CA   .  ARG  B  1   68  ?  -14.065   23.352  131.713  1.00  14.68  ?    76  ARG  B  CA   1  
ATOM    2444  C  C    .  ARG  B  1   68  ?  -15.177   22.679  132.542  1.00  18.27  ?    76  ARG  B  C    1  
ATOM    2445  O  O    .  ARG  B  1   68  ?  -15.700   21.612  132.119  1.00  17.21  ?    76  ARG  B  O    1  
ATOM    2446  C  CB   .  ARG  B  1   68  ?  -12.757   22.597  131.956  1.00  15.83  ?    76  ARG  B  CB   1  
ATOM    2447  C  CG   .  ARG  B  1   68  ?  -11.610   22.977  131.025  1.00  15.65  ?    76  ARG  B  CG   1  
ATOM    2448  C  CD   .  ARG  B  1   68  ?  -10.434   22.005  131.174  1.00  15.56  ?    76  ARG  B  CD   1  
ATOM    2449  N  NE   .  ARG  B  1   68  ?   -9.443   22.193  130.148  1.00  15.44  ?    76  ARG  B  NE   1  
ATOM    2450  C  CZ   .  ARG  B  1   68  ?   -8.444   23.038  130.182  1.00  15.56  ?    76  ARG  B  CZ   1  
ATOM    2451  N  NH1  .  ARG  B  1   68  ?   -8.207   23.753  131.272  1.00  15.98  ?    76  ARG  B  NH1  1  
ATOM    2452  N  NH2  .  ARG  B  1   68  ?   -7.651   23.155  129.130  1.00  15.81  ?    76  ARG  B  NH2  1  
ATOM    2453  N  N    .  GLN  B  1   69  ?  -15.532   23.238  133.691  1.00  17.19  ?    77  GLN  B  N    1  
ATOM    2454  C  CA   .  GLN  B  1   69  ?  -16.500   22.585  134.604  1.00  17.93  ?    77  GLN  B  CA   1  
ATOM    2455  C  C    .  GLN  B  1   69  ?  -17.858   23.264  134.449  1.00  15.93  ?    77  GLN  B  C    1  
ATOM    2456  O  O    .  GLN  B  1   69  ?  -18.042   24.452  134.848  1.00  16.34  ?    77  GLN  B  O    1  
ATOM    2457  C  CB   .  GLN  B  1   69  ?  -15.973   22.625  136.036  1.00  21.68  ?    77  GLN  B  CB   1  
ATOM    2458  C  CG   .  GLN  B  1   69  ?  -14.631   21.937  136.231  1.00  25.63  ?    77  GLN  B  CG   1  
ATOM    2459  C  CD   .  GLN  B  1   69  ?  -14.724   20.429  136.166  1.00  30.35  ?    77  GLN  B  CD   1  
ATOM    2460  O  OE1  .  GLN  B  1   69  ?  -15.700   19.820  136.618  1.00  39.83  ?    77  GLN  B  OE1  1  
ATOM    2461  N  NE2  .  GLN  B  1   69  ?  -13.701   19.819  135.614  1.00  36.52  ?    77  GLN  B  NE2  1  
ATOM    2462  N  N    .  VAL  B  1   70  ?  -18.822   22.516  133.942  1.00  15.93  ?    78  VAL  B  N    1  
ATOM    2463  C  CA   .  VAL  B  1   70  ?  -20.161   23.076  133.623  1.00  17.31  ?    78  VAL  B  CA   1  
ATOM    2464  C  C    .  VAL  B  1   70  ?  -20.811   23.613  134.901  1.00  17.60  ?    78  VAL  B  C    1  
ATOM    2465  O  O    .  VAL  B  1   70  ?  -21.349   24.729  134.884  1.00  17.38  ?    78  VAL  B  O    1  
ATOM    2466  C  CB   .  VAL  B  1   70  ?  -21.030   22.081  132.851  1.00  18.61  ?    78  VAL  B  CB   1  
ATOM    2467  C  CG1  .  VAL  B  1   70  ?  -22.436   22.611  132.721  1.00  20.08  ?    78  VAL  B  CG1  1  
ATOM    2468  C  CG2  .  VAL  B  1   70  ?  -20.458   21.826  131.462  1.00  19.94  ?    78  VAL  B  CG2  1  
ATOM    2469  N  N    .  PRO  B  1   71  ?  -20.701   22.929  136.073  1.00  18.52  ?    79  PRO  B  N    1  
ATOM    2470  C  CA   .  PRO  B  1   71  ?  -21.259   23.486  137.314  1.00  20.34  ?    79  PRO  B  CA   1  
ATOM    2471  C  C    .  PRO  B  1   71  ?  -20.672   24.865  137.672  1.00  18.92  ?    79  PRO  B  C    1  
ATOM    2472  O  O    .  PRO  B  1   71  ?  -21.366   25.691  138.171  1.00  19.17  ?    79  PRO  B  O    1  
ATOM    2473  C  CB   .  PRO  B  1   71  ?  -20.954   22.381  138.354  1.00  20.43  ?    79  PRO  B  CB   1  
ATOM    2474  C  CG   .  PRO  B  1   71  ?  -20.971   21.119  137.516  1.00  22.04  ?    79  PRO  B  CG   1  
ATOM    2475  C  CD   .  PRO  B  1   71  ?  -20.228   21.546  136.254  1.00  19.60  ?    79  PRO  B  CD   1  
ATOM    2476  N  N    .  GLU  B  1   72  ?  -19.421   25.130  137.303  1.00  18.89  ?    80  GLU  B  N    1  
ATOM    2477  C  CA   .  GLU  B  1   72  ?  -18.770   26.431  137.583  1.00  18.50  ?    80  GLU  B  CA   1  
ATOM    2478  C  C    .  GLU  B  1   72  ?  -19.271   27.465  136.583  1.00  16.52  ?    80  GLU  B  C    1  
ATOM    2479  O  O    .  GLU  B  1   72  ?  -19.385   28.636  136.970  1.00  16.07  ?    80  GLU  B  O    1  
ATOM    2480  C  CB   .  GLU  B  1   72  ?  -17.259   26.287  137.550  1.00  19.92  ?    80  GLU  B  CB   1  
ATOM    2481  C  CG   .  GLU  B  1   72  ?  -16.728   25.435  138.685  1.00  22.34  ?    80  GLU  B  CG   1  
ATOM    2482  C  CD   .  GLU  B  1   72  ?  -15.240   25.585  138.977  1.00  25.66  ?    80  GLU  B  CD   1  
ATOM    2483  O  OE1  .  GLU  B  1   72  ?  -14.681   26.719  138.867  1.00  24.99  ?    80  GLU  B  OE1  1  
ATOM    2484  O  OE2  .  GLU  B  1   72  ?  -14.603   24.528  139.288  1.00  32.51  ?    80  GLU  B  OE2  1  
ATOM    2485  N  N    .  ILE  B  1   73  ?  -19.553   27.054  135.338  1.00  15.44  ?    81  ILE  B  N    1  
ATOM    2486  C  CA   .  ILE  B  1   73  ?  -20.187   27.965  134.328  1.00  15.88  ?    81  ILE  B  CA   1  
ATOM    2487  C  C    .  ILE  B  1   73  ?  -21.560   28.430  134.837  1.00  15.88  ?    81  ILE  B  C    1  
ATOM    2488  O  O    .  ILE  B  1   73  ?  -21.855   29.628  134.773  1.00  15.72  ?    81  ILE  B  O    1  
ATOM    2489  C  CB   .  ILE  B  1   73  ?  -20.297   27.302  132.938  1.00  15.63  ?    81  ILE  B  CB   1  
ATOM    2490  C  CG1  .  ILE  B  1   73  ?  -18.933   26.904  132.363  1.00  15.22  ?    81  ILE  B  CG1  1  
ATOM    2491  C  CG2  .  ILE  B  1   73  ?  -21.037   28.209  131.978  1.00  14.87  ?    81  ILE  B  CG2  1  
ATOM    2492  C  CD1  .  ILE  B  1   73  ?  -19.033   26.028  131.137  1.00  14.40  ?    81  ILE  B  CD1  1  
ATOM    2493  N  N    .  VAL  B  1   74  ?  -22.379   27.499  135.308  1.00  17.94  ?    82  VAL  B  N    1  
ATOM    2494  C  CA   .  VAL  B  1   74  ?  -23.732   27.818  135.855  1.00  19.22  ?    82  VAL  B  CA   1  
ATOM    2495  C  C    .  VAL  B  1   74  ?  -23.526   28.834  136.994  1.00  18.13  ?    82  VAL  B  C    1  
ATOM    2496  O  O    .  VAL  B  1   74  ?  -24.200   29.885  137.025  1.00  19.01  ?    82  VAL  B  O    1  
ATOM    2497  C  CB   .  VAL  B  1   74  ?  -24.448   26.557  136.350  1.00  18.79  ?    82  VAL  B  CB   1  
ATOM    2498  C  CG1  .  VAL  B  1   74  ?  -25.730   26.904  137.122  1.00  19.81  ?    82  VAL  B  CG1  1  
ATOM    2499  C  CG2  .  VAL  B  1   74  ?  -24.712   25.551  135.239  1.00  19.64  ?    82  VAL  B  CG2  1  
ATOM    2500  N  N    .  ARG  B  1   75  ?  -22.598   28.545  137.907  1.00  19.00  ?    83  ARG  B  N    1  
ATOM    2501  C  CA   .  ARG  B  1   75  ?  -22.423   29.396  139.106  1.00  20.51  ?    83  ARG  B  CA   1  
ATOM    2502  C  C    .  ARG  B  1   75  ?  -21.932   30.768  138.654  1.00  18.71  ?    83  ARG  B  C    1  
ATOM    2503  O  O    .  ARG  B  1   75  ?  -22.390   31.771  139.212  1.00  20.33  ?    83  ARG  B  O    1  
ATOM    2504  C  CB   .  ARG  B  1   75  ?  -21.462   28.755  140.113  1.00  23.63  ?    83  ARG  B  CB   1  
ATOM    2505  C  CG   .  ARG  B  1   75  ?  -21.131   29.670  141.292  1.00  26.06  ?    83  ARG  B  CG   1  
ATOM    2506  C  CD   .  ARG  B  1   75  ?  -20.093   29.123  142.268  1.00  29.33  ?    83  ARG  B  CD   1  
ATOM    2507  N  NE   .  ARG  B  1   75  ?  -18.826   28.690  141.686  1.00  32.17  ?    83  ARG  B  NE   1  
ATOM    2508  C  CZ   .  ARG  B  1   75  ?  -17.878   29.476  141.169  1.00  35.34  ?    83  ARG  B  CZ   1  
ATOM    2509  N  NH1  .  ARG  B  1   75  ?  -18.025   30.795  141.120  1.00  38.59  ?    83  ARG  B  NH1  1  
ATOM    2510  N  NH2  .  ARG  B  1   75  ?  -16.773   28.924  140.693  1.00  35.30  ?    83  ARG  B  NH2  1  
ATOM    2511  N  N    .  LEU  B  1   76  ?  -21.020   30.837  137.678  1.00  17.41  ?    84  LEU  B  N    1  
ATOM    2512  C  CA   .  LEU  B  1   76  ?  -20.488   32.120  137.155  1.00  16.25  ?    84  LEU  B  CA   1  
ATOM    2513  C  C    .  LEU  B  1   76  ?  -21.635   33.012  136.652  1.00  15.14  ?    84  LEU  B  C    1  
ATOM    2514  O  O    .  LEU  B  1   76  ?  -21.673   34.188  137.017  1.00  16.10  ?    84  LEU  B  O    1  
ATOM    2515  C  CB   .  LEU  B  1   76  ?  -19.474   31.790  136.044  1.00  16.32  ?    84  LEU  B  CB   1  
ATOM    2516  C  CG   .  LEU  B  1   76  ?  -19.093   32.963  135.152  1.00  16.57  ?    84  LEU  B  CG   1  
ATOM    2517  C  CD1  .  LEU  B  1   76  ?  -18.337   34.027  135.942  1.00  17.01  ?    84  LEU  B  CD1  1  
ATOM    2518  C  CD2  .  LEU  B  1   76  ?  -18.283   32.489  133.943  1.00  16.26  ?    84  LEU  B  CD2  1  
ATOM    2519  N  N    .  PHE  B  1   77  ?  -22.517   32.492  135.804  1.00  13.81  ?    85  PHE  B  N    1  
ATOM    2520  C  CA   .  PHE  B  1   77  ?  -23.682   33.225  135.252  1.00  14.84  ?    85  PHE  B  CA   1  
ATOM    2521  C  C    .  PHE  B  1   77  ?  -24.672   33.568  136.381  1.00  15.73  ?    85  PHE  B  C    1  
ATOM    2522  O  O    .  PHE  B  1   77  ?  -25.161   34.710  136.389  1.00  16.08  ?    85  PHE  B  O    1  
ATOM    2523  C  CB   .  PHE  B  1   77  ?  -24.336   32.416  134.119  1.00  14.54  ?    85  PHE  B  CB   1  
ATOM    2524  C  CG   .  PHE  B  1   77  ?  -23.629   32.599  132.797  1.00  14.77  ?    85  PHE  B  CG   1  
ATOM    2525  C  CD1  .  PHE  B  1   77  ?  -23.981   33.633  131.957  1.00  16.08  ?    85  PHE  B  CD1  1  
ATOM    2526  C  CD2  .  PHE  B  1   77  ?  -22.518   31.828  132.467  1.00  14.85  ?    85  PHE  B  CD2  1  
ATOM    2527  C  CE1  .  PHE  B  1   77  ?  -23.340   33.827  130.740  1.00  15.28  ?    85  PHE  B  CE1  1  
ATOM    2528  C  CE2  .  PHE  B  1   77  ?  -21.860   32.037  131.264  1.00  15.41  ?    85  PHE  B  CE2  1  
ATOM    2529  C  CZ   .  PHE  B  1   77  ?  -22.273   33.023  130.397  1.00  15.21  ?    85  PHE  B  CZ   1  
ATOM    2530  N  N    .  ASP  B  1   78  ?  -24.924   32.637  137.302  1.00  18.52  ?    86  ASP  B  N    1  
ATOM    2531  C  CA   .  ASP  B  1   78  ?  -25.844   32.904  138.441  1.00  20.00  ?    86  ASP  B  CA   1  
ATOM    2532  C  C    .  ASP  B  1   78  ?  -25.292   34.085  139.233  1.00  19.04  ?    86  ASP  B  C    1  
ATOM    2533  O  O    .  ASP  B  1   78  ?  -26.065   35.002  139.543  1.00  20.33  ?    86  ASP  B  O    1  
ATOM    2534  C  CB   .  ASP  B  1   78  ?  -26.022   31.705  139.358  1.00  21.10  ?    86  ASP  B  CB   1  
ATOM    2535  C  CG   .  ASP  B  1   78  ?  -26.895   30.614  138.792  1.00  22.95  ?    86  ASP  B  CG   1  
ATOM    2536  O  OD1  .  ASP  B  1   78  ?  -27.649   30.908  137.845  1.00  24.89  ?    86  ASP  B  OD1  1  
ATOM    2537  O  OD2  .  ASP  B  1   78  ?  -26.832   29.496  139.327  1.00  22.36  ?    86  ASP  B  OD2  1  
ATOM    2538  N  N    .  GLU  B  1   79  ?  -24.000   34.095  139.515  1.00  18.32  ?    87  GLU  B  N    1  
ATOM    2539  C  CA   .  GLU  B  1   79  ?  -23.356   35.163  140.335  1.00  19.24  ?    87  GLU  B  CA   1  
ATOM    2540  C  C    .  GLU  B  1   79  ?  -23.306   36.484  139.580  1.00  19.65  ?    87  GLU  B  C    1  
ATOM    2541  O  O    .  GLU  B  1   79  ?  -23.470   37.555  140.221  1.00  16.93  ?    87  GLU  B  O    1  
ATOM    2542  C  CB   .  GLU  B  1   79  ?  -21.980   34.702  140.795  1.00  21.34  ?    87  GLU  B  CB   1  
ATOM    2543  C  CG   .  GLU  B  1   79  ?  -22.079   33.643  141.879  1.00  25.17  ?    87  GLU  B  CG   1  
ATOM    2544  C  CD   .  GLU  B  1   79  ?  -20.742   33.111  142.348  1.00  29.98  ?    87  GLU  B  CD   1  
ATOM    2545  O  OE1  .  GLU  B  1   79  ?  -19.714   33.586  141.835  1.00  33.15  ?    87  GLU  B  OE1  1  
ATOM    2546  O  OE2  .  GLU  B  1   79  ?  -20.740   32.179  143.175  1.00  39.98  ?    87  GLU  B  OE2  1  
ATOM    2547  N  N    .  ALA  B  1   80  ?  -23.140   36.436  138.262  1.00  17.64  ?    88  ALA  B  N    1  
ATOM    2548  C  CA   .  ALA  B  1   80  ?  -23.107   37.646  137.429  1.00  17.67  ?    88  ALA  B  CA   1  
ATOM    2549  C  C    .  ALA  B  1   80  ?  -24.457   38.348  137.558  1.00  16.80  ?    88  ALA  B  C    1  
ATOM    2550  O  O    .  ALA  B  1   80  ?  -24.519   39.569  137.756  1.00  18.00  ?    88  ALA  B  O    1  
ATOM    2551  C  CB   .  ALA  B  1   80  ?  -22.847   37.267  135.980  1.00  18.20  ?    88  ALA  B  CB   1  
ATOM    2552  N  N    .  VAL  B  1   81  ?  -25.518   37.592  137.326  1.00  18.77  ?    89  VAL  B  N    1  
ATOM    2553  C  CA   .  VAL  B  1   81  ?  -26.889   38.171  137.338  1.00  19.96  ?    89  VAL  B  CA   1  
ATOM    2554  C  C    .  VAL  B  1   81  ?  -27.201   38.654  138.776  1.00  21.15  ?    89  VAL  B  C    1  
ATOM    2555  O  O    .  VAL  B  1   81  ?  -27.806   39.746  138.915  1.00  22.55  ?    89  VAL  B  O    1  
ATOM    2556  C  CB   .  VAL  B  1   81  ?  -27.926   37.189  136.766  1.00  21.16  ?    89  VAL  B  CB   1  
ATOM    2557  C  CG1  .  VAL  B  1   81  ?  -29.365   37.649  137.026  1.00  21.41  ?    89  VAL  B  CG1  1  
ATOM    2558  C  CG2  .  VAL  B  1   81  ?  -27.678   36.998  135.277  1.00  21.03  ?    89  VAL  B  CG2  1  
ATOM    2559  N  N    .  ALA  B  1   82  ?  -26.829   37.894  139.797  1.00  21.52  ?    90  ALA  B  N    1  
ATOM    2560  C  CA   .  ALA  B  1   82  ?  -27.058   38.288  141.212  1.00  23.59  ?    90  ALA  B  CA   1  
ATOM    2561  C  C    .  ALA  B  1   82  ?  -26.330   39.605  141.494  1.00  22.82  ?    90  ALA  B  C    1  
ATOM    2562  O  O    .  ALA  B  1   82  ?  -26.900   40.491  142.179  1.00  23.26  ?    90  ALA  B  O    1  
ATOM    2563  C  CB   .  ALA  B  1   82  ?  -26.636   37.182  142.142  1.00  22.26  ?    90  ALA  B  CB   1  
ATOM    2564  N  N    .  HIS  B  1   83  ?  -25.127   39.806  140.956  1.00  20.30  ?    91  HIS  B  N    1  
ATOM    2565  C  CA   .  HIS  B  1   83  ?  -24.360   41.020  141.304  1.00  20.18  ?    91  HIS  B  CA   1  
ATOM    2566  C  C    .  HIS  B  1   83  ?  -24.952   42.229  140.584  1.00  21.96  ?    91  HIS  B  C    1  
ATOM    2567  O  O    .  HIS  B  1   83  ?  -25.153   43.309  141.221  1.00  20.92  ?    91  HIS  B  O    1  
ATOM    2568  C  CB   .  HIS  B  1   83  ?  -22.876   40.857  141.019  1.00  20.60  ?    91  HIS  B  CB   1  
ATOM    2569  C  CG   .  HIS  B  1   83  ?  -22.090   42.047  141.448  1.00  22.93  ?    91  HIS  B  CG   1  
ATOM    2570  N  ND1  .  HIS  B  1   83  ?  -21.816   42.285  142.769  1.00  23.46  ?    91  HIS  B  ND1  1  
ATOM    2571  C  CD2  .  HIS  B  1   83  ?  -21.606   43.101  140.758  1.00  22.77  ?    91  HIS  B  CD2  1  
ATOM    2572  C  CE1  .  HIS  B  1   83  ?  -21.150   43.411  142.883  1.00  25.53  ?    91  HIS  B  CE1  1  
ATOM    2573  N  NE2  .  HIS  B  1   83  ?  -21.027   43.961  141.660  1.00  25.47  ?    91  HIS  B  NE2  1  
ATOM    2574  N  N    .  PHE  B  1   84  ?  -25.148   42.132  139.277  1.00  18.34  ?    92  PHE  B  N    1  
ATOM    2575  C  CA   .  PHE  B  1   84  ?  -25.495   43.323  138.477  1.00  19.60  ?    92  PHE  B  CA   1  
ATOM    2576  C  C    .  PHE  B  1   84  ?  -26.992   43.337  138.192  1.00  19.17  ?    92  PHE  B  C    1  
ATOM    2577  O  O    .  PHE  B  1   84  ?  -27.447   44.346  137.661  1.00  18.58  ?    92  PHE  B  O    1  
ATOM    2578  C  CB   .  PHE  B  1   84  ?  -24.689   43.396  137.182  1.00  18.96  ?    92  PHE  B  CB   1  
ATOM    2579  C  CG   .  PHE  B  1   84  ?  -23.274   43.852  137.355  1.00  19.04  ?    92  PHE  B  CG   1  
ATOM    2580  C  CD1  .  PHE  B  1   84  ?  -22.995   45.068  137.980  1.00  19.54  ?    92  PHE  B  CD1  1  
ATOM    2581  C  CD2  .  PHE  B  1   84  ?  -22.224   43.073  136.892  1.00  19.41  ?    92  PHE  B  CD2  1  
ATOM    2582  C  CE1  .  PHE  B  1   84  ?  -21.686   45.497  138.122  1.00  21.18  ?    92  PHE  B  CE1  1  
ATOM    2583  C  CE2  .  PHE  B  1   84  ?  -20.923   43.533  136.994  1.00  18.96  ?    92  PHE  B  CE2  1  
ATOM    2584  C  CZ   .  PHE  B  1   84  ?  -20.655   44.716  137.640  1.00  20.38  ?    92  PHE  B  CZ   1  
ATOM    2585  N  N    .  GLY  B  1   85  ?  -27.723   42.275  138.503  1.00  22.07  ?    93  GLY  B  N    1  
ATOM    2586  C  CA   .  GLY  B  1   85  ?  -29.188   42.310  138.376  1.00  22.64  ?    93  GLY  B  CA   1  
ATOM    2587  C  C    .  GLY  B  1   85  ?  -29.652   41.779  137.034  1.00  23.49  ?    93  GLY  B  C    1  
ATOM    2588  O  O    .  GLY  B  1   85  ?  -30.758   41.251  136.999  1.00  21.49  ?    93  GLY  B  O    1  
ATOM    2589  N  N    .  GLN  B  1   86  ?  -28.788   41.798  136.010  1.00  19.96  ?    94  GLN  B  N    1  
ATOM    2590  C  CA   .  GLN  B  1   86  ?  -29.141   41.354  134.647  1.00  21.47  ?    94  GLN  B  CA   1  
ATOM    2591  C  C    .  GLN  B  1   86  ?  -27.844   41.035  133.898  1.00  19.16  ?    94  GLN  B  C    1  
ATOM    2592  O  O    .  GLN  B  1   86  ?  -26.746   41.440  134.380  1.00  18.63  ?    94  GLN  B  O    1  
ATOM    2593  C  CB   .  GLN  B  1   86  ?  -29.932   42.434  133.903  1.00  22.28  ?    94  GLN  B  CB   1  
ATOM    2594  C  CG   .  GLN  B  1   86  ?  -29.061   43.609  133.451  1.00  25.41  ?    94  GLN  B  CG   1  
ATOM    2595  C  CD   .  GLN  B  1   86  ?  -29.856   44.799  132.957  1.00  33.63  ?    94  GLN  B  CD   1  
ATOM    2596  O  OE1  .  GLN  B  1   86  ?  -30.758   45.262  133.664  1.00  33.54  ?    94  GLN  B  OE1  1  
ATOM    2597  N  NE2  .  GLN  B  1   86  ?  -29.499   45.328  131.774  1.00  31.45  ?    94  GLN  B  NE2  1  
ATOM    2598  N  N    .  LEU  B  1   87  ?  -27.996   40.369  132.750  1.00  18.24  ?    95  LEU  B  N    1  
ATOM    2599  C  CA   .  LEU  B  1   87  ?  -26.873   40.183  131.792  1.00  17.79  ?    95  LEU  B  CA   1  
ATOM    2600  C  C    .  LEU  B  1   87  ?  -27.390   40.384  130.354  1.00  17.13  ?    95  LEU  B  C    1  
ATOM    2601  O  O    .  LEU  B  1   87  ?  -28.459   39.822  130.009  1.00  17.53  ?    95  LEU  B  O    1  
ATOM    2602  C  CB   .  LEU  B  1   87  ?  -26.280   38.789  132.030  1.00  18.90  ?    95  LEU  B  CB   1  
ATOM    2603  C  CG   .  LEU  B  1   87  ?  -24.952   38.544  131.318  1.00  20.40  ?    95  LEU  B  CG   1  
ATOM    2604  C  CD1  .  LEU  B  1   87  ?  -23.892   39.550  131.758  1.00  20.58  ?    95  LEU  B  CD1  1  
ATOM    2605  C  CD2  .  LEU  B  1   87  ?  -24.466   37.132  131.542  1.00  23.11  ?    95  LEU  B  CD2  1  
ATOM    2606  N  N    .  ASP  B  1   88  ?  -26.713   41.205  129.549  1.00  16.31  ?    96  ASP  B  N    1  
ATOM    2607  C  CA   .  ASP  B  1   88  ?  -27.107   41.477  128.141  1.00  17.58  ?    96  ASP  B  CA   1  
ATOM    2608  C  C    .  ASP  B  1   88  ?  -26.122   40.841  127.142  1.00  15.55  ?    96  ASP  B  C    1  
ATOM    2609  O  O    .  ASP  B  1   88  ?  -26.510   40.580  126.010  1.00  15.30  ?    96  ASP  B  O    1  
ATOM    2610  C  CB   .  ASP  B  1   88  ?  -27.155   42.975  127.939  1.00  18.43  ?    96  ASP  B  CB   1  
ATOM    2611  C  CG   .  ASP  B  1   88  ?  -28.147   43.616  128.902  1.00  21.99  ?    96  ASP  B  CG   1  
ATOM    2612  O  OD1  .  ASP  B  1   88  ?  -29.369   43.470  128.631  1.00  22.73  ?    96  ASP  B  OD1  1  
ATOM    2613  O  OD2  .  ASP  B  1   88  ?  -27.710   44.242  129.903  1.00  20.85  ?    96  ASP  B  OD2  1  
ATOM    2614  N  N    .  ILE  B  1   89  ?  -24.857   40.680  127.536  1.00  15.29  ?    97  ILE  B  N    1  
ATOM    2615  C  CA   .  ILE  B  1   89  ?  -23.767   40.359  126.580  1.00  14.49  ?    97  ILE  B  CA   1  
ATOM    2616  C  C    .  ILE  B  1   89  ?  -22.944   39.255  127.220  1.00  14.90  ?    97  ILE  B  C    1  
ATOM    2617  O  O    .  ILE  B  1   89  ?  -22.549   39.416  128.409  1.00  14.66  ?    97  ILE  B  O    1  
ATOM    2618  C  CB   .  ILE  B  1   89  ?  -22.940   41.628  126.262  1.00  14.69  ?    97  ILE  B  CB   1  
ATOM    2619  C  CG1  .  ILE  B  1   89  ?  -23.768   42.708  125.560  1.00  14.26  ?    97  ILE  B  CG1  1  
ATOM    2620  C  CG2  .  ILE  B  1   89  ?  -21.681   41.241  125.470  1.00  14.27  ?    97  ILE  B  CG2  1  
ATOM    2621  C  CD1  .  ILE  B  1   89  ?  -23.169   44.098  125.661  1.00  15.72  ?    97  ILE  B  CD1  1  
ATOM    2622  N  N    .  ALA  B  1   90  ?  -22.702   38.153  126.514  1.00  14.06  ?    98  ALA  B  N    1  
ATOM    2623  C  CA   .  ALA  B  1   90  ?  -21.774   37.100  127.005  1.00  14.54  ?    98  ALA  B  CA   1  
ATOM    2624  C  C    .  ALA  B  1   90  ?  -20.746   36.817  125.909  1.00  14.79  ?    98  ALA  B  C    1  
ATOM    2625  O  O    .  ALA  B  1   90  ?  -21.154   36.499  124.812  1.00  13.09  ?    98  ALA  B  O    1  
ATOM    2626  C  CB   .  ALA  B  1   90  ?  -22.514   35.851  127.351  1.00  14.73  ?    98  ALA  B  CB   1  
ATOM    2627  N  N    .  VAL  B  1   91  ?  -19.470   36.983  126.229  1.00  12.65  ?    99  VAL  B  N    1  
ATOM    2628  C  CA   .  VAL  B  1   91  ?  -18.340   36.731  125.306  1.00  13.47  ?    99  VAL  B  CA   1  
ATOM    2629  C  C    .  VAL  B  1   91  ?  -17.588   35.516  125.826  1.00  12.92  ?    99  VAL  B  C    1  
ATOM    2630  O  O    .  VAL  B  1   91  ?  -16.959   35.605  126.925  1.00  12.80  ?    99  VAL  B  O    1  
ATOM    2631  C  CB   .  VAL  B  1   91  ?  -17.404   37.943  125.179  1.00  13.57  ?    99  VAL  B  CB   1  
ATOM    2632  C  CG1  .  VAL  B  1   91  ?  -16.288   37.590  124.196  1.00  14.46  ?    99  VAL  B  CG1  1  
ATOM    2633  C  CG2  .  VAL  B  1   91  ?  -18.160   39.209  124.760  1.00  14.64  ?    99  VAL  B  CG2  1  
ATOM    2634  N  N    .  SER  B  1   92  ?  -17.643   34.425  125.067  1.00  12.91  ?   100  SER  B  N    1  
ATOM    2635  C  CA   .  SER  B  1   92  ?  -16.902   33.182  125.328  1.00  13.03  ?   100  SER  B  CA   1  
ATOM    2636  C  C    .  SER  B  1   92  ?  -15.557   33.341  124.639  1.00  12.97  ?   100  SER  B  C    1  
ATOM    2637  O  O    .  SER  B  1   92  ?  -15.516   33.327  123.392  1.00  12.50  ?   100  SER  B  O    1  
ATOM    2638  C  CB   .  SER  B  1   92  ?  -17.651   31.972  124.827  1.00  13.91  ?   100  SER  B  CB   1  
ATOM    2639  O  OG   .  SER  B  1   92  ?  -16.910   30.761  124.900  1.00  16.15  ?   100  SER  B  OG   1  
ATOM    2640  N  N    .  ASN  B  1   93  ?  -14.509   33.544  125.428  1.00  12.56  ?   101  ASN  B  N    1  
ATOM    2641  C  CA   .  ASN  B  1   93  ?  -13.151   33.865  124.943  1.00  12.02  ?   101  ASN  B  CA   1  
ATOM    2642  C  C    .  ASN  B  1   93  ?  -12.106   32.825  125.392  1.00  12.77  ?   101  ASN  B  C    1  
ATOM    2643  O  O    .  ASN  B  1   93  ?  -11.137   32.651  124.646  1.00  13.20  ?   101  ASN  B  O    1  
ATOM    2644  C  CB   .  ASN  B  1   93  ?  -12.761   35.273  125.392  1.00  12.58  ?   101  ASN  B  CB   1  
ATOM    2645  C  CG   .  ASN  B  1   93  ?  -11.273   35.511  125.339  1.00  11.60  ?   101  ASN  B  CG   1  
ATOM    2646  O  OD1  .  ASN  B  1   93  ?  -10.708   35.887  124.285  1.00  11.38  ?   101  ASN  B  OD1  1  
ATOM    2647  N  ND2  .  ASN  B  1   93  ?  -10.648   35.358  126.503  1.00  11.11  ?   101  ASN  B  ND2  1  
ATOM    2648  N  N    .  SER  B  1   94  ?  -12.231   32.217  126.569  1.00  12.12  ?   102  SER  B  N    1  
ATOM    2649  C  CA   .  SER  B  1   94  ?  -11.167   31.361  127.149  1.00  13.47  ?   102  SER  B  CA   1  
ATOM    2650  C  C    .  SER  B  1   94  ?  -10.760   30.299  126.122  1.00  14.25  ?   102  SER  B  C    1  
ATOM    2651  O  O    .  SER  B  1   94  ?  -11.634   29.694  125.508  1.00  12.65  ?   102  SER  B  O    1  
ATOM    2652  C  CB   .  SER  B  1   94  ?  -11.654   30.708  128.422  1.00  14.27  ?   102  SER  B  CB   1  
ATOM    2653  O  OG   .  SER  B  1   94  ?  -12.056   31.717  129.327  1.00  14.08  ?   102  SER  B  OG   1  
ATOM    2654  N  N    .  GLY  B  1   95  ?   -9.475   30.048  125.990  1.00  13.68  ?   103  GLY  B  N    1  
ATOM    2655  C  CA   .  GLY  B  1   95  ?   -8.996   28.968  125.130  1.00  12.67  ?   103  GLY  B  CA   1  
ATOM    2656  C  C    .  GLY  B  1   95  ?   -7.553   28.646  125.405  1.00  12.11  ?   103  GLY  B  C    1  
ATOM    2657  O  O    .  GLY  B  1   95  ?   -6.843   29.458  126.001  1.00  12.81  ?   103  GLY  B  O    1  
ATOM    2658  N  N    .  VAL  B  1   96  ?   -7.163   27.474  124.938  1.00  11.59  ?   104  VAL  B  N    1  
ATOM    2659  C  CA   .  VAL  B  1   96  ?   -5.770   26.978  124.936  1.00  12.03  ?   104  VAL  B  CA   1  
ATOM    2660  C  C    .  VAL  B  1   96  ?   -5.369   26.551  123.520  1.00  12.14  ?   104  VAL  B  C    1  
ATOM    2661  O  O    .  VAL  B  1   96  ?   -6.239   26.102  122.715  1.00  11.52  ?   104  VAL  B  O    1  
ATOM    2662  C  CB   .  VAL  B  1   96  ?   -5.582   25.814  125.917  1.00  12.24  ?   104  VAL  B  CB   1  
ATOM    2663  C  CG1  .  VAL  B  1   96  ?   -5.700   26.279  127.356  1.00  13.50  ?   104  VAL  B  CG1  1  
ATOM    2664  C  CG2  .  VAL  B  1   96  ?   -6.529   24.670  125.599  1.00  12.42  ?   104  VAL  B  CG2  1  
ATOM    2665  N  N    .  VAL  B  1   97  ?   -4.082   26.728  123.228  1.00  12.42  ?   105  VAL  B  N    1  
ATOM    2666  C  CA   .  VAL  B  1   97  ?   -3.484   26.317  121.925  1.00  12.77  ?   105  VAL  B  CA   1  
ATOM    2667  C  C    .  VAL  B  1   97  ?   -2.782   24.978  122.097  1.00  13.15  ?   105  VAL  B  C    1  
ATOM    2668  O  O    .  VAL  B  1   97  ?   -2.463   24.590  123.236  1.00  13.29  ?   105  VAL  B  O    1  
ATOM    2669  C  CB   .  VAL  B  1   97  ?   -2.556   27.409  121.368  1.00  13.77  ?   105  VAL  B  CB   1  
ATOM    2670  C  CG1  .  VAL  B  1   97  ?   -1.253   27.480  122.121  1.00  14.91  ?   105  VAL  B  CG1  1  
ATOM    2671  C  CG2  .  VAL  B  1   97  ?   -2.317   27.244  119.858  1.00  14.34  ?   105  VAL  B  CG2  1  
ATOM    2672  N  N    .  SER  B  1   98  ?   -2.568   24.266  121.002  1.00  12.99  ?   106  SER  B  N    1  
ATOM    2673  C  CA   .  SER  B  1   98  ?   -1.910   22.936  121.001  1.00  14.47  ?   106  SER  B  CA   1  
ATOM    2674  C  C    .  SER  B  1   98  ?   -1.291   22.746  119.631  1.00  15.14  ?   106  SER  B  C    1  
ATOM    2675  O  O    .  SER  B  1   98  ?   -1.856   23.287  118.661  1.00  14.88  ?   106  SER  B  O    1  
ATOM    2676  C  CB   .  SER  B  1   98  ?   -2.866   21.828  121.305  1.00  15.25  ?   106  SER  B  CB   1  
ATOM    2677  O  OG   .  SER  B  1   98  ?   -2.224   20.547  121.259  1.00  15.97  ?   106  SER  B  OG   1  
ATOM    2678  N  N    .  PHE  B  1   99  ?   -0.137   22.111  119.595  1.00  13.78  ?   107  PHE  B  N    1  
ATOM    2679  C  CA   .  PHE  B  1   99  ?    0.586   21.720  118.362  1.00  15.74  ?   107  PHE  B  CA   1  
ATOM    2680  C  C    .  PHE  B  1   99  ?    1.095   20.304  118.517  1.00  15.63  ?   107  PHE  B  C    1  
ATOM    2681  O  O    .  PHE  B  1   99  ?    1.541   19.917  119.591  1.00  14.92  ?   107  PHE  B  O    1  
ATOM    2682  C  CB   .  PHE  B  1   99  ?    1.784   22.614  118.052  1.00  17.91  ?   107  PHE  B  CB   1  
ATOM    2683  C  CG   .  PHE  B  1   99  ?    1.390   23.790  117.199  1.00  20.46  ?   107  PHE  B  CG   1  
ATOM    2684  C  CD1  .  PHE  B  1   99  ?    1.361   23.699  115.816  1.00  21.89  ?   107  PHE  B  CD1  1  
ATOM    2685  C  CD2  .  PHE  B  1   99  ?    0.979   24.976  117.811  1.00  22.40  ?   107  PHE  B  CD2  1  
ATOM    2686  C  CE1  .  PHE  B  1   99  ?    0.965   24.788  115.048  1.00  23.20  ?   107  PHE  B  CE1  1  
ATOM    2687  C  CE2  .  PHE  B  1   99  ?    0.603   26.066  117.038  1.00  22.37  ?   107  PHE  B  CE2  1  
ATOM    2688  C  CZ   .  PHE  B  1   99  ?    0.564   25.958  115.662  1.00  22.28  ?   107  PHE  B  CZ   1  
ATOM    2689  N  N    .  GLY  B  1  100  ?    0.999   19.550  117.436  1.00  16.67  ?   108  GLY  B  N    1  
ATOM    2690  C  CA   .  GLY  B  1  100  ?    1.528   18.187  117.350  1.00  14.97  ?   108  GLY  B  CA   1  
ATOM    2691  C  C    .  GLY  B  1  100  ?    0.971   17.497  116.124  1.00  15.25  ?   108  GLY  B  C    1  
ATOM    2692  O  O    .  GLY  B  1  100  ?   -0.206   17.716  115.785  1.00  14.85  ?   108  GLY  B  O    1  
ATOM    2693  N  N    .  HIS  B  1  101  ?    1.776   16.633  115.531  1.00  14.79  ?   109  HIS  B  N    1  
ATOM    2694  C  CA   .  HIS  B  1  101  ?    1.403   15.785  114.387  1.00  14.44  ?   109  HIS  B  CA   1  
ATOM    2695  C  C    .  HIS  B  1  101  ?    0.274   14.899  114.868  1.00  14.69  ?   109  HIS  B  C    1  
ATOM    2696  O  O    .  HIS  B  1  101  ?    0.414   14.387  115.995  1.00  14.47  ?   109  HIS  B  O    1  
ATOM    2697  C  CB   .  HIS  B  1  101  ?    2.607   14.956  113.959  1.00  15.09  ?   109  HIS  B  CB   1  
ATOM    2698  C  CG   .  HIS  B  1  101  ?    2.466   14.258  112.651  1.00  14.49  ?   109  HIS  B  CG   1  
ATOM    2699  N  ND1  .  HIS  B  1  101  ?    1.623   13.164  112.458  1.00  14.79  ?   109  HIS  B  ND1  1  
ATOM    2700  C  CD2  .  HIS  B  1  101  ?    3.129   14.451  111.489  1.00  14.20  ?   109  HIS  B  CD2  1  
ATOM    2701  C  CE1  .  HIS  B  1  101  ?    1.727   12.775  111.212  1.00  14.92  ?   109  HIS  B  CE1  1  
ATOM    2702  N  NE2  .  HIS  B  1  101  ?    2.682   13.521  110.605  1.00  13.93  ?   109  HIS  B  NE2  1  
ATOM    2703  N  N    .  LEU  B  1  102  ?   -0.728   14.670  114.022  1.00  14.19  ?   110  LEU  B  N    1  
ATOM    2704  C  CA   .  LEU  B  1  102  ?   -1.772   13.667  114.282  1.00  14.87  ?   110  LEU  B  CA   1  
ATOM    2705  C  C    .  LEU  B  1  102  ?   -1.164   12.451  115.022  1.00  14.92  ?   110  LEU  B  C    1  
ATOM    2706  O  O    .  LEU  B  1  102  ?   -1.749   12.016  116.033  1.00  14.95  ?   110  LEU  B  O    1  
ATOM    2707  C  CB   .  LEU  B  1  102  ?   -2.332   13.200  112.942  1.00  14.55  ?   110  LEU  B  CB   1  
ATOM    2708  C  CG   .  LEU  B  1  102  ?   -3.384   12.095  113.031  1.00  14.33  ?   110  LEU  B  CG   1  
ATOM    2709  C  CD1  .  LEU  B  1  102  ?   -4.473   12.445  114.038  1.00  15.85  ?   110  LEU  B  CD1  1  
ATOM    2710  C  CD2  .  LEU  B  1  102  ?   -3.943   11.815  111.650  1.00  14.53  ?   110  LEU  B  CD2  1  
ATOM    2711  N  N    .  LYS  B  1  103  ?   -0.050   11.880  114.542  1.00  15.24  ?   111  LYS  B  N    1  
ATOM    2712  C  CA   .  LYS  B  1  103  ?    0.406   10.559  115.083  1.00  15.93  ?   111  LYS  B  CA   1  
ATOM    2713  C  C    .  LYS  B  1  103  ?    0.767   10.639  116.577  1.00  16.94  ?   111  LYS  B  C    1  
ATOM    2714  O  O    .  LYS  B  1  103  ?    0.802    9.574  117.244  1.00  18.44  ?   111  LYS  B  O    1  
ATOM    2715  C  CB   .  LYS  B  1  103  ?    1.639   10.084  114.325  1.00  17.69  ?   111  LYS  B  CB   1  
ATOM    2716  C  CG   .  LYS  B  1  103  ?    2.914   10.842  114.630  1.00  20.01  ?   111  LYS  B  CG   1  
ATOM    2717  C  CD   .  LYS  B  1  103  ?    4.076   10.550  113.692  1.00  24.31  ?   111  LYS  B  CD   1  
ATOM    2718  C  CE   .  LYS  B  1  103  ?    5.200   11.545  113.920  1.00  29.04  ?   111  LYS  B  CE   1  
ATOM    2719  N  NZ   .  LYS  B  1  103  ?    6.425   11.147  113.210  1.00  33.83  ?   111  LYS  B  NZ   1  
ATOM    2720  N  N    .  ASP  B  1  104  ?    1.038   11.835  117.094  1.00  15.68  ?   112  ASP  B  N    1  
ATOM    2721  C  CA   .  ASP  B  1  104  ?    1.598   12.062  118.448  1.00  17.66  ?   112  ASP  B  CA   1  
ATOM    2722  C  C    .  ASP  B  1  104  ?    0.486   12.564  119.371  1.00  17.36  ?   112  ASP  B  C    1  
ATOM    2723  O  O    .  ASP  B  1  104  ?    0.729   12.733  120.593  1.00  17.18  ?   112  ASP  B  O    1  
ATOM    2724  C  CB   .  ASP  B  1  104  ?    2.734   13.071  118.389  1.00  17.82  ?   112  ASP  B  CB   1  
ATOM    2725  C  CG   .  ASP  B  1  104  ?    3.959   12.544  117.664  1.00  19.81  ?   112  ASP  B  CG   1  
ATOM    2726  O  OD1  .  ASP  B  1  104  ?    4.238   11.346  117.812  1.00  18.87  ?   112  ASP  B  OD1  1  
ATOM    2727  O  OD2  .  ASP  B  1  104  ?    4.560   13.332  116.904  1.00  22.80  ?   112  ASP  B  OD2  1  
ATOM    2728  N  N    .  VAL  B  1  105  ?   -0.722   12.789  118.850  1.00  15.78  ?   113  VAL  B  N    1  
ATOM    2729  C  CA   .  VAL  B  1  105  ?   -1.790   13.374  119.717  1.00  15.98  ?   113  VAL  B  CA   1  
ATOM    2730  C  C    .  VAL  B  1  105  ?   -2.343   12.282  120.642  1.00  16.11  ?   113  VAL  B  C    1  
ATOM    2731  O  O    .  VAL  B  1  105  ?   -2.758   11.229  120.167  1.00  16.27  ?   113  VAL  B  O    1  
ATOM    2732  C  CB   .  VAL  B  1  105  ?   -2.897   14.087  118.916  1.00  15.90  ?   113  VAL  B  CB   1  
ATOM    2733  C  CG1  .  VAL  B  1  105  ?   -3.986   14.605  119.831  1.00  16.64  ?   113  VAL  B  CG1  1  
ATOM    2734  C  CG2  .  VAL  B  1  105  ?   -2.331   15.250  118.106  1.00  17.02  ?   113  VAL  B  CG2  1  
ATOM    2735  N  N    .  THR  B  1  106  ?   -2.329   12.546  121.943  1.00  17.11  ?   114  THR  B  N    1  
ATOM    2736  C  CA   .  THR  B  1  106  ?   -2.805   11.610  122.985  1.00  17.10  ?   114  THR  B  CA   1  
ATOM    2737  C  C    .  THR  B  1  106  ?   -4.262   11.897  123.313  1.00  17.03  ?   114  THR  B  C    1  
ATOM    2738  O  O    .  THR  B  1  106  ?   -4.766   13.067  123.082  1.00  14.99  ?   114  THR  B  O    1  
ATOM    2739  C  CB   .  THR  B  1  106  ?   -1.939   11.712  124.254  1.00  15.22  ?   114  THR  B  CB   1  
ATOM    2740  O  OG1  .  THR  B  1  106  ?   -2.085   13.031  124.803  1.00  14.05  ?   114  THR  B  OG1  1  
ATOM    2741  C  CG2  .  THR  B  1  106  ?   -0.475   11.437  123.993  1.00  16.99  ?   114  THR  B  CG2  1  
ATOM    2742  N  N    .  GLU  B  1  107  ?   -4.913   10.934  123.947  1.00  17.26  ?   115  GLU  B  N    1  
ATOM    2743  C  CA   .  GLU  B  1  107  ?   -6.277   11.176  124.512  1.00  17.40  ?   115  GLU  B  CA   1  
ATOM    2744  C  C    .  GLU  B  1  107  ?   -6.227   12.351  125.488  1.00  17.36  ?   115  GLU  B  C    1  
ATOM    2745  O  O    .  GLU  B  1  107  ?   -7.144   13.212  125.447  1.00  15.82  ?   115  GLU  B  O    1  
ATOM    2746  C  CB   .  GLU  B  1  107  ?   -6.786    9.950  125.262  1.00  19.05  ?   115  GLU  B  CB   1  
ATOM    2747  C  CG   .  GLU  B  1  107  ?   -7.114    8.765  124.401  1.00  20.78  ?   115  GLU  B  CG   1  
ATOM    2748  C  CD   .  GLU  B  1  107  ?   -7.760    7.613  125.171  1.00  22.33  ?   115  GLU  B  CD   1  
ATOM    2749  O  OE1  .  GLU  B  1  107  ?   -8.912    7.772  125.658  1.00  22.21  ?   115  GLU  B  OE1  1  
ATOM    2750  O  OE2  .  GLU  B  1  107  ?   -7.108    6.572  125.280  1.00  26.29  ?   115  GLU  B  OE2  1  
ATOM    2751  N  N    .  GLU  B  1  108  ?   -5.199   12.400  126.351  1.00  16.14  ?   116  GLU  B  N    1  
ATOM    2752  C  CA   .  GLU  B  1  108  ?   -5.067   13.460  127.371  1.00  19.06  ?   116  GLU  B  CA   1  
ATOM    2753  C  C    .  GLU  B  1  108  ?   -5.054   14.817  126.673  1.00  16.73  ?   116  GLU  B  C    1  
ATOM    2754  O  O    .  GLU  B  1  108  ?   -5.709   15.753  127.164  1.00  14.13  ?   116  GLU  B  O    1  
ATOM    2755  C  CB   .  GLU  B  1  108  ?   -3.795   13.332  128.202  1.00  22.57  ?   116  GLU  B  CB   1  
ATOM    2756  C  CG   .  GLU  B  1  108  ?   -3.672   14.400  129.275  1.00  30.83  ?   116  GLU  B  CG   1  
ATOM    2757  C  CD   .  GLU  B  1  108  ?   -2.524   14.185  130.258  1.00  37.15  ?   116  GLU  B  CD   1  
ATOM    2758  O  OE1  .  GLU  B  1  108  ?   -2.241   15.111  131.029  1.00  41.79  ?   116  GLU  B  OE1  1  
ATOM    2759  O  OE2  .  GLU  B  1  108  ?   -1.908   13.091  130.237  1.00  43.93  ?   116  GLU  B  OE2  1  
ATOM    2760  N  N    .  GLU  B  1  109  ?   -4.341   14.919  125.561  1.00  15.55  ?   117  GLU  B  N    1  
ATOM    2761  C  CA   .  GLU  B  1  109  ?   -4.148   16.237  124.916  1.00  16.28  ?   117  GLU  B  CA   1  
ATOM    2762  C  C    .  GLU  B  1  109  ?   -5.443   16.637  124.199  1.00  14.82  ?   117  GLU  B  C    1  
ATOM    2763  O  O    .  GLU  B  1  109  ?   -5.864   17.776  124.313  1.00  14.21  ?   117  GLU  B  O    1  
ATOM    2764  C  CB   .  GLU  B  1  109  ?   -2.909   16.225  124.022  1.00  17.55  ?   117  GLU  B  CB   1  
ATOM    2765  C  CG   .  GLU  B  1  109  ?   -2.616   17.594  123.427  1.00  17.74  ?   117  GLU  B  CG   1  
ATOM    2766  C  CD   .  GLU  B  1  109  ?   -2.267   18.757  124.325  1.00  19.48  ?   117  GLU  B  CD   1  
ATOM    2767  O  OE1  .  GLU  B  1  109  ?   -2.163   18.600  125.592  1.00  18.15  ?   117  GLU  B  OE1  1  
ATOM    2768  O  OE2  .  GLU  B  1  109  ?   -2.042   19.852  123.748  1.00  18.15  ?   117  GLU  B  OE2  1  
ATOM    2769  N  N    .  PHE  B  1  110  ?   -6.085   15.700  123.515  1.00  14.51  ?   118  PHE  B  N    1  
ATOM    2770  C  CA   .  PHE  B  1  110  ?   -7.395   15.931  122.856  1.00  14.21  ?   118  PHE  B  CA   1  
ATOM    2771  C  C    .  PHE  B  1  110  ?   -8.371   16.500  123.893  1.00  14.74  ?   118  PHE  B  C    1  
ATOM    2772  O  O    .  PHE  B  1  110  ?   -9.015   17.538  123.675  1.00  12.14  ?   118  PHE  B  O    1  
ATOM    2773  C  CB   .  PHE  B  1  110  ?   -7.897   14.646  122.200  1.00  15.01  ?   118  PHE  B  CB   1  
ATOM    2774  C  CG   .  PHE  B  1  110  ?   -9.181   14.850  121.441  1.00  14.36  ?   118  PHE  B  CG   1  
ATOM    2775  C  CD1  .  PHE  B  1  110  ?  -10.355   15.076  122.122  1.00  13.56  ?   118  PHE  B  CD1  1  
ATOM    2776  C  CD2  .  PHE  B  1  110  ?   -9.182   14.892  120.057  1.00  13.95  ?   118  PHE  B  CD2  1  
ATOM    2777  C  CE1  .  PHE  B  1  110  ?  -11.543   15.330  121.455  1.00  14.55  ?   118  PHE  B  CE1  1  
ATOM    2778  C  CE2  .  PHE  B  1  110  ?  -10.378   15.094  119.395  1.00  14.49  ?   118  PHE  B  CE2  1  
ATOM    2779  C  CZ   .  PHE  B  1  110  ?  -11.545   15.342  120.097  1.00  14.54  ?   118  PHE  B  CZ   1  
ATOM    2780  N  N    .  ASP  B  1  111  ?   -8.451   15.838  125.036  1.00  13.88  ?   119  ASP  B  N    1  
ATOM    2781  C  CA   .  ASP  B  1  111  ?   -9.389   16.193  126.124  1.00  16.26  ?   119  ASP  B  CA   1  
ATOM    2782  C  C    .  ASP  B  1  111  ?   -9.048   17.563  126.714  1.00  14.01  ?   119  ASP  B  C    1  
ATOM    2783  O  O    .  ASP  B  1  111  ?   -9.985   18.356  126.936  1.00  14.20  ?   119  ASP  B  O    1  
ATOM    2784  C  CB   .  ASP  B  1  111  ?   -9.465   15.034  127.129  1.00  16.50  ?   119  ASP  B  CB   1  
ATOM    2785  C  CG   .  ASP  B  1  111  ?  -10.179   13.828  126.545  1.00  18.52  ?   119  ASP  B  CG   1  
ATOM    2786  O  OD1  .  ASP  B  1  111  ?  -10.910   13.997  125.523  1.00  18.14  ?   119  ASP  B  OD1  1  
ATOM    2787  O  OD2  .  ASP  B  1  111  ?  -10.020   12.712  127.108  1.00  18.71  ?   119  ASP  B  OD2  1  
ATOM    2788  N  N    .  ARG  B  1  112  ?   -7.779   17.879  126.883  1.00  14.38  ?   120  ARG  B  N    1  
ATOM    2789  C  CA   .  ARG  B  1  112  ?   -7.355   19.179  127.447  1.00  13.79  ?   120  ARG  B  CA   1  
ATOM    2790  C  C    .  ARG  B  1  112  ?   -7.882   20.316  126.570  1.00  12.24  ?   120  ARG  B  C    1  
ATOM    2791  O  O    .  ARG  B  1  112  ?   -8.341   21.311  127.101  1.00  11.72  ?   120  ARG  B  O    1  
ATOM    2792  C  CB   .  ARG  B  1  112  ?   -5.829   19.238  127.514  1.00  14.46  ?   120  ARG  B  CB   1  
ATOM    2793  C  CG   .  ARG  B  1  112  ?   -5.304   20.454  128.250  1.00  15.16  ?   120  ARG  B  CG   1  
ATOM    2794  C  CD   .  ARG  B  1  112  ?   -3.793   20.562  128.230  1.00  16.21  ?   120  ARG  B  CD   1  
ATOM    2795  N  NE   .  ARG  B  1  112  ?   -3.222   20.881  126.920  1.00  15.43  ?   120  ARG  B  NE   1  
ATOM    2796  C  CZ   .  ARG  B  1  112  ?   -3.037   22.114  126.450  1.00  16.81  ?   120  ARG  B  CZ   1  
ATOM    2797  N  NH1  .  ARG  B  1  112  ?   -3.423   23.168  127.153  1.00  16.78  ?   120  ARG  B  NH1  1  
ATOM    2798  N  NH2  .  ARG  B  1  112  ?   -2.520   22.287  125.245  1.00  17.75  ?   120  ARG  B  NH2  1  
ATOM    2799  N  N    .  VAL  B  1  113  ?   -7.709   20.181  125.260  1.00  11.96  ?   121  VAL  B  N    1  
ATOM    2800  C  CA   .  VAL  B  1  113  ?   -8.085   21.244  124.290  1.00  12.41  ?   121  VAL  B  CA   1  
ATOM    2801  C  C    .  VAL  B  1  113  ?   -9.614   21.304  124.153  1.00  11.72  ?   121  VAL  B  C    1  
ATOM    2802  O  O    .  VAL  B  1  113  ?  -10.161   22.410  124.266  1.00  12.30  ?   121  VAL  B  O    1  
ATOM    2803  C  CB   .  VAL  B  1  113  ?   -7.378   20.977  122.955  1.00  13.81  ?   121  VAL  B  CB   1  
ATOM    2804  C  CG1  .  VAL  B  1  113  ?   -7.869   21.929  121.857  1.00  13.50  ?   121  VAL  B  CG1  1  
ATOM    2805  C  CG2  .  VAL  B  1  113  ?   -5.868   21.036  123.110  1.00  14.14  ?   121  VAL  B  CG2  1  
ATOM    2806  N  N    .  PHE  B  1  114  ?  -10.269   20.185  123.833  1.00  12.84  ?   122  PHE  B  N    1  
ATOM    2807  C  CA   .  PHE  B  1  114  ?  -11.718   20.186  123.498  1.00  12.76  ?   122  PHE  B  CA   1  
ATOM    2808  C  C    .  PHE  B  1  114  ?  -12.559   20.553  124.733  1.00  13.37  ?   122  PHE  B  C    1  
ATOM    2809  O  O    .  PHE  B  1  114  ?  -13.567   21.277  124.570  1.00  13.86  ?   122  PHE  B  O    1  
ATOM    2810  C  CB   .  PHE  B  1  114  ?  -12.198   18.864  122.896  1.00  13.27  ?   122  PHE  B  CB   1  
ATOM    2811  C  CG   .  PHE  B  1  114  ?  -12.210   18.901  121.393  1.00  14.63  ?   122  PHE  B  CG   1  
ATOM    2812  C  CD1  .  PHE  B  1  114  ?  -11.013   18.947  120.690  1.00  15.53  ?   122  PHE  B  CD1  1  
ATOM    2813  C  CD2  .  PHE  B  1  114  ?  -13.408   18.950  120.693  1.00  16.48  ?   122  PHE  B  CD2  1  
ATOM    2814  C  CE1  .  PHE  B  1  114  ?  -11.015   19.037  119.300  1.00  16.13  ?   122  PHE  B  CE1  1  
ATOM    2815  C  CE2  .  PHE  B  1  114  ?  -13.401   19.051  119.309  1.00  16.55  ?   122  PHE  B  CE2  1  
ATOM    2816  C  CZ   .  PHE  B  1  114  ?  -12.204   19.100  118.621  1.00  16.06  ?   122  PHE  B  CZ   1  
ATOM    2817  N  N    .  SER  B  1  115  ?  -12.132   20.158  125.941  1.00  13.92  ?   123  SER  B  N    1  
ATOM    2818  C  CA   .  SER  B  1  115  ?  -12.856   20.441  127.213  1.00  14.10  ?   123  SER  B  CA   1  
ATOM    2819  C  C    .  SER  B  1  115  ?  -13.053   21.941  127.407  1.00  13.63  ?   123  SER  B  C    1  
ATOM    2820  O  O    .  SER  B  1  115  ?  -14.138   22.328  127.873  1.00  13.67  ?   123  SER  B  O    1  
ATOM    2821  C  CB   .  SER  B  1  115  ?  -12.165   19.809  128.430  1.00  14.18  ?   123  SER  B  CB   1  
ATOM    2822  O  OG   .  SER  B  1  115  ?  -10.840   20.256  128.575  1.00  13.56  ?   123  SER  B  OG   1  
ATOM    2823  N  N    .  LEU  B  1  116  ?  -12.060   22.758  127.050  1.00  14.61  ?   124  LEU  B  N    1  
ATOM    2824  C  CA   .  LEU  B  1  116  ?  -12.127   24.231  127.204  1.00  13.54  ?   124  LEU  B  CA   1  
ATOM    2825  C  C    .  LEU  B  1  116  ?  -12.630   24.838  125.901  1.00  13.32  ?   124  LEU  B  C    1  
ATOM    2826  O  O    .  LEU  B  1  116  ?  -13.583   25.662  125.965  1.00  13.33  ?   124  LEU  B  O    1  
ATOM    2827  C  CB   .  LEU  B  1  116  ?  -10.758   24.812  127.579  1.00  13.25  ?   124  LEU  B  CB   1  
ATOM    2828  C  CG   .  LEU  B  1  116  ?  -10.757   26.327  127.798  1.00  13.44  ?   124  LEU  B  CG   1  
ATOM    2829  C  CD1  .  LEU  B  1  116  ?  -11.627   26.657  129.002  1.00  14.73  ?   124  LEU  B  CD1  1  
ATOM    2830  C  CD2  .  LEU  B  1  116  ?   -9.355   26.868  127.969  1.00  13.39  ?   124  LEU  B  CD2  1  
ATOM    2831  N  N    .  ASN  B  1  117  ?  -11.960   24.536  124.786  1.00  12.88  ?   125  ASN  B  N    1  
ATOM    2832  C  CA   .  ASN  B  1  117  ?  -12.135   25.310  123.535  1.00  12.27  ?   125  ASN  B  CA   1  
ATOM    2833  C  C    .  ASN  B  1  117  ?  -13.527   25.061  122.949  1.00  11.13  ?   125  ASN  B  C    1  
ATOM    2834  O  O    .  ASN  B  1  117  ?  -14.006   25.900  122.167  1.00  12.07  ?   125  ASN  B  O    1  
ATOM    2835  C  CB   .  ASN  B  1  117  ?  -11.079   25.003  122.479  1.00  11.68  ?   125  ASN  B  CB   1  
ATOM    2836  C  CG   .  ASN  B  1  117  ?   -9.716   25.550  122.805  1.00  12.48  ?   125  ASN  B  CG   1  
ATOM    2837  O  OD1  .  ASN  B  1  117  ?   -9.523   26.135  123.866  1.00  14.86  ?   125  ASN  B  OD1  1  
ATOM    2838  N  ND2  .  ASN  B  1  117  ?   -8.768   25.335  121.895  1.00  11.58  ?   125  ASN  B  ND2  1  
ATOM    2839  N  N    .  THR  B  1  118  ?  -14.096   23.905  123.184  1.00  10.82  ?   126  THR  B  N    1  
ATOM    2840  C  CA   .  THR  B  1  118  ?  -15.267   23.428  122.419  1.00  11.51  ?   126  THR  B  CA   1  
ATOM    2841  C  C    .  THR  B  1  118  ?  -16.429   23.123  123.359  1.00  12.82  ?   126  THR  B  C    1  
ATOM    2842  O  O    .  THR  B  1  118  ?  -17.430   23.835  123.265  1.00  12.28  ?   126  THR  B  O    1  
ATOM    2843  C  CB   .  THR  B  1  118  ?  -14.929   22.231  121.543  1.00  11.75  ?   126  THR  B  CB   1  
ATOM    2844  O  OG1  .  THR  B  1  118  ?  -13.792   22.541  120.741  1.00  12.65  ?   126  THR  B  OG1  1  
ATOM    2845  C  CG2  .  THR  B  1  118  ?  -16.095   21.851  120.660  1.00  12.67  ?   126  THR  B  CG2  1  
ATOM    2846  N  N    .  ARG  B  1  119  ?  -16.279   22.130  124.230  1.00  13.81  ?   127  ARG  B  N    1  
ATOM    2847  C  CA   .  ARG  B  1  119  ?  -17.288   21.798  125.271  1.00  13.66  ?   127  ARG  B  CA   1  
ATOM    2848  C  C    .  ARG  B  1  119  ?  -17.535   22.995  126.205  1.00  13.31  ?   127  ARG  B  C    1  
ATOM    2849  O  O    .  ARG  B  1  119  ?  -18.707   23.359  126.443  1.00  13.57  ?   127  ARG  B  O    1  
ATOM    2850  C  CB   .  ARG  B  1  119  ?  -16.756   20.614  126.084  1.00  13.82  ?   127  ARG  B  CB   1  
ATOM    2851  C  CG   .  ARG  B  1  119  ?  -17.849   19.896  126.878  1.00  13.69  ?   127  ARG  B  CG   1  
ATOM    2852  C  CD   .  ARG  B  1  119  ?  -17.191   18.650  127.461  1.00  14.94  ?   127  ARG  B  CD   1  
ATOM    2853  N  NE   .  ARG  B  1  119  ?  -18.128   17.859  128.226  1.00  16.01  ?   127  ARG  B  NE   1  
ATOM    2854  C  CZ   .  ARG  B  1  119  ?  -18.467   18.093  129.488  1.00  17.75  ?   127  ARG  B  CZ   1  
ATOM    2855  N  NH1  .  ARG  B  1  119  ?  -18.005   19.149  130.124  1.00  16.93  ?   127  ARG  B  NH1  1  
ATOM    2856  N  NH2  .  ARG  B  1  119  ?  -19.309   17.271  130.108  1.00  17.44  ?   127  ARG  B  NH2  1  
ATOM    2857  N  N    .  GLY  B  1  120  ?  -16.471   23.590  126.728  1.00  13.37  ?   128  GLY  B  N    1  
ATOM    2858  C  CA   .  GLY  B  1  120  ?  -16.542   24.779  127.600  1.00  14.06  ?   128  GLY  B  CA   1  
ATOM    2859  C  C    .  GLY  B  1  120  ?  -17.319   25.900  126.939  1.00  13.84  ?   128  GLY  B  C    1  
ATOM    2860  O  O    .  GLY  B  1  120  ?  -18.301   26.438  127.568  1.00  13.80  ?   128  GLY  B  O    1  
ATOM    2861  N  N    .  GLN  B  1  121  ?  -16.948   26.251  125.693  1.00  12.78  ?   129  GLN  B  N    1  
ATOM    2862  C  CA   .  GLN  B  1  121  ?  -17.612   27.353  124.965  1.00  12.64  ?   129  GLN  B  CA   1  
ATOM    2863  C  C    .  GLN  B  1  121  ?  -19.088   27.003  124.752  1.00  12.55  ?   129  GLN  B  C    1  
ATOM    2864  O  O    .  GLN  B  1  121  ?  -19.945   27.899  124.933  1.00  11.36  ?   129  GLN  B  O    1  
ATOM    2865  C  CB   .  GLN  B  1  121  ?  -16.944   27.681  123.629  1.00  12.19  ?   129  GLN  B  CB   1  
ATOM    2866  C  CG   .  GLN  B  1  121  ?  -15.520   28.183  123.748  1.00  12.11  ?   129  GLN  B  CG   1  
ATOM    2867  C  CD   .  GLN  B  1  121  ?  -15.194   29.128  122.608  1.00  12.40  ?   129  GLN  B  CD   1  
ATOM    2868  O  OE1  .  GLN  B  1  121  ?  -15.753   30.236  122.543  1.00  11.70  ?   129  GLN  B  OE1  1  
ATOM    2869  N  NE2  .  GLN  B  1  121  ?  -14.250   28.722  121.752  1.00  11.28  ?   129  GLN  B  NE2  1  
ATOM    2870  N  N    .  PHE  B  1  122  ?  -19.384   25.756  124.430  1.00  12.40  ?   130  PHE  B  N    1  
ATOM    2871  C  CA   .  PHE  B  1  122  ?  -20.770   25.288  124.177  1.00  12.99  ?   130  PHE  B  CA   1  
ATOM    2872  C  C    .  PHE  B  1  122  ?  -21.631   25.570  125.410  1.00  12.66  ?   130  PHE  B  C    1  
ATOM    2873  O  O    .  PHE  B  1  122  ?  -22.709   26.151  125.297  1.00  13.63  ?   130  PHE  B  O    1  
ATOM    2874  C  CB   .  PHE  B  1  122  ?  -20.816   23.808  123.796  1.00  12.99  ?   130  PHE  B  CB   1  
ATOM    2875  C  CG   .  PHE  B  1  122  ?  -22.209   23.296  123.507  1.00  13.16  ?   130  PHE  B  CG   1  
ATOM    2876  C  CD1  .  PHE  B  1  122  ?  -23.047   22.919  124.540  1.00  15.04  ?   130  PHE  B  CD1  1  
ATOM    2877  C  CD2  .  PHE  B  1  122  ?  -22.717   23.262  122.214  1.00  14.53  ?   130  PHE  B  CD2  1  
ATOM    2878  C  CE1  .  PHE  B  1  122  ?  -24.347   22.519  124.278  1.00  15.19  ?   130  PHE  B  CE1  1  
ATOM    2879  C  CE2  .  PHE  B  1  122  ?  -24.001   22.819  121.951  1.00  14.91  ?   130  PHE  B  CE2  1  
ATOM    2880  C  CZ   .  PHE  B  1  122  ?  -24.819   22.465  122.986  1.00  14.15  ?   130  PHE  B  CZ   1  
ATOM    2881  N  N    .  PHE  B  1  123  ?  -21.150   25.199  126.582  1.00  13.68  ?   131  PHE  B  N    1  
ATOM    2882  C  CA   .  PHE  B  1  123  ?  -21.924   25.360  127.837  1.00  13.84  ?   131  PHE  B  CA   1  
ATOM    2883  C  C    .  PHE  B  1  123  ?  -21.925   26.790  128.344  1.00  14.07  ?   131  PHE  B  C    1  
ATOM    2884  O  O    .  PHE  B  1  123  ?  -22.937   27.198  129.002  1.00  14.19  ?   131  PHE  B  O    1  
ATOM    2885  C  CB   .  PHE  B  1  123  ?  -21.450   24.332  128.855  1.00  14.88  ?   131  PHE  B  CB   1  
ATOM    2886  C  CG   .  PHE  B  1  123  ?  -21.991   22.989  128.463  1.00  13.89  ?   131  PHE  B  CG   1  
ATOM    2887  C  CD1  .  PHE  B  1  123  ?  -23.352   22.760  128.501  1.00  14.84  ?   131  PHE  B  CD1  1  
ATOM    2888  C  CD2  .  PHE  B  1  123  ?  -21.169   22.023  127.948  1.00  13.99  ?   131  PHE  B  CD2  1  
ATOM    2889  C  CE1  .  PHE  B  1  123  ?  -23.872   21.534  128.131  1.00  14.47  ?   131  PHE  B  CE1  1  
ATOM    2890  C  CE2  .  PHE  B  1  123  ?  -21.694   20.824  127.492  1.00  14.20  ?   131  PHE  B  CE2  1  
ATOM    2891  C  CZ   .  PHE  B  1  123  ?  -23.031   20.568  127.618  1.00  14.45  ?   131  PHE  B  CZ   1  
ATOM    2892  N  N    .  VAL  B  1  124  ?  -20.906   27.571  127.993  1.00  13.23  ?   132  VAL  B  N    1  
ATOM    2893  C  CA   .  VAL  B  1  124  ?  -20.969   29.036  128.221  1.00  13.13  ?   132  VAL  B  CA   1  
ATOM    2894  C  C    .  VAL  B  1  124  ?  -22.138   29.606  127.416  1.00  13.59  ?   132  VAL  B  C    1  
ATOM    2895  O  O    .  VAL  B  1  124  ?  -22.930   30.420  127.974  1.00  14.11  ?   132  VAL  B  O    1  
ATOM    2896  C  CB   .  VAL  B  1  124  ?  -19.624   29.703  127.920  1.00  13.71  ?   132  VAL  B  CB   1  
ATOM    2897  C  CG1  .  VAL  B  1  124  ?  -19.793   31.198  127.824  1.00  14.08  ?   132  VAL  B  CG1  1  
ATOM    2898  C  CG2  .  VAL  B  1  124  ?  -18.586   29.331  128.982  1.00  14.13  ?   132  VAL  B  CG2  1  
ATOM    2899  N  N    .  ALA  B  1  125  ?  -22.281   29.233  126.142  1.00  13.10  ?   133  ALA  B  N    1  
ATOM    2900  C  CA   .  ALA  B  1  125  ?  -23.371   29.750  125.285  1.00  13.19  ?   133  ALA  B  CA   1  
ATOM    2901  C  C    .  ALA  B  1  125  ?  -24.699   29.272  125.883  1.00  13.10  ?   133  ALA  B  C    1  
ATOM    2902  O  O    .  ALA  B  1  125  ?  -25.658   30.074  125.872  1.00  13.43  ?   133  ALA  B  O    1  
ATOM    2903  C  CB   .  ALA  B  1  125  ?  -23.205   29.289  123.861  1.00  14.60  ?   133  ALA  B  CB   1  
ATOM    2904  N  N    .  ARG  B  1  126  ?  -24.753   28.033  126.376  1.00  13.52  ?   134  ARG  B  N    1  
ATOM    2905  C  CA   .  ARG  B  1  126  ?  -25.997   27.468  126.952  1.00  15.62  ?   134  ARG  B  CA   1  
ATOM    2906  C  C    .  ARG  B  1  126  ?  -26.446   28.300  128.163  1.00  16.72  ?   134  ARG  B  C    1  
ATOM    2907  O  O    .  ARG  B  1  126  ?  -27.627   28.728  128.213  1.00  16.32  ?   134  ARG  B  O    1  
ATOM    2908  C  CB   .  ARG  B  1  126  ?  -25.824   26.029  127.384  1.00  16.29  ?   134  ARG  B  CB   1  
ATOM    2909  C  CG   .  ARG  B  1  126  ?  -27.159   25.382  127.710  1.00  16.18  ?   134  ARG  B  CG   1  
ATOM    2910  C  CD   .  ARG  B  1  126  ?  -27.014   24.113  128.479  1.00  17.35  ?   134  ARG  B  CD   1  
ATOM    2911  N  NE   .  ARG  B  1  126  ?  -26.591   24.276  129.855  1.00  18.24  ?   134  ARG  B  NE   1  
ATOM    2912  C  CZ   .  ARG  B  1  126  ?  -26.367   23.225  130.659  1.00  16.97  ?   134  ARG  B  CZ   1  
ATOM    2913  N  NH1  .  ARG  B  1  126  ?  -26.571   22.001  130.215  1.00  18.06  ?   134  ARG  B  NH1  1  
ATOM    2914  N  NH2  .  ARG  B  1  126  ?  -25.995   23.412  131.915  1.00  19.35  ?   134  ARG  B  NH2  1  
ATOM    2915  N  N    .  GLU  B  1  127  ?  -25.535   28.577  129.086  1.00  14.42  ?   135  GLU  B  N    1  
ATOM    2916  C  CA   .  GLU  B  1  127  ?  -25.869   29.378  130.283  1.00  15.96  ?   135  GLU  B  CA   1  
ATOM    2917  C  C    .  GLU  B  1  127  ?  -26.133   30.822  129.871  1.00  15.72  ?   135  GLU  B  C    1  
ATOM    2918  O  O    .  GLU  B  1  127  ?  -27.007   31.457  130.528  1.00  16.24  ?   135  GLU  B  O    1  
ATOM    2919  C  CB   .  GLU  B  1  127  ?  -24.788   29.197  131.348  1.00  16.82  ?   135  GLU  B  CB   1  
ATOM    2920  C  CG   .  GLU  B  1  127  ?  -24.761   27.812  131.950  1.00  17.80  ?   135  GLU  B  CG   1  
ATOM    2921  C  CD   .  GLU  B  1  127  ?  -26.131   27.309  132.416  1.00  19.82  ?   135  GLU  B  CD   1  
ATOM    2922  O  OE1  .  GLU  B  1  127  ?  -26.770   28.014  133.222  1.00  19.76  ?   135  GLU  B  OE1  1  
ATOM    2923  O  OE2  .  GLU  B  1  127  ?  -26.550   26.241  131.981  1.00  20.25  ?   135  GLU  B  OE2  1  
ATOM    2924  N  N    .  ALA  B  1  128  ?  -25.403   31.378  128.876  1.00  14.72  ?   136  ALA  B  N    1  
ATOM    2925  C  CA   .  ALA  B  1  128  ?  -25.691   32.736  128.372  1.00  15.13  ?   136  ALA  B  CA   1  
ATOM    2926  C  C    .  ALA  B  1  128  ?  -27.151   32.796  127.888  1.00  15.72  ?   136  ALA  B  C    1  
ATOM    2927  O  O    .  ALA  B  1  128  ?  -27.870   33.699  128.304  1.00  17.55  ?   136  ALA  B  O    1  
ATOM    2928  C  CB   .  ALA  B  1  128  ?  -24.746   33.115  127.268  1.00  14.57  ?   136  ALA  B  CB   1  
ATOM    2929  N  N    .  TYR  B  1  129  ?  -27.589   31.829  127.084  1.00  16.09  ?   137  TYR  B  N    1  
ATOM    2930  C  CA   .  TYR  B  1  129  ?  -28.957   31.819  126.512  1.00  17.77  ?   137  TYR  B  CA   1  
ATOM    2931  C  C    .  TYR  B  1  129  ?  -29.944   31.874  127.680  1.00  19.25  ?   137  TYR  B  C    1  
ATOM    2932  O  O    .  TYR  B  1  129  ?  -30.896   32.693  127.640  1.00  18.40  ?   137  TYR  B  O    1  
ATOM    2933  C  CB   .  TYR  B  1  129  ?  -29.266   30.592  125.659  1.00  18.19  ?   137  TYR  B  CB   1  
ATOM    2934  C  CG   .  TYR  B  1  129  ?  -30.735   30.518  125.308  1.00  19.06  ?   137  TYR  B  CG   1  
ATOM    2935  C  CD1  .  TYR  B  1  129  ?  -31.285   31.311  124.300  1.00  22.09  ?   137  TYR  B  CD1  1  
ATOM    2936  C  CD2  .  TYR  B  1  129  ?  -31.600   29.751  126.064  1.00  21.49  ?   137  TYR  B  CD2  1  
ATOM    2937  C  CE1  .  TYR  B  1  129  ?  -32.649   31.285  124.013  1.00  20.64  ?   137  TYR  B  CE1  1  
ATOM    2938  C  CE2  .  TYR  B  1  129  ?  -32.970   29.743  125.815  1.00  23.22  ?   137  TYR  B  CE2  1  
ATOM    2939  C  CZ   .  TYR  B  1  129  ?  -33.488   30.503  124.790  1.00  22.91  ?   137  TYR  B  CZ   1  
ATOM    2940  O  OH   .  TYR  B  1  129  ?  -34.828   30.425  124.531  1.00  24.61  ?   137  TYR  B  OH   1  
ATOM    2941  N  N    .  LYS  B  1  130  ?  -29.682   31.062  128.698  1.00  19.54  ?   138  LYS  B  N    1  
ATOM    2942  C  CA   .  LYS  B  1  130  ?  -30.595   30.874  129.864  1.00  20.75  ?   138  LYS  B  CA   1  
ATOM    2943  C  C    .  LYS  B  1  130  ?  -30.656   32.139  130.735  1.00  21.85  ?   138  LYS  B  C    1  
ATOM    2944  O  O    .  LYS  B  1  130  ?  -31.723   32.378  131.281  1.00  22.59  ?   138  LYS  B  O    1  
ATOM    2945  C  CB   .  LYS  B  1  130  ?  -30.215   29.615  130.642  1.00  20.83  ?   138  LYS  B  CB   1  
ATOM    2946  C  CG   .  LYS  B  1  130  ?  -30.558   28.329  129.915  1.00  20.93  ?   138  LYS  B  CG   1  
ATOM    2947  C  CD   .  LYS  B  1  130  ?  -29.828   27.081  130.403  1.00  23.63  ?   138  LYS  B  CD   1  
ATOM    2948  C  CE   .  LYS  B  1  130  ?  -30.207   26.682  131.797  1.00  23.83  ?   138  LYS  B  CE   1  
ATOM    2949  N  NZ   .  LYS  B  1  130  ?  -29.359   25.560  132.262  1.00  21.86  ?   138  LYS  B  NZ   1  
ATOM    2950  N  N    .  HIS  B  1  131  ?  -29.608   32.967  130.795  1.00  18.01  ?   139  HIS  B  N    1  
ATOM    2951  C  CA   .  HIS  B  1  131  ?  -29.514   34.105  131.742  1.00  18.71  ?   139  HIS  B  CA   1  
ATOM    2952  C  C    .  HIS  B  1  131  ?  -29.731   35.453  131.070  1.00  18.36  ?   139  HIS  B  C    1  
ATOM    2953  O  O    .  HIS  B  1  131  ?  -29.874   36.437  131.814  1.00  19.59  ?   139  HIS  B  O    1  
ATOM    2954  C  CB   .  HIS  B  1  131  ?  -28.165   34.075  132.456  1.00  18.20  ?   139  HIS  B  CB   1  
ATOM    2955  C  CG   .  HIS  B  1  131  ?  -28.010   32.983  133.463  1.00  18.21  ?   139  HIS  B  CG   1  
ATOM    2956  N  ND1  .  HIS  B  1  131  ?  -27.747   31.674  133.125  1.00  18.91  ?   139  HIS  B  ND1  1  
ATOM    2957  C  CD2  .  HIS  B  1  131  ?  -28.040   33.025  134.813  1.00  20.52  ?   139  HIS  B  CD2  1  
ATOM    2958  C  CE1  .  HIS  B  1  131  ?  -27.605   30.958  134.228  1.00  22.64  ?   139  HIS  B  CE1  1  
ATOM    2959  N  NE2  .  HIS  B  1  131  ?  -27.810   31.765  135.276  1.00  18.98  ?   139  HIS  B  NE2  1  
ATOM    2960  N  N    .  LEU  B  1  132  ?  -29.603   35.549  129.740  1.00  16.71  ?   140  LEU  B  N    1  
ATOM    2961  C  CA   .  LEU  B  1  132  ?  -29.504   36.848  129.055  1.00  18.06  ?   140  LEU  B  CA   1  
ATOM    2962  C  C    .  LEU  B  1  132  ?  -30.887   37.490  128.945  1.00  18.35  ?   140  LEU  B  C    1  
ATOM    2963  O  O    .  LEU  B  1  132  ?  -31.882   36.722  128.784  1.00  19.16  ?   140  LEU  B  O    1  
ATOM    2964  C  CB   .  LEU  B  1  132  ?  -28.915   36.656  127.661  1.00  19.52  ?   140  LEU  B  CB   1  
ATOM    2965  C  CG   .  LEU  B  1  132  ?  -27.495   37.188  127.459  1.00  20.74  ?   140  LEU  B  CG   1  
ATOM    2966  C  CD1  .  LEU  B  1  132  ?  -26.558   36.729  128.551  1.00  21.88  ?   140  LEU  B  CD1  1  
ATOM    2967  C  CD2  .  LEU  B  1  132  ?  -26.991   36.696  126.101  1.00  23.14  ?   140  LEU  B  CD2  1  
ATOM    2968  N  N    .  ASN  B  1  133  ?  -30.932   38.814  129.022  1.00  19.25  ?   141  ASN  B  N    1  
ATOM    2969  C  CA   .  ASN  B  1  133  ?  -32.125   39.625  128.661  1.00  19.78  ?   141  ASN  B  CA   1  
ATOM    2970  C  C    .  ASN  B  1  133  ?  -32.459   39.373  127.192  1.00  22.71  ?   141  ASN  B  C    1  
ATOM    2971  O  O    .  ASN  B  1  133  ?  -31.542   39.105  126.372  1.00  20.36  ?   141  ASN  B  O    1  
ATOM    2972  C  CB   .  ASN  B  1  133  ?  -31.965   41.130  128.865  1.00  20.72  ?   141  ASN  B  CB   1  
ATOM    2973  C  CG   .  ASN  B  1  133  ?  -31.937   41.518  130.325  1.00  21.44  ?   141  ASN  B  CG   1  
ATOM    2974  O  OD1  .  ASN  B  1  133  ?  -32.311   40.723  131.174  1.00  23.39  ?   141  ASN  B  OD1  1  
ATOM    2975  N  ND2  .  ASN  B  1  133  ?  -31.396   42.686  130.631  1.00  28.87  ?   141  ASN  B  ND2  1  
ATOM    2976  N  N    .  ASN  B  1  134  ?  -33.738   39.476  126.846  1.00  22.66  ?   142  ASN  B  N    1  
ATOM    2977  C  CA   .  ASN  B  1  134  ?  -34.168   39.534  125.424  1.00  24.19  ?   142  ASN  B  CA   1  
ATOM    2978  C  C    .  ASN  B  1  134  ?  -33.377   40.655  124.738  1.00  20.31  ?   142  ASN  B  C    1  
ATOM    2979  O  O    .  ASN  B  1  134  ?  -33.056   41.680  125.376  1.00  21.49  ?   142  ASN  B  O    1  
ATOM    2980  C  CB   .  ASN  B  1  134  ?  -35.704   39.653  125.297  1.00  28.49  ?   142  ASN  B  CB   1  
ATOM    2981  C  CG   .  ASN  B  1  134  ?  -36.457   38.377  125.655  1.00  34.39  ?   142  ASN  B  CG   1  
ATOM    2982  O  OD1  .  ASN  B  1  134  ?  -37.642   38.256  125.373  1.00  51.76  ?   142  ASN  B  OD1  1  
ATOM    2983  N  ND2  .  ASN  B  1  134  ?  -35.828   37.407  126.294  1.00  40.09  ?   142  ASN  B  ND2  1  
ATOM    2984  N  N    .  GLY  B  1  135  ?  -33.026   40.454  123.466  1.00  17.18  ?   143  GLY  B  N    1  
ATOM    2985  C  CA   .  GLY  B  1  135  ?  -32.318   41.440  122.646  1.00  17.09  ?   143  GLY  B  CA   1  
ATOM    2986  C  C    .  GLY  B  1  135  ?  -30.831   41.424  122.961  1.00  16.02  ?   143  GLY  B  C    1  
ATOM    2987  O  O    .  GLY  B  1  135  ?  -30.133   42.281  122.455  1.00  17.32  ?   143  GLY  B  O    1  
ATOM    2988  N  N    .  GLY  B  1  136  ?  -30.350   40.410  123.667  1.00  15.58  ?   144  GLY  B  N    1  
ATOM    2989  C  CA   .  GLY  B  1  136  ?  -28.927   40.358  124.050  1.00  17.12  ?   144  GLY  B  CA   1  
ATOM    2990  C  C    .  GLY  B  1  136  ?  -27.995   39.799  122.968  1.00  16.01  ?   144  GLY  B  C    1  
ATOM    2991  O  O    .  GLY  B  1  136  ?  -28.363   39.761  121.747  1.00  16.94  ?   144  GLY  B  O    1  
ATOM    2992  N  N    .  ARG  B  1  137  ?  -26.780   39.452  123.394  1.00  14.68  ?   145  ARG  B  N    1  
ATOM    2993  C  CA   .  ARG  B  1  137  ?  -25.652   39.121  122.484  1.00  14.89  ?   145  ARG  B  CA   1  
ATOM    2994  C  C    .  ARG  B  1  137  ?  -24.816   37.975  123.064  1.00  14.69  ?   145  ARG  B  C    1  
ATOM    2995  O  O    .  ARG  B  1  137  ?  -24.396   38.094  124.240  1.00  14.61  ?   145  ARG  B  O    1  
ATOM    2996  C  CB   .  ARG  B  1  137  ?  -24.772   40.346  122.288  1.00  13.96  ?   145  ARG  B  CB   1  
ATOM    2997  C  CG   .  ARG  B  1  137  ?  -25.488   41.546  121.697  1.00  15.20  ?   145  ARG  B  CG   1  
ATOM    2998  C  CD   .  ARG  B  1  137  ?  -25.656   41.374  120.215  1.00  15.70  ?   145  ARG  B  CD   1  
ATOM    2999  N  NE   .  ARG  B  1  137  ?  -26.115   42.589  119.575  1.00  16.04  ?   145  ARG  B  NE   1  
ATOM    3000  C  CZ   .  ARG  B  1  137  ?  -27.389   42.941  119.424  1.00  16.76  ?   145  ARG  B  CZ   1  
ATOM    3001  N  NH1  .  ARG  B  1  137  ?  -28.352   42.176  119.899  1.00  17.07  ?   145  ARG  B  NH1  1  
ATOM    3002  N  NH2  .  ARG  B  1  137  ?  -27.699   44.076  118.808  1.00  17.29  ?   145  ARG  B  NH2  1  
ATOM    3003  N  N    .  ILE  B  1  138  ?  -24.525   36.958  122.238  1.00  12.58  ?   146  ILE  B  N    1  
ATOM    3004  C  CA   .  ILE  B  1  138  ?  -23.524   35.909  122.551  1.00  12.97  ?   146  ILE  B  CA   1  
ATOM    3005  C  C    .  ILE  B  1  138  ?  -22.408   36.013  121.480  1.00  12.02  ?   146  ILE  B  C    1  
ATOM    3006  O  O    .  ILE  B  1  138  ?  -22.731   36.068  120.281  1.00  12.39  ?   146  ILE  B  O    1  
ATOM    3007  C  CB   .  ILE  B  1  138  ?  -24.173   34.518  122.626  1.00  12.29  ?   146  ILE  B  CB   1  
ATOM    3008  C  CG1  .  ILE  B  1  138  ?  -25.248   34.439  123.712  1.00  13.97  ?   146  ILE  B  CG1  1  
ATOM    3009  C  CG2  .  ILE  B  1  138  ?  -23.113   33.441  122.786  1.00  12.92  ?   146  ILE  B  CG2  1  
ATOM    3010  C  CD1  .  ILE  B  1  138  ?  -26.007   33.169  123.762  1.00  14.78  ?   146  ILE  B  CD1  1  
ATOM    3011  N  N    .  ILE  B  1  139  ?  -21.140   36.056  121.916  1.00  11.24  ?   147  ILE  B  N    1  
ATOM    3012  C  CA   .  ILE  B  1  139  ?  -19.933   36.033  121.045  1.00  11.65  ?   147  ILE  B  CA   1  
ATOM    3013  C  C    .  ILE  B  1  139  ?  -19.142   34.809  121.466  1.00  13.08  ?   147  ILE  B  C    1  
ATOM    3014  O  O    .  ILE  B  1  139  ?  -18.964   34.593  122.684  1.00  12.75  ?   147  ILE  B  O    1  
ATOM    3015  C  CB   .  ILE  B  1  139  ?  -19.107   37.326  121.176  1.00  12.20  ?   147  ILE  B  CB   1  
ATOM    3016  C  CG1  .  ILE  B  1  139  ?  -19.914   38.553  120.735  1.00  13.18  ?   147  ILE  B  CG1  1  
ATOM    3017  C  CG2  .  ILE  B  1  139  ?  -17.793   37.199  120.434  1.00  12.13  ?   147  ILE  B  CG2  1  
ATOM    3018  C  CD1  .  ILE  B  1  139  ?  -20.325   38.535  119.276  1.00  15.32  ?   147  ILE  B  CD1  1  
ATOM    3019  N  N    .  MET  B  1  140  ?  -18.789   33.971  120.498  1.00  12.23  ?   148  MET  B  N    1  
ATOM    3020  C  CA   .  MET  B  1  140  ?  -17.843   32.864  120.750  1.00  12.79  ?   148  MET  B  CA   1  
ATOM    3021  C  C    .  MET  B  1  140  ?  -16.527   33.125  119.994  1.00  12.22  ?   148  MET  B  C    1  
ATOM    3022  O  O    .  MET  B  1  140  ?  -16.496   33.966  119.068  1.00  11.34  ?   148  MET  B  O    1  
ATOM    3023  C  CB   .  MET  B  1  140  ?  -18.512   31.554  120.351  1.00  13.73  ?   148  MET  B  CB   1  
ATOM    3024  C  CG   .  MET  B  1  140  ?  -19.866   31.355  121.124  1.00  15.92  ?   148  MET  B  CG   1  
ATOM    3025  S  SD   .  MET  B  1  140  ?  -20.616   29.847  120.559  1.00  20.28  ?   148  MET  B  SD   1  
ATOM    3026  C  CE   .  MET  B  1  140  ?  -19.711   28.677  121.565  1.00  20.71  ?   148  MET  B  CE   1  
ATOM    3027  N  N    .  THR  B  1  141  ?  -15.454   32.454  120.403  1.00  12.75  ?   149  THR  B  N    1  
ATOM    3028  C  CA   .  THR  B  1  141  ?  -14.102   32.710  119.876  1.00  11.99  ?   149  THR  B  CA   1  
ATOM    3029  C  C    .  THR  B  1  141  ?  -13.627   31.509  119.077  1.00  11.90  ?   149  THR  B  C    1  
ATOM    3030  O  O    .  THR  B  1  141  ?  -13.517   30.411  119.607  1.00  13.16  ?   149  THR  B  O    1  
ATOM    3031  C  CB   .  THR  B  1  141  ?  -13.114   33.168  120.952  1.00  12.93  ?   149  THR  B  CB   1  
ATOM    3032  O  OG1  .  THR  B  1  141  ?  -13.698   34.307  121.606  1.00  14.35  ?   149  THR  B  OG1  1  
ATOM    3033  C  CG2  .  THR  B  1  141  ?  -11.778   33.554  120.354  1.00  12.59  ?   149  THR  B  CG2  1  
ATOM    3034  N  N    .  SER  B  1  142  ?  -13.415   31.739  117.785  1.00  12.24  ?   150  SER  B  N    1  
ATOM    3035  C  CA   .  SER  B  1  142  ?  -12.884   30.749  116.832  1.00  11.94  ?   150  SER  B  CA   1  
ATOM    3036  C  C    .  SER  B  1  142  ?  -11.420   31.140  116.538  1.00  12.37  ?   150  SER  B  C    1  
ATOM    3037  O  O    .  SER  B  1  142  ?  -10.747   31.665  117.437  1.00  13.53  ?   150  SER  B  O    1  
ATOM    3038  C  CB   .  SER  B  1  142  ?  -13.760   30.706  115.607  1.00  12.88  ?   150  SER  B  CB   1  
ATOM    3039  O  OG   .  SER  B  1  142  ?  -13.341   29.710  114.658  1.00  12.76  ?   150  SER  B  OG   1  
ATOM    3040  N  N    .  SER  B  1  143  ?  -10.969   30.932  115.314  1.00  11.30  ?   151  SER  B  N    1  
ATOM    3041  C  CA   .  SER  B  1  143  ?   -9.572   31.163  114.868  1.00  13.09  ?   151  SER  B  CA   1  
ATOM    3042  C  C    .  SER  B  1  143  ?   -9.563   31.125  113.352  1.00  12.92  ?   151  SER  B  C    1  
ATOM    3043  O  O    .  SER  B  1  143  ?  -10.325   30.329  112.787  1.00  11.18  ?   151  SER  B  O    1  
ATOM    3044  C  CB   .  SER  B  1  143  ?   -8.613   30.106  115.433  1.00  13.59  ?   151  SER  B  CB   1  
ATOM    3045  O  OG   .  SER  B  1  143  ?   -7.341   30.208  114.843  1.00  16.44  ?   151  SER  B  OG   1  
ATOM    3046  N  N    .  ASN  B  1  144  ?   -8.664   31.878  112.727  1.00  13.85  ?   152  ASN  B  N    1  
ATOM    3047  C  CA   .  ASN  B  1  144  ?   -8.555   31.801  111.256  1.00  14.93  ?   152  ASN  B  CA   1  
ATOM    3048  C  C    .  ASN  B  1  144  ?   -7.917   30.486  110.837  1.00  14.78  ?   152  ASN  B  C    1  
ATOM    3049  O  O    .  ASN  B  1  144  ?   -7.939   30.208  109.598  1.00  17.41  ?   152  ASN  B  O    1  
ATOM    3050  C  CB   .  ASN  B  1  144  ?   -7.874   33.016  110.648  1.00  16.27  ?   152  ASN  B  CB   1  
ATOM    3051  C  CG   .  ASN  B  1  144  ?   -6.391   33.176  110.868  1.00  19.36  ?   152  ASN  B  CG   1  
ATOM    3052  O  OD1  .  ASN  B  1  144  ?   -5.819   34.094  110.247  1.00  26.07  ?   152  ASN  B  OD1  1  
ATOM    3053  N  ND2  .  ASN  B  1  144  ?   -5.807   32.406  111.776  1.00  16.95  ?   152  ASN  B  ND2  1  
ATOM    3054  N  N    .  THR  B  1  145  ?   -7.504   29.663  111.794  1.00  16.23  ?   153  THR  B  N    1  
ATOM    3055  C  CA   .  THR  B  1  145  ?   -7.039   28.280  111.579  1.00  17.25  ?   153  THR  B  CA   1  
ATOM    3056  C  C    .  THR  B  1  145  ?   -8.213   27.325  111.416  1.00  18.60  ?   153  THR  B  C    1  
ATOM    3057  O  O    .  THR  B  1  145  ?   -7.965   26.188  110.950  1.00  17.17  ?   153  THR  B  O    1  
ATOM    3058  C  CB   .  THR  B  1  145  ?   -6.159   27.754  112.733  1.00  18.82  ?   153  THR  B  CB   1  
ATOM    3059  O  OG1  .  THR  B  1  145  ?   -6.894   27.643  113.958  1.00  19.91  ?   153  THR  B  OG1  1  
ATOM    3060  C  CG2  .  THR  B  1  145  ?   -4.963   28.631  112.962  1.00  22.00  ?   153  THR  B  CG2  1  
ATOM    3061  N  N    .  SER  B  1  146  ?   -9.439   27.719  111.746  1.00  17.62  ?   154  SER  B  N    1  
ATOM    3062  C  CA   .  SER  B  1  146  ?  -10.589   26.773  111.639  1.00  20.05  ?   154  SER  B  CA   1  
ATOM    3063  C  C    .  SER  B  1  146  ?  -10.855   26.440  110.161  1.00  20.55  ?   154  SER  B  C    1  
ATOM    3064  O  O    .  SER  B  1  146  ?  -11.115   25.268  109.868  1.00  19.95  ?   154  SER  B  O    1  
ATOM    3065  C  CB   .  SER  B  1  146  ?  -11.825   27.302  112.289  1.00  21.19  ?   154  SER  B  CB   1  
ATOM    3066  O  OG   .  SER  B  1  146  ?  -12.322   28.395  111.559  1.00  26.16  ?   154  SER  B  OG   1  
ATOM    3067  N  N    .  ARG  B  1  147  ?  -10.758   27.427  109.264  1.00  23.39  ?   155  ARG  B  N    1  
ATOM    3068  C  CA   .  ARG  B  1  147  ?  -11.106   27.302  107.810  1.00  28.65  ?   155  ARG  B  CA   1  
ATOM    3069  C  C    .  ARG  B  1  147  ?  -10.054   27.959  106.912  1.00  25.30  ?   155  ARG  B  C    1  
ATOM    3070  O  O    .  ARG  B  1  147  ?   -9.752   27.405  105.885  1.00  25.13  ?   155  ARG  B  O    1  
ATOM    3071  C  CB   .  ARG  B  1  147  ?  -12.393   28.060  107.470  1.00  36.20  ?   155  ARG  B  CB   1  
ATOM    3072  C  CG   .  ARG  B  1  147  ?  -13.656   27.434  108.033  1.00  50.95  ?   155  ARG  B  CG   1  
ATOM    3073  C  CD   .  ARG  B  1  147  ?  -14.391   26.608  106.994  1.00  60.41  ?   155  ARG  B  CD   1  
ATOM    3074  N  NE   .  ARG  B  1  147  ?  -15.139   27.447  106.064  1.00  68.73  ?   155  ARG  B  NE   1  
ATOM    3075  C  CZ   .  ARG  B  1  147  ?  -16.192   27.052  105.345  1.00  69.93  ?   155  ARG  B  CZ   1  
ATOM    3076  N  NH1  .  ARG  B  1  147  ?  -16.660   25.816  105.432  1.00  78.02  ?   155  ARG  B  NH1  1  
ATOM    3077  N  NH2  .  ARG  B  1  147  ?  -16.788   27.912  104.544  1.00  71.12  ?   155  ARG  B  NH2  1  
ATOM    3078  N  N    .  ASP  B  1  148  ?   -9.586   29.153  107.248  1.00  23.81  ?   156  ASP  B  N    1  
ATOM    3079  C  CA   .  ASP  B  1  148  ?   -8.863   30.019  106.282  1.00  25.66  ?   156  ASP  B  CA   1  
ATOM    3080  C  C    .  ASP  B  1  148  ?   -7.419   29.523  106.087  1.00  26.36  ?   156  ASP  B  C    1  
ATOM    3081  O  O    .  ASP  B  1  148  ?   -6.922   29.637  104.960  1.00  29.67  ?   156  ASP  B  O    1  
ATOM    3082  C  CB   .  ASP  B  1  148  ?   -8.955   31.480  106.715  1.00  26.46  ?   156  ASP  B  CB   1  
ATOM    3083  C  CG   .  ASP  B  1  148  ?  -10.358   32.058  106.570  1.00  30.26  ?   156  ASP  B  CG   1  
ATOM    3084  O  OD1  .  ASP  B  1  148  ?  -11.246   31.348  106.030  1.00  28.43  ?   156  ASP  B  OD1  1  
ATOM    3085  O  OD2  .  ASP  B  1  148  ?  -10.558   33.211  107.002  1.00  32.38  ?   156  ASP  B  OD2  1  
ATOM    3086  N  N    .  PHE  B  1  149  ?   -6.775   29.010  107.133  1.00  21.88  ?   157  PHE  B  N    1  
ATOM    3087  C  CA   .  PHE  B  1  149  ?   -5.323   28.686  107.145  1.00  26.74  ?   157  PHE  B  CA   1  
ATOM    3088  C  C    .  PHE  B  1  149  ?   -5.122   27.282  107.696  1.00  28.95  ?   157  PHE  B  C    1  
ATOM    3089  O  O    .  PHE  B  1  149  ?   -5.746   26.938  108.733  1.00  29.14  ?   157  PHE  B  O    1  
ATOM    3090  C  CB   .  PHE  B  1  149  ?   -4.552   29.753  107.922  1.00  27.82  ?   157  PHE  B  CB   1  
ATOM    3091  C  CG   .  PHE  B  1  149  ?   -4.490   30.999  107.098  1.00  30.60  ?   157  PHE  B  CG   1  
ATOM    3092  C  CD1  .  PHE  B  1  149  ?   -3.832   30.982  105.872  1.00  30.76  ?   157  PHE  B  CD1  1  
ATOM    3093  C  CD2  .  PHE  B  1  149  ?   -5.199   32.135  107.460  1.00  31.36  ?   157  PHE  B  CD2  1  
ATOM    3094  C  CE1  .  PHE  B  1  149  ?   -3.824   32.111  105.064  1.00  32.70  ?   157  PHE  B  CE1  1  
ATOM    3095  C  CE2  .  PHE  B  1  149  ?   -5.174   33.268  106.652  1.00  29.26  ?   157  PHE  B  CE2  1  
ATOM    3096  C  CZ   .  PHE  B  1  149  ?   -4.490   33.251  105.466  1.00  30.27  ?   157  PHE  B  CZ   1  
ATOM    3097  N  N    .  SER  B  1  150  ?   -4.326   26.505  106.965  1.00  26.44  ?   158  SER  B  N    1  
ATOM    3098  C  CA   .  SER  B  1  150  ?   -4.086   25.069  107.199  1.00  28.19  ?   158  SER  B  CA   1  
ATOM    3099  C  C    .  SER  B  1  150  ?   -2.617   24.889  107.625  1.00  28.90  ?   158  SER  B  C    1  
ATOM    3100  O  O    .  SER  B  1  150  ?   -1.731   24.785  106.782  1.00  30.24  ?   158  SER  B  O    1  
ATOM    3101  C  CB   .  SER  B  1  150  ?   -4.476   24.299  105.970  1.00  31.16  ?   158  SER  B  CB   1  
ATOM    3102  O  OG   .  SER  B  1  150  ?   -5.878   24.446  105.761  1.00  36.40  ?   158  SER  B  OG   1  
ATOM    3103  N  N    .  VAL  B  1  151  ?   -2.360   24.950  108.919  1.00  24.57  ?   159  VAL  B  N    1  
ATOM    3104  C  CA   .  VAL  B  1  151  ?   -0.973   24.916  109.467  1.00  22.80  ?   159  VAL  B  CA   1  
ATOM    3105  C  C    .  VAL  B  1  151  ?   -0.662   23.463  109.786  1.00  19.03  ?   159  VAL  B  C    1  
ATOM    3106  O  O    .  VAL  B  1  151  ?   -1.453   22.798  110.465  1.00  17.23  ?   159  VAL  B  O    1  
ATOM    3107  C  CB   .  VAL  B  1  151  ?   -0.907   25.816  110.710  1.00  23.48  ?   159  VAL  B  CB   1  
ATOM    3108  C  CG1  .  VAL  B  1  151  ?    0.493   25.935  111.270  1.00  25.04  ?   159  VAL  B  CG1  1  
ATOM    3109  C  CG2  .  VAL  B  1  151  ?   -1.524   27.178  110.393  1.00  25.78  ?   159  VAL  B  CG2  1  
ATOM    3110  N  N    .  PRO  B  1  152  ?    0.518   22.944  109.426  1.00  18.66  ?   160  PRO  B  N    1  
ATOM    3111  C  CA   .  PRO  B  1  152  ?    0.854   21.581  109.831  1.00  17.32  ?   160  PRO  B  CA   1  
ATOM    3112  C  C    .  PRO  B  1  152  ?    0.860   21.440  111.355  1.00  15.55  ?   160  PRO  B  C    1  
ATOM    3113  O  O    .  PRO  B  1  152  ?    1.165   22.424  112.085  1.00  13.05  ?   160  PRO  B  O    1  
ATOM    3114  C  CB   .  PRO  B  1  152  ?    2.268   21.333  109.290  1.00  20.55  ?   160  PRO  B  CB   1  
ATOM    3115  C  CG   .  PRO  B  1  152  ?    2.617   22.531  108.438  1.00  22.66  ?   160  PRO  B  CG   1  
ATOM    3116  C  CD   .  PRO  B  1  152  ?    1.594   23.624  108.688  1.00  20.68  ?   160  PRO  B  CD   1  
ATOM    3117  N  N    .  LYS  B  1  153  ?    0.528   20.237  111.828  1.00  15.42  ?   161  LYS  B  N    1  
ATOM    3118  C  CA   .  LYS  B  1  153  ?    0.602   19.864  113.263  1.00  16.75  ?   161  LYS  B  CA   1  
ATOM    3119  C  C    .  LYS  B  1  153  ?   -0.358   20.721  114.096  1.00  16.85  ?   161  LYS  B  C    1  
ATOM    3120  O  O    .  LYS  B  1  153  ?   -0.198   20.821  115.338  1.00  15.29  ?   161  LYS  B  O    1  
ATOM    3121  C  CB   .  LYS  B  1  153  ?    2.052   20.024  113.723  1.00  19.69  ?   161  LYS  B  CB   1  
ATOM    3122  C  CG   .  LYS  B  1  153  ?    3.039   19.127  112.988  1.00  21.77  ?   161  LYS  B  CG   1  
ATOM    3123  C  CD   .  LYS  B  1  153  ?    4.385   19.135  113.699  1.00  26.32  ?   161  LYS  B  CD   1  
ATOM    3124  C  CE   .  LYS  B  1  153  ?    5.604   19.209  112.816  1.00  33.68  ?   161  LYS  B  CE   1  
ATOM    3125  N  NZ   .  LYS  B  1  153  ?    5.549   18.293  111.663  1.00  33.85  ?   161  LYS  B  NZ   1  
ATOM    3126  N  N    .  HIS  B  1  154  ?   -1.413   21.243  113.469  1.00  14.64  ?   162  HIS  B  N    1  
ATOM    3127  C  CA   .  HIS  B  1  154  ?   -2.375   22.114  114.169  1.00  14.94  ?   162  HIS  B  CA   1  
ATOM    3128  C  C    .  HIS  B  1  154  ?   -3.781   21.496  114.175  1.00  12.96  ?   162  HIS  B  C    1  
ATOM    3129  O  O    .  HIS  B  1  154  ?   -4.744   22.259  114.341  1.00  11.82  ?   162  HIS  B  O    1  
ATOM    3130  C  CB   .  HIS  B  1  154  ?   -2.311   23.474  113.506  1.00  16.07  ?   162  HIS  B  CB   1  
ATOM    3131  C  CG   .  HIS  B  1  154  ?   -2.594   24.577  114.459  1.00  18.02  ?   162  HIS  B  CG   1  
ATOM    3132  N  ND1  .  HIS  B  1  154  ?   -2.309   24.466  115.811  1.00  19.38  ?   162  HIS  B  ND1  1  
ATOM    3133  C  CD2  .  HIS  B  1  154  ?   -3.141   25.793  114.274  1.00  20.31  ?   162  HIS  B  CD2  1  
ATOM    3134  C  CE1  .  HIS  B  1  154  ?   -2.688   25.584  116.423  1.00  22.24  ?   162  HIS  B  CE1  1  
ATOM    3135  N  NE2  .  HIS  B  1  154  ?   -3.147   26.432  115.497  1.00  19.32  ?   162  HIS  B  NE2  1  
ATOM    3136  N  N    .  SER  B  1  155  ?   -3.926   20.179  114.048  1.00  13.03  ?   163  SER  B  N    1  
ATOM    3137  C  CA   .  SER  B  1  155  ?   -5.262   19.614  113.697  1.00  12.76  ?   163  SER  B  CA   1  
ATOM    3138  C  C    .  SER  B  1  155  ?   -6.221   19.708  114.892  1.00  13.31  ?   163  SER  B  C    1  
ATOM    3139  O  O    .  SER  B  1  155  ?   -7.441   20.058  114.748  1.00  11.13  ?   163  SER  B  O    1  
ATOM    3140  C  CB   .  SER  B  1  155  ?   -5.154   18.232  113.186  1.00  14.20  ?   163  SER  B  CB   1  
ATOM    3141  O  OG   .  SER  B  1  155  ?   -4.589   17.364  114.165  1.00  13.62  ?   163  SER  B  OG   1  
ATOM    3142  N  N    .  LEU  B  1  156  ?   -5.721   19.385  116.074  1.00  13.11  ?   164  LEU  B  N    1  
ATOM    3143  C  CA   .  LEU  B  1  156  ?   -6.547   19.367  117.298  1.00  13.60  ?   164  LEU  B  CA   1  
ATOM    3144  C  C    .  LEU  B  1  156  ?   -7.145   20.751  117.553  1.00  12.93  ?   164  LEU  B  C    1  
ATOM    3145  O  O    .  LEU  B  1  156  ?   -8.377   20.908  117.736  1.00  11.76  ?   164  LEU  B  O    1  
ATOM    3146  C  CB   .  LEU  B  1  156  ?   -5.652   18.906  118.445  1.00  15.41  ?   164  LEU  B  CB   1  
ATOM    3147  C  CG   .  LEU  B  1  156  ?   -6.347   18.736  119.770  1.00  17.15  ?   164  LEU  B  CG   1  
ATOM    3148  C  CD1  .  LEU  B  1  156  ?   -7.538   17.811  119.569  1.00  18.03  ?   164  LEU  B  CD1  1  
ATOM    3149  C  CD2  .  LEU  B  1  156  ?   -5.361   18.174  120.799  1.00  18.31  ?   164  LEU  B  CD2  1  
ATOM    3150  N  N    .  TYR  B  1  157  ?   -6.295   21.754  117.591  1.00  12.88  ?   165  TYR  B  N    1  
ATOM    3151  C  CA   .  TYR  B  1  157  ?   -6.734   23.145  117.827  1.00  12.89  ?   165  TYR  B  CA   1  
ATOM    3152  C  C    .  TYR  B  1  157  ?   -7.675   23.615  116.714  1.00  12.66  ?   165  TYR  B  C    1  
ATOM    3153  O  O    .  TYR  B  1  157  ?   -8.736   24.170  117.003  1.00  11.38  ?   165  TYR  B  O    1  
ATOM    3154  C  CB   .  TYR  B  1  157  ?   -5.523   24.052  117.938  1.00  12.27  ?   165  TYR  B  CB   1  
ATOM    3155  C  CG   .  TYR  B  1  157  ?   -5.886   25.474  118.204  1.00  12.69  ?   165  TYR  B  CG   1  
ATOM    3156  C  CD1  .  TYR  B  1  157  ?   -6.181   25.930  119.488  1.00  12.68  ?   165  TYR  B  CD1  1  
ATOM    3157  C  CD2  .  TYR  B  1  157  ?   -5.943   26.369  117.151  1.00  12.91  ?   165  TYR  B  CD2  1  
ATOM    3158  C  CE1  .  TYR  B  1  157  ?   -6.470   27.268  119.707  1.00  12.73  ?   165  TYR  B  CE1  1  
ATOM    3159  C  CE2  .  TYR  B  1  157  ?   -6.239   27.700  117.346  1.00  13.40  ?   165  TYR  B  CE2  1  
ATOM    3160  C  CZ   .  TYR  B  1  157  ?   -6.474   28.156  118.632  1.00  14.33  ?   165  TYR  B  CZ   1  
ATOM    3161  O  OH   .  TYR  B  1  157  ?   -6.802   29.466  118.793  1.00  16.10  ?   165  TYR  B  OH   1  
ATOM    3162  N  N    .  SER  B  1  158  ?   -7.287   23.421  115.464  1.00  12.45  ?   166  SER  B  N    1  
ATOM    3163  C  CA   .  SER  B  1  158  ?   -8.120   23.826  114.309  1.00  11.76  ?   166  SER  B  CA   1  
ATOM    3164  C  C    .  SER  B  1  158  ?   -9.499   23.187  114.417  1.00  10.77  ?   166  SER  B  C    1  
ATOM    3165  O  O    .  SER  B  1  158  ?  -10.498   23.921  114.162  1.00  11.14  ?   166  SER  B  O    1  
ATOM    3166  C  CB   .  SER  B  1  158  ?   -7.482   23.489  113.000  1.00  13.85  ?   166  SER  B  CB   1  
ATOM    3167  O  OG   .  SER  B  1  158  ?   -6.245   24.184  112.894  1.00  17.48  ?   166  SER  B  OG   1  
ATOM    3168  N  N    .  GLY  B  1  159  ?   -9.585   21.894  114.703  1.00  10.11  ?   167  GLY  B  N    1  
ATOM    3169  C  CA   .  GLY  B  1  159  ?  -10.891   21.224  114.822  1.00  10.23  ?   167  GLY  B  CA   1  
ATOM    3170  C  C    .  GLY  B  1  159  ?  -11.692   21.767  116.010  1.00  10.27  ?   167  GLY  B  C    1  
ATOM    3171  O  O    .  GLY  B  1  159  ?  -12.903   21.903  115.900  1.00  10.39  ?   167  GLY  B  O    1  
ATOM    3172  N  N    .  SER  B  1  160  ?  -11.020   22.073  117.120  1.00  10.59  ?   168  SER  B  N    1  
ATOM    3173  C  CA   .  SER  B  1  160  ?  -11.693   22.607  118.321  1.00  11.22  ?   168  SER  B  CA   1  
ATOM    3174  C  C    .  SER  B  1  160  ?  -12.439   23.894  117.926  1.00  12.64  ?   168  SER  B  C    1  
ATOM    3175  O  O    .  SER  B  1  160  ?  -13.558   24.135  118.465  1.00  12.45  ?   168  SER  B  O    1  
ATOM    3176  C  CB   .  SER  B  1  160  ?  -10.697   22.800  119.470  1.00  11.35  ?   168  SER  B  CB   1  
ATOM    3177  O  OG   .  SER  B  1  160  ?   -9.993   24.031  119.351  1.00  11.49  ?   168  SER  B  OG   1  
ATOM    3178  N  N    .  LYS  B  1  161  ?  -11.835   24.724  117.066  1.00  12.59  ?   169  LYS  B  N    1  
ATOM    3179  C  CA   .  LYS  B  1  161  ?  -12.458   26.012  116.646  1.00  11.97  ?   169  LYS  B  CA   1  
ATOM    3180  C  C    .  LYS  B  1  161  ?  -13.467   25.796  115.505  1.00  12.41  ?   169  LYS  B  C    1  
ATOM    3181  O  O    .  LYS  B  1  161  ?  -14.457   26.555  115.443  1.00  13.13  ?   169  LYS  B  O    1  
ATOM    3182  C  CB   .  LYS  B  1  161  ?  -11.337   26.990  116.319  1.00  13.69  ?   169  LYS  B  CB   1  
ATOM    3183  C  CG   .  LYS  B  1  161  ?  -10.400   27.270  117.476  1.00  14.51  ?   169  LYS  B  CG   1  
ATOM    3184  C  CD   .  LYS  B  1  161  ?  -11.117   27.706  118.727  1.00  16.09  ?   169  LYS  B  CD   1  
ATOM    3185  C  CE   .  LYS  B  1  161  ?  -10.094   28.191  119.713  1.00  19.53  ?   169  LYS  B  CE   1  
ATOM    3186  N  NZ   .  LYS  B  1  161  ?  -10.359   29.536  120.176  1.00  19.45  ?   169  LYS  B  NZ   1  
ATOM    3187  N  N    .  GLY  B  1  162  ?  -13.239   24.835  114.613  1.00  12.95  ?   170  GLY  B  N    1  
ATOM    3188  C  CA   .  GLY  B  1  162  ?  -14.186   24.503  113.520  1.00  13.03  ?   170  GLY  B  CA   1  
ATOM    3189  C  C    .  GLY  B  1  162  ?  -15.547   24.149  114.076  1.00  12.53  ?   170  GLY  B  C    1  
ATOM    3190  O  O    .  GLY  B  1  162  ?  -16.599   24.507  113.475  1.00  11.65  ?   170  GLY  B  O    1  
ATOM    3191  N  N    .  ALA  B  1  163  ?  -15.586   23.464  115.205  1.00  12.09  ?   171  ALA  B  N    1  
ATOM    3192  C  CA   .  ALA  B  1  163  ?  -16.860   23.149  115.875  1.00  11.71  ?   171  ALA  B  CA   1  
ATOM    3193  C  C    .  ALA  B  1  163  ?  -17.596   24.455  116.236  1.00  12.47  ?   171  ALA  B  C    1  
ATOM    3194  O  O    .  ALA  B  1  163  ?  -18.819   24.545  116.048  1.00  12.99  ?   171  ALA  B  O    1  
ATOM    3195  C  CB   .  ALA  B  1  163  ?  -16.574   22.286  117.091  1.00  12.37  ?   171  ALA  B  CB   1  
ATOM    3196  N  N    .  ILE  B  1  164  ?  -16.866   25.476  116.682  1.00  12.26  ?   172  ILE  B  N    1  
ATOM    3197  C  CA   .  ILE  B  1  164  ?  -17.468   26.746  117.133  1.00  11.85  ?   172  ILE  B  CA   1  
ATOM    3198  C  C    .  ILE  B  1  164  ?  -18.172   27.412  115.949  1.00  12.38  ?   172  ILE  B  C    1  
ATOM    3199  O  O    .  ILE  B  1  164  ?  -19.256   27.991  116.129  1.00  12.14  ?   172  ILE  B  O    1  
ATOM    3200  C  CB   .  ILE  B  1  164  ?  -16.380   27.675  117.724  1.00  11.38  ?   172  ILE  B  CB   1  
ATOM    3201  C  CG1  .  ILE  B  1  164  ?  -15.659   27.029  118.908  1.00  11.87  ?   172  ILE  B  CG1  1  
ATOM    3202  C  CG2  .  ILE  B  1  164  ?  -16.990   29.017  118.077  1.00  11.34  ?   172  ILE  B  CG2  1  
ATOM    3203  C  CD1  .  ILE  B  1  164  ?  -16.533   26.554  119.994  1.00  11.72  ?   172  ILE  B  CD1  1  
ATOM    3204  N  N    .  ASP  B  1  165  ?  -17.517   27.453  114.799  1.00  12.74  ?   173  ASP  B  N    1  
ATOM    3205  C  CA   .  ASP  B  1  165  ?  -18.077   28.071  113.570  1.00  13.31  ?   173  ASP  B  CA   1  
ATOM    3206  C  C    .  ASP  B  1  165  ?  -19.468   27.472  113.266  1.00  13.39  ?   173  ASP  B  C    1  
ATOM    3207  O  O    .  ASP  B  1  165  ?  -20.385   28.213  112.951  1.00  13.88  ?   173  ASP  B  O    1  
ATOM    3208  C  CB   .  ASP  B  1  165  ?  -17.148   27.851  112.374  1.00  13.82  ?   173  ASP  B  CB   1  
ATOM    3209  C  CG   .  ASP  B  1  165  ?  -15.789   28.507  112.491  1.00  17.75  ?   173  ASP  B  CG   1  
ATOM    3210  O  OD1  .  ASP  B  1  165  ?  -15.583   29.230  113.460  1.00  17.85  ?   173  ASP  B  OD1  1  
ATOM    3211  O  OD2  .  ASP  B  1  165  ?  -14.956   28.290  111.575  1.00  19.81  ?   173  ASP  B  OD2  1  
ATOM    3212  N  N    .  SER  B  1  166  ?  -19.624   26.150  113.347  1.00  12.97  ?   174  SER  B  N    1  
ATOM    3213  C  CA   .  SER  B  1  166  ?  -20.929   25.457  113.224  1.00  13.02  ?   174  SER  B  CA   1  
ATOM    3214  C  C    .  SER  B  1  166  ?  -21.895   25.802  114.363  1.00  14.56  ?   174  SER  B  C    1  
ATOM    3215  O  O    .  SER  B  1  166  ?  -23.081   26.035  114.095  1.00  14.57  ?   174  SER  B  O    1  
ATOM    3216  C  CB   .  SER  B  1  166  ?  -20.695   23.979  113.128  1.00  14.30  ?   174  SER  B  CB   1  
ATOM    3217  O  OG   .  SER  B  1  166  ?  -19.987   23.689  111.946  1.00  14.93  ?   174  SER  B  OG   1  
ATOM    3218  N  N    .  PHE  B  1  167  ?  -21.409   25.835  115.599  1.00  14.25  ?   175  PHE  B  N    1  
ATOM    3219  C  CA   .  PHE  B  1  167  ?  -22.295   26.138  116.742  1.00  13.65  ?   175  PHE  B  CA   1  
ATOM    3220  C  C    .  PHE  B  1  167  ?  -22.974   27.498  116.539  1.00  14.74  ?   175  PHE  B  C    1  
ATOM    3221  O  O    .  PHE  B  1  167  ?  -24.149   27.596  116.723  1.00  15.00  ?   175  PHE  B  O    1  
ATOM    3222  C  CB   .  PHE  B  1  167  ?  -21.509   26.203  118.049  1.00  13.85  ?   175  PHE  B  CB   1  
ATOM    3223  C  CG   .  PHE  B  1  167  ?  -21.055   24.888  118.622  1.00  13.14  ?   175  PHE  B  CG   1  
ATOM    3224  C  CD1  .  PHE  B  1  167  ?  -21.673   23.713  118.255  1.00  12.44  ?   175  PHE  B  CD1  1  
ATOM    3225  C  CD2  .  PHE  B  1  167  ?  -20.020   24.831  119.534  1.00  11.74  ?   175  PHE  B  CD2  1  
ATOM    3226  C  CE1  .  PHE  B  1  167  ?  -21.273   22.510  118.808  1.00  12.55  ?   175  PHE  B  CE1  1  
ATOM    3227  C  CE2  .  PHE  B  1  167  ?  -19.615   23.621  120.062  1.00  12.35  ?   175  PHE  B  CE2  1  
ATOM    3228  C  CZ   .  PHE  B  1  167  ?  -20.232   22.464  119.689  1.00  11.74  ?   175  PHE  B  CZ   1  
ATOM    3229  N  N    .  VAL  B  1  168  ?  -22.213   28.515  116.166  1.00  14.38  ?   176  VAL  B  N    1  
ATOM    3230  C  CA   .  VAL  B  1  168  ?  -22.813   29.873  116.087  1.00  15.57  ?   176  VAL  B  CA   1  
ATOM    3231  C  C    .  VAL  B  1  168  ?  -23.933   29.935  115.048  1.00  15.65  ?   176  VAL  B  C    1  
ATOM    3232  O  O    .  VAL  B  1  168  ?  -24.912   30.548  115.322  1.00  14.06  ?   176  VAL  B  O    1  
ATOM    3233  C  CB   .  VAL  B  1  168  ?  -21.774   31.003  115.949  1.00  19.13  ?   176  VAL  B  CB   1  
ATOM    3234  C  CG1  .  VAL  B  1  168  ?  -20.650   30.846  116.943  1.00  18.38  ?   176  VAL  B  CG1  1  
ATOM    3235  C  CG2  .  VAL  B  1  168  ?  -21.249   31.142  114.556  1.00  21.40  ?   176  VAL  B  CG2  1  
ATOM    3236  N  N    .  ARG  B  1  169  ?  -23.751   29.261  113.908  1.00  15.50  ?   177  ARG  B  N    1  
ATOM    3237  C  CA   .  ARG  B  1  169  ?  -24.762   29.255  112.816  1.00  17.98  ?   177  ARG  B  CA   1  
ATOM    3238  C  C    .  ARG  B  1  169  ?  -26.105   28.725  113.338  1.00  17.31  ?   177  ARG  B  C    1  
ATOM    3239  O  O    .  ARG  B  1  169  ?  -27.140   29.348  113.031  1.00  18.42  ?   177  ARG  B  O    1  
ATOM    3240  C  CB   .  ARG  B  1  169  ?  -24.265   28.413  111.636  1.00  21.51  ?   177  ARG  B  CB   1  
ATOM    3241  C  CG   .  ARG  B  1  169  ?  -23.812   29.232  110.436  1.00  27.26  ?   177  ARG  B  CG   1  
ATOM    3242  C  CD   .  ARG  B  1  169  ?  -24.245   28.613  109.120  1.00  30.93  ?   177  ARG  B  CD   1  
ATOM    3243  N  NE   .  ARG  B  1  169  ?  -24.632   27.217  109.266  1.00  31.01  ?   177  ARG  B  NE   1  
ATOM    3244  C  CZ   .  ARG  B  1  169  ?  -23.783   26.220  109.491  1.00  33.58  ?   177  ARG  B  CZ   1  
ATOM    3245  N  NH1  .  ARG  B  1  169  ?  -22.488   26.465  109.596  1.00  32.95  ?   177  ARG  B  NH1  1  
ATOM    3246  N  NH2  .  ARG  B  1  169  ?  -24.231   24.984  109.609  1.00  29.17  ?   177  ARG  B  NH2  1  
ATOM    3247  N  N    .  ILE  B  1  170  ?  -26.082   27.622  114.095  1.00  14.57  ?   178  ILE  B  N    1  
ATOM    3248  C  CA   .  ILE  B  1  170  ?  -27.329   27.009  114.628  1.00  16.58  ?   178  ILE  B  CA   1  
ATOM    3249  C  C    .  ILE  B  1  170  ?  -27.807   27.764  115.882  1.00  16.25  ?   178  ILE  B  C    1  
ATOM    3250  O  O    .  ILE  B  1  170  ?  -28.982   27.957  116.041  1.00  16.12  ?   178  ILE  B  O    1  
ATOM    3251  C  CB   .  ILE  B  1  170  ?  -27.077   25.522  114.882  1.00  17.37  ?   178  ILE  B  CB   1  
ATOM    3252  C  CG1  .  ILE  B  1  170  ?  -26.440   24.885  113.652  1.00  21.34  ?   178  ILE  B  CG1  1  
ATOM    3253  C  CG2  .  ILE  B  1  170  ?  -28.350   24.833  115.313  1.00  15.60  ?   178  ILE  B  CG2  1  
ATOM    3254  C  CD1  .  ILE  B  1  170  ?  -26.972   25.412  112.384  1.00  24.36  ?   178  ILE  B  CD1  1  
ATOM    3255  N  N    .  PHE  B  1  171  ?  -26.879   28.154  116.741  1.00  15.66  ?   179  PHE  B  N    1  
ATOM    3256  C  CA   .  PHE  B  1  171  ?  -27.214   28.956  117.944  1.00  15.16  ?   179  PHE  B  CA   1  
ATOM    3257  C  C    .  PHE  B  1  171  ?  -28.013   30.199  117.542  1.00  15.50  ?   179  PHE  B  C    1  
ATOM    3258  O  O    .  PHE  B  1  171  ?  -28.982   30.531  118.266  1.00  14.02  ?   179  PHE  B  O    1  
ATOM    3259  C  CB   .  PHE  B  1  171  ?  -25.982   29.387  118.745  1.00  14.54  ?   179  PHE  B  CB   1  
ATOM    3260  C  CG   .  PHE  B  1  171  ?  -25.259   28.327  119.527  1.00  14.04  ?   179  PHE  B  CG   1  
ATOM    3261  C  CD1  .  PHE  B  1  171  ?  -25.706   27.004  119.620  1.00  13.66  ?   179  PHE  B  CD1  1  
ATOM    3262  C  CD2  .  PHE  B  1  171  ?  -24.076   28.666  120.155  1.00  13.82  ?   179  PHE  B  CD2  1  
ATOM    3263  C  CE1  .  PHE  B  1  171  ?  -25.010   26.068  120.353  1.00  13.84  ?   179  PHE  B  CE1  1  
ATOM    3264  C  CE2  .  PHE  B  1  171  ?  -23.379   27.728  120.901  1.00  14.21  ?   179  PHE  B  CE2  1  
ATOM    3265  C  CZ   .  PHE  B  1  171  ?  -23.861   26.440  121.014  1.00  14.47  ?   179  PHE  B  CZ   1  
ATOM    3266  N  N    .  SER  B  1  172  ?  -27.696   30.859  116.426  1.00  14.94  ?   180  SER  B  N    1  
ATOM    3267  C  CA   .  SER  B  1  172  ?  -28.455   32.051  115.972  1.00  16.07  ?   180  SER  B  CA   1  
ATOM    3268  C  C    .  SER  B  1  172  ?  -29.928   31.688  115.759  1.00  15.82  ?   180  SER  B  C    1  
ATOM    3269  O  O    .  SER  B  1  172  ?  -30.785   32.552  116.017  1.00  17.20  ?   180  SER  B  O    1  
ATOM    3270  C  CB   .  SER  B  1  172  ?  -27.873   32.709  114.736  1.00  17.34  ?   180  SER  B  CB   1  
ATOM    3271  O  OG   .  SER  B  1  172  ?  -27.892   31.853  113.600  1.00  18.11  ?   180  SER  B  OG   1  
ATOM    3272  N  N    .  LYS  B  1  173  ?  -30.203   30.477  115.298  1.00  17.18  ?   181  LYS  B  N    1  
ATOM    3273  C  CA   .  LYS  B  1  173  ?  -31.589   29.984  115.102  1.00  20.77  ?   181  LYS  B  CA   1  
ATOM    3274  C  C    .  LYS  B  1  173  ?  -32.231   29.777  116.464  1.00  19.54  ?   181  LYS  B  C    1  
ATOM    3275  O  O    .  LYS  B  1  173  ?  -33.316   30.313  116.651  1.00  22.18  ?   181  LYS  B  O    1  
ATOM    3276  C  CB   .  LYS  B  1  173  ?  -31.628   28.738  114.211  1.00  22.55  ?   181  LYS  B  CB   1  
ATOM    3277  C  CG   .  LYS  B  1  173  ?  -31.125   29.042  112.809  1.00  28.96  ?   181  LYS  B  CG   1  
ATOM    3278  C  CD   .  LYS  B  1  173  ?  -31.694   28.181  111.694  1.00  40.90  ?   181  LYS  B  CD   1  
ATOM    3279  C  CE   .  LYS  B  1  173  ?  -31.648   28.884  110.340  1.00  43.29  ?   181  LYS  B  CE   1  
ATOM    3280  N  NZ   .  LYS  B  1  173  ?  -30.512   29.842  110.229  1.00  45.77  ?   181  LYS  B  NZ   1  
ATOM    3281  N  N    .  ASP  B  1  174  ?  -31.602   29.022  117.360  1.00  18.25  ?   182  ASP  B  N    1  
ATOM    3282  C  CA   .  ASP  B  1  174  ?  -32.205   28.703  118.675  1.00  17.01  ?   182  ASP  B  CA   1  
ATOM    3283  C  C    .  ASP  B  1  174  ?  -32.409   29.997  119.459  1.00  17.56  ?   182  ASP  B  C    1  
ATOM    3284  O  O    .  ASP  B  1  174  ?  -33.493   30.159  120.099  1.00  19.20  ?   182  ASP  B  O    1  
ATOM    3285  C  CB   .  ASP  B  1  174  ?  -31.389   27.672  119.448  1.00  16.49  ?   182  ASP  B  CB   1  
ATOM    3286  C  CG   .  ASP  B  1  174  ?  -31.359   26.281  118.835  1.00  16.49  ?   182  ASP  B  CG   1  
ATOM    3287  O  OD1  .  ASP  B  1  174  ?  -32.028   26.070  117.785  1.00  19.37  ?   182  ASP  B  OD1  1  
ATOM    3288  O  OD2  .  ASP  B  1  174  ?  -30.712   25.403  119.438  1.00  16.11  ?   182  ASP  B  OD2  1  
ATOM    3289  N  N    .  CYS  B  1  175  ?  -31.412   30.883  119.463  1.00  16.06  ?   183  CYS  B  N    1  
ATOM    3290  C  CA   .  CYS  B  1  175  ?  -31.392   32.061  120.364  1.00  16.96  ?   183  CYS  B  CA   1  
ATOM    3291  C  C    .  CYS  B  1  175  ?  -32.322   33.160  119.826  1.00  16.90  ?   183  CYS  B  C    1  
ATOM    3292  O  O    .  CYS  B  1  175  ?  -32.609   34.098  120.573  1.00  18.73  ?   183  CYS  B  O    1  
ATOM    3293  C  CB   .  CYS  B  1  175  ?  -29.974   32.565  120.628  1.00  17.79  ?   183  CYS  B  CB   1  
ATOM    3294  S  SG   .  CYS  B  1  175  ?  -28.925   31.352  121.467  1.00  18.37  ?   183  CYS  B  SG   1  
ATOM    3295  N  N    .  GLY  B  1  176  ?  -32.809   33.066  118.586  1.00  19.58  ?   184  GLY  B  N    1  
ATOM    3296  C  CA   .  GLY  B  1  176  ?  -33.724   34.069  118.003  1.00  20.47  ?   184  GLY  B  CA   1  
ATOM    3297  C  C    .  GLY  B  1  176  ?  -35.028   34.139  118.789  1.00  20.53  ?   184  GLY  B  C    1  
ATOM    3298  O  O    .  GLY  B  1  176  ?  -35.657   35.195  118.779  1.00  20.74  ?   184  GLY  B  O    1  
ATOM    3299  N  N    .  ASP  B  1  177  ?  -35.372   33.091  119.534  1.00  22.47  ?   185  ASP  B  N    1  
ATOM    3300  C  CA   .  ASP  B  1  177  ?  -36.619   33.099  120.344  1.00  26.03  ?   185  ASP  B  CA   1  
ATOM    3301  C  C    .  ASP  B  1  177  ?  -36.479   34.082  121.510  1.00  27.17  ?   185  ASP  B  C    1  
ATOM    3302  O  O    .  ASP  B  1  177  ?  -37.539   34.416  122.054  1.00  26.92  ?   185  ASP  B  O    1  
ATOM    3303  C  CB   .  ASP  B  1  177  ?  -37.105   31.685  120.706  1.00  28.18  ?   185  ASP  B  CB   1  
ATOM    3304  C  CG   .  ASP  B  1  177  ?  -36.292   30.842  121.670  1.00  28.07  ?   185  ASP  B  CG   1  
ATOM    3305  O  OD1  .  ASP  B  1  177  ?  -35.632   31.415  122.546  1.00  29.98  ?   185  ASP  B  OD1  1  
ATOM    3306  O  OD2  .  ASP  B  1  177  ?  -36.313   29.593  121.509  1.00  28.85  ?   185  ASP  B  OD2  1  
ATOM    3307  N  N    .  LYS  B  1  178  ?  -35.272   34.592  121.827  1.00  20.95  ?   186  LYS  B  N    1  
ATOM    3308  C  CA   .  LYS  B  1  178  ?  -35.091   35.704  122.801  1.00  20.65  ?   186  LYS  B  CA   1  
ATOM    3309  C  C    .  LYS  B  1  178  ?  -34.497   36.920  122.104  1.00  18.07  ?   186  LYS  B  C    1  
ATOM    3310  O  O    .  LYS  B  1  178  ?  -34.057   37.848  122.801  1.00  19.45  ?   186  LYS  B  O    1  
ATOM    3311  C  CB   .  LYS  B  1  178  ?  -34.205   35.232  123.954  1.00  21.03  ?   186  LYS  B  CB   1  
ATOM    3312  C  CG   .  LYS  B  1  178  ?  -34.869   34.244  124.888  1.00  20.45  ?   186  LYS  B  CG   1  
ATOM    3313  C  CD   .  LYS  B  1  178  ?  -34.000   33.747  125.998  1.00  23.47  ?   186  LYS  B  CD   1  
ATOM    3314  C  CE   .  LYS  B  1  178  ?  -33.872   34.736  127.125  1.00  26.44  ?   186  LYS  B  CE   1  
ATOM    3315  N  NZ   .  LYS  B  1  178  ?  -33.088   34.145  128.240  1.00  24.56  ?   186  LYS  B  NZ   1  
ATOM    3316  N  N    .  LYS  B  1  179  ?  -34.496   36.911  120.769  1.00  16.99  ?   187  LYS  B  N    1  
ATOM    3317  C  CA   .  LYS  B  1  179  ?  -33.916   37.984  119.940  1.00  18.70  ?   187  LYS  B  CA   1  
ATOM    3318  C  C    .  LYS  B  1  179  ?  -32.451   38.202  120.344  1.00  16.93  ?   187  LYS  B  C    1  
ATOM    3319  O  O    .  LYS  B  1  179  ?  -31.946   39.312  120.249  1.00  17.32  ?   187  LYS  B  O    1  
ATOM    3320  C  CB   .  LYS  B  1  179  ?  -34.754   39.255  120.069  1.00  22.10  ?   187  LYS  B  CB   1  
ATOM    3321  C  CG   .  LYS  B  1  179  ?  -36.220   39.073  119.709  1.00  26.77  ?   187  LYS  B  CG   1  
ATOM    3322  C  CD   .  LYS  B  1  179  ?  -36.411   38.572  118.316  1.00  32.34  ?   187  LYS  B  CD   1  
ATOM    3323  C  CE   .  LYS  B  1  179  ?  -37.872   38.325  117.976  1.00  38.15  ?   187  LYS  B  CE   1  
ATOM    3324  N  NZ   .  LYS  B  1  179  ?  -38.633   39.579  118.135  1.00  39.41  ?   187  LYS  B  NZ   1  
ATOM    3325  N  N    .  ILE  B  1  180  ?  -31.788   37.140  120.755  1.00  15.87  ?   188  ILE  B  N    1  
ATOM    3326  C  CA   .  ILE  B  1  180  ?  -30.334   37.200  121.023  1.00  15.73  ?   188  ILE  B  CA   1  
ATOM    3327  C  C    .  ILE  B  1  180  ?  -29.604   36.882  119.716  1.00  14.75  ?   188  ILE  B  C    1  
ATOM    3328  O  O    .  ILE  B  1  180  ?  -29.936   35.870  119.094  1.00  15.75  ?   188  ILE  B  O    1  
ATOM    3329  C  CB   .  ILE  B  1  180  ?  -29.996   36.200  122.136  1.00  14.73  ?   188  ILE  B  CB   1  
ATOM    3330  C  CG1  .  ILE  B  1  180  ?  -30.603   36.617  123.474  1.00  14.04  ?   188  ILE  B  CG1  1  
ATOM    3331  C  CG2  .  ILE  B  1  180  ?  -28.490   35.998  122.267  1.00  15.49  ?   188  ILE  B  CG2  1  
ATOM    3332  C  CD1  .  ILE  B  1  180  ?  -30.533   35.511  124.505  1.00  15.31  ?   188  ILE  B  CD1  1  
ATOM    3333  N  N    .  THR  B  1  181  ?  -28.611   37.678  119.342  1.00  14.83  ?   189  THR  B  N    1  
ATOM    3334  C  CA   .  THR  B  1  181  ?  -27.740   37.382  118.166  1.00  13.68  ?   189  THR  B  CA   1  
ATOM    3335  C  C    .  THR  B  1  181  ?  -26.562   36.552  118.669  1.00  13.95  ?   189  THR  B  C    1  
ATOM    3336  O  O    .  THR  B  1  181  ?  -26.147   36.670  119.845  1.00  12.20  ?   189  THR  B  O    1  
ATOM    3337  C  CB   .  THR  B  1  181  ?  -27.277   38.602  117.357  1.00  13.36  ?   189  THR  B  CB   1  
ATOM    3338  O  OG1  .  THR  B  1  181  ?  -26.353   39.440  118.066  1.00  14.08  ?   189  THR  B  OG1  1  
ATOM    3339  C  CG2  .  THR  B  1  181  ?  -28.443   39.420  116.832  1.00  12.77  ?   189  THR  B  CG2  1  
ATOM    3340  N  N    .  VAL  B  1  182  ?  -26.029   35.709  117.803  1.00  14.06  ?   190  VAL  B  N    1  
ATOM    3341  C  CA   .  VAL  B  1  182  ?  -24.871   34.854  118.191  1.00  12.47  ?   190  VAL  B  CA   1  
ATOM    3342  C  C    .  VAL  B  1  182  ?  -23.898   34.925  117.044  1.00  12.20  ?   190  VAL  B  C    1  
ATOM    3343  O  O    .  VAL  B  1  182  ?  -24.286   34.588  115.912  1.00  11.47  ?   190  VAL  B  O    1  
ATOM    3344  C  CB   .  VAL  B  1  182  ?  -25.308   33.404  118.461  1.00  13.00  ?   190  VAL  B  CB   1  
ATOM    3345  C  CG1  .  VAL  B  1  182  ?  -24.173   32.566  118.983  1.00  13.46  ?   190  VAL  B  CG1  1  
ATOM    3346  C  CG2  .  VAL  B  1  182  ?  -26.491   33.332  119.416  1.00  12.63  ?   190  VAL  B  CG2  1  
ATOM    3347  N  N    .  ASN  B  1  183  ?  -22.674   35.374  117.315  1.00  11.73  ?   191  ASN  B  N    1  
ATOM    3348  C  CA   .  ASN  B  1  183  ?  -21.618   35.412  116.281  1.00  11.77  ?   191  ASN  B  CA   1  
ATOM    3349  C  C    .  ASN  B  1  183  ?  -20.311   34.876  116.872  1.00  12.16  ?   191  ASN  B  C    1  
ATOM    3350  O  O    .  ASN  B  1  183  ?  -20.190   34.760  118.111  1.00  10.68  ?   191  ASN  B  O    1  
ATOM    3351  C  CB   .  ASN  B  1  183  ?  -21.441   36.845  115.809  1.00  12.00  ?   191  ASN  B  CB   1  
ATOM    3352  C  CG   .  ASN  B  1  183  ?  -22.673   37.385  115.098  1.00  12.56  ?   191  ASN  B  CG   1  
ATOM    3353  O  OD1  .  ASN  B  1  183  ?  -22.952   36.991  113.962  1.00  12.27  ?   191  ASN  B  OD1  1  
ATOM    3354  N  ND2  .  ASN  B  1  183  ?  -23.362   38.337  115.733  1.00  11.68  ?   191  ASN  B  ND2  1  
ATOM    3355  N  N    .  ALA  B  1  184  ?  -19.329   34.618  116.017  1.00  12.16  ?   192  ALA  B  N    1  
ATOM    3356  C  CA   .  ALA  B  1  184  ?  -17.966   34.276  116.474  1.00  12.17  ?   192  ALA  B  CA   1  
ATOM    3357  C  C    .  ALA  B  1  184  ?  -17.018   35.289  115.879  1.00  12.48  ?   192  ALA  B  C    1  
ATOM    3358  O  O    .  ALA  B  1  184  ?  -17.313   35.818  114.776  1.00  12.97  ?   192  ALA  B  O    1  
ATOM    3359  C  CB   .  ALA  B  1  184  ?  -17.573   32.886  116.072  1.00  13.03  ?   192  ALA  B  CB   1  
ATOM    3360  N  N    .  VAL  B  1  185  ?  -15.913   35.556  116.577  1.00  12.69  ?   193  VAL  B  N    1  
ATOM    3361  C  CA   .  VAL  B  1  185  ?  -14.741   36.236  115.988  1.00  12.54  ?   193  VAL  B  CA   1  
ATOM    3362  C  C    .  VAL  B  1  185  ?  -13.618   35.200  115.870  1.00  12.63  ?   193  VAL  B  C    1  
ATOM    3363  O  O    .  VAL  B  1  185  ?  -13.424   34.348  116.791  1.00  12.77  ?   193  VAL  B  O    1  
ATOM    3364  C  CB   .  VAL  B  1  185  ?  -14.296   37.483  116.777  1.00  15.26  ?   193  VAL  B  CB   1  
ATOM    3365  C  CG1  .  VAL  B  1  185  ?  -15.388   38.541  116.773  1.00  17.21  ?   193  VAL  B  CG1  1  
ATOM    3366  C  CG2  .  VAL  B  1  185  ?  -13.882   37.140  118.196  1.00  17.21  ?   193  VAL  B  CG2  1  
ATOM    3367  N  N    .  ALA  B  1  186  ?  -12.939   35.240  114.737  1.00  11.77  ?   194  ALA  B  N    1  
ATOM    3368  C  CA   .  ALA  B  1  186  ?  -11.855   34.332  114.377  1.00  11.81  ?   194  ALA  B  CA   1  
ATOM    3369  C  C    .  ALA  B  1  186  ?  -10.630   35.218  114.168  1.00  12.91  ?   194  ALA  B  C    1  
ATOM    3370  O  O    .  ALA  B  1  186  ?  -10.340   35.672  113.063  1.00  11.98  ?   194  ALA  B  O    1  
ATOM    3371  C  CB   .  ALA  B  1  186  ?  -12.235   33.516  113.175  1.00  11.33  ?   194  ALA  B  CB   1  
ATOM    3372  N  N    .  PRO  B  1  187  ?   -9.897   35.512  115.255  1.00  12.50  ?   195  PRO  B  N    1  
ATOM    3373  C  CA   .  PRO  B  1  187  ?   -8.666   36.269  115.117  1.00  12.72  ?   195  PRO  B  CA   1  
ATOM    3374  C  C    .  PRO  B  1  187  ?   -7.624   35.525  114.269  1.00  12.68  ?   195  PRO  B  C    1  
ATOM    3375  O  O    .  PRO  B  1  187  ?   -7.576   34.296  114.207  1.00  12.88  ?   195  PRO  B  O    1  
ATOM    3376  C  CB   .  PRO  B  1  187  ?   -8.190   36.489  116.569  1.00  13.08  ?   195  PRO  B  CB   1  
ATOM    3377  C  CG   .  PRO  B  1  187  ?   -9.368   36.149  117.415  1.00  12.85  ?   195  PRO  B  CG   1  
ATOM    3378  C  CD   .  PRO  B  1  187  ?  -10.147   35.089  116.642  1.00  12.16  ?   195  PRO  B  CD   1  
ATOM    3379  N  N    .  GLY  B  1  188  ?   -6.762   36.314  113.649  1.00  13.20  ?   196  GLY  B  N    1  
ATOM    3380  C  CA   .  GLY  B  1  188  ?   -5.466   35.822  113.160  1.00  15.29  ?   196  GLY  B  CA   1  
ATOM    3381  C  C    .  GLY  B  1  188  ?   -4.455   35.983  114.279  1.00  16.74  ?   196  GLY  B  C    1  
ATOM    3382  O  O    .  GLY  B  1  188  ?   -4.879   36.170  115.430  1.00  16.63  ?   196  GLY  B  O    1  
ATOM    3383  N  N    .  GLY  B  1  189  ?   -3.166   35.905  113.970  1.00  16.37  ?   197  GLY  B  N    1  
ATOM    3384  C  CA   .  GLY  B  1  189  ?   -2.098   36.081  114.964  1.00  18.44  ?   197  GLY  B  CA   1  
ATOM    3385  C  C    .  GLY  B  1  189  ?   -2.232   37.409  115.681  1.00  16.27  ?   197  GLY  B  C    1  
ATOM    3386  O  O    .  GLY  B  1  189  ?   -2.106   38.481  115.037  1.00  17.44  ?   197  GLY  B  O    1  
ATOM    3387  N  N    .  THR  B  1  190  ?   -2.513   37.324  116.964  1.00  14.83  ?   198  THR  B  N    1  
ATOM    3388  C  CA   .  THR  B  1  190  ?   -2.812   38.493  117.836  1.00  14.44  ?   198  THR  B  CA   1  
ATOM    3389  C  C    .  THR  B  1  190  ?   -1.822   38.475  119.001  1.00  15.48  ?   198  THR  B  C    1  
ATOM    3390  O  O    .  THR  B  1  190  ?   -1.764   37.442  119.705  1.00  13.73  ?   198  THR  B  O    1  
ATOM    3391  C  CB   .  THR  B  1  190  ?   -4.271   38.435  118.275  1.00  15.08  ?   198  THR  B  CB   1  
ATOM    3392  O  OG1  .  THR  B  1  190  ?   -5.056   38.293  117.082  1.00  14.91  ?   198  THR  B  OG1  1  
ATOM    3393  C  CG2  .  THR  B  1  190  ?   -4.671   39.638  119.099  1.00  16.54  ?   198  THR  B  CG2  1  
ATOM    3394  N  N    .  VAL  B  1  191  ?   -1.084   39.577  119.207  1.00  15.74  ?   199  VAL  B  N    1  
ATOM    3395  C  CA   .  VAL  B  1  191  ?    0.067   39.556  120.150  1.00  15.78  ?   199  VAL  B  CA   1  
ATOM    3396  C  C    .  VAL  B  1  191  ?   -0.439   39.424  121.579  1.00  14.21  ?   199  VAL  B  C    1  
ATOM    3397  O  O    .  VAL  B  1  191  ?   -1.009   40.352  122.138  1.00  14.71  ?   199  VAL  B  O    1  
ATOM    3398  C  CB   .  VAL  B  1  191  ?    1.002   40.760  119.944  1.00  17.61  ?   199  VAL  B  CB   1  
ATOM    3399  C  CG1  .  VAL  B  1  191  ?    2.186   40.703  120.916  1.00  19.07  ?   199  VAL  B  CG1  1  
ATOM    3400  C  CG2  .  VAL  B  1  191  ?    1.505   40.829  118.512  1.00  17.25  ?   199  VAL  B  CG2  1  
ATOM    3401  N  N    .  THR  B  1  192  ?   -0.316   38.222  122.112  1.00  13.41  ?   200  THR  B  N    1  
ATOM    3402  C  CA   .  THR  B  1  192  ?   -0.639   37.837  123.482  1.00  14.72  ?   200  THR  B  CA   1  
ATOM    3403  C  C    .  THR  B  1  192  ?    0.442   36.834  123.904  1.00  15.25  ?   200  THR  B  C    1  
ATOM    3404  O  O    .  THR  B  1  192  ?    1.254   36.407  123.030  1.00  14.08  ?   200  THR  B  O    1  
ATOM    3405  C  CB   .  THR  B  1  192  ?   -2.013   37.171  123.566  1.00  14.78  ?   200  THR  B  CB   1  
ATOM    3406  O  OG1  .  THR  B  1  192  ?   -1.933   35.915  122.874  1.00  15.84  ?   200  THR  B  OG1  1  
ATOM    3407  C  CG2  .  THR  B  1  192  ?   -3.129   38.016  122.976  1.00  14.78  ?   200  THR  B  CG2  1  
ATOM    3408  N  N    .  ASP  B  1  193  ?    0.371   36.323  125.117  1.00  14.80  ?   201  ASP  B  N    1  
ATOM    3409  C  CA   .  ASP  B  1  193  ?    1.272   35.199  125.510  1.00  16.12  ?   201  ASP  B  CA   1  
ATOM    3410  C  C    .  ASP  B  1  193  ?    0.972   33.921  124.708  1.00  18.37  ?   201  ASP  B  C    1  
ATOM    3411  O  O    .  ASP  B  1  193  ?    1.936   33.147  124.439  1.00  16.70  ?   201  ASP  B  O    1  
ATOM    3412  C  CB   .  ASP  B  1  193  ?    1.200   34.956  127.010  1.00  18.23  ?   201  ASP  B  CB   1  
ATOM    3413  C  CG   .  ASP  B  1  193  ?    1.772   36.071  127.869  1.00  19.10  ?   201  ASP  B  CG   1  
ATOM    3414  O  OD1  .  ASP  B  1  193  ?    2.386   37.006  127.342  1.00  19.47  ?   201  ASP  B  OD1  1  
ATOM    3415  O  OD2  .  ASP  B  1  193  ?    1.575   35.998  129.075  1.00  23.33  ?   201  ASP  B  OD2  1  
ATOM    3416  N  N    .  MET  B  1  194  ?   -0.275   33.684  124.276  1.00  16.52  ?   202  MET  B  N    1  
ATOM    3417  C  CA   .  MET  B  1  194  ?   -0.558   32.529  123.376  1.00  17.28  ?   202  MET  B  CA   1  
ATOM    3418  C  C    .  MET  B  1  194  ?    0.268   32.644  122.076  1.00  18.58  ?   202  MET  B  C    1  
ATOM    3419  O  O    .  MET  B  1  194  ?    0.980   31.678  121.703  1.00  18.49  ?   202  MET  B  O    1  
ATOM    3420  C  CB   .  MET  B  1  194  ?   -2.033   32.397  123.037  1.00  16.11  ?   202  MET  B  CB   1  
ATOM    3421  C  CG   .  MET  B  1  194  ?   -2.334   31.172  122.155  1.00  16.62  ?   202  MET  B  CG   1  
ATOM    3422  S  SD   .  MET  B  1  194  ?   -4.073   30.989  121.749  1.00  15.99  ?   202  MET  B  SD   1  
ATOM    3423  C  CE   .  MET  B  1  194  ?   -4.766   30.405  123.296  1.00  17.29  ?   202  MET  B  CE   1  
ATOM    3424  N  N    .  PHE  B  1  195  ?    0.256   33.804  121.452  1.00  17.44  ?   203  PHE  B  N    1  
ATOM    3425  C  CA   .  PHE  B  1  195  ?    1.020   34.108  120.211  1.00  17.94  ?   203  PHE  B  CA   1  
ATOM    3426  C  C    .  PHE  B  1  195  ?    2.509   33.784  120.417  1.00  18.78  ?   203  PHE  B  C    1  
ATOM    3427  O  O    .  PHE  B  1  195  ?    3.111   33.041  119.599  1.00  17.50  ?   203  PHE  B  O    1  
ATOM    3428  C  CB   .  PHE  B  1  195  ?    0.759   35.566  119.823  1.00  18.21  ?   203  PHE  B  CB   1  
ATOM    3429  C  CG   .  PHE  B  1  195  ?    1.588   36.062  118.675  1.00  18.28  ?   203  PHE  B  CG   1  
ATOM    3430  C  CD1  .  PHE  B  1  195  ?    2.870   36.545  118.888  1.00  18.43  ?   203  PHE  B  CD1  1  
ATOM    3431  C  CD2  .  PHE  B  1  195  ?    1.078   36.052  117.380  1.00  20.09  ?   203  PHE  B  CD2  1  
ATOM    3432  C  CE1  .  PHE  B  1  195  ?    3.647   36.956  117.816  1.00  19.52  ?   203  PHE  B  CE1  1  
ATOM    3433  C  CE2  .  PHE  B  1  195  ?    1.846   36.492  116.310  1.00  21.45  ?   203  PHE  B  CE2  1  
ATOM    3434  C  CZ   .  PHE  B  1  195  ?    3.125   36.949  116.534  1.00  19.59  ?   203  PHE  B  CZ   1  
ATOM    3435  N  N    .  HIS  B  1  196  ?    3.104   34.322  121.488  1.00  18.00  ?   204  HIS  B  N    1  
ATOM    3436  C  CA   .  HIS  B  1  196  ?    4.560   34.153  121.765  1.00  19.69  ?   204  HIS  B  CA   1  
ATOM    3437  C  C    .  HIS  B  1  196  ?    4.865   32.695  122.108  1.00  20.33  ?   204  HIS  B  C    1  
ATOM    3438  O  O    .  HIS  B  1  196  ?    5.982   32.228  121.808  1.00  19.43  ?   204  HIS  B  O    1  
ATOM    3439  C  CB   .  HIS  B  1  196  ?    5.022   35.103  122.868  1.00  20.26  ?   204  HIS  B  CB   1  
ATOM    3440  C  CG   .  HIS  B  1  196  ?    5.063   36.514  122.413  1.00  18.44  ?   204  HIS  B  CG   1  
ATOM    3441  N  ND1  .  HIS  B  1  196  ?    4.403   37.553  123.089  1.00  19.94  ?   204  HIS  B  ND1  1  
ATOM    3442  C  CD2  .  HIS  B  1  196  ?    5.635   37.060  121.329  1.00  18.35  ?   204  HIS  B  CD2  1  
ATOM    3443  C  CE1  .  HIS  B  1  196  ?    4.606   38.676  122.432  1.00  16.48  ?   204  HIS  B  CE1  1  
ATOM    3444  N  NE2  .  HIS  B  1  196  ?    5.390   38.404  121.375  1.00  19.71  ?   204  HIS  B  NE2  1  
ATOM    3445  N  N    .  ASP  B  1  197  ?    3.921   31.995  122.718  1.00  18.44  ?   205  ASP  B  N    1  
ATOM    3446  C  CA   .  ASP  B  1  197  ?    4.080   30.567  123.085  1.00  23.65  ?   205  ASP  B  CA   1  
ATOM    3447  C  C    .  ASP  B  1  197  ?    4.317   29.705  121.837  1.00  25.05  ?   205  ASP  B  C    1  
ATOM    3448  O  O    .  ASP  B  1  197  ?    5.073   28.682  121.963  1.00  26.34  ?   205  ASP  B  O    1  
ATOM    3449  C  CB   .  ASP  B  1  197  ?    2.872   30.052  123.877  1.00  24.50  ?   205  ASP  B  CB   1  
ATOM    3450  C  CG   .  ASP  B  1  197  ?    3.129   28.710  124.550  1.00  30.11  ?   205  ASP  B  CG   1  
ATOM    3451  O  OD1  .  ASP  B  1  197  ?    4.323   28.450  124.922  1.00  31.04  ?   205  ASP  B  OD1  1  
ATOM    3452  O  OD2  .  ASP  B  1  197  ?    2.158   27.919  124.671  1.00  30.18  ?   205  ASP  B  OD2  1  
ATOM    3453  N  N    .  VAL  B  1  198  ?    3.656   30.010  120.712  1.00  21.49  ?   206  VAL  B  N    1  
ATOM    3454  C  CA   .  VAL  B  1  198  ?    3.613   29.099  119.539  1.00  25.94  ?   206  VAL  B  CA   1  
ATOM    3455  C  C    .  VAL  B  1  198  ?    4.002   29.783  118.220  1.00  22.77  ?   206  VAL  B  C    1  
ATOM    3456  O  O    .  VAL  B  1  198  ?    3.982   29.078  117.186  1.00  23.08  ?   206  VAL  B  O    1  
ATOM    3457  C  CB   .  VAL  B  1  198  ?    2.229   28.426  119.437  1.00  26.58  ?   206  VAL  B  CB   1  
ATOM    3458  C  CG1  .  VAL  B  1  198  ?    2.004   27.451  120.586  1.00  27.93  ?   206  VAL  B  CG1  1  
ATOM    3459  C  CG2  .  VAL  B  1  198  ?    1.112   29.440  119.351  1.00  27.54  ?   206  VAL  B  CG2  1  
ATOM    3460  N  N    .  SER  B  1  199  ?    4.459   31.045  118.221  1.00  21.96  ?   207  SER  B  N    1  
ATOM    3461  C  CA   .  SER  B  1  199  ?    4.827   31.749  116.970  1.00  22.48  ?   207  SER  B  CA   1  
ATOM    3462  C  C    .  SER  B  1  199  ?    5.859   30.903  116.196  1.00  28.27  ?   207  SER  B  C    1  
ATOM    3463  O  O    .  SER  B  1  199  ?    5.800   30.923  114.932  1.00  28.33  ?   207  SER  B  O    1  
ATOM    3464  C  CB   .  SER  B  1  199  ?    5.291   33.172  117.187  1.00  23.02  ?   207  SER  B  CB   1  
ATOM    3465  O  OG   .  SER  B  1  199  ?    6.430   33.240  118.014  1.00  21.69  ?   207  SER  B  OG   1  
ATOM    3466  N  N    .  GLN  B  1  200  ?    6.743   30.177  116.883  1.00  28.16  ?   208  GLN  B  N    1  
ATOM    3467  C  CA   .  GLN  B  1  200  ?    7.699   29.238  116.213  1.00  32.67  ?   208  GLN  B  CA   1  
ATOM    3468  C  C    .  GLN  B  1  200  ?    6.964   28.223  115.311  1.00  35.59  ?   208  GLN  B  C    1  
ATOM    3469  O  O    .  GLN  B  1  200  ?    7.481   27.896  114.233  1.00  37.82  ?   208  GLN  B  O    1  
ATOM    3470  C  CB   .  GLN  B  1  200  ?    8.590   28.505  117.228  1.00  30.66  ?   208  GLN  B  CB   1  
ATOM    3471  C  CG   .  GLN  B  1  200  ?    7.885   27.512  118.132  1.00  31.59  ?   208  GLN  B  CG   1  
ATOM    3472  C  CD   .  GLN  B  1  200  ?    7.453   28.138  119.434  1.00  34.73  ?   208  GLN  B  CD   1  
ATOM    3473  O  OE1  .  GLN  B  1  200  ?    7.285   29.363  119.531  1.00  31.94  ?   208  GLN  B  OE1  1  
ATOM    3474  N  NE2  .  GLN  B  1  200  ?    7.265   27.289  120.436  1.00  34.58  ?   208  GLN  B  NE2  1  
ATOM    3475  N  N    .  HIS  B  1  201  ?    5.820   27.714  115.743  1.00  31.70  ?   209  HIS  B  N    1  
ATOM    3476  C  CA   .  HIS  B  1  201  ?    5.057   26.644  115.050  1.00  33.95  ?   209  HIS  B  CA   1  
ATOM    3477  C  C    .  HIS  B  1  201  ?    4.278   27.209  113.856  1.00  34.32  ?   209  HIS  B  C    1  
ATOM    3478  O  O    .  HIS  B  1  201  ?    3.752   26.400  113.059  1.00  34.55  ?   209  HIS  B  O    1  
ATOM    3479  C  CB   .  HIS  B  1  201  ?    4.136   25.936  116.050  1.00  34.30  ?   209  HIS  B  CB   1  
ATOM    3480  C  CG   .  HIS  B  1  201  ?    4.870   25.182  117.111  1.00  34.68  ?   209  HIS  B  CG   1  
ATOM    3481  N  ND1  .  HIS  B  1  201  ?    4.875   25.571  118.441  1.00  36.32  ?   209  HIS  B  ND1  1  
ATOM    3482  C  CD2  .  HIS  B  1  201  ?    5.621   24.067  117.049  1.00  37.52  ?   209  HIS  B  CD2  1  
ATOM    3483  C  CE1  .  HIS  B  1  201  ?    5.596   24.727  119.155  1.00  36.12  ?   209  HIS  B  CE1  1  
ATOM    3484  N  NE2  .  HIS  B  1  201  ?    6.065   23.798  118.330  1.00  41.26  ?   209  HIS  B  NE2  1  
ATOM    3485  N  N    .  TYR  B  1  202  ?    4.168   28.534  113.737  1.00  36.83  ?   210  TYR  B  N    1  
ATOM    3486  C  CA   .  TYR  B  1  202  ?    3.452   29.210  112.622  1.00  38.71  ?   210  TYR  B  CA   1  
ATOM    3487  C  C    .  TYR  B  1  202  ?    4.458   29.808  111.642  1.00  43.12  ?   210  TYR  B  C    1  
ATOM    3488  O  O    .  TYR  B  1  202  ?    4.047   30.004  110.480  1.00  44.96  ?   210  TYR  B  O    1  
ATOM    3489  C  CB   .  TYR  B  1  202  ?    2.524   30.339  113.084  1.00  37.91  ?   210  TYR  B  CB   1  
ATOM    3490  C  CG   .  TYR  B  1  202  ?    1.288   29.910  113.834  1.00  36.16  ?   210  TYR  B  CG   1  
ATOM    3491  C  CD1  .  TYR  B  1  202  ?    0.095   29.592  113.186  1.00  30.72  ?   210  TYR  B  CD1  1  
ATOM    3492  C  CD2  .  TYR  B  1  202  ?    1.301   29.886  115.219  1.00  34.01  ?   210  TYR  B  CD2  1  
ATOM    3493  C  CE1  .  TYR  B  1  202  ?   -1.030   29.200  113.904  1.00  30.71  ?   210  TYR  B  CE1  1  
ATOM    3494  C  CE2  .  TYR  B  1  202  ?    0.191   29.495  115.944  1.00  34.69  ?   210  TYR  B  CE2  1  
ATOM    3495  C  CZ   .  TYR  B  1  202  ?   -0.988   29.175  115.295  1.00  34.83  ?   210  TYR  B  CZ   1  
ATOM    3496  O  OH   .  TYR  B  1  202  ?   -2.066   28.836  116.078  1.00  31.83  ?   210  TYR  B  OH   1  
ATOM    3497  N  N    .  ILE  B  1  203  ?    5.698   30.031  112.079  1.00  43.30  ?   211  ILE  B  N    1  
ATOM    3498  C  CA   .  ILE  B  1  203  ?    6.755   30.548  111.167  1.00  44.49  ?   211  ILE  B  CA   1  
ATOM    3499  C  C    .  ILE  B  1  203  ?    7.566   29.364  110.633  1.00  48.20  ?   211  ILE  B  C    1  
ATOM    3500  O  O    .  ILE  B  1  203  ?    7.996   28.532  111.433  1.00  41.48  ?   211  ILE  B  O    1  
ATOM    3501  C  CB   .  ILE  B  1  203  ?    7.648   31.564  111.893  1.00  46.35  ?   211  ILE  B  CB   1  
ATOM    3502  C  CG1  .  ILE  B  1  203  ?    6.874   32.792  112.373  1.00  44.16  ?   211  ILE  B  CG1  1  
ATOM    3503  C  CG2  .  ILE  B  1  203  ?    8.843   31.943  111.047  1.00  44.02  ?   211  ILE  B  CG2  1  
ATOM    3504  C  CD1  .  ILE  B  1  203  ?    5.854   33.296  111.394  1.00  47.15  ?   211  ILE  B  CD1  1  
ATOM    3505  N  N    .  PRO  B  1  204  ?    7.773   29.324  109.312  1.00  56.48  ?   212  PRO  B  N    1  
ATOM    3506  C  CA   .  PRO  B  1  204  ?    8.579   28.268  108.693  1.00  51.36  ?   212  PRO  B  CA   1  
ATOM    3507  C  C    .  PRO  B  1  204  ?    9.962   28.326  109.356  1.00  49.72  ?   212  PRO  B  C    1  
ATOM    3508  O  O    .  PRO  B  1  204  ?   10.537   29.399  109.405  1.00  46.01  ?   212  PRO  B  O    1  
ATOM    3509  C  CB   .  PRO  B  1  204  ?    8.671   28.694  107.224  1.00  53.38  ?   212  PRO  B  CB   1  
ATOM    3510  C  CG   .  PRO  B  1  204  ?    7.345   29.363  106.973  1.00  54.87  ?   212  PRO  B  CG   1  
ATOM    3511  C  CD   .  PRO  B  1  204  ?    7.011   30.045  108.284  1.00  57.00  ?   212  PRO  B  CD   1  
ATOM    3512  N  N    .  ASN  B  1  205  ?   10.455   27.186  109.846  1.00  51.46  ?   213  ASN  B  N    1  
ATOM    3513  C  CA   .  ASN  B  1  205  ?   11.764   27.154  110.558  1.00  53.39  ?   213  ASN  B  CA   1  
ATOM    3514  C  C    .  ASN  B  1  205  ?   11.729   28.213  111.665  1.00  51.02  ?   213  ASN  B  C    1  
ATOM    3515  O  O    .  ASN  B  1  205  ?   12.732   28.876  111.870  1.00  47.99  ?   213  ASN  B  O    1  
ATOM    3516  C  CB   .  ASN  B  1  205  ?   12.963   27.376  109.636  1.00  59.07  ?   213  ASN  B  CB   1  
ATOM    3517  C  CG   .  ASN  B  1  205  ?   13.142   26.270  108.628  1.00  62.25  ?   213  ASN  B  CG   1  
ATOM    3518  O  OD1  .  ASN  B  1  205  ?   13.271   25.106  108.998  1.00  68.01  ?   213  ASN  B  OD1  1  
ATOM    3519  N  ND2  .  ASN  B  1  205  ?   13.142   26.631  107.362  1.00  58.76  ?   213  ASN  B  ND2  1  
ATOM    3520  N  N    .  GLY  B  1  206  ?   10.630   28.285  112.415  1.00  44.23  ?   214  GLY  B  N    1  
ATOM    3521  C  CA   .  GLY  B  1  206  ?   10.456   29.355  113.398  1.00  42.64  ?   214  GLY  B  CA   1  
ATOM    3522  C  C    .  GLY  B  1  206  ?   11.387   29.232  114.577  1.00  40.97  ?   214  GLY  B  C    1  
ATOM    3523  O  O    .  GLY  B  1  206  ?   11.728   30.246  115.129  1.00  40.28  ?   214  GLY  B  O    1  
ATOM    3524  N  N    .  GLU  B  1  207  ?   11.771   28.008  114.946  1.00  48.51  ?   215  GLU  B  N    1  
ATOM    3525  C  CA   .  GLU  B  1  207  ?   12.691   27.775  116.099  1.00  54.39  ?   215  GLU  B  CA   1  
ATOM    3526  C  C    .  GLU  B  1  207  ?   14.023   28.483  115.843  1.00  51.94  ?   215  GLU  B  C    1  
ATOM    3527  O  O    .  GLU  B  1  207  ?   14.670   28.891  116.800  1.00  46.23  ?   215  GLU  B  O    1  
ATOM    3528  C  CB   .  GLU  B  1  207  ?   13.008   26.286  116.237  1.00  60.74  ?   215  GLU  B  CB   1  
ATOM    3529  C  CG   .  GLU  B  1  207  ?   11.961   25.498  116.978  1.00  68.21  ?   215  GLU  B  CG   1  
ATOM    3530  C  CD   .  GLU  B  1  207  ?   10.933   24.791  116.111  1.00  79.14  ?   215  GLU  B  CD   1  
ATOM    3531  O  OE1  .  GLU  B  1  207  ?   11.202   24.612  114.911  1.00  85.55  ?   215  GLU  B  OE1  1  
ATOM    3532  O  OE2  .  GLU  B  1  207  ?    9.876   24.410  116.647  1.00  74.68  ?   215  GLU  B  OE2  1  
ATOM    3533  N  N    .  THR  B  1  208  ?   14.348   28.633  114.562  1.00  30.00  ?   216  THR  B  N    1  
ATOM    3534  C  CA   .  THR  B  1  208  ?   15.578   29.244  113.997  1.00  30.00  ?   216  THR  B  CA   1  
ATOM    3535  C  C    .  THR  B  1  208  ?   15.635   30.759  114.241  1.00  30.00  ?   216  THR  B  C    1  
ATOM    3536  O  O    .  THR  B  1  208  ?   16.703   31.319  114.064  1.00  30.00  ?   216  THR  B  O    1  
ATOM    3537  C  CB   .  THR  B  1  208  ?   15.583   28.921  112.501  1.00  30.00  ?   216  THR  B  CB   1  
ATOM    3538  O  OG1  .  THR  B  1  208  ?   16.162   27.632  112.344  1.00  30.00  ?   216  THR  B  OG1  1  
ATOM    3539  C  CG2  .  THR  B  1  208  ?   16.268   29.955  111.646  1.00  30.00  ?   216  THR  B  CG2  1  
ATOM    3540  N  N    .  TYR  B  1  209  ?   14.520   31.414  114.575  1.00  49.36  ?   217  TYR  B  N    1  
ATOM    3541  C  CA   .  TYR  B  1  209  ?   14.551   32.884  114.798  1.00  46.45  ?   217  TYR  B  CA   1  
ATOM    3542  C  C    .  TYR  B  1  209  ?   14.295   33.225  116.272  1.00  41.64  ?   217  TYR  B  C    1  
ATOM    3543  O  O    .  TYR  B  1  209  ?   14.025   32.337  117.050  1.00  44.06  ?   217  TYR  B  O    1  
ATOM    3544  C  CB   .  TYR  B  1  209  ?   13.499   33.557  113.926  1.00  46.53  ?   217  TYR  B  CB   1  
ATOM    3545  C  CG   .  TYR  B  1  209  ?   13.575   33.209  112.465  1.00  49.15  ?   217  TYR  B  CG   1  
ATOM    3546  C  CD1  .  TYR  B  1  209  ?   12.904   32.111  111.968  1.00  54.80  ?   217  TYR  B  CD1  1  
ATOM    3547  C  CD2  .  TYR  B  1  209  ?   14.349   33.946  111.588  1.00  51.82  ?   217  TYR  B  CD2  1  
ATOM    3548  C  CE1  .  TYR  B  1  209  ?   12.960   31.779  110.628  1.00  57.59  ?   217  TYR  B  CE1  1  
ATOM    3549  C  CE2  .  TYR  B  1  209  ?   14.422   33.628  110.244  1.00  51.25  ?   217  TYR  B  CE2  1  
ATOM    3550  C  CZ   .  TYR  B  1  209  ?   13.728   32.534  109.766  1.00  57.38  ?   217  TYR  B  CZ   1  
ATOM    3551  O  OH   .  TYR  B  1  209  ?   13.762   32.184  108.452  1.00  59.59  ?   217  TYR  B  OH   1  
ATOM    3552  N  N    .  THR  B  1  210  ?   14.440   34.490  116.640  1.00  38.47  ?   218  THR  B  N    1  
ATOM    3553  C  CA   .  THR  B  1  210  ?   14.156   34.939  118.027  1.00  43.12  ?   218  THR  B  CA   1  
ATOM    3554  C  C    .  THR  B  1  210  ?   12.664   35.297  118.173  1.00  48.98  ?   218  THR  B  C    1  
ATOM    3555  O  O    .  THR  B  1  210  ?   11.985   35.415  117.156  1.00  45.07  ?   218  THR  B  O    1  
ATOM    3556  C  CB   .  THR  B  1  210  ?   14.946   36.204  118.362  1.00  46.70  ?   218  THR  B  CB   1  
ATOM    3557  O  OG1  .  THR  B  1  210  ?   14.539   37.187  117.422  1.00  47.01  ?   218  THR  B  OG1  1  
ATOM    3558  C  CG2  .  THR  B  1  210  ?   16.447   36.047  118.265  1.00  47.43  ?   218  THR  B  CG2  1  
ATOM    3559  N  N    .  PRO  B  1  211  ?   12.186   35.544  119.396  1.00  46.46  ?   219  PRO  B  N    1
[truncated: 577,746 more chars]
