# Supplementary material for: Structural analysis of an anthrol reductase inspires enantioselective synthesis of enantiopure hydroxycycloketones and β-halohydrins
Source: Nat Commun. 2023 Jan 21;14:353. doi: 10.1038/s41467-023-36064-4 (PMC9867772; doi:10.1038/s41467-023-36064-4)
Supplement: Supplementary file 4 — Supplementary Data 1 [file 41467_2023_36064_MOESM4_ESM.zip › Supplementary Data 1/8HFJ.cif]

data_XXXX
#

_cell.entry_id          XXXX
_cell.length_a          124.920
_cell.length_b          124.920
_cell.length_c          133.778
_cell.angle_alpha       90.00
_cell.angle_beta        90.00
_cell.angle_gamma       90.00
_cell.Z_PDB             8
_cell.pdbx_unique_axis  ?
#
_symmetry.entry_id                        XXXX
_symmetry.space_group_name_H-M            "P 41 21 2"
_symmetry.pdbx_full_space_group_name_H-M  ?
_symmetry.cell_setting                    ?
_symmetry.Int_Tables_number               ?
#
_atom_sites.entry_id                   XXXX
_atom_sites.fract_transf_matrix[1][1]  0.008005
_atom_sites.fract_transf_matrix[1][2]  0.000000
_atom_sites.fract_transf_matrix[1][3]  0.000000
_atom_sites.fract_transf_matrix[2][1]  -0.000000
_atom_sites.fract_transf_matrix[2][2]  0.008005
_atom_sites.fract_transf_matrix[2][3]  0.000000
_atom_sites.fract_transf_matrix[3][1]  0.000000
_atom_sites.fract_transf_matrix[3][2]  -0.000000
_atom_sites.fract_transf_matrix[3][3]  0.007475
_atom_sites.fract_transf_vector[1]     0.00000
_atom_sites.fract_transf_vector[2]     0.00000
_atom_sites.fract_transf_vector[3]     0.00000
#
_refine.pdbx_refine_id                          1
_refine.entry_id                                XXXX
_refine.pdbx_diffrn_id                          ?
_refine.pdbx_TLS_residual_ADP_flag              ?
_refine.ls_number_reflns_obs                    26700
_refine.ls_number_reflns_all                    ?
_refine.pdbx_ls_sigma_I                         ?
_refine.pdbx_ls_sigma_F                         ?
_refine.pdbx_data_cutoff_high_absF              ?
_refine.pdbx_data_cutoff_low_absF               ?
_refine.pdbx_data_cutoff_high_rms_absF          ?
_refine.ls_d_res_low                            24.11
_refine.ls_d_res_high                           2.75
_refine.ls_percent_reflns_obs                   99.72
_refine.ls_R_factor_obs                         0.20806
_refine.ls_R_factor_all                         ?
_refine.ls_R_factor_R_work                      0.20480
_refine.ls_R_factor_R_free                      0.27012
_refine.ls_R_factor_R_free_error                ?
_refine.ls_R_factor_R_free_error_details        ?
_refine.ls_percent_reflns_R_free                4.9
_refine.ls_number_reflns_R_free                 1383
_refine.ls_number_parameters                    ?
_refine.ls_number_restraints                    ?
_refine.occupancy_min                           ?
_refine.occupancy_max                           ?
_refine.correlation_coeff_Fo_to_Fc              0.921
_refine.correlation_coeff_Fo_to_Fc_free         0.850
_refine.B_iso_mean                              19.907
_refine.aniso_B[1][1]                           0.67
_refine.aniso_B[2][2]                           0.67
_refine.aniso_B[3][3]                           -1.34
_refine.aniso_B[1][2]                           -0.00
_refine.aniso_B[1][3]                           -0.00
_refine.aniso_B[2][3]                           -0.00
_refine.solvent_model_details                   MASK
_refine.solvent_model_param_ksol                ?
_refine.solvent_model_param_bsol                ?
_refine.pdbx_solvent_vdw_probe_radii            1.20
_refine.pdbx_solvent_ion_probe_radii            0.80
_refine.pdbx_solvent_shrinkage_radii            0.80
_refine.pdbx_ls_cross_valid_method              THROUGHOUT
_refine.details                                 "HYDROGENS HAVE BEEN ADDED IN THE RIDING POSITIONS"
_refine.pdbx_starting_model                     ?
_refine.pdbx_method_to_determine_struct         ?
_refine.pdbx_isotropic_thermal_model            ?
_refine.pdbx_stereochemistry_target_values      "MAXIMUM LIKELIHOOD"
_refine.pdbx_stereochem_target_val_spec_case    ?
_refine.pdbx_R_Free_selection_details           RANDOM
_refine.pdbx_overall_ESU_R                      ?
_refine.pdbx_overall_ESU_R_Free                 0.412
_refine.overall_SU_ML                           0.351
_refine.pdbx_overall_phase_error                ?
_refine.overall_SU_B                            18.088
_refine.overall_SU_R_Cruickshank_DPI            ?
_refine.pdbx_overall_SU_R_free_Cruickshank_DPI  ?
_refine.pdbx_overall_SU_R_Blow_DPI              ?
_refine.pdbx_overall_SU_R_free_Blow_DPI         ?
#   #
loop_
_refine_ls_restr.type
_refine_ls_restr.dev_ideal
_refine_ls_restr.dev_ideal_target
_refine_ls_restr.weight
_refine_ls_restr.number
_refine_ls_restr.pdbx_refine_id
_refine_ls_restr.pdbx_restraint_function
r_bond_refined_d               0.008   0.013  ?   8059  .  ?  
r_bond_other_d                 0.001   0.017  ?   7362  .  ?  
r_angle_refined_deg            1.654   1.675  ?  10950  .  ?  
r_angle_other_deg              1.268   1.601  ?  17008  .  ?  
r_dihedral_angle_1_deg         8.338   5.000  ?   1018  .  ?  
r_dihedral_angle_2_deg        35.081  22.174  ?    391  .  ?  
r_dihedral_angle_3_deg        17.222  15.000  ?   1236  .  ?  
r_dihedral_angle_4_deg        18.765  15.000  ?     48  .  ?  
r_chiral_restr                 0.068   0.200  ?   1053  .  ?  
r_gen_planes_refined           0.006   0.020  ?   9113  .  ?  
r_gen_planes_other             0.001   0.020  ?   1707  .  ?  
r_nbd_refined                      ?       ?  ?      ?  .  ?  
r_nbd_other                        ?       ?  ?      ?  .  ?  
r_nbtor_refined                    ?       ?  ?      ?  .  ?  
r_nbtor_other                      ?       ?  ?      ?  .  ?  
r_xyhbond_nbd_refined              ?       ?  ?      ?  .  ?  
r_xyhbond_nbd_other                ?       ?  ?      ?  .  ?  
r_metal_ion_refined                ?       ?  ?      ?  .  ?  
r_metal_ion_other                  ?       ?  ?      ?  .  ?  
r_symmetry_vdw_refined             ?       ?  ?      ?  .  ?  
r_symmetry_vdw_other               ?       ?  ?      ?  .  ?  
r_symmetry_hbond_refined           ?       ?  ?      ?  .  ?  
r_symmetry_hbond_other             ?       ?  ?      ?  .  ?  
r_symmetry_metal_ion_refined       ?       ?  ?      ?  .  ?  
r_symmetry_metal_ion_other         ?       ?  ?      ?  .  ?  
r_mcbond_it                    1.299   2.119  ?   4090  .  ?  
r_mcbond_other                 1.299   2.118  ?   4089  .  ?  
r_mcangle_it                   2.162   3.167  ?   5102  .  ?  
r_mcangle_other                2.162   3.168  ?   5103  .  ?  
r_scbond_it                    1.367   2.251  ?   3969  .  ?  
r_scbond_other                 1.369   2.253  ?   3970  .  ?  
r_scangle_it                       ?       ?  ?      ?  .  ?  
r_scangle_other                2.289   3.342  ?   5849  .  ?  
r_long_range_B_refined         4.202  25.246  ?   8707  .  ?  
r_long_range_B_other           4.202  25.253  ?   8708  .  ?  
r_rigid_bond_restr                 ?       ?  ?      ?  .  ?  
r_sphericity_free                  ?       ?  ?      ?  .  ?  
r_sphericity_bonded                ?       ?  ?      ?  .  ?  
#
_refine_ls_shell.pdbx_refine_id                  .
_refine_ls_shell.pdbx_total_number_of_bins_used  20
_refine_ls_shell.d_res_high                      2.750
_refine_ls_shell.d_res_low                       2.822
_refine_ls_shell.number_reflns_R_work            1950
_refine_ls_shell.R_factor_R_work                 0.274
_refine_ls_shell.percent_reflns_obs              99.85
_refine_ls_shell.R_factor_R_free                 0.357
_refine_ls_shell.R_factor_R_free_error           ?
_refine_ls_shell.percent_reflns_R_free           ?
_refine_ls_shell.number_reflns_R_free            103
_refine_ls_shell.number_reflns_all               ?
_refine_ls_shell.R_factor_all                    ?
#
_refine_hist.pdbx_refine_id                  .
_refine_hist.cycle_id                        1
_refine_hist.pdbx_number_atoms_protein       ?
_refine_hist.pdbx_number_atoms_nucleic_acid  ?
_refine_hist.pdbx_number_atoms_ligand        ?
_refine_hist.number_atoms_solvent            ?
_refine_hist.number_atoms_total              7912
_refine_hist.d_res_high                      .
_refine_hist.d_res_low                       .
#   #
loop_
_atom_site.group_PDB
_atom_site.id
_atom_site.type_symbol
_atom_site.label_atom_id
_atom_site.label_alt_id
_atom_site.label_comp_id
_atom_site.label_asym_id
_atom_site.label_entity_id
_atom_site.label_seq_id
_atom_site.pdbx_PDB_ins_code
_atom_site.Cartn_x
_atom_site.Cartn_y
_atom_site.Cartn_z
_atom_site.occupancy
_atom_site.B_iso_or_equiv
_atom_site.pdbx_formal_charge
_atom_site.auth_seq_id
_atom_site.auth_comp_id
_atom_site.auth_asym_id
_atom_site.auth_atom_id
_atom_site.pdbx_PDB_model_num
ATOM       1  N  N    .  ILE  A  1    1  ?   -0.839   43.855   -4.422  1.00  29.33  ?   10  ILE  A  N    1  
ATOM       2  C  CA   .  ILE  A  1    1  ?   -0.822   43.171   -3.073  1.00  30.57  ?   10  ILE  A  CA   1  
ATOM       3  C  C    .  ILE  A  1    1  ?   -2.090   42.322   -2.921  1.00  30.59  ?   10  ILE  A  C    1  
ATOM       4  O  O    .  ILE  A  1    1  ?   -3.201   42.796   -3.156  1.00  28.14  ?   10  ILE  A  O    1  
ATOM       5  C  CB   .  ILE  A  1    1  ?   -0.645   44.169   -1.901  1.00  30.64  ?   10  ILE  A  CB   1  
ATOM       6  C  CG1  .  ILE  A  1    1  ?    0.707   44.894   -1.964  1.00  31.32  ?   10  ILE  A  CG1  1  
ATOM       7  C  CG2  .  ILE  A  1    1  ?   -0.830   43.474   -0.554  1.00  30.08  ?   10  ILE  A  CG2  1  
ATOM       8  C  CD1  .  ILE  A  1    1  ?    0.867   46.046   -0.974  1.00  30.28  ?   10  ILE  A  CD1  1  
ATOM       9  N  N    .  PRO  A  1    2  ?   -1.962   41.018   -2.560  1.00  29.90  ?   11  PRO  A  N    1  
ATOM      10  C  CA   .  PRO  A  1    2  ?   -3.129   40.167   -2.315  1.00  28.52  ?   11  PRO  A  CA   1  
ATOM      11  C  C    .  PRO  A  1    2  ?   -4.076   40.697   -1.227  1.00  25.73  ?   11  PRO  A  C    1  
ATOM      12  O  O    .  PRO  A  1    2  ?   -3.660   40.948   -0.096  1.00  21.00  ?   11  PRO  A  O    1  
ATOM      13  C  CB   .  PRO  A  1    2  ?   -2.529   38.802   -1.928  1.00  28.91  ?   11  PRO  A  CB   1  
ATOM      14  C  CG   .  PRO  A  1    2  ?   -1.151   38.817   -2.576  1.00  29.17  ?   11  PRO  A  CG   1  
ATOM      15  C  CD   .  PRO  A  1    2  ?   -0.698   40.260   -2.469  1.00  29.23  ?   11  PRO  A  CD   1  
ATOM      16  N  N    .  GLY  A  1    3  ?   -5.334   40.874   -1.640  1.00  26.11  ?   12  GLY  A  N    1  
ATOM      17  C  CA   .  GLY  A  1    3  ?   -6.489   41.180   -0.776  1.00  25.93  ?   12  GLY  A  CA   1  
ATOM      18  C  C    .  GLY  A  1    3  ?   -6.891   42.644   -0.824  1.00  25.83  ?   12  GLY  A  C    1  
ATOM      19  O  O    .  GLY  A  1    3  ?   -8.009   42.929   -0.367  1.00  29.83  ?   12  GLY  A  O    1  
ATOM      20  N  N    .  ARG  A  1    4  ?   -6.039   43.526   -1.375  1.00  24.13  ?   13  ARG  A  N    1  
ATOM      21  C  CA   .  ARG  A  1    4  ?   -6.146   45.014   -1.280  1.00  21.88  ?   13  ARG  A  CA   1  
ATOM      22  C  C    .  ARG  A  1    4  ?   -6.937   45.600   -2.461  1.00  19.79  ?   13  ARG  A  C    1  
ATOM      23  O  O    .  ARG  A  1    4  ?   -6.949   45.008   -3.544  1.00  18.13  ?   13  ARG  A  O    1  
ATOM      24  C  CB   .  ARG  A  1    4  ?   -4.759   45.668   -1.259  1.00  22.41  ?   13  ARG  A  CB   1  
ATOM      25  C  CG   .  ARG  A  1    4  ?   -3.968   45.482    0.027  1.00  22.78  ?   13  ARG  A  CG   1  
ATOM      26  C  CD   .  ARG  A  1    4  ?   -2.858   46.519    0.183  1.00  23.51  ?   13  ARG  A  CD   1  
ATOM      27  N  NE   .  ARG  A  1    4  ?   -3.270   47.928    0.279  1.00  23.72  ?   13  ARG  A  NE   1  
ATOM      28  C  CZ   .  ARG  A  1    4  ?   -3.747   48.547    1.377  1.00  24.25  ?   13  ARG  A  CZ   1  
ATOM      29  N  NH1  .  ARG  A  1    4  ?   -3.932   47.916    2.527  1.00  23.55  ?   13  ARG  A  NH1  1  
ATOM      30  N  NH2  .  ARG  A  1    4  ?   -4.058   49.828    1.312  1.00  25.05  ?   13  ARG  A  NH2  1  
ATOM      31  N  N    .  LEU  A  1    5  ?   -7.494   46.790   -2.253  1.00  18.39  ?   14  LEU  A  N    1  
ATOM      32  C  CA   .  LEU  A  1    5  ?   -8.363   47.527   -3.205  1.00  17.58  ?   14  LEU  A  CA   1  
ATOM      33  C  C    .  LEU  A  1    5  ?   -7.790   48.930   -3.492  1.00  16.90  ?   14  LEU  A  C    1  
ATOM      34  O  O    .  LEU  A  1    5  ?   -8.572   49.858   -3.753  1.00  16.70  ?   14  LEU  A  O    1  
ATOM      35  C  CB   .  LEU  A  1    5  ?   -9.753   47.611   -2.568  1.00  17.64  ?   14  LEU  A  CB   1  
ATOM      36  C  CG   .  LEU  A  1    5  ?  -10.177   46.400   -1.739  1.00  17.70  ?   14  LEU  A  CG   1  
ATOM      37  C  CD1  .  LEU  A  1    5  ?  -11.331   46.758   -0.806  1.00  17.68  ?   14  LEU  A  CD1  1  
ATOM      38  C  CD2  .  LEU  A  1    5  ?  -10.552   45.241   -2.639  1.00  17.75  ?   14  LEU  A  CD2  1  
ATOM      39  N  N    .  ASP  A  1    6  ?   -6.468   49.090   -3.460  1.00  16.88  ?   15  ASP  A  N    1  
ATOM      40  C  CA   .  ASP  A  1    6  ?   -5.777   50.365   -3.797  1.00  17.49  ?   15  ASP  A  CA   1  
ATOM      41  C  C    .  ASP  A  1    6  ?   -6.323   50.868   -5.145  1.00  18.21  ?   15  ASP  A  C    1  
ATOM      42  O  O    .  ASP  A  1    6  ?   -6.422   50.055   -6.090  1.00  18.88  ?   15  ASP  A  O    1  
ATOM      43  C  CB   .  ASP  A  1    6  ?   -4.256   50.181   -3.772  1.00  16.74  ?   15  ASP  A  CB   1  
ATOM      44  C  CG   .  ASP  A  1    6  ?   -3.755   49.709   -2.417  1.00  16.48  ?   15  ASP  A  CG   1  
ATOM      45  O  OD1  .  ASP  A  1    6  ?   -3.971   50.425   -1.434  1.00  15.84  ?   15  ASP  A  OD1  1  
ATOM      46  O  OD2  .  ASP  A  1    6  ?   -3.186   48.615   -2.346  1.00  16.86  ?   15  ASP  A  OD2  1  
ATOM      47  N  N    .  GLY  A  1    7  ?   -6.727   52.140   -5.212  1.00  18.66  ?   16  GLY  A  N    1  
ATOM      48  C  CA   .  GLY  A  1    7  ?   -7.196   52.801   -6.448  1.00  18.98  ?   16  GLY  A  CA   1  
ATOM      49  C  C    .  GLY  A  1    7  ?   -8.598   52.375   -6.853  1.00  19.72  ?   16  GLY  A  C    1  
ATOM      50  O  O    .  GLY  A  1    7  ?   -9.052   52.822   -7.924  1.00  20.32  ?   16  GLY  A  O    1  
ATOM      51  N  N    .  LYS  A  1    8  ?   -9.260   51.528   -6.051  1.00  20.72  ?   17  LYS  A  N    1  
ATOM      52  C  CA   .  LYS  A  1    8  ?  -10.688   51.146   -6.230  1.00  20.56  ?   17  LYS  A  CA   1  
ATOM      53  C  C    .  LYS  A  1    8  ?  -11.555   52.151   -5.474  1.00  20.98  ?   17  LYS  A  C    1  
ATOM      54  O  O    .  LYS  A  1    8  ?  -11.048   52.761   -4.524  1.00  21.58  ?   17  LYS  A  O    1  
ATOM      55  C  CB   .  LYS  A  1    8  ?  -10.939   49.710   -5.766  1.00  19.55  ?   17  LYS  A  CB   1  
ATOM      56  C  CG   .  LYS  A  1    8  ?  -10.070   48.684   -6.474  1.00  19.39  ?   17  LYS  A  CG   1  
ATOM      57  C  CD   .  LYS  A  1    8  ?   -9.992   48.920   -7.953  1.00  19.39  ?   17  LYS  A  CD   1  
ATOM      58  C  CE   .  LYS  A  1    8  ?   -9.453   47.729   -8.709  1.00  20.04  ?   17  LYS  A  CE   1  
ATOM      59  N  NZ   .  LYS  A  1    8  ?   -9.273   48.054  -10.142  1.00  20.51  ?   17  LYS  A  NZ   1  
ATOM      60  N  N    .  VAL  A  1    9  ?  -12.789   52.351   -5.937  1.00  21.59  ?   18  VAL  A  N    1  
ATOM      61  C  CA   .  VAL  A  1    9  ?  -13.819   53.167   -5.241  1.00  22.14  ?   18  VAL  A  CA   1  
ATOM      62  C  C    .  VAL  A  1    9  ?  -14.994   52.246   -4.907  1.00  23.74  ?   18  VAL  A  C    1  
ATOM      63  O  O    .  VAL  A  1    9  ?  -15.401   51.443   -5.783  1.00  27.49  ?   18  VAL  A  O    1  
ATOM      64  C  CB   .  VAL  A  1    9  ?  -14.254   54.370   -6.087  1.00  22.30  ?   18  VAL  A  CB   1  
ATOM      65  C  CG1  .  VAL  A  1    9  ?  -15.190   55.283   -5.311  1.00  23.03  ?   18  VAL  A  CG1  1  
ATOM      66  C  CG2  .  VAL  A  1    9  ?  -13.049   55.143   -6.593  1.00  22.02  ?   18  VAL  A  CG2  1  
ATOM      67  N  N    .  ALA  A  1   10  ?  -15.496   52.344   -3.675  1.00  22.42  ?   19  ALA  A  N    1  
ATOM      68  C  CA   .  ALA  A  1   10  ?  -16.583   51.504   -3.127  1.00  21.34  ?   19  ALA  A  CA   1  
ATOM      69  C  C    .  ALA  A  1   10  ?  -17.731   52.410   -2.680  1.00  20.97  ?   19  ALA  A  C    1  
ATOM      70  O  O    .  ALA  A  1   10  ?  -17.502   53.610   -2.445  1.00  22.35  ?   19  ALA  A  O    1  
ATOM      71  C  CB   .  ALA  A  1   10  ?  -16.069   50.655   -1.988  1.00  21.01  ?   19  ALA  A  CB   1  
ATOM      72  N  N    .  LEU  A  1   11  ?  -18.932   51.849   -2.617  1.00  20.36  ?   20  LEU  A  N    1  
ATOM      73  C  CA   .  LEU  A  1   11  ?  -20.113   52.468   -1.973  1.00  19.94  ?   20  LEU  A  CA   1  
ATOM      74  C  C    .  LEU  A  1   11  ?  -20.716   51.402   -1.064  1.00  19.71  ?   20  LEU  A  C    1  
ATOM      75  O  O    .  LEU  A  1   11  ?  -20.698   50.212   -1.473  1.00  17.96  ?   20  LEU  A  O    1  
ATOM      76  C  CB   .  LEU  A  1   11  ?  -21.100   52.929   -3.043  1.00  20.01  ?   20  LEU  A  CB   1  
ATOM      77  C  CG   .  LEU  A  1   11  ?  -22.390   53.558   -2.523  1.00  21.15  ?   20  LEU  A  CG   1  
ATOM      78  C  CD1  .  LEU  A  1   11  ?  -22.926   54.578   -3.524  1.00  22.22  ?   20  LEU  A  CD1  1  
ATOM      79  C  CD2  .  LEU  A  1   11  ?  -23.451   52.501   -2.234  1.00  20.94  ?   20  LEU  A  CD2  1  
ATOM      80  N  N    .  VAL  A  1   12  ?  -21.171   51.814    0.126  1.00  19.17  ?   21  VAL  A  N    1  
ATOM      81  C  CA   .  VAL  A  1   12  ?  -21.812   50.920    1.129  1.00  18.03  ?   21  VAL  A  CA   1  
ATOM      82  C  C    .  VAL  A  1   12  ?  -23.100   51.579    1.626  1.00  17.57  ?   21  VAL  A  C    1  
ATOM      83  O  O    .  VAL  A  1   12  ?  -23.016   52.640    2.239  1.00  16.14  ?   21  VAL  A  O    1  
ATOM      84  C  CB   .  VAL  A  1   12  ?  -20.832   50.575    2.263  1.00  17.60  ?   21  VAL  A  CB   1  
ATOM      85  C  CG1  .  VAL  A  1   12  ?  -21.401   49.506    3.178  1.00  18.15  ?   21  VAL  A  CG1  1  
ATOM      86  C  CG2  .  VAL  A  1   12  ?  -19.496   50.112    1.714  1.00  17.62  ?   21  VAL  A  CG2  1  
ATOM      87  N  N    .  THR  A  1   13  ?  -24.258   50.959    1.373  1.00  18.56  ?   22  THR  A  N    1  
ATOM      88  C  CA   .  THR  A  1   13  ?  -25.546   51.416    1.954  1.00  19.22  ?   22  THR  A  CA   1  
ATOM      89  C  C    .  THR  A  1   13  ?  -25.480   51.114    3.458  1.00  19.87  ?   22  THR  A  C    1  
ATOM      90  O  O    .  THR  A  1   13  ?  -24.820   50.093    3.816  1.00  19.85  ?   22  THR  A  O    1  
ATOM      91  C  CB   .  THR  A  1   13  ?  -26.743   50.865    1.173  1.00  19.26  ?   22  THR  A  CB   1  
ATOM      92  O  OG1  .  THR  A  1   13  ?  -26.924   49.456    1.346  1.00  19.72  ?   22  THR  A  OG1  1  
ATOM      93  C  CG2  .  THR  A  1   13  ?  -26.603   51.184   -0.298  1.00  19.29  ?   22  THR  A  CG2  1  
ATOM      94  N  N    .  GLY  A  1   14  ?  -26.021   52.026    4.286  1.00  19.24  ?   23  GLY  A  N    1  
ATOM      95  C  CA   .  GLY  A  1   14  ?  -26.118   51.909    5.762  1.00  18.46  ?   23  GLY  A  CA   1  
ATOM      96  C  C    .  GLY  A  1   14  ?  -24.793   51.585    6.429  1.00  16.89  ?   23  GLY  A  C    1  
ATOM      97  O  O    .  GLY  A  1   14  ?  -24.737   50.569    7.149  1.00  16.56  ?   23  GLY  A  O    1  
ATOM      98  N  N    .  SER  A  1   15  ?  -23.789   52.438    6.220  1.00  15.92  ?   24  SER  A  N    1  
ATOM      99  C  CA   .  SER  A  1   15  ?  -22.401   52.281    6.732  1.00  16.42  ?   24  SER  A  CA   1  
ATOM     100  C  C    .  SER  A  1   15  ?  -22.059   53.293    7.841  1.00  16.25  ?   24  SER  A  C    1  
ATOM     101  O  O    .  SER  A  1   15  ?  -20.889   53.367    8.204  1.00  15.46  ?   24  SER  A  O    1  
ATOM     102  C  CB   .  SER  A  1   15  ?  -21.395   52.348    5.597  1.00  16.30  ?   24  SER  A  CB   1  
ATOM     103  O  OG   .  SER  A  1   15  ?  -21.900   53.093    4.501  1.00  16.38  ?   24  SER  A  OG   1  
ATOM     104  N  N    .  GLY  A  1   16  ?  -23.032   54.038    8.365  1.00  16.90  ?   25  GLY  A  N    1  
ATOM     105  C  CA   .  GLY  A  1   16  ?  -22.859   54.864    9.573  1.00  17.04  ?   25  GLY  A  CA   1  
ATOM     106  C  C    .  GLY  A  1   16  ?  -22.861   54.012   10.845  1.00  17.71  ?   25  GLY  A  C    1  
ATOM     107  O  O    .  GLY  A  1   16  ?  -22.270   54.447   11.851  1.00  17.98  ?   25  GLY  A  O    1  
ATOM     108  N  N    .  ARG  A  1   17  ?  -23.506   52.840   10.828  1.00  17.70  ?   26  ARG  A  N    1  
ATOM     109  C  CA   .  ARG  A  1   17  ?  -23.669   51.968   12.026  1.00  17.78  ?   26  ARG  A  CA   1  
ATOM     110  C  C    .  ARG  A  1   17  ?  -23.431   50.502   11.636  1.00  18.87  ?   26  ARG  A  C    1  
ATOM     111  O  O    .  ARG  A  1   17  ?  -23.546   50.146   10.415  1.00  19.49  ?   26  ARG  A  O    1  
ATOM     112  C  CB   .  ARG  A  1   17  ?  -25.096   51.966   12.611  1.00  17.00  ?   26  ARG  A  CB   1  
ATOM     113  C  CG   .  ARG  A  1   17  ?  -25.745   53.311   12.904  1.00  16.33  ?   26  ARG  A  CG   1  
ATOM     114  C  CD   .  ARG  A  1   17  ?  -26.986   53.193   13.788  1.00  15.85  ?   26  ARG  A  CD   1  
ATOM     115  N  NE   .  ARG  A  1   17  ?  -28.210   52.952   13.031  1.00  15.33  ?   26  ARG  A  NE   1  
ATOM     116  C  CZ   .  ARG  A  1   17  ?  -29.139   52.017   13.288  1.00  14.16  ?   26  ARG  A  CZ   1  
ATOM     117  N  NH1  .  ARG  A  1   17  ?  -29.040   51.206   14.326  1.00  13.50  ?   26  ARG  A  NH1  1  
ATOM     118  N  NH2  .  ARG  A  1   17  ?  -30.175   51.898   12.477  1.00  13.78  ?   26  ARG  A  NH2  1  
ATOM     119  N  N    .  GLY  A  1   18  ?  -23.243   49.659   12.652  1.00  19.11  ?   27  GLY  A  N    1  
ATOM     120  C  CA   .  GLY  A  1   18  ?  -23.437   48.206   12.532  1.00  19.86  ?   27  GLY  A  CA   1  
ATOM     121  C  C    .  GLY  A  1   18  ?  -22.465   47.615   11.534  1.00  20.81  ?   27  GLY  A  C    1  
ATOM     122  O  O    .  GLY  A  1   18  ?  -21.313   48.131   11.456  1.00  21.89  ?   27  GLY  A  O    1  
ATOM     123  N  N    .  ILE  A  1   19  ?  -22.892   46.576   10.806  1.00  21.05  ?   28  ILE  A  N    1  
ATOM     124  C  CA   .  ILE  A  1   19  ?  -21.989   45.777    9.923  1.00  21.28  ?   28  ILE  A  CA   1  
ATOM     125  C  C    .  ILE  A  1   19  ?  -21.568   46.679    8.759  1.00  20.98  ?   28  ILE  A  C    1  
ATOM     126  O  O    .  ILE  A  1   19  ?  -20.383   46.634    8.365  1.00  19.79  ?   28  ILE  A  O    1  
ATOM     127  C  CB   .  ILE  A  1   19  ?  -22.662   44.467    9.473  1.00  21.89  ?   28  ILE  A  CB   1  
ATOM     128  C  CG1  .  ILE  A  1   19  ?  -23.037   43.583   10.663  1.00  22.10  ?   28  ILE  A  CG1  1  
ATOM     129  C  CG2  .  ILE  A  1   19  ?  -21.798   43.705    8.481  1.00  21.53  ?   28  ILE  A  CG2  1  
ATOM     130  C  CD1  .  ILE  A  1   19  ?  -24.108   42.563   10.329  1.00  23.03  ?   28  ILE  A  CD1  1  
ATOM     131  N  N    .  GLY  A  1   20  ?  -22.496   47.524    8.299  1.00  21.73  ?   29  GLY  A  N    1  
ATOM     132  C  CA   .  GLY  A  1   20  ?  -22.226   48.640    7.370  1.00  21.59  ?   29  GLY  A  CA   1  
ATOM     133  C  C    .  GLY  A  1   20  ?  -20.915   49.360    7.671  1.00  20.52  ?   29  GLY  A  C    1  
ATOM     134  O  O    .  GLY  A  1   20  ?  -20.070   49.470    6.766  1.00  22.44  ?   29  GLY  A  O    1  
ATOM     135  N  N    .  ALA  A  1   21  ?  -20.727   49.852    8.886  1.00  19.11  ?   30  ALA  A  N    1  
ATOM     136  C  CA   .  ALA  A  1   21  ?  -19.587   50.734    9.219  1.00  19.97  ?   30  ALA  A  CA   1  
ATOM     137  C  C    .  ALA  A  1   21  ?  -18.280   49.927    9.253  1.00  19.92  ?   30  ALA  A  C    1  
ATOM     138  O  O    .  ALA  A  1   21  ?  -17.226   50.481    8.884  1.00  19.83  ?   30  ALA  A  O    1  
ATOM     139  C  CB   .  ALA  A  1   21  ?  -19.838   51.427   10.534  1.00  20.53  ?   30  ALA  A  CB   1  
ATOM     140  N  N    .  ALA  A  1   22  ?  -18.334   48.675    9.705  1.00  18.53  ?   31  ALA  A  N    1  
ATOM     141  C  CA   .  ALA  A  1   22  ?  -17.149   47.801    9.762  1.00  18.10  ?   31  ALA  A  CA   1  
ATOM     142  C  C    .  ALA  A  1   22  ?  -16.700   47.496    8.329  1.00  18.07  ?   31  ALA  A  C    1  
ATOM     143  O  O    .  ALA  A  1   22  ?  -15.455   47.454    8.095  1.00  17.68  ?   31  ALA  A  O    1  
ATOM     144  C  CB   .  ALA  A  1   22  ?  -17.441   46.555   10.554  1.00  18.15  ?   31  ALA  A  CB   1  
ATOM     145  N  N    .  VAL  A  1   23  ?  -17.658   47.328    7.406  1.00  17.28  ?   32  VAL  A  N    1  
ATOM     146  C  CA   .  VAL  A  1   23  ?  -17.366   47.029    5.971  1.00  17.46  ?   32  VAL  A  CA   1  
ATOM     147  C  C    .  VAL  A  1   23  ?  -16.640   48.225    5.355  1.00  17.00  ?   32  VAL  A  C    1  
ATOM     148  O  O    .  VAL  A  1   23  ?  -15.538   48.026    4.833  1.00  16.52  ?   32  VAL  A  O    1  
ATOM     149  C  CB   .  VAL  A  1   23  ?  -18.630   46.696    5.159  1.00  18.46  ?   32  VAL  A  CB   1  
ATOM     150  C  CG1  .  VAL  A  1   23  ?  -18.327   46.668    3.666  1.00  18.82  ?   32  VAL  A  CG1  1  
ATOM     151  C  CG2  .  VAL  A  1   23  ?  -19.265   45.380    5.597  1.00  18.62  ?   32  VAL  A  CG2  1  
ATOM     152  N  N    .  ALA  A  1   24  ?  -17.255   49.410    5.412  1.00  16.88  ?   33  ALA  A  N    1  
ATOM     153  C  CA   .  ALA  A  1   24  ?  -16.688   50.688    4.925  1.00  16.52  ?   33  ALA  A  CA   1  
ATOM     154  C  C    .  ALA  A  1   24  ?  -15.270   50.885    5.484  1.00  16.64  ?   33  ALA  A  C    1  
ATOM     155  O  O    .  ALA  A  1   24  ?  -14.329   51.158    4.704  1.00  16.15  ?   33  ALA  A  O    1  
ATOM     156  C  CB   .  ALA  A  1   24  ?  -17.595   51.807    5.340  1.00  16.40  ?   33  ALA  A  CB   1  
ATOM     157  N  N    .  VAL  A  1   25  ?  -15.110   50.747    6.795  1.00  16.67  ?   34  VAL  A  N    1  
ATOM     158  C  CA   .  VAL  A  1   25  ?  -13.787   50.925    7.459  1.00  17.91  ?   34  VAL  A  CA   1  
ATOM     159  C  C    .  VAL  A  1   25  ?  -12.781   49.908    6.887  1.00  19.18  ?   34  VAL  A  C    1  
ATOM     160  O  O    .  VAL  A  1   25  ?  -11.617   50.294    6.745  1.00  20.45  ?   34  VAL  A  O    1  
ATOM     161  C  CB   .  VAL  A  1   25  ?  -13.900   50.827    8.993  1.00  17.61  ?   34  VAL  A  CB   1  
ATOM     162  C  CG1  .  VAL  A  1   25  ?  -12.542   50.606    9.644  1.00  18.06  ?   34  VAL  A  CG1  1  
ATOM     163  C  CG2  .  VAL  A  1   25  ?  -14.572   52.057    9.574  1.00  17.45  ?   34  VAL  A  CG2  1  
ATOM     164  N  N    .  HIS  A  1   26  ?  -13.201   48.667    6.583  1.00  19.32  ?   35  HIS  A  N    1  
ATOM     165  C  CA   .  HIS  A  1   26  ?  -12.310   47.546    6.172  1.00  18.39  ?   35  HIS  A  CA   1  
ATOM     166  C  C    .  HIS  A  1   26  ?  -11.882   47.719    4.711  1.00  18.79  ?   35  HIS  A  C    1  
ATOM     167  O  O    .  HIS  A  1   26  ?  -10.693   47.493    4.404  1.00  18.67  ?   35  HIS  A  O    1  
ATOM     168  C  CB   .  HIS  A  1   26  ?  -12.988   46.190    6.377  1.00  17.63  ?   35  HIS  A  CB   1  
ATOM     169  C  CG   .  HIS  A  1   26  ?  -12.054   45.052    6.150  1.00  18.66  ?   35  HIS  A  CG   1  
ATOM     170  N  ND1  .  HIS  A  1   26  ?  -11.017   44.761    7.021  1.00  18.81  ?   35  HIS  A  ND1  1  
ATOM     171  C  CD2  .  HIS  A  1   26  ?  -11.976   44.139    5.151  1.00  19.86  ?   35  HIS  A  CD2  1  
ATOM     172  C  CE1  .  HIS  A  1   26  ?  -10.361   43.703    6.585  1.00  18.87  ?   35  HIS  A  CE1  1  
ATOM     173  N  NE2  .  HIS  A  1   26  ?  -10.927   43.302    5.426  1.00  19.48  ?   35  HIS  A  NE2  1  
ATOM     174  N  N    .  LEU  A  1   27  ?  -12.831   48.060    3.839  1.00  18.04  ?   36  LEU  A  N    1  
ATOM     175  C  CA   .  LEU  A  1   27  ?  -12.553   48.437    2.437  1.00  18.12  ?   36  LEU  A  CA   1  
ATOM     176  C  C    .  LEU  A  1   27  ?  -11.559   49.602    2.435  1.00  19.11  ?   36  LEU  A  C    1  
ATOM     177  O  O    .  LEU  A  1   27  ?  -10.575   49.538    1.662  1.00  20.40  ?   36  LEU  A  O    1  
ATOM     178  C  CB   .  LEU  A  1   27  ?  -13.872   48.814    1.761  1.00  17.98  ?   36  LEU  A  CB   1  
ATOM     179  C  CG   .  LEU  A  1   27  ?  -14.946   47.728    1.761  1.00  17.93  ?   36  LEU  A  CG   1  
ATOM     180  C  CD1  .  LEU  A  1   27  ?  -16.040   48.050    0.753  1.00  17.52  ?   36  LEU  A  CD1  1  
ATOM     181  C  CD2  .  LEU  A  1   27  ?  -14.348   46.351    1.479  1.00  18.37  ?   36  LEU  A  CD2  1  
ATOM     182  N  N    .  GLY  A  1   28  ?  -11.781   50.596    3.305  1.00  19.40  ?   37  GLY  A  N    1  
ATOM     183  C  CA   .  GLY  A  1   28  ?  -10.882   51.752    3.502  1.00  19.54  ?   37  GLY  A  CA   1  
ATOM     184  C  C    .  GLY  A  1   28  ?   -9.455   51.331    3.849  1.00  19.67  ?   37  GLY  A  C    1  
ATOM     185  O  O    .  GLY  A  1   28  ?   -8.507   51.807    3.192  1.00  19.64  ?   37  GLY  A  O    1  
ATOM     186  N  N    .  LEU  A  1   29  ?   -9.320   50.465    4.854  1.00  19.62  ?   38  LEU  A  N    1  
ATOM     187  C  CA   .  LEU  A  1   29  ?   -8.046   49.898    5.377  1.00  20.01  ?   38  LEU  A  CA   1  
ATOM     188  C  C    .  LEU  A  1   29  ?   -7.359   49.079    4.262  1.00  19.78  ?   38  LEU  A  C    1  
ATOM     189  O  O    .  LEU  A  1   29  ?   -6.103   48.942    4.263  1.00  17.46  ?   38  LEU  A  O    1  
ATOM     190  C  CB   .  LEU  A  1   29  ?   -8.441   49.065    6.610  1.00  20.42  ?   38  LEU  A  CB   1  
ATOM     191  C  CG   .  LEU  A  1   29  ?   -7.337   48.326    7.370  1.00  21.09  ?   38  LEU  A  CG   1  
ATOM     192  C  CD1  .  LEU  A  1   29  ?   -6.254   49.279    7.853  1.00  21.35  ?   38  LEU  A  CD1  1  
ATOM     193  C  CD2  .  LEU  A  1   29  ?   -7.926   47.558    8.551  1.00  20.99  ?   38  LEU  A  CD2  1  
ATOM     194  N  N    .  LEU  A  1   30  ?   -8.155   48.594    3.309  1.00  20.97  ?   39  LEU  A  N    1  
ATOM     195  C  CA   .  LEU  A  1   30  ?   -7.718   47.720    2.191  1.00  21.95  ?   39  LEU  A  CA   1  
ATOM     196  C  C    .  LEU  A  1   30  ?   -7.239   48.526    0.994  1.00  20.97  ?   39  LEU  A  C    1  
ATOM     197  O  O    .  LEU  A  1   30  ?   -6.669   47.918    0.111  1.00  20.30  ?   39  LEU  A  O    1  
ATOM     198  C  CB   .  LEU  A  1   30  ?   -8.863   46.799    1.792  1.00  23.20  ?   39  LEU  A  CB   1  
ATOM     199  C  CG   .  LEU  A  1   30  ?   -8.987   45.515    2.596  1.00  24.26  ?   39  LEU  A  CG   1  
ATOM     200  C  CD1  .  LEU  A  1   30  ?   -9.837   44.513    1.858  1.00  23.97  ?   39  LEU  A  CD1  1  
ATOM     201  C  CD2  .  LEU  A  1   30  ?   -7.630   44.946    2.936  1.00  24.63  ?   39  LEU  A  CD2  1  
ATOM     202  N  N    .  GLY  A  1   31  ?   -7.512   49.824    0.985  1.00  20.35  ?   40  GLY  A  N    1  
ATOM     203  C  CA   .  GLY  A  1   31  ?   -6.984   50.733   -0.034  1.00  20.64  ?   40  GLY  A  CA   1  
ATOM     204  C  C    .  GLY  A  1   31  ?   -8.030   51.482   -0.800  1.00  21.02  ?   40  GLY  A  C    1  
ATOM     205  O  O    .  GLY  A  1   31  ?   -7.653   52.360   -1.540  1.00  21.66  ?   40  GLY  A  O    1  
ATOM     206  N  N    .  ALA  A  1   32  ?   -9.312   51.148   -0.622  1.00  21.19  ?   41  ALA  A  N    1  
ATOM     207  C  CA   .  ALA  A  1   32  ?  -10.390   51.776   -1.428  1.00  22.15  ?   41  ALA  A  CA   1  
ATOM     208  C  C    .  ALA  A  1   32  ?  -10.892   53.103   -0.841  1.00  22.96  ?   41  ALA  A  C    1  
ATOM     209  O  O    .  ALA  A  1   32  ?  -10.833   53.283    0.391  1.00  24.06  ?   41  ALA  A  O    1  
ATOM     210  C  CB   .  ALA  A  1   32  ?  -11.523   50.795   -1.612  1.00  22.32  ?   41  ALA  A  CB   1  
ATOM     211  N  N    .  LYS  A  1   33  ?  -11.367   53.985   -1.732  1.00  21.96  ?   42  LYS  A  N    1  
ATOM     212  C  CA   .  LYS  A  1   33  ?  -11.967   55.289   -1.407  1.00  22.70  ?   42  LYS  A  CA   1  
ATOM     213  C  C    .  LYS  A  1   33  ?  -13.422   54.992   -1.055  1.00  23.18  ?   42  LYS  A  C    1  
ATOM     214  O  O    .  LYS  A  1   33  ?  -14.035   54.248   -1.771  1.00  23.88  ?   42  LYS  A  O    1  
ATOM     215  C  CB   .  LYS  A  1   33  ?  -11.679   56.259   -2.544  1.00  24.35  ?   42  LYS  A  CB   1  
ATOM     216  C  CG   .  LYS  A  1   33  ?  -10.245   56.759   -2.543  1.00  25.20  ?   42  LYS  A  CG   1  
ATOM     217  C  CD   .  LYS  A  1   33  ?  -10.006   57.931   -3.413  1.00  24.55  ?   42  LYS  A  CD   1  
ATOM     218  C  CE   .  LYS  A  1   33  ?   -8.663   57.888   -4.080  1.00  25.09  ?   42  LYS  A  CE   1  
ATOM     219  N  NZ   .  LYS  A  1   33  ?   -8.736   58.561   -5.389  1.00  27.55  ?   42  LYS  A  NZ   1  
ATOM     220  N  N    .  VAL  A  1   34  ?  -13.949   55.545    0.035  1.00  23.16  ?   43  VAL  A  N    1  
ATOM     221  C  CA   .  VAL  A  1   34  ?  -15.278   55.039    0.478  1.00  22.37  ?   43  VAL  A  CA   1  
ATOM     222  C  C    .  VAL  A  1   34  ?  -16.406   56.060    0.477  1.00  22.45  ?   43  VAL  A  C    1  
ATOM     223  O  O    .  VAL  A  1   34  ?  -16.263   57.086    1.063  1.00  20.84  ?   43  VAL  A  O    1  
ATOM     224  C  CB   .  VAL  A  1   34  ?  -15.196   54.334    1.837  1.00  21.94  ?   43  VAL  A  CB   1  
ATOM     225  C  CG1  .  VAL  A  1   34  ?  -16.386   53.435    2.028  1.00  22.75  ?   43  VAL  A  CG1  1  
ATOM     226  C  CG2  .  VAL  A  1   34  ?  -13.925   53.549    1.986  1.00  22.15  ?   43  VAL  A  CG2  1  
ATOM     227  N  N    .  VAL  A  1   35  ?  -17.484   55.698   -0.213  1.00  21.81  ?   44  VAL  A  N    1  
ATOM     228  C  CA   .  VAL  A  1   35  ?  -18.776   56.439   -0.174  1.00  20.89  ?   44  VAL  A  CA   1  
ATOM     229  C  C    .  VAL  A  1   35  ?  -19.655   55.779    0.885  1.00  20.19  ?   44  VAL  A  C    1  
ATOM     230  O  O    .  VAL  A  1   35  ?  -20.077   54.608    0.646  1.00  18.83  ?   44  VAL  A  O    1  
ATOM     231  C  CB   .  VAL  A  1   35  ?  -19.491   56.411   -1.534  1.00  21.52  ?   44  VAL  A  CB   1  
ATOM     232  C  CG1  .  VAL  A  1   35  ?  -20.784   57.220   -1.496  1.00  21.00  ?   44  VAL  A  CG1  1  
ATOM     233  C  CG2  .  VAL  A  1   35  ?  -18.579   56.862   -2.666  1.00  22.18  ?   44  VAL  A  CG2  1  
ATOM     234  N  N    .  VAL  A  1   36  ?  -19.917   56.514    1.975  1.00  18.53  ?   45  VAL  A  N    1  
ATOM     235  C  CA   .  VAL  A  1   36  ?  -20.533   56.004    3.235  1.00  17.66  ?   45  VAL  A  CA   1  
ATOM     236  C  C    .  VAL  A  1   36  ?  -21.974   56.501    3.268  1.00  17.84  ?   45  VAL  A  C    1  
ATOM     237  O  O    .  VAL  A  1   36  ?  -22.197   57.686    3.547  1.00  19.91  ?   45  VAL  A  O    1  
ATOM     238  C  CB   .  VAL  A  1   36  ?  -19.743   56.460    4.481  1.00  17.13  ?   45  VAL  A  CB   1  
ATOM     239  C  CG1  .  VAL  A  1   36  ?  -20.492   56.196    5.772  1.00  17.07  ?   45  VAL  A  CG1  1  
ATOM     240  C  CG2  .  VAL  A  1   36  ?  -18.366   55.822    4.554  1.00  17.36  ?   45  VAL  A  CG2  1  
ATOM     241  N  N    .  ASN  A  1   37  ?  -22.929   55.634    2.985  1.00  16.88  ?   46  ASN  A  N    1  
ATOM     242  C  CA   .  ASN  A  1   37  ?  -24.355   56.030    2.978  1.00  16.80  ?   46  ASN  A  CA   1  
ATOM     243  C  C    .  ASN  A  1   37  ?  -24.973   55.784    4.370  1.00  16.87  ?   46  ASN  A  C    1  
ATOM     244  O  O    .  ASN  A  1   37  ?  -24.772   54.702    4.955  1.00  16.96  ?   46  ASN  A  O    1  
ATOM     245  C  CB   .  ASN  A  1   37  ?  -25.111   55.362    1.822  1.00  16.40  ?   46  ASN  A  CB   1  
ATOM     246  C  CG   .  ASN  A  1   37  ?  -26.606   55.390    2.029  1.00  15.72  ?   46  ASN  A  CG   1  
ATOM     247  O  OD1  .  ASN  A  1   37  ?  -27.170   54.392    2.462  1.00  16.12  ?   46  ASN  A  OD1  1  
ATOM     248  N  ND2  .  ASN  A  1   37  ?  -27.229   56.539    1.806  1.00  15.20  ?   46  ASN  A  ND2  1  
ATOM     249  N  N    .  TYR  A  1   38  ?  -25.723   56.784    4.846  1.00  17.18  ?   47  TYR  A  N    1  
ATOM     250  C  CA   .  TYR  A  1   38  ?  -26.661   56.762    5.998  1.00  16.57  ?   47  TYR  A  CA   1  
ATOM     251  C  C    .  TYR  A  1   38  ?  -28.024   57.290    5.537  1.00  16.57  ?   47  TYR  A  C    1  
ATOM     252  O  O    .  TYR  A  1   38  ?  -28.111   57.835    4.407  1.00  16.06  ?   47  TYR  A  O    1  
ATOM     253  C  CB   .  TYR  A  1   38  ?  -26.125   57.642    7.129  1.00  16.59  ?   47  TYR  A  CB   1  
ATOM     254  C  CG   .  TYR  A  1   38  ?  -26.110   59.116    6.818  1.00  16.51  ?   47  TYR  A  CG   1  
ATOM     255  C  CD1  .  TYR  A  1   38  ?  -25.152   59.666    5.982  1.00  16.52  ?   47  TYR  A  CD1  1  
ATOM     256  C  CD2  .  TYR  A  1   38  ?  -27.057   59.965    7.373  1.00  16.42  ?   47  TYR  A  CD2  1  
ATOM     257  C  CE1  .  TYR  A  1   38  ?  -25.143   61.020    5.694  1.00  16.99  ?   47  TYR  A  CE1  1  
ATOM     258  C  CE2  .  TYR  A  1   38  ?  -27.053   61.323    7.117  1.00  16.27  ?   47  TYR  A  CE2  1  
ATOM     259  C  CZ   .  TYR  A  1   38  ?  -26.088   61.852    6.279  1.00  17.37  ?   47  TYR  A  CZ   1  
ATOM     260  O  OH   .  TYR  A  1   38  ?  -26.109   63.189    6.005  1.00  18.11  ?   47  TYR  A  OH   1  
ATOM     261  N  N    .  ALA  A  1   39  ?  -29.039   57.155    6.405  1.00  17.15  ?   48  ALA  A  N    1  
ATOM     262  C  CA   .  ALA  A  1   39  ?  -30.399   57.729    6.247  1.00  17.09  ?   48  ALA  A  CA   1  
ATOM     263  C  C    .  ALA  A  1   39  ?  -30.823   58.516    7.490  1.00  17.28  ?   48  ALA  A  C    1  
ATOM     264  O  O    .  ALA  A  1   39  ?  -31.600   59.488    7.324  1.00  18.93  ?   48  ALA  A  O    1  
ATOM     265  C  CB   .  ALA  A  1   39  ?  -31.403   56.645    5.952  1.00  16.98  ?   48  ALA  A  CB   1  
ATOM     266  N  N    .  ASN  A  1   40  ?  -30.395   58.112    8.688  1.00  17.87  ?   49  ASN  A  N    1  
ATOM     267  C  CA   .  ASN  A  1   40  ?  -30.902   58.733    9.946  1.00  18.84  ?   49  ASN  A  CA   1  
ATOM     268  C  C    .  ASN  A  1   40  ?  -29.785   59.098   10.922  1.00  19.74  ?   49  ASN  A  C    1  
ATOM     269  O  O    .  ASN  A  1   40  ?  -30.173   59.736   11.933  1.00  21.11  ?   49  ASN  A  O    1  
ATOM     270  C  CB   .  ASN  A  1   40  ?  -31.938   57.858   10.656  1.00  18.09  ?   49  ASN  A  CB   1  
ATOM     271  C  CG   .  ASN  A  1   40  ?  -33.188   57.703    9.824  1.00  17.79  ?   49  ASN  A  CG   1  
ATOM     272  O  OD1  .  ASN  A  1   40  ?  -33.369   56.662    9.217  1.00  19.27  ?   49  ASN  A  OD1  1  
ATOM     273  N  ND2  .  ASN  A  1   40  ?  -33.997   58.745    9.706  1.00  17.91  ?   49  ASN  A  ND2  1  
ATOM     274  N  N    .  SER  A  1   41  ?  -28.506   58.782   10.603  1.00  20.21  ?   50  SER  A  N    1  
ATOM     275  C  CA   .  SER  A  1   41  ?  -27.301   58.853   11.485  1.00  19.08  ?   50  SER  A  CA   1  
ATOM     276  C  C    .  SER  A  1   41  ?  -26.146   59.617   10.827  1.00  19.01  ?   50  SER  A  C    1  
ATOM     277  O  O    .  SER  A  1   41  ?  -25.085   59.051   10.560  1.00  19.43  ?   50  SER  A  O    1  
ATOM     278  C  CB   .  SER  A  1   41  ?  -26.862   57.466   11.854  1.00  18.74  ?   50  SER  A  CB   1  
ATOM     279  O  OG   .  SER  A  1   41  ?  -27.963   56.703   12.294  1.00  18.93  ?   50  SER  A  OG   1  
ATOM     280  N  N    .  PRO  A  1   42  ?  -26.278   60.935   10.561  1.00  18.83  ?   51  PRO  A  N    1  
ATOM     281  C  CA   .  PRO  A  1   42  ?  -25.200   61.702    9.931  1.00  19.54  ?   51  PRO  A  CA   1  
ATOM     282  C  C    .  PRO  A  1   42  ?  -23.954   61.811   10.814  1.00  19.70  ?   51  PRO  A  C    1  
ATOM     283  O  O    .  PRO  A  1   42  ?  -22.866   62.017   10.312  1.00  20.16  ?   51  PRO  A  O    1  
ATOM     284  C  CB   .  PRO  A  1   42  ?  -25.787   63.108    9.729  1.00  19.27  ?   51  PRO  A  CB   1  
ATOM     285  C  CG   .  PRO  A  1   42  ?  -26.959   63.174   10.685  1.00  19.08  ?   51  PRO  A  CG   1  
ATOM     286  C  CD   .  PRO  A  1   42  ?  -27.469   61.753   10.803  1.00  19.02  ?   51  PRO  A  CD   1  
ATOM     287  N  N    .  THR  A  1   43  ?  -24.170   61.702   12.115  1.00  19.69  ?   52  THR  A  N    1  
ATOM     288  C  CA   .  THR  A  1   43  ?  -23.142   61.931   13.143  1.00  19.97  ?   52  THR  A  CA   1  
ATOM     289  C  C    .  THR  A  1   43  ?  -22.185   60.726   13.131  1.00  21.28  ?   52  THR  A  C    1  
ATOM     290  O  O    .  THR  A  1   43  ?  -20.966   60.951   13.020  1.00  20.26  ?   52  THR  A  O    1  
ATOM     291  C  CB   .  THR  A  1   43  ?  -23.850   62.301   14.451  1.00  18.28  ?   52  THR  A  CB   1  
ATOM     292  O  OG1  .  THR  A  1   43  ?  -22.734   62.702   15.231  1.00  17.45  ?   52  THR  A  OG1  1  
ATOM     293  N  N    .  HIS  A  1   44  ?  -22.701   59.493   13.209  1.00  24.15  ?   53  HIS  A  N    1  
ATOM     294  C  CA   .  HIS  A  1   44  ?  -21.871   58.258   13.168  1.00  25.88  ?   53  HIS  A  CA   1  
ATOM     295  C  C    .  HIS  A  1   44  ?  -21.303   58.082   11.755  1.00  24.14  ?   53  HIS  A  C    1  
ATOM     296  O  O    .  HIS  A  1   44  ?  -20.175   57.598   11.630  1.00  22.72  ?   53  HIS  A  O    1  
ATOM     297  C  CB   .  HIS  A  1   44  ?  -22.661   57.021   13.600  1.00  30.03  ?   53  HIS  A  CB   1  
ATOM     298  C  CG   .  HIS  A  1   44  ?  -23.116   57.004   15.025  1.00  34.72  ?   53  HIS  A  CG   1  
ATOM     299  N  ND1  .  HIS  A  1   44  ?  -24.454   56.810   15.374  1.00  37.90  ?   53  HIS  A  ND1  1  
ATOM     300  C  CD2  .  HIS  A  1   44  ?  -22.429   57.106   16.188  1.00  36.76  ?   53  HIS  A  CD2  1  
ATOM     301  C  CE1  .  HIS  A  1   44  ?  -24.566   56.805   16.694  1.00  39.44  ?   53  HIS  A  CE1  1  
ATOM     302  N  NE2  .  HIS  A  1   44  ?  -23.336   56.995   17.217  1.00  37.50  ?   53  HIS  A  NE2  1  
ATOM     303  N  N    .  ALA  A  1   45  ?  -22.049   58.483   10.728  1.00  23.97  ?   54  ALA  A  N    1  
ATOM     304  C  CA   .  ALA  A  1   45  ?  -21.587   58.487    9.319  1.00  24.09  ?   54  ALA  A  CA   1  
ATOM     305  C  C    .  ALA  A  1   45  ?  -20.273   59.273    9.218  1.00  24.32  ?   54  ALA  A  C    1  
ATOM     306  O  O    .  ALA  A  1   45  ?  -19.289   58.712    8.687  1.00  26.90  ?   54  ALA  A  O    1  
ATOM     307  C  CB   .  ALA  A  1   45  ?  -22.657   59.051    8.416  1.00  24.46  ?   54  ALA  A  CB   1  
ATOM     308  N  N    .  GLN  A  1   46  ?  -20.243   60.504    9.741  1.00  23.19  ?   55  GLN  A  N    1  
ATOM     309  C  CA   .  GLN  A  1   46  ?  -19.054   61.407    9.734  1.00  22.86  ?   55  GLN  A  CA   1  
ATOM     310  C  C    .  GLN  A  1   46  ?  -17.884   60.741   10.491  1.00  23.07  ?   55  GLN  A  C    1  
ATOM     311  O  O    .  GLN  A  1   46  ?  -16.744   60.958   10.084  1.00  22.45  ?   55  GLN  A  O    1  
ATOM     312  C  CB   .  GLN  A  1   46  ?  -19.464   62.781   10.297  1.00  21.83  ?   55  GLN  A  CB   1  
ATOM     313  C  CG   .  GLN  A  1   46  ?  -18.544   63.938    9.954  1.00  20.14  ?   55  GLN  A  CG   1  
ATOM     314  C  CD   .  GLN  A  1   46  ?  -18.244   63.978    8.481  1.00  20.21  ?   55  GLN  A  CD   1  
ATOM     315  O  OE1  .  GLN  A  1   46  ?  -19.147   64.064    7.647  1.00  18.90  ?   55  GLN  A  OE1  1  
ATOM     316  N  NE2  .  GLN  A  1   46  ?  -16.962   63.877    8.161  1.00  19.78  ?   55  GLN  A  NE2  1  
ATOM     317  N  N    .  LYS  A  1   47  ?  -18.147   59.953   11.542  1.00  25.18  ?   56  LYS  A  N    1  
ATOM     318  C  CA   .  LYS  A  1   47  ?  -17.096   59.310   12.388  1.00  27.55  ?   56  LYS  A  CA   1  
ATOM     319  C  C    .  LYS  A  1   47  ?  -16.393   58.243   11.563  1.00  27.17  ?   56  LYS  A  C    1  
ATOM     320  O  O    .  LYS  A  1   47  ?  -15.149   58.217   11.566  1.00  29.11  ?   56  LYS  A  O    1  
ATOM     321  C  CB   .  LYS  A  1   47  ?  -17.647   58.611   13.638  1.00  29.85  ?   56  LYS  A  CB   1  
ATOM     322  C  CG   .  LYS  A  1   47  ?  -17.899   59.511   14.838  1.00  32.18  ?   56  LYS  A  CG   1  
ATOM     323  C  CD   .  LYS  A  1   47  ?  -18.090   58.743   16.140  1.00  36.88  ?   56  LYS  A  CD   1  
ATOM     324  C  CE   .  LYS  A  1   47  ?  -19.044   59.407   17.124  1.00  37.79  ?   56  LYS  A  CE   1  
ATOM     325  N  NZ   .  LYS  A  1   47  ?  -18.696   60.832   17.363  1.00  37.69  ?   56  LYS  A  NZ   1  
ATOM     326  N  N    .  VAL  A  1   48  ?  -17.193   57.396   10.912  1.00  24.94  ?   57  VAL  A  N    1  
ATOM     327  C  CA   .  VAL  A  1   48  ?  -16.755   56.412    9.878  1.00  22.43  ?   57  VAL  A  CA   1  
ATOM     328  C  C    .  VAL  A  1   48  ?  -15.890   57.119    8.819  1.00  21.22  ?   57  VAL  A  C    1  
ATOM     329  O  O    .  VAL  A  1   48  ?  -14.722   56.695    8.678  1.00  20.53  ?   57  VAL  A  O    1  
ATOM     330  C  CB   .  VAL  A  1   48  ?  -17.970   55.683    9.280  1.00  21.29  ?   57  VAL  A  CB   1  
ATOM     331  C  CG1  .  VAL  A  1   48  ?  -17.656   54.989    7.965  1.00  21.18  ?   57  VAL  A  CG1  1  
ATOM     332  C  CG2  .  VAL  A  1   48  ?  -18.536   54.696   10.283  1.00  20.73  ?   57  VAL  A  CG2  1  
ATOM     333  N  N    .  VAL  A  1   49  ?  -16.406   58.149    8.126  1.00  20.24  ?   58  VAL  A  N    1  
ATOM     334  C  CA   .  VAL  A  1   49  ?  -15.633   58.956    7.118  1.00  20.23  ?   58  VAL  A  CA   1  
ATOM     335  C  C    .  VAL  A  1   49  ?  -14.282   59.384    7.722  1.00  20.55  ?   58  VAL  A  C    1  
ATOM     336  O  O    .  VAL  A  1   49  ?  -13.225   59.084    7.120  1.00  20.44  ?   58  VAL  A  O    1  
ATOM     337  C  CB   .  VAL  A  1   49  ?  -16.428   60.174    6.603  1.00  19.85  ?   58  VAL  A  CB   1  
ATOM     338  C  CG1  .  VAL  A  1   49  ?  -15.554   61.198    5.907  1.00  19.32  ?   58  VAL  A  CG1  1  
ATOM     339  C  CG2  .  VAL  A  1   49  ?  -17.538   59.761    5.660  1.00  20.68  ?   58  VAL  A  CG2  1  
ATOM     340  N  N    .  ASP  A  1   50  ?  -14.294   60.056    8.872  1.00  21.01  ?   59  ASP  A  N    1  
ATOM     341  C  CA   .  ASP  A  1   50  ?  -13.054   60.568    9.514  1.00  22.55  ?   59  ASP  A  CA   1  
ATOM     342  C  C    .  ASP  A  1   50  ?  -12.153   59.358    9.831  1.00  22.92  ?   59  ASP  A  C    1  
ATOM     343  O  O    .  ASP  A  1   50  ?  -10.948   59.409    9.515  1.00  22.23  ?   59  ASP  A  O    1  
ATOM     344  C  CB   .  ASP  A  1   50  ?  -13.385   61.533   10.671  1.00  22.73  ?   59  ASP  A  CB   1  
ATOM     345  C  CG   .  ASP  A  1   50  ?  -14.105   62.806   10.207  1.00  23.99  ?   59  ASP  A  CG   1  
ATOM     346  O  OD1  .  ASP  A  1   50  ?  -14.015   63.129    9.000  1.00  25.49  ?   59  ASP  A  OD1  1  
ATOM     347  O  OD2  .  ASP  A  1   50  ?  -14.774   63.468   11.037  1.00  24.06  ?   59  ASP  A  OD2  1  
ATOM     348  N  N    .  GLU  A  1   51  ?  -12.707   58.267   10.361  1.00  23.31  ?   60  GLU  A  N    1  
ATOM     349  C  CA   .  GLU  A  1   51  ?  -11.894   57.089   10.761  1.00  23.66  ?   60  GLU  A  CA   1  
ATOM     350  C  C    .  GLU  A  1   51  ?  -11.127   56.567    9.535  1.00  24.25  ?   60  GLU  A  C    1  
ATOM     351  O  O    .  GLU  A  1   51  ?   -9.965   56.135    9.718  1.00  25.92  ?   60  GLU  A  O    1  
ATOM     352  C  CB   .  GLU  A  1   51  ?  -12.771   56.012   11.402  1.00  23.36  ?   60  GLU  A  CB   1  
ATOM     353  C  CG   .  GLU  A  1   51  ?  -11.971   54.889   12.028  1.00  23.37  ?   60  GLU  A  CG   1  
ATOM     354  C  CD   .  GLU  A  1   51  ?  -12.814   53.874   12.766  1.00  23.95  ?   60  GLU  A  CD   1  
ATOM     355  O  OE1  .  GLU  A  1   51  ?  -12.305   52.757   12.993  1.00  24.02  ?   60  GLU  A  OE1  1  
ATOM     356  O  OE2  .  GLU  A  1   51  ?  -13.979   54.194   13.092  1.00  23.35  ?   60  GLU  A  OE2  1  
ATOM     357  N  N    .  ILE  A  1   52  ?  -11.742   56.621    8.346  1.00  23.02  ?   61  ILE  A  N    1  
ATOM     358  C  CA   .  ILE  A  1   52  ?  -11.194   56.070    7.071  1.00  23.42  ?   61  ILE  A  CA   1  
ATOM     359  C  C    .  ILE  A  1   52  ?  -10.005   56.940    6.628  1.00  26.00  ?   61  ILE  A  C    1  
ATOM     360  O  O    .  ILE  A  1   52  ?   -8.946   56.380    6.212  1.00  24.95  ?   61  ILE  A  O    1  
ATOM     361  C  CB   .  ILE  A  1   52  ?  -12.312   55.989    6.009  1.00  21.93  ?   61  ILE  A  CB   1  
ATOM     362  C  CG1  .  ILE  A  1   52  ?  -13.369   54.954    6.391  1.00  21.33  ?   61  ILE  A  CG1  1  
ATOM     363  C  CG2  .  ILE  A  1   52  ?  -11.747   55.711    4.630  1.00  21.41  ?   61  ILE  A  CG2  1  
ATOM     364  C  CD1  .  ILE  A  1   52  ?  -14.642   55.051    5.597  1.00  21.14  ?   61  ILE  A  CD1  1  
ATOM     365  N  N    .  LYS  A  1   53  ?  -10.184   58.263    6.706  1.00  28.01  ?   62  LYS  A  N    1  
ATOM     366  C  CA   .  LYS  A  1   53  ?   -9.135   59.276    6.437  1.00  28.37  ?   62  LYS  A  CA   1  
ATOM     367  C  C    .  LYS  A  1   53  ?   -7.971   59.109    7.421  1.00  30.12  ?   62  LYS  A  C    1  
ATOM     368  O  O    .  LYS  A  1   53  ?   -6.809   59.187    6.981  1.00  32.24  ?   62  LYS  A  O    1  
ATOM     369  C  CB   .  LYS  A  1   53  ?   -9.735   60.673    6.549  1.00  29.09  ?   62  LYS  A  CB   1  
ATOM     370  C  CG   .  LYS  A  1   53  ?  -10.576   61.112    5.361  1.00  29.67  ?   62  LYS  A  CG   1  
ATOM     371  C  CD   .  LYS  A  1   53  ?  -11.107   62.506    5.534  1.00  29.01  ?   62  LYS  A  CD   1  
ATOM     372  C  CE   .  LYS  A  1   53  ?  -11.667   63.056    4.251  1.00  30.00  ?   62  LYS  A  CE   1  
ATOM     373  N  NZ   .  LYS  A  1   53  ?  -12.780   63.985    4.540  1.00  31.42  ?   62  LYS  A  NZ   1  
ATOM     374  N  N    .  GLN  A  1   54  ?   -8.276   58.924    8.686  1.00  32.54  ?   63  GLN  A  N    1  
ATOM     375  C  CA   .  GLN  A  1   54  ?   -7.204   58.782    9.684  1.00  34.57  ?   63  GLN  A  CA   1  
ATOM     376  C  C    .  GLN  A  1   54  ?   -6.289   57.648    9.238  1.00  32.02  ?   63  GLN  A  C    1  
ATOM     377  O  O    .  GLN  A  1   54  ?   -5.091   57.809    9.413  1.00  30.25  ?   63  GLN  A  O    1  
ATOM     378  C  CB   .  GLN  A  1   54  ?   -7.820   58.625   11.075  1.00  39.71  ?   63  GLN  A  CB   1  
ATOM     379  C  CG   .  GLN  A  1   54  ?   -6.874   58.827   12.251  1.00  42.19  ?   63  GLN  A  CG   1  
ATOM     380  C  CD   .  GLN  A  1   54  ?   -6.105   60.118   12.164  1.00  45.37  ?   63  GLN  A  CD   1  
ATOM     381  O  OE1  .  GLN  A  1   54  ?   -6.430   60.995   11.375  1.00  45.46  ?   63  GLN  A  OE1  1  
ATOM     382  N  NE2  .  GLN  A  1   54  ?   -5.054   60.226   12.957  1.00  43.63  ?   63  GLN  A  NE2  1  
ATOM     383  N  N    .  LEU  A  1   55  ?   -6.839   56.576    8.658  1.00  30.43  ?   64  LEU  A  N    1  
ATOM     384  C  CA   .  LEU  A  1   55  ?   -5.995   55.430    8.233  1.00  29.97  ?   64  LEU  A  CA   1  
ATOM     385  C  C    .  LEU  A  1   55  ?   -5.379   55.609    6.847  1.00  27.32  ?   64  LEU  A  C    1  
ATOM     386  O  O    .  LEU  A  1   55  ?   -4.607   54.761    6.481  1.00  25.61  ?   64  LEU  A  O    1  
ATOM     387  C  CB   .  LEU  A  1   55  ?   -6.628   54.051    8.452  1.00  32.21  ?   64  LEU  A  CB   1  
ATOM     388  C  CG   .  LEU  A  1   55  ?   -8.054   53.783    7.988  1.00  34.90  ?   64  LEU  A  CG   1  
ATOM     389  C  CD1  .  LEU  A  1   55  ?   -8.130   53.617    6.492  1.00  37.58  ?   64  LEU  A  CD1  1  
ATOM     390  C  CD2  .  LEU  A  1   55  ?   -8.611   52.555    8.669  1.00  34.44  ?   64  LEU  A  CD2  1  
ATOM     391  N  N    .  GLY  A  1   56  ?   -5.744   56.638    6.093  1.00  25.88  ?   65  GLY  A  N    1  
ATOM     392  C  CA   .  GLY  A  1   56  ?   -5.014   56.870    4.839  1.00  25.64  ?   65  GLY  A  CA   1  
ATOM     393  C  C    .  GLY  A  1   56  ?   -5.828   56.810    3.567  1.00  26.81  ?   65  GLY  A  C    1  
ATOM     394  O  O    .  GLY  A  1   56  ?   -5.283   57.154    2.524  1.00  27.02  ?   65  GLY  A  O    1  
ATOM     395  N  N    .  SER  A  1   57  ?   -7.083   56.370    3.674  1.00  26.17  ?   66  SER  A  N    1  
ATOM     396  C  CA   .  SER  A  1   57  ?   -8.000   56.321    2.505  1.00  24.76  ?   66  SER  A  CA   1  
ATOM     397  C  C    .  SER  A  1   57  ?   -8.856   57.597    2.454  1.00  24.71  ?   66  SER  A  C    1  
ATOM     398  O  O    .  SER  A  1   57  ?   -8.645   58.514    3.283  1.00  26.99  ?   66  SER  A  O    1  
ATOM     399  C  CB   .  SER  A  1   57  ?   -8.860   55.084    2.545  1.00  24.78  ?   66  SER  A  CB   1  
ATOM     400  O  OG   .  SER  A  1   57  ?   -9.893   55.157    1.574  1.00  24.78  ?   66  SER  A  OG   1  
ATOM     401  N  N    .  ASP  A  1   58  ?   -9.790   57.659    1.505  1.00  24.54  ?   67  ASP  A  N    1  
ATOM     402  C  CA   .  ASP  A  1   58  ?  -10.669   58.844    1.386  1.00  23.90  ?   67  ASP  A  CA   1  
ATOM     403  C  C    .  ASP  A  1   58  ?  -12.112   58.398    1.578  1.00  22.72  ?   67  ASP  A  C    1  
ATOM     404  O  O    .  ASP  A  1   58  ?  -12.425   57.281    1.276  1.00  23.68  ?   67  ASP  A  O    1  
ATOM     405  C  CB   .  ASP  A  1   58  ?  -10.471   59.590    0.071  1.00  25.48  ?   67  ASP  A  CB   1  
ATOM     406  C  CG   .  ASP  A  1   58  ?  -10.774   61.069    0.188  1.00  28.21  ?   67  ASP  A  CG   1  
ATOM     407  O  OD1  .  ASP  A  1   58  ?  -10.359   61.651    1.163  1.00  31.55  ?   67  ASP  A  OD1  1  
ATOM     408  O  OD2  .  ASP  A  1   58  ?  -11.424   61.617   -0.692  1.00  27.86  ?   67  ASP  A  OD2  1  
ATOM     409  N  N    .  ALA  A  1   59  ?  -12.958   59.261    2.109  1.00  22.42  ?   68  ALA  A  N    1  
ATOM     410  C  CA   .  ALA  A  1   59  ?  -14.378   58.892    2.230  1.00  22.67  ?   68  ALA  A  CA   1  
ATOM     411  C  C    .  ALA  A  1   59  ?  -15.262   60.129    2.205  1.00  22.83  ?   68  ALA  A  C    1  
ATOM     412  O  O    .  ALA  A  1   59  ?  -14.782   61.202    2.495  1.00  23.52  ?   68  ALA  A  O    1  
ATOM     413  C  CB   .  ALA  A  1   59  ?  -14.614   58.107    3.487  1.00  22.28  ?   68  ALA  A  CB   1  
ATOM     414  N  N    .  ILE  A  1   60  ?  -16.471   59.962    1.700  1.00  22.14  ?   69  ILE  A  N    1  
ATOM     415  C  CA   .  ILE  A  1   60  ?  -17.536   60.991    1.872  1.00  23.62  ?   69  ILE  A  CA   1  
ATOM     416  C  C    .  ILE  A  1   60  ?  -18.781   60.313    2.421  1.00  22.88  ?   69  ILE  A  C    1  
ATOM     417  O  O    .  ILE  A  1   60  ?  -18.960   59.116    2.202  1.00  23.22  ?   69  ILE  A  O    1  
ATOM     418  C  CB   .  ILE  A  1   60  ?  -17.869   61.745    0.570  1.00  25.46  ?   69  ILE  A  CB   1  
ATOM     419  C  CG1  .  ILE  A  1   60  ?  -18.129   60.781   -0.592  1.00  26.40  ?   69  ILE  A  CG1  1  
ATOM     420  C  CG2  .  ILE  A  1   60  ?  -16.785   62.756    0.229  1.00  26.13  ?   69  ILE  A  CG2  1  
ATOM     421  C  CD1  .  ILE  A  1   60  ?  -18.968   61.377   -1.698  1.00  26.74  ?   69  ILE  A  CD1  1  
ATOM     422  N  N    .  ALA  A  1   61  ?  -19.628   61.097    3.071  1.00  24.28  ?   70  ALA  A  N    1  
ATOM     423  C  CA   .  ALA  A  1   61  ?  -20.916   60.643    3.640  1.00  24.08  ?   70  ALA  A  CA   1  
ATOM     424  C  C    .  ALA  A  1   61  ?  -22.069   61.306    2.872  1.00  23.11  ?   70  ALA  A  C    1  
ATOM     425  O  O    .  ALA  A  1   61  ?  -22.257   62.533    3.020  1.00  22.98  ?   70  ALA  A  O    1  
ATOM     426  C  CB   .  ALA  A  1   61  ?  -20.943   60.959    5.115  1.00  23.89  ?   70  ALA  A  CB   1  
ATOM     427  N  N    .  ILE  A  1   62  ?  -22.798   60.527    2.072  1.00  21.42  ?   71  ILE  A  N    1  
ATOM     428  C  CA   .  ILE  A  1   62  ?  -24.012   60.989    1.339  1.00  20.79  ?   71  ILE  A  CA   1  
ATOM     429  C  C    .  ILE  A  1   62  ?  -25.273   60.432    2.023  1.00  21.90  ?   71  ILE  A  C    1  
ATOM     430  O  O    .  ILE  A  1   62  ?  -25.388   59.212    2.185  1.00  23.34  ?   71  ILE  A  O    1  
ATOM     431  C  CB   .  ILE  A  1   62  ?  -23.891   60.576   -0.136  1.00  19.64  ?   71  ILE  A  CB   1  
ATOM     432  C  CG1  .  ILE  A  1   62  ?  -22.504   60.940   -0.679  1.00  18.77  ?   71  ILE  A  CG1  1  
ATOM     433  C  CG2  .  ILE  A  1   62  ?  -25.025   61.179   -0.946  1.00  19.71  ?   71  ILE  A  CG2  1  
ATOM     434  C  CD1  .  ILE  A  1   62  ?  -22.299   60.641   -2.134  1.00  18.08  ?   71  ILE  A  CD1  1  
ATOM     435  N  N    .  LYS  A  1   63  ?  -26.187   61.294    2.458  1.00  22.51  ?   72  LYS  A  N    1  
ATOM     436  C  CA   .  LYS  A  1   63  ?  -27.516   60.857    2.955  1.00  22.34  ?   72  LYS  A  CA   1  
ATOM     437  C  C    .  LYS  A  1   63  ?  -28.324   60.350    1.758  1.00  21.01  ?   72  LYS  A  C    1  
ATOM     438  O  O    .  LYS  A  1   63  ?  -28.341   61.053    0.735  1.00  19.57  ?   72  LYS  A  O    1  
ATOM     439  C  CB   .  LYS  A  1   63  ?  -28.282   62.000    3.636  1.00  22.88  ?   72  LYS  A  CB   1  
ATOM     440  C  CG   .  LYS  A  1   63  ?  -29.722   61.664    4.001  1.00  23.90  ?   72  LYS  A  CG   1  
ATOM     441  C  CD   .  LYS  A  1   63  ?  -30.410   62.704    4.861  1.00  25.56  ?   72  LYS  A  CD   1  
ATOM     442  C  CE   .  LYS  A  1   63  ?  -31.413   62.083    5.813  1.00  27.44  ?   72  LYS  A  CE   1  
ATOM     443  N  NZ   .  LYS  A  1   63  ?  -32.350   63.079    6.378  1.00  28.10  ?   72  LYS  A  NZ   1  
ATOM     444  N  N    .  ALA  A  1   64  ?  -28.972   59.190    1.895  1.00  20.60  ?   73  ALA  A  N    1  
ATOM     445  C  CA   .  ALA  A  1   64  ?  -29.996   58.690    0.949  1.00  20.17  ?   73  ALA  A  CA   1  
ATOM     446  C  C    .  ALA  A  1   64  ?  -30.792   57.555    1.596  1.00  19.75  ?   73  ALA  A  C    1  
ATOM     447  O  O    .  ALA  A  1   64  ?  -30.158   56.586    2.059  1.00  18.31  ?   73  ALA  A  O    1  
ATOM     448  C  CB   .  ALA  A  1   64  ?  -29.358   58.234   -0.340  1.00  20.45  ?   73  ALA  A  CB   1  
ATOM     449  N  N    .  ASP  A  1   65  ?  -32.124   57.703    1.600  1.00  19.76  ?   74  ASP  A  N    1  
ATOM     450  C  CA   .  ASP  A  1   65  ?  -33.123   56.685    2.012  1.00  19.72  ?   74  ASP  A  CA   1  
ATOM     451  C  C    .  ASP  A  1   65  ?  -33.263   55.670    0.871  1.00  19.57  ?   74  ASP  A  C    1  
ATOM     452  O  O    .  ASP  A  1   65  ?  -33.872   56.032   -0.163  1.00  18.67  ?   74  ASP  A  O    1  
ATOM     453  C  CB   .  ASP  A  1   65  ?  -34.449   57.364    2.351  1.00  20.12  ?   74  ASP  A  CB   1  
ATOM     454  C  CG   .  ASP  A  1   65  ?  -35.580   56.428    2.729  1.00  21.22  ?   74  ASP  A  CG   1  
ATOM     455  O  OD1  .  ASP  A  1   65  ?  -35.300   55.297    3.179  1.00  22.12  ?   74  ASP  A  OD1  1  
ATOM     456  O  OD2  .  ASP  A  1   65  ?  -36.741   56.851    2.577  1.00  23.17  ?   74  ASP  A  OD2  1  
ATOM     457  N  N    .  VAL  A  1   66  ?  -32.715   54.457    1.045  1.00  18.70  ?   75  VAL  A  N    1  
ATOM     458  C  CA   .  VAL  A  1   66  ?  -32.618   53.447   -0.050  1.00  18.83  ?   75  VAL  A  CA   1  
ATOM     459  C  C    .  VAL  A  1   66  ?  -33.981   52.747   -0.223  1.00  19.26  ?   75  VAL  A  C    1  
ATOM     460  O  O    .  VAL  A  1   66  ?  -34.077   51.877   -1.097  1.00  19.59  ?   75  VAL  A  O    1  
ATOM     461  C  CB   .  VAL  A  1   66  ?  -31.435   52.464    0.125  1.00  19.07  ?   75  VAL  A  CB   1  
ATOM     462  C  CG1  .  VAL  A  1   66  ?  -30.082   53.156    0.105  1.00  20.02  ?   75  VAL  A  CG1  1  
ATOM     463  C  CG2  .  VAL  A  1   66  ?  -31.518   51.625    1.371  1.00  20.06  ?   75  VAL  A  CG2  1  
ATOM     464  N  N    .  ARG  A  1   67  ?  -35.017   53.145    0.525  1.00  19.32  ?   76  ARG  A  N    1  
ATOM     465  C  CA   .  ARG  A  1   67  ?  -36.433   52.813    0.207  1.00  19.82  ?   76  ARG  A  CA   1  
ATOM     466  C  C    .  ARG  A  1   67  ?  -36.904   53.608   -1.009  1.00  21.98  ?   76  ARG  A  C    1  
ATOM     467  O  O    .  ARG  A  1   67  ?  -37.997   53.289   -1.488  1.00  21.19  ?   76  ARG  A  O    1  
ATOM     468  C  CB   .  ARG  A  1   67  ?  -37.403   53.189    1.327  1.00  18.37  ?   76  ARG  A  CB   1  
ATOM     469  C  CG   .  ARG  A  1   67  ?  -37.318   52.280    2.533  1.00  18.02  ?   76  ARG  A  CG   1  
ATOM     470  C  CD   .  ARG  A  1   67  ?  -38.472   52.510    3.476  1.00  17.66  ?   76  ARG  A  CD   1  
ATOM     471  N  NE   .  ARG  A  1   67  ?  -38.491   51.466    4.490  1.00  16.86  ?   76  ARG  A  NE   1  
ATOM     472  C  CZ   .  ARG  A  1   67  ?  -37.766   51.453    5.592  1.00  15.18  ?   76  ARG  A  CZ   1  
ATOM     473  N  NH1  .  ARG  A  1   67  ?  -36.948   52.449    5.862  1.00  15.00  ?   76  ARG  A  NH1  1  
ATOM     474  N  NH2  .  ARG  A  1   67  ?  -37.867   50.429    6.414  1.00  15.02  ?   76  ARG  A  NH2  1  
ATOM     475  N  N    .  GLN  A  1   68  ?  -36.174   54.661   -1.412  1.00  25.42  ?   77  GLN  A  N    1  
ATOM     476  C  CA   .  GLN  A  1   68  ?  -36.593   55.607   -2.487  1.00  27.24  ?   77  GLN  A  CA   1  
ATOM     477  C  C    .  GLN  A  1   68  ?  -35.680   55.425   -3.709  1.00  26.93  ?   77  GLN  A  C    1  
ATOM     478  O  O    .  GLN  A  1   68  ?  -34.493   55.844   -3.633  1.00  28.08  ?   77  GLN  A  O    1  
ATOM     479  C  CB   .  GLN  A  1   68  ?  -36.546   57.051   -1.988  1.00  30.13  ?   77  GLN  A  CB   1  
ATOM     480  C  CG   .  GLN  A  1   68  ?  -37.569   57.382   -0.913  1.00  33.25  ?   77  GLN  A  CG   1  
ATOM     481  C  CD   .  GLN  A  1   68  ?  -38.997   57.393   -1.407  1.00  37.30  ?   77  GLN  A  CD   1  
ATOM     482  O  OE1  .  GLN  A  1   68  ?  -39.284   57.453   -2.612  1.00  37.75  ?   77  GLN  A  OE1  1  
ATOM     483  N  NE2  .  GLN  A  1   68  ?  -39.919   57.343   -0.454  1.00  40.18  ?   77  GLN  A  NE2  1  
ATOM     484  N  N    .  VAL  A  1   69  ?  -36.205   54.855   -4.799  1.00  23.92  ?   78  VAL  A  N    1  
ATOM     485  C  CA   .  VAL  A  1   69  ?  -35.390   54.537   -6.008  1.00  24.92  ?   78  VAL  A  CA   1  
ATOM     486  C  C    .  VAL  A  1   69  ?  -34.742   55.824   -6.540  1.00  24.82  ?   78  VAL  A  C    1  
ATOM     487  O  O    .  VAL  A  1   69  ?  -33.550   55.830   -6.854  1.00  24.26  ?   78  VAL  A  O    1  
ATOM     488  C  CB   .  VAL  A  1   69  ?  -36.215   53.742   -7.049  1.00  24.45  ?   78  VAL  A  CB   1  
ATOM     489  C  CG1  .  VAL  A  1   69  ?  -35.467   53.513   -8.355  1.00  22.66  ?   78  VAL  A  CG1  1  
ATOM     490  C  CG2  .  VAL  A  1   69  ?  -36.669   52.403   -6.473  1.00  23.59  ?   78  VAL  A  CG2  1  
ATOM     491  N  N    .  PRO  A  1   70  ?  -35.453   56.975   -6.629  1.00  25.26  ?   79  PRO  A  N    1  
ATOM     492  C  CA   .  PRO  A  1   70  ?  -34.815   58.240   -7.017  1.00  25.42  ?   79  PRO  A  CA   1  
ATOM     493  C  C    .  PRO  A  1   70  ?  -33.613   58.634   -6.144  1.00  23.89  ?   79  PRO  A  C    1  
ATOM     494  O  O    .  PRO  A  1   70  ?  -32.657   59.126   -6.680  1.00  22.73  ?   79  PRO  A  O    1  
ATOM     495  C  CB   .  PRO  A  1   70  ?  -35.926   59.296   -6.870  1.00  26.14  ?   79  PRO  A  CB   1  
ATOM     496  C  CG   .  PRO  A  1   70  ?  -37.226   58.504   -6.981  1.00  26.05  ?   79  PRO  A  CG   1  
ATOM     497  C  CD   .  PRO  A  1   70  ?  -36.901   57.129   -6.426  1.00  26.02  ?   79  PRO  A  CD   1  
ATOM     498  N  N    .  GLU  A  1   71  ?  -33.687   58.397   -4.833  1.00  23.70  ?   80  GLU  A  N    1  
ATOM     499  C  CA   .  GLU  A  1   71  ?  -32.580   58.699   -3.893  1.00  24.08  ?   80  GLU  A  CA   1  
ATOM     500  C  C    .  GLU  A  1   71  ?  -31.409   57.722   -4.142  1.00  23.03  ?   80  GLU  A  C    1  
ATOM     501  O  O    .  GLU  A  1   71  ?  -30.249   58.146   -3.952  1.00  22.83  ?   80  GLU  A  O    1  
ATOM     502  C  CB   .  GLU  A  1   71  ?  -33.103   58.727   -2.453  1.00  25.85  ?   80  GLU  A  CB   1  
ATOM     503  C  CG   .  GLU  A  1   71  ?  -33.587   60.099   -1.989  1.00  27.80  ?   80  GLU  A  CG   1  
ATOM     504  C  CD   .  GLU  A  1   71  ?  -33.533   60.339   -0.475  1.00  30.33  ?   80  GLU  A  CD   1  
ATOM     505  O  OE1  .  GLU  A  1   71  ?  -32.425   60.504    0.091  1.00  28.52  ?   80  GLU  A  OE1  1  
ATOM     506  O  OE2  .  GLU  A  1   71  ?  -34.611   60.355    0.155  1.00  34.20  ?   80  GLU  A  OE2  1  
ATOM     507  N  N    .  ILE  A  1   72  ?  -31.658   56.493   -4.621  1.00  22.20  ?   81  ILE  A  N    1  
ATOM     508  C  CA   .  ILE  A  1   72  ?  -30.579   55.521   -4.993  1.00  20.86  ?   81  ILE  A  CA   1  
ATOM     509  C  C    .  ILE  A  1   72  ?  -29.863   56.010   -6.266  1.00  20.92  ?   81  ILE  A  C    1  
ATOM     510  O  O    .  ILE  A  1   72  ?  -28.613   56.063   -6.268  1.00  21.50  ?   81  ILE  A  O    1  
ATOM     511  C  CB   .  ILE  A  1   72  ?  -31.128   54.085   -5.145  1.00  21.38  ?   81  ILE  A  CB   1  
ATOM     512  C  CG1  .  ILE  A  1   72  ?  -31.779   53.585   -3.852  1.00  20.58  ?   81  ILE  A  CG1  1  
ATOM     513  C  CG2  .  ILE  A  1   72  ?  -30.034   53.124   -5.614  1.00  21.89  ?   81  ILE  A  CG2  1  
ATOM     514  C  CD1  .  ILE  A  1   72  ?  -32.494   52.278   -3.995  1.00  19.85  ?   81  ILE  A  CD1  1  
ATOM     515  N  N    .  VAL  A  1   73  ?  -30.598   56.368   -7.322  1.00  20.18  ?   82  VAL  A  N    1  
ATOM     516  C  CA   .  VAL  A  1   73  ?  -29.997   56.961   -8.554  1.00  20.03  ?   82  VAL  A  CA   1  
ATOM     517  C  C    .  VAL  A  1   73  ?  -29.129   58.160   -8.140  1.00  20.60  ?   82  VAL  A  C    1  
ATOM     518  O  O    .  VAL  A  1   73  ?  -27.951   58.202   -8.550  1.00  21.89  ?   82  VAL  A  O    1  
ATOM     519  C  CB   .  VAL  A  1   73  ?  -31.076   57.351   -9.582  1.00  19.98  ?   82  VAL  A  CB   1  
ATOM     520  C  CG1  .  VAL  A  1   73  ?  -30.594   58.399  -10.578  1.00  19.15  ?   82  VAL  A  CG1  1  
ATOM     521  C  CG2  .  VAL  A  1   73  ?  -31.609   56.128  -10.309  1.00  19.44  ?   82  VAL  A  CG2  1  
ATOM     522  N  N    .  ARG  A  1   74  ?  -29.669   59.098   -7.348  1.00  20.48  ?   83  ARG  A  N    1  
ATOM     523  C  CA   .  ARG  A  1   74  ?  -28.905   60.276   -6.852  1.00  18.72  ?   83  ARG  A  CA   1  
ATOM     524  C  C    .  ARG  A  1   74  ?  -27.688   59.787   -6.043  1.00  17.96  ?   83  ARG  A  C    1  
ATOM     525  O  O    .  ARG  A  1   74  ?  -26.587   60.343   -6.252  1.00  17.54  ?   83  ARG  A  O    1  
ATOM     526  C  CB   .  ARG  A  1   74  ?  -29.795   61.245   -6.071  1.00  18.07  ?   83  ARG  A  CB   1  
ATOM     527  C  CG   .  ARG  A  1   74  ?  -29.096   62.576   -5.854  1.00  19.00  ?   83  ARG  A  CG   1  
ATOM     528  C  CD   .  ARG  A  1   74  ?  -29.832   63.649   -5.082  1.00  19.29  ?   83  ARG  A  CD   1  
ATOM     529  N  NE   .  ARG  A  1   74  ?  -30.491   63.143   -3.894  1.00  20.42  ?   83  ARG  A  NE   1  
ATOM     530  C  CZ   .  ARG  A  1   74  ?  -29.886   62.661   -2.806  1.00  21.30  ?   83  ARG  A  CZ   1  
ATOM     531  N  NH1  .  ARG  A  1   74  ?  -28.562   62.584   -2.727  1.00  20.94  ?   83  ARG  A  NH1  1  
ATOM     532  N  NH2  .  ARG  A  1   74  ?  -30.631   62.235   -1.796  1.00  21.46  ?   83  ARG  A  NH2  1  
ATOM     533  N  N    .  LEU  A  1   75  ?  -27.836   58.754   -5.202  1.00  17.27  ?   84  LEU  A  N    1  
ATOM     534  C  CA   .  LEU  A  1   75  ?  -26.715   58.212   -4.374  1.00  17.45  ?   84  LEU  A  CA   1  
ATOM     535  C  C    .  LEU  A  1   75  ?  -25.534   57.786   -5.263  1.00  17.73  ?   84  LEU  A  C    1  
ATOM     536  O  O    .  LEU  A  1   75  ?  -24.386   58.156   -4.934  1.00  16.64  ?   84  LEU  A  O    1  
ATOM     537  C  CB   .  LEU  A  1   75  ?  -27.190   57.049   -3.495  1.00  16.50  ?   84  LEU  A  CB   1  
ATOM     538  C  CG   .  LEU  A  1   75  ?  -26.092   56.328   -2.714  1.00  16.77  ?   84  LEU  A  CG   1  
ATOM     539  C  CD1  .  LEU  A  1   75  ?  -25.292   57.274   -1.823  1.00  17.07  ?   84  LEU  A  CD1  1  
ATOM     540  C  CD2  .  LEU  A  1   75  ?  -26.678   55.222   -1.864  1.00  17.15  ?   84  LEU  A  CD2  1  
ATOM     541  N  N    .  PHE  A  1   76  ?  -25.803   57.057   -6.351  1.00  18.82  ?   85  PHE  A  N    1  
ATOM     542  C  CA   .  PHE  A  1   76  ?  -24.774   56.472   -7.261  1.00  19.96  ?   85  PHE  A  CA   1  
ATOM     543  C  C    .  PHE  A  1   76  ?  -24.189   57.556   -8.196  1.00  19.60  ?   85  PHE  A  C    1  
ATOM     544  O  O    .  PHE  A  1   76  ?  -22.953   57.609   -8.384  1.00  18.54  ?   85  PHE  A  O    1  
ATOM     545  C  CB   .  PHE  A  1   76  ?  -25.365   55.253   -7.985  1.00  20.70  ?   85  PHE  A  CB   1  
ATOM     546  C  CG   .  PHE  A  1   76  ?  -25.341   53.989   -7.161  1.00  22.05  ?   85  PHE  A  CG   1  
ATOM     547  C  CD1  .  PHE  A  1   76  ?  -24.243   53.137   -7.197  1.00  23.70  ?   85  PHE  A  CD1  1  
ATOM     548  C  CD2  .  PHE  A  1   76  ?  -26.386   53.677   -6.303  1.00  23.48  ?   85  PHE  A  CD2  1  
ATOM     549  C  CE1  .  PHE  A  1   76  ?  -24.198   52.000   -6.404  1.00  24.22  ?   85  PHE  A  CE1  1  
ATOM     550  C  CE2  .  PHE  A  1   76  ?  -26.353   52.525   -5.525  1.00  24.31  ?   85  PHE  A  CE2  1  
ATOM     551  C  CZ   .  PHE  A  1   76  ?  -25.259   51.689   -5.576  1.00  24.44  ?   85  PHE  A  CZ   1  
ATOM     552  N  N    .  ASP  A  1   77  ?  -25.057   58.395   -8.768  1.00  20.14  ?   86  ASP  A  N    1  
ATOM     553  C  CA   .  ASP  A  1   77  ?  -24.704   59.535   -9.653  1.00  20.61  ?   86  ASP  A  CA   1  
ATOM     554  C  C    .  ASP  A  1   77  ?  -23.647   60.402   -8.955  1.00  21.60  ?   86  ASP  A  C    1  
ATOM     555  O  O    .  ASP  A  1   77  ?  -22.601   60.686   -9.611  1.00  20.92  ?   86  ASP  A  O    1  
ATOM     556  C  CB   .  ASP  A  1   77  ?  -25.945   60.379   -9.971  1.00  20.83  ?   86  ASP  A  CB   1  
ATOM     557  C  CG   .  ASP  A  1   77  ?  -26.898   59.850  -11.035  1.00  20.60  ?   86  ASP  A  CG   1  
ATOM     558  O  OD1  .  ASP  A  1   77  ?  -26.713   58.685  -11.483  1.00  20.69  ?   86  ASP  A  OD1  1  
ATOM     559  O  OD2  .  ASP  A  1   77  ?  -27.837   60.615  -11.410  1.00  19.49  ?   86  ASP  A  OD2  1  
ATOM     560  N  N    .  GLU  A  1   78  ?  -23.935   60.795   -7.694  1.00  22.56  ?   87  GLU  A  N    1  
ATOM     561  C  CA   .  GLU  A  1   78  ?  -23.102   61.650   -6.800  1.00  23.28  ?   87  GLU  A  CA   1  
ATOM     562  C  C    .  GLU  A  1   78  ?  -21.817   60.923   -6.400  1.00  25.26  ?   87  GLU  A  C    1  
ATOM     563  O  O    .  GLU  A  1   78  ?  -20.761   61.597   -6.296  1.00  28.24  ?   87  GLU  A  O    1  
ATOM     564  C  CB   .  GLU  A  1   78  ?  -23.817   61.983   -5.498  1.00  23.81  ?   87  GLU  A  CB   1  
ATOM     565  C  CG   .  GLU  A  1   78  ?  -24.654   63.237   -5.544  1.00  24.75  ?   87  GLU  A  CG   1  
ATOM     566  C  CD   .  GLU  A  1   78  ?  -25.284   63.532   -4.194  1.00  25.29  ?   87  GLU  A  CD   1  
ATOM     567  O  OE1  .  GLU  A  1   78  ?  -26.530   63.644   -4.149  1.00  26.60  ?   87  GLU  A  OE1  1  
ATOM     568  O  OE2  .  GLU  A  1   78  ?  -24.527   63.613   -3.185  1.00  23.67  ?   87  GLU  A  OE2  1  
ATOM     569  N  N    .  ALA  A  1   79  ?  -21.901   59.615   -6.140  1.00  25.61  ?   88  ALA  A  N    1  
ATOM     570  C  CA   .  ALA  A  1   79  ?  -20.724   58.744   -5.919  1.00  25.37  ?   88  ALA  A  CA   1  
ATOM     571  C  C    .  ALA  A  1   79  ?  -19.789   58.905   -7.118  1.00  24.74  ?   88  ALA  A  C    1  
ATOM     572  O  O    .  ALA  A  1   79  ?  -18.645   59.368   -6.941  1.00  26.00  ?   88  ALA  A  O    1  
ATOM     573  C  CB   .  ALA  A  1   79  ?  -21.148   57.306   -5.720  1.00  25.95  ?   88  ALA  A  CB   1  
ATOM     574  N  N    .  VAL  A  1   80  ?  -20.283   58.595   -8.311  1.00  24.83  ?   89  VAL  A  N    1  
ATOM     575  C  CA   .  VAL  A  1   80  ?  -19.485   58.716   -9.569  1.00  25.96  ?   89  VAL  A  CA   1  
ATOM     576  C  C    .  VAL  A  1   80  ?  -18.967   60.157   -9.731  1.00  24.80  ?   89  VAL  A  C    1  
ATOM     577  O  O    .  VAL  A  1   80  ?  -17.762   60.304  -10.019  1.00  24.54  ?   89  VAL  A  O    1  
ATOM     578  C  CB   .  VAL  A  1   80  ?  -20.283   58.262  -10.805  1.00  25.25  ?   89  VAL  A  CB   1  
ATOM     579  C  CG1  .  VAL  A  1   80  ?  -19.512   58.534  -12.095  1.00  25.34  ?   89  VAL  A  CG1  1  
ATOM     580  C  CG2  .  VAL  A  1   80  ?  -20.667   56.797  -10.689  1.00  24.30  ?   89  VAL  A  CG2  1  
ATOM     581  N  N    .  ALA  A  1   81  ?  -19.821   61.176   -9.574  1.00  22.89  ?   90  ALA  A  N    1  
ATOM     582  C  CA   .  ALA  A  1   81  ?  -19.427   62.598   -9.752  1.00  22.37  ?   90  ALA  A  CA   1  
ATOM     583  C  C    .  ALA  A  1   81  ?  -18.278   62.978   -8.795  1.00  21.59  ?   90  ALA  A  C    1  
ATOM     584  O  O    .  ALA  A  1   81  ?  -17.456   63.787   -9.183  1.00  21.48  ?   90  ALA  A  O    1  
ATOM     585  C  CB   .  ALA  A  1   81  ?  -20.616   63.517   -9.592  1.00  21.73  ?   90  ALA  A  CB   1  
ATOM     586  N  N    .  HIS  A  1   82  ?  -18.165   62.402   -7.603  1.00  21.51  ?   91  HIS  A  N    1  
ATOM     587  C  CA   .  HIS  A  1   82  ?  -17.133   62.864   -6.630  1.00  22.09  ?   91  HIS  A  CA   1  
ATOM     588  C  C    .  HIS  A  1   82  ?  -15.804   62.106   -6.735  1.00  22.53  ?   91  HIS  A  C    1  
ATOM     589  O  O    .  HIS  A  1   82  ?  -14.750   62.747   -6.636  1.00  23.49  ?   91  HIS  A  O    1  
ATOM     590  C  CB   .  HIS  A  1   82  ?  -17.685   62.793   -5.203  1.00  22.07  ?   91  HIS  A  CB   1  
ATOM     591  C  CG   .  HIS  A  1   82  ?  -16.716   63.109   -4.121  1.00  21.75  ?   91  HIS  A  CG   1  
ATOM     592  N  ND1  .  HIS  A  1   82  ?  -16.698   64.327   -3.486  1.00  22.47  ?   91  HIS  A  ND1  1  
ATOM     593  C  CD2  .  HIS  A  1   82  ?  -15.764   62.378   -3.546  1.00  22.29  ?   91  HIS  A  CD2  1  
ATOM     594  C  CE1  .  HIS  A  1   82  ?  -15.748   64.323   -2.569  1.00  23.60  ?   91  HIS  A  CE1  1  
ATOM     595  N  NE2  .  HIS  A  1   82  ?  -15.169   63.149   -2.588  1.00  22.57  ?   91  HIS  A  NE2  1  
ATOM     596  N  N    .  PHE  A  1   83  ?  -15.837   60.787   -6.882  1.00  22.47  ?   92  PHE  A  N    1  
ATOM     597  C  CA   .  PHE  A  1   83  ?  -14.583   59.994   -6.885  1.00  21.91  ?   92  PHE  A  CA   1  
ATOM     598  C  C    .  PHE  A  1   83  ?  -14.203   59.653   -8.324  1.00  21.84  ?   92  PHE  A  C    1  
ATOM     599  O  O    .  PHE  A  1   83  ?  -13.087   59.193   -8.548  1.00  23.38  ?   92  PHE  A  O    1  
ATOM     600  C  CB   .  PHE  A  1   83  ?  -14.732   58.783   -5.963  1.00  22.31  ?   92  PHE  A  CB   1  
ATOM     601  C  CG   .  PHE  A  1   83  ?  -14.526   59.060   -4.496  1.00  21.77  ?   92  PHE  A  CG   1  
ATOM     602  C  CD1  .  PHE  A  1   83  ?  -13.373   59.673   -4.043  1.00  20.97  ?   92  PHE  A  CD1  1  
ATOM     603  C  CD2  .  PHE  A  1   83  ?  -15.487   58.703   -3.566  1.00  22.22  ?   92  PHE  A  CD2  1  
ATOM     604  C  CE1  .  PHE  A  1   83  ?  -13.187   59.922   -2.694  1.00  21.36  ?   92  PHE  A  CE1  1  
ATOM     605  C  CE2  .  PHE  A  1   83  ?  -15.301   58.955   -2.217  1.00  21.53  ?   92  PHE  A  CE2  1  
ATOM     606  C  CZ   .  PHE  A  1   83  ?  -14.150   59.562   -1.783  1.00  21.64  ?   92  PHE  A  CZ   1  
ATOM     607  N  N    .  GLY  A  1   84  ?  -15.111   59.880   -9.262  1.00  22.54  ?   93  GLY  A  N    1  
ATOM     608  C  CA   .  GLY  A  1   84  ?  -14.829   59.670  -10.688  1.00  23.34  ?   93  GLY  A  CA   1  
ATOM     609  C  C    .  GLY  A  1   84  ?  -15.390   58.371  -11.206  1.00  24.69  ?   93  GLY  A  C    1  
ATOM     610  O  O    .  GLY  A  1   84  ?  -15.749   58.321  -12.385  1.00  25.07  ?   93  GLY  A  O    1  
ATOM     611  N  N    .  GLN  A  1   85  ?  -15.491   57.371  -10.339  1.00  25.22  ?   94  GLN  A  N    1  
ATOM     612  C  CA   .  GLN  A  1   85  ?  -15.886   56.030  -10.806  1.00  24.14  ?   94  GLN  A  CA   1  
ATOM     613  C  C    .  GLN  A  1   85  ?  -16.383   55.192   -9.645  1.00  22.00  ?   94  GLN  A  C    1  
ATOM     614  O  O    .  GLN  A  1   85  ?  -16.225   55.628   -8.506  1.00  20.14  ?   94  GLN  A  O    1  
ATOM     615  C  CB   .  GLN  A  1   85  ?  -14.647   55.337  -11.359  1.00  24.85  ?   94  GLN  A  CB   1  
ATOM     616  C  CG   .  GLN  A  1   85  ?  -13.718   54.811  -10.280  1.00  26.00  ?   94  GLN  A  CG   1  
ATOM     617  C  CD   .  GLN  A  1   85  ?  -12.367   54.438  -10.831  1.00  28.24  ?   94  GLN  A  CD   1  
ATOM     618  O  OE1  .  GLN  A  1   85  ?  -11.890   55.016  -11.803  1.00  26.63  ?   94  GLN  A  OE1  1  
ATOM     619  N  NE2  .  GLN  A  1   85  ?  -11.735   53.461  -10.203  1.00  30.04  ?   94  GLN  A  NE2  1  
ATOM     620  N  N    .  LEU  A  1   86  ?  -17.008   54.062   -9.959  1.00  20.70  ?   95  LEU  A  N    1  
ATOM     621  C  CA   .  LEU  A  1   86  ?  -17.362   53.110   -8.886  1.00  20.46  ?   95  LEU  A  CA   1  
ATOM     622  C  C    .  LEU  A  1   86  ?  -16.926   51.722   -9.320  1.00  20.62  ?   95  LEU  A  C    1  
ATOM     623  O  O    .  LEU  A  1   86  ?  -17.235   51.323  -10.437  1.00  21.68  ?   95  LEU  A  O    1  
ATOM     624  C  CB   .  LEU  A  1   86  ?  -18.853   53.102   -8.530  1.00  20.00  ?   95  LEU  A  CB   1  
ATOM     625  C  CG   .  LEU  A  1   86  ?  -19.169   52.481   -7.170  1.00  18.72  ?   95  LEU  A  CG   1  
ATOM     626  C  CD1  .  LEU  A  1   86  ?  -18.456   53.228   -6.061  1.00  18.36  ?   95  LEU  A  CD1  1  
ATOM     627  C  CD2  .  LEU  A  1   86  ?  -20.662   52.454   -6.913  1.00  19.01  ?   95  LEU  A  CD2  1  
ATOM     628  N  N    .  ASP  A  1   87  ?  -16.209   51.046   -8.440  1.00  19.76  ?   96  ASP  A  N    1  
ATOM     629  C  CA   .  ASP  A  1   87  ?  -15.792   49.642   -8.684  1.00  18.16  ?   96  ASP  A  CA   1  
ATOM     630  C  C    .  ASP  A  1   87  ?  -16.665   48.702   -7.876  1.00  17.36  ?   96  ASP  A  C    1  
ATOM     631  O  O    .  ASP  A  1   87  ?  -17.070   47.692   -8.432  1.00  18.02  ?   96  ASP  A  O    1  
ATOM     632  C  CB   .  ASP  A  1   87  ?  -14.314   49.462   -8.370  1.00  18.19  ?   96  ASP  A  CB   1  
ATOM     633  C  CG   .  ASP  A  1   87  ?  -13.499   50.397   -9.235  1.00  18.77  ?   96  ASP  A  CG   1  
ATOM     634  O  OD1  .  ASP  A  1   87  ?  -13.381   50.083  -10.451  1.00  17.76  ?   96  ASP  A  OD1  1  
ATOM     635  O  OD2  .  ASP  A  1   87  ?  -13.080   51.479   -8.709  1.00  18.77  ?   96  ASP  A  OD2  1  
ATOM     636  N  N    .  ILE  A  1   88  ?  -16.939   49.048   -6.621  1.00  17.63  ?   97  ILE  A  N    1  
ATOM     637  C  CA   .  ILE  A  1   88  ?  -17.489   48.119   -5.588  1.00  17.18  ?   97  ILE  A  CA   1  
ATOM     638  C  C    .  ILE  A  1   88  ?  -18.747   48.741   -4.984  1.00  16.28  ?   97  ILE  A  C    1  
ATOM     639  O  O    .  ILE  A  1   88  ?  -18.741   49.934   -4.715  1.00  15.42  ?   97  ILE  A  O    1  
ATOM     640  C  CB   .  ILE  A  1   88  ?  -16.424   47.859   -4.506  1.00  17.55  ?   97  ILE  A  CB   1  
ATOM     641  C  CG1  .  ILE  A  1   88  ?  -15.173   47.166   -5.056  1.00  17.19  ?   97  ILE  A  CG1  1  
ATOM     642  C  CG2  .  ILE  A  1   88  ?  -17.031   47.105   -3.328  1.00  18.27  ?   97  ILE  A  CG2  1  
ATOM     643  C  CD1  .  ILE  A  1   88  ?  -13.946   47.307   -4.161  1.00  17.08  ?   97  ILE  A  CD1  1  
ATOM     644  N  N    .  ALA  A  1   89  ?  -19.778   47.937   -4.763  1.00  16.67  ?   98  ALA  A  N    1  
ATOM     645  C  CA   .  ALA  A  1   89  ?  -21.095   48.368   -4.225  1.00  16.74  ?   98  ALA  A  CA   1  
ATOM     646  C  C    .  ALA  A  1   89  ?  -21.650   47.262   -3.323  1.00  16.23  ?   98  ALA  A  C    1  
ATOM     647  O  O    .  ALA  A  1   89  ?  -21.996   46.189   -3.826  1.00  15.94  ?   98  ALA  A  O    1  
ATOM     648  C  CB   .  ALA  A  1   89  ?  -22.068   48.717   -5.336  1.00  16.26  ?   98  ALA  A  CB   1  
ATOM     649  N  N    .  VAL  A  1   90  ?  -21.724   47.548   -2.029  1.00  16.54  ?   99  VAL  A  N    1  
ATOM     650  C  CA   .  VAL  A  1   90  ?  -22.205   46.632   -0.960  1.00  15.94  ?   99  VAL  A  CA   1  
ATOM     651  C  C    .  VAL  A  1   90  ?  -23.571   47.140   -0.542  1.00  15.87  ?   99  VAL  A  C    1  
ATOM     652  O  O    .  VAL  A  1   90  ?  -23.596   48.218    0.040  1.00  16.78  ?   99  VAL  A  O    1  
ATOM     653  C  CB   .  VAL  A  1   90  ?  -21.199   46.645    0.204  1.00  15.69  ?   99  VAL  A  CB   1  
ATOM     654  C  CG1  .  VAL  A  1   90  ?  -21.678   45.854    1.403  1.00  15.60  ?   99  VAL  A  CG1  1  
ATOM     655  C  CG2  .  VAL  A  1   90  ?  -19.840   46.147   -0.268  1.00  15.74  ?   99  VAL  A  CG2  1  
ATOM     656  N  N    .  SER  A  1   91  ?  -24.648   46.424   -0.876  1.00  16.63  ?  100  SER  A  N    1  
ATOM     657  C  CA   .  SER  A  1   91  ?  -26.013   46.666   -0.330  1.00  16.49  ?  100  SER  A  CA   1  
ATOM     658  C  C    .  SER  A  1   91  ?  -26.113   46.024    1.054  1.00  17.06  ?  100  SER  A  C    1  
ATOM     659  O  O    .  SER  A  1   91  ?  -26.278   44.782    1.125  1.00  16.69  ?  100  SER  A  O    1  
ATOM     660  C  CB   .  SER  A  1   91  ?  -27.098   46.169   -1.225  1.00  16.26  ?  100  SER  A  CB   1  
ATOM     661  O  OG   .  SER  A  1   91  ?  -28.336   46.729   -0.820  1.00  16.14  ?  100  SER  A  OG   1  
ATOM     662  N  N    .  ASN  A  1   92  ?  -26.022   46.857    2.097  1.00  17.97  ?  101  ASN  A  N    1  
ATOM     663  C  CA   .  ASN  A  1   92  ?  -25.996   46.454    3.530  1.00  18.94  ?  101  ASN  A  CA   1  
ATOM     664  C  C    .  ASN  A  1   92  ?  -27.314   46.826    4.228  1.00  19.20  ?  101  ASN  A  C    1  
ATOM     665  O  O    .  ASN  A  1   92  ?  -27.771   46.021    5.054  1.00  19.69  ?  101  ASN  A  O    1  
ATOM     666  C  CB   .  ASN  A  1   92  ?  -24.796   47.072    4.251  1.00  19.25  ?  101  ASN  A  CB   1  
ATOM     667  C  CG   .  ASN  A  1   92  ?  -24.863   46.948    5.759  1.00  19.33  ?  101  ASN  A  CG   1  
ATOM     668  O  OD1  .  ASN  A  1   92  ?  -24.505   45.903    6.304  1.00  20.67  ?  101  ASN  A  OD1  1  
ATOM     669  N  ND2  .  ASN  A  1   92  ?  -25.265   48.018    6.434  1.00  18.85  ?  101  ASN  A  ND2  1  
ATOM     670  N  N    .  SER  A  1   93  ?  -27.897   47.997    3.936  1.00  19.78  ?  102  SER  A  N    1  
ATOM     671  C  CA   .  SER  A  1   93  ?  -29.039   48.571    4.700  1.00  18.96  ?  102  SER  A  CA   1  
ATOM     672  C  C    .  SER  A  1   93  ?  -30.164   47.537    4.737  1.00  18.35  ?  102  SER  A  C    1  
ATOM     673  O  O    .  SER  A  1   93  ?  -30.522   47.013    3.646  1.00  18.71  ?  102  SER  A  O    1  
ATOM     674  C  CB   .  SER  A  1   93  ?  -29.523   49.885    4.138  1.00  19.26  ?  102  SER  A  CB   1  
ATOM     675  O  OG   .  SER  A  1   93  ?  -28.516   50.880    4.224  1.00  20.17  ?  102  SER  A  OG   1  
ATOM     676  N  N    .  GLY  A  1   94  ?  -30.653   47.248    5.945  1.00  17.69  ?  103  GLY  A  N    1  
ATOM     677  C  CA   .  GLY  A  1   94  ?  -31.848   46.429    6.208  1.00  17.77  ?  103  GLY  A  CA   1  
ATOM     678  C  C    .  GLY  A  1   94  ?  -32.361   46.614    7.628  1.00  17.42  ?  103  GLY  A  C    1  
ATOM     679  O  O    .  GLY  A  1   94  ?  -31.661   47.232    8.456  1.00  18.23  ?  103  GLY  A  O    1  
ATOM     680  N  N    .  VAL  A  1   95  ?  -33.560   46.101    7.892  1.00  16.74  ?  104  VAL  A  N    1  
ATOM     681  C  CA   .  VAL  A  1   95  ?  -34.261   46.211    9.200  1.00  16.23  ?  104  VAL  A  CA   1  
ATOM     682  C  C    .  VAL  A  1   95  ?  -34.781   44.825    9.584  1.00  15.20  ?  104  VAL  A  C    1  
ATOM     683  O  O    .  VAL  A  1   95  ?  -35.106   44.006    8.677  1.00  13.75  ?  104  VAL  A  O    1  
ATOM     684  C  CB   .  VAL  A  1   95  ?  -35.412   47.241    9.163  1.00  17.48  ?  104  VAL  A  CB   1  
ATOM     685  C  CG1  .  VAL  A  1   95  ?  -34.945   48.644    8.781  1.00  17.27  ?  104  VAL  A  CG1  1  
ATOM     686  C  CG2  .  VAL  A  1   95  ?  -36.557   46.800    8.259  1.00  18.02  ?  104  VAL  A  CG2  1  
ATOM     687  N  N    .  VAL  A  1   96  ?  -34.846   44.569   10.889  1.00  14.63  ?  105  VAL  A  N    1  
ATOM     688  C  CA   .  VAL  A  1   96  ?  -35.462   43.331   11.437  1.00  14.56  ?  105  VAL  A  CA   1  
ATOM     689  C  C    .  VAL  A  1   96  ?  -36.931   43.605   11.791  1.00  14.79  ?  105  VAL  A  C    1  
ATOM     690  O  O    .  VAL  A  1   96  ?  -37.257   44.730   12.175  1.00  13.86  ?  105  VAL  A  O    1  
ATOM     691  C  CB   .  VAL  A  1   96  ?  -34.688   42.794   12.646  1.00  13.81  ?  105  VAL  A  CB   1  
ATOM     692  C  CG1  .  VAL  A  1   96  ?  -35.071   43.527   13.922  1.00  13.96  ?  105  VAL  A  CG1  1  
ATOM     693  C  CG2  .  VAL  A  1   96  ?  -34.913   41.304   12.807  1.00  13.64  ?  105  VAL  A  CG2  1  
ATOM     694  N  N    .  SER  A  1   97  ?  -37.778   42.590   11.616  1.00  15.83  ?  106  SER  A  N    1  
ATOM     695  C  CA   .  SER  A  1   97  ?  -39.175   42.519   12.113  1.00  16.87  ?  106  SER  A  CA   1  
ATOM     696  C  C    .  SER  A  1   97  ?  -39.366   41.150   12.769  1.00  18.61  ?  106  SER  A  C    1  
ATOM     697  O  O    .  SER  A  1   97  ?  -38.634   40.199   12.383  1.00  19.70  ?  106  SER  A  O    1  
ATOM     698  C  CB   .  SER  A  1   97  ?  -40.153   42.746   11.007  1.00  16.19  ?  106  SER  A  CB   1  
ATOM     699  O  OG   .  SER  A  1   97  ?  -41.477   42.627   11.498  1.00  16.33  ?  106  SER  A  OG   1  
ATOM     700  N  N    .  PHE  A  1   98  ?  -40.274   41.050   13.737  1.00  20.10  ?  107  PHE  A  N    1  
ATOM     701  C  CA   .  PHE  A  1   98  ?  -40.507   39.812   14.523  1.00  22.43  ?  107  PHE  A  CA   1  
ATOM     702  C  C    .  PHE  A  1   98  ?  -41.984   39.762   14.878  1.00  20.50  ?  107  PHE  A  C    1  
ATOM     703  O  O    .  PHE  A  1   98  ?  -42.525   40.786   15.283  1.00  20.78  ?  107  PHE  A  O    1  
ATOM     704  C  CB   .  PHE  A  1   98  ?  -39.621   39.767   15.773  1.00  27.23  ?  107  PHE  A  CB   1  
ATOM     705  C  CG   .  PHE  A  1   98  ?  -39.629   38.458   16.536  1.00  32.51  ?  107  PHE  A  CG   1  
ATOM     706  C  CD1  .  PHE  A  1   98  ?  -40.558   38.223   17.557  1.00  34.83  ?  107  PHE  A  CD1  1  
ATOM     707  C  CD2  .  PHE  A  1   98  ?  -38.694   37.461   16.253  1.00  34.14  ?  107  PHE  A  CD2  1  
ATOM     708  C  CE1  .  PHE  A  1   98  ?  -40.558   37.023   18.265  1.00  34.77  ?  107  PHE  A  CE1  1  
ATOM     709  C  CE2  .  PHE  A  1   98  ?  -38.695   36.263   16.961  1.00  35.21  ?  107  PHE  A  CE2  1  
ATOM     710  C  CZ   .  PHE  A  1   98  ?  -39.620   36.050   17.973  1.00  35.50  ?  107  PHE  A  CZ   1  
ATOM     711  N  N    .  GLY  A  1   99  ?  -42.603   38.601   14.705  1.00  19.38  ?  108  GLY  A  N    1  
ATOM     712  C  CA   .  GLY  A  1   99  ?  -44.059   38.445   14.839  1.00  18.96  ?  108  GLY  A  CA   1  
ATOM     713  C  C    .  GLY  A  1   99  ?  -44.545   37.140   14.246  1.00  17.90  ?  108  GLY  A  C    1  
ATOM     714  O  O    .  GLY  A  1   99  ?  -44.039   36.734   13.199  1.00  18.99  ?  108  GLY  A  O    1  
ATOM     715  N  N    .  HIS  A  1  100  ?  -45.475   36.487   14.928  1.00  16.32  ?  109  HIS  A  N    1  
ATOM     716  C  CA   .  HIS  A  1  100  ?  -46.289   35.391   14.373  1.00  15.70  ?  109  HIS  A  CA   1  
ATOM     717  C  C    .  HIS  A  1  100  ?  -46.988   35.923   13.123  1.00  16.05  ?  109  HIS  A  C    1  
ATOM     718  O  O    .  HIS  A  1  100  ?  -47.297   37.109   13.076  1.00  16.69  ?  109  HIS  A  O    1  
ATOM     719  C  CB   .  HIS  A  1  100  ?  -47.247   34.904   15.447  1.00  15.46  ?  109  HIS  A  CB   1  
ATOM     720  C  CG   .  HIS  A  1  100  ?  -47.889   33.585   15.194  1.00  14.99  ?  109  HIS  A  CG   1  
ATOM     721  N  ND1  .  HIS  A  1  100  ?  -48.758   33.383   14.148  1.00  14.46  ?  109  HIS  A  ND1  1  
ATOM     722  C  CD2  .  HIS  A  1  100  ?  -47.856   32.434   15.910  1.00  14.83  ?  109  HIS  A  CD2  1  
ATOM     723  C  CE1  .  HIS  A  1  100  ?  -49.217   32.149   14.207  1.00  14.83  ?  109  HIS  A  CE1  1  
ATOM     724  N  NE2  .  HIS  A  1  100  ?  -48.684   31.549   15.291  1.00  14.72  ?  109  HIS  A  NE2  1  
ATOM     725  N  N    .  LEU  A  1  101  ?  -47.177   35.058   12.134  1.00  16.37  ?  110  LEU  A  N    1  
ATOM     726  C  CA   .  LEU  A  1  101  ?  -47.806   35.355   10.828  1.00  16.18  ?  110  LEU  A  CA   1  
ATOM     727  C  C    .  LEU  A  1  101  ?  -49.177   36.011   11.037  1.00  17.02  ?  110  LEU  A  C    1  
ATOM     728  O  O    .  LEU  A  1  101  ?  -49.465   36.944   10.252  1.00  19.67  ?  110  LEU  A  O    1  
ATOM     729  C  CB   .  LEU  A  1  101  ?  -47.912   34.034   10.059  1.00  15.94  ?  110  LEU  A  CB   1  
ATOM     730  C  CG   .  LEU  A  1  101  ?  -48.779   34.019    8.806  1.00  15.39  ?  110  LEU  A  CG   1  
ATOM     731  C  CD1  .  LEU  A  1  101  ?  -48.227   34.994    7.782  1.00  15.82  ?  110  LEU  A  CD1  1  
ATOM     732  C  CD2  .  LEU  A  1  101  ?  -48.880   32.602    8.242  1.00  14.74  ?  110  LEU  A  CD2  1  
ATOM     733  N  N    .  LYS  A  1  102  ?  -49.968   35.576   12.036  1.00  16.17  ?  111  LYS  A  N    1  
ATOM     734  C  CA   .  LYS  A  1  102  ?  -51.388   36.002   12.234  1.00  15.67  ?  111  LYS  A  CA   1  
ATOM     735  C  C    .  LYS  A  1  102  ?  -51.448   37.502   12.509  1.00  16.28  ?  111  LYS  A  C    1  
ATOM     736  O  O    .  LYS  A  1  102  ?  -52.409   38.145   12.029  1.00  16.55  ?  111  LYS  A  O    1  
ATOM     737  C  CB   .  LYS  A  1  102  ?  -52.075   35.222   13.354  1.00  15.44  ?  111  LYS  A  CB   1  
ATOM     738  C  CG   .  LYS  A  1  102  ?  -51.665   35.530   14.788  1.00  15.37  ?  111  LYS  A  CG   1  
ATOM     739  C  CD   .  LYS  A  1  102  ?  -52.123   34.422   15.726  1.00  15.59  ?  111  LYS  A  CD   1  
ATOM     740  C  CE   .  LYS  A  1  102  ?  -52.545   34.882   17.107  1.00  16.01  ?  111  LYS  A  CE   1  
ATOM     741  N  NZ   .  LYS  A  1  102  ?  -51.386   34.926   18.026  1.00  16.01  ?  111  LYS  A  NZ   1  
ATOM     742  N  N    .  ASP  A  1  103  ?  -50.415   38.040   13.166  1.00  16.68  ?  112  ASP  A  N    1  
ATOM     743  C  CA   .  ASP  A  1  103  ?  -50.336   39.462   13.596  1.00  16.67  ?  112  ASP  A  CA   1  
ATOM     744  C  C    .  ASP  A  1  103  ?  -49.565   40.327   12.582  1.00  16.82  ?  112  ASP  A  C    1  
ATOM     745  O  O    .  ASP  A  1  103  ?  -49.397   41.541   12.834  1.00  16.96  ?  112  ASP  A  O    1  
ATOM     746  C  CB   .  ASP  A  1  103  ?  -49.659   39.581   14.960  1.00  17.00  ?  112  ASP  A  CB   1  
ATOM     747  C  CG   .  ASP  A  1  103  ?  -50.213   38.648   16.020  1.00  17.46  ?  112  ASP  A  CG   1  
ATOM     748  O  OD1  .  ASP  A  1  103  ?  -51.481   38.477   16.083  1.00  16.31  ?  112  ASP  A  OD1  1  
ATOM     749  O  OD2  .  ASP  A  1  103  ?  -49.358   38.101   16.782  1.00  17.85  ?  112  ASP  A  OD2  1  
ATOM     750  N  N    .  VAL  A  1  104  ?  -49.087   39.793   11.464  1.00  16.21  ?  113  VAL  A  N    1  
ATOM     751  C  CA   .  VAL  A  1  104  ?  -48.389   40.688   10.496  1.00  15.66  ?  113  VAL  A  CA   1  
ATOM     752  C  C    .  VAL  A  1  104  ?  -49.435   41.512    9.714  1.00  14.71  ?  113  VAL  A  C    1  
ATOM     753  O  O    .  VAL  A  1  104  ?  -50.314   40.949    9.040  1.00  13.68  ?  113  VAL  A  O    1  
ATOM     754  C  CB   .  VAL  A  1  104  ?  -47.416   39.905    9.602  1.00  15.96  ?  113  VAL  A  CB   1  
ATOM     755  C  CG1  .  VAL  A  1  104  ?  -46.617   40.816    8.674  1.00  15.84  ?  113  VAL  A  CG1  1  
ATOM     756  C  CG2  .  VAL  A  1  104  ?  -46.491   39.053   10.454  1.00  16.11  ?  113  VAL  A  CG2  1  
ATOM     757  N  N    .  THR  A  1  105  ?  -49.329   42.834    9.828  1.00  14.55  ?  114  THR  A  N    1  
ATOM     758  C  CA   .  THR  A  1  105  ?  -50.104   43.851    9.073  1.00  13.84  ?  114  THR  A  CA   1  
ATOM     759  C  C    .  THR  A  1  105  ?  -49.420   44.139    7.738  1.00  13.79  ?  114  THR  A  C    1  
ATOM     760  O  O    .  THR  A  1  105  ?  -48.185   43.960    7.660  1.00  13.52  ?  114  THR  A  O    1  
ATOM     761  C  CB   .  THR  A  1  105  ?  -50.140   45.166    9.853  1.00  13.31  ?  114  THR  A  CB   1  
ATOM     762  O  OG1  .  THR  A  1  105  ?  -48.772   45.576    9.884  1.00  13.95  ?  114  THR  A  OG1  1  
ATOM     763  C  CG2  .  THR  A  1  105  ?  -50.704   45.036   11.249  1.00  12.98  ?  114  THR  A  CG2  1  
ATOM     764  N  N    .  GLU  A  1  106  ?  -50.179   44.672    6.780  1.00  14.34  ?  115  GLU  A  N    1  
ATOM     765  C  CA   .  GLU  A  1  106  ?  -49.662   45.231    5.502  1.00  15.09  ?  115  GLU  A  CA   1  
ATOM     766  C  C    .  GLU  A  1  106  ?  -48.526   46.215    5.761  1.00  16.05  ?  115  GLU  A  C    1  
ATOM     767  O  O    .  GLU  A  1  106  ?  -47.551   46.171    5.017  1.00  16.56  ?  115  GLU  A  O    1  
ATOM     768  C  CB   .  GLU  A  1  106  ?  -50.736   45.990    4.734  1.00  15.23  ?  115  GLU  A  CB   1  
ATOM     769  C  CG   .  GLU  A  1  106  ?  -51.687   45.078    4.001  1.00  15.68  ?  115  GLU  A  CG   1  
ATOM     770  C  CD   .  GLU  A  1  106  ?  -52.822   45.803    3.316  1.00  16.27  ?  115  GLU  A  CD   1  
ATOM     771  O  OE1  .  GLU  A  1  106  ?  -52.541   46.559    2.360  1.00  16.65  ?  115  GLU  A  OE1  1  
ATOM     772  O  OE2  .  GLU  A  1  106  ?  -53.975   45.614    3.747  1.00  16.64  ?  115  GLU  A  OE2  1  
ATOM     773  N  N    .  GLU  A  1  107  ?  -48.659   47.087    6.759  1.00  17.46  ?  116  GLU  A  N    1  
ATOM     774  C  CA   .  GLU  A  1  107  ?  -47.710   48.212    6.966  1.00  18.26  ?  116  GLU  A  CA   1  
ATOM     775  C  C    .  GLU  A  1  107  ?  -46.360   47.602    7.375  1.00  16.92  ?  116  GLU  A  C    1  
ATOM     776  O  O    .  GLU  A  1  107  ?  -45.303   48.044    6.845  1.00  15.58  ?  116  GLU  A  O    1  
ATOM     777  C  CB   .  GLU  A  1  107  ?  -48.290   49.243    7.946  1.00  20.61  ?  116  GLU  A  CB   1  
ATOM     778  C  CG   .  GLU  A  1  107  ?  -49.733   49.664    7.648  1.00  23.75  ?  116  GLU  A  CG   1  
ATOM     779  C  CD   .  GLU  A  1  107  ?  -50.845   48.888    8.368  1.00  26.72  ?  116  GLU  A  CD   1  
ATOM     780  O  OE1  .  GLU  A  1  107  ?  -50.877   48.912    9.654  1.00  29.15  ?  116  GLU  A  OE1  1  
ATOM     781  O  OE2  .  GLU  A  1  107  ?  -51.691   48.260    7.659  1.00  25.21  ?  116  GLU  A  OE2  1  
ATOM     782  N  N    .  GLU  A  1  108  ?  -46.386   46.578    8.234  1.00  16.08  ?  117  GLU  A  N    1  
ATOM     783  C  CA   .  GLU  A  1  108  ?  -45.145   45.880    8.667  1.00  15.99  ?  117  GLU  A  CA   1  
ATOM     784  C  C    .  GLU  A  1  108  ?  -44.491   45.148    7.482  1.00  15.47  ?  117  GLU  A  C    1  
ATOM     785  O  O    .  GLU  A  1  108  ?  -43.258   45.169    7.399  1.00  15.07  ?  117  GLU  A  O    1  
ATOM     786  C  CB   .  GLU  A  1  108  ?  -45.432   44.946    9.839  1.00  15.83  ?  117  GLU  A  CB   1  
ATOM     787  C  CG   .  GLU  A  1  108  ?  -44.172   44.515   10.585  1.00  15.91  ?  117  GLU  A  CG   1  
ATOM     788  C  CD   .  GLU  A  1  108  ?  -43.197   45.597   11.027  1.00  15.65  ?  117  GLU  A  CD   1  
ATOM     789  O  OE1  .  GLU  A  1  108  ?  -43.518   46.784   10.883  1.00  16.13  ?  117  GLU  A  OE1  1  
ATOM     790  O  OE2  .  GLU  A  1  108  ?  -42.112   45.245   11.522  1.00  15.45  ?  117  GLU  A  OE2  1  
ATOM     791  N  N    .  PHE  A  1  109  ?  -45.276   44.556    6.574  1.00  15.41  ?  118  PHE  A  N    1  
ATOM     792  C  CA   .  PHE  A  1  109  ?  -44.751   43.844    5.381  1.00  14.81  ?  118  PHE  A  CA   1  
ATOM     793  C  C    .  PHE  A  1  109  ?  -43.988   44.820    4.484  1.00  13.65  ?  118  PHE  A  C    1  
ATOM     794  O  O    .  PHE  A  1  109  ?  -42.895   44.451    4.015  1.00  13.18  ?  118  PHE  A  O    1  
ATOM     795  C  CB   .  PHE  A  1  109  ?  -45.854   43.146    4.581  1.00  15.49  ?  118  PHE  A  CB   1  
ATOM     796  C  CG   .  PHE  A  1  109  ?  -45.344   42.383    3.377  1.00  16.02  ?  118  PHE  A  CG   1  
ATOM     797  C  CD1  .  PHE  A  1  109  ?  -44.906   43.051    2.237  1.00  16.04  ?  118  PHE  A  CD1  1  
ATOM     798  C  CD2  .  PHE  A  1  109  ?  -45.273   40.995    3.386  1.00  16.11  ?  118  PHE  A  CD2  1  
ATOM     799  C  CE1  .  PHE  A  1  109  ?  -44.425   42.356    1.139  1.00  15.90  ?  118  PHE  A  CE1  1  
ATOM     800  C  CE2  .  PHE  A  1  109  ?  -44.786   40.298    2.289  1.00  15.72  ?  118  PHE  A  CE2  1  
ATOM     801  C  CZ   .  PHE  A  1  109  ?  -44.365   40.979    1.169  1.00  16.12  ?  118  PHE  A  CZ   1  
ATOM     802  N  N    .  ASP  A  1  110  ?  -44.563   46.001    4.234  1.00  13.29  ?  119  ASP  A  N    1  
ATOM     803  C  CA   .  ASP  A  1  110  ?  -44.062   47.001    3.241  1.00  13.14  ?  119  ASP  A  CA   1  
ATOM     804  C  C    .  ASP  A  1  110  ?  -42.808   47.679    3.808  1.00  13.20  ?  119  ASP  A  C    1  
ATOM     805  O  O    .  ASP  A  1  110  ?  -41.823   47.799    3.044  1.00  12.89  ?  119  ASP  A  O    1  
ATOM     806  C  CB   .  ASP  A  1  110  ?  -45.153   48.001    2.810  1.00  12.72  ?  119  ASP  A  CB   1  
ATOM     807  C  CG   .  ASP  A  1  110  ?  -46.315   47.354    2.065  1.00  12.20  ?  119  ASP  A  CG   1  
ATOM     808  O  OD1  .  ASP  A  1  110  ?  -46.153   46.214    1.652  1.00  12.46  ?  119  ASP  A  OD1  1  
ATOM     809  O  OD2  .  ASP  A  1  110  ?  -47.380   47.959    1.958  1.00  11.31  ?  119  ASP  A  OD2  1  
ATOM     810  N  N    .  ARG  A  1  111  ?  -42.828   48.055    5.095  1.00  13.53  ?  120  ARG  A  N    1  
ATOM     811  C  CA   .  ARG  A  1  111  ?  -41.648   48.601    5.826  1.00  13.67  ?  120  ARG  A  CA   1  
ATOM     812  C  C    .  ARG  A  1  111  ?  -40.442   47.708    5.554  1.00  13.28  ?  120  ARG  A  C    1  
ATOM     813  O  O    .  ARG  A  1  111  ?  -39.429   48.215    5.084  1.00  13.23  ?  120  ARG  A  O    1  
ATOM     814  C  CB   .  ARG  A  1  111  ?  -41.866   48.616    7.342  1.00  14.14  ?  120  ARG  A  CB   1  
ATOM     815  C  CG   .  ARG  A  1  111  ?  -40.870   49.484    8.100  1.00  14.25  ?  120  ARG  A  CG   1  
ATOM     816  C  CD   .  ARG  A  1  111  ?  -41.132   49.447    9.591  1.00  14.15  ?  120  ARG  A  CD   1  
ATOM     817  N  NE   .  ARG  A  1  111  ?  -40.891   48.107   10.108  1.00  14.26  ?  120  ARG  A  NE   1  
ATOM     818  C  CZ   .  ARG  A  1  111  ?  -39.737   47.669   10.603  1.00  14.01  ?  120  ARG  A  CZ   1  
ATOM     819  N  NH1  .  ARG  A  1  111  ?  -38.684   48.463   10.650  1.00  13.95  ?  120  ARG  A  NH1  1  
ATOM     820  N  NH2  .  ARG  A  1  111  ?  -39.634   46.428   11.044  1.00  14.00  ?  120  ARG  A  NH2  1  
ATOM     821  N  N    .  VAL  A  1  112  ?  -40.584   46.416    5.825  1.00  13.02  ?  121  VAL  A  N    1  
ATOM     822  C  CA   .  VAL  A  1  112  ?  -39.466   45.440    5.767  1.00  12.98  ?  121  VAL  A  CA   1  
ATOM     823  C  C    .  VAL  A  1  112  ?  -39.010   45.291    4.314  1.00  13.22  ?  121  VAL  A  C    1  
ATOM     824  O  O    .  VAL  A  1  112  ?  -37.800   45.501    4.062  1.00  12.82  ?  121  VAL  A  O    1  
ATOM     825  C  CB   .  VAL  A  1  112  ?  -39.886   44.108    6.402  1.00  12.98  ?  121  VAL  A  CB   1  
ATOM     826  C  CG1  .  VAL  A  1  112  ?  -38.870   43.026    6.127  1.00  13.52  ?  121  VAL  A  CG1  1  
ATOM     827  C  CG2  .  VAL  A  1  112  ?  -40.069   44.256    7.897  1.00  13.14  ?  121  VAL  A  CG2  1  
ATOM     828  N  N    .  PHE  A  1  113  ?  -39.939   44.979    3.398  1.00  13.69  ?  122  PHE  A  N    1  
ATOM     829  C  CA   .  PHE  A  1  113  ?  -39.658   44.648    1.964  1.00  13.89  ?  122  PHE  A  CA   1  
ATOM     830  C  C    .  PHE  A  1  113  ?  -39.116   45.859    1.180  1.00  13.66  ?  122  PHE  A  C    1  
ATOM     831  O  O    .  PHE  A  1  113  ?  -38.181   45.662    0.356  1.00  12.87  ?  122  PHE  A  O    1  
ATOM     832  C  CB   .  PHE  A  1  113  ?  -40.876   44.015    1.279  1.00  13.74  ?  122  PHE  A  CB   1  
ATOM     833  C  CG   .  PHE  A  1  113  ?  -40.802   42.504    1.254  1.00  14.00  ?  122  PHE  A  CG   1  
ATOM     834  C  CD1  .  PHE  A  1  113  ?  -40.923   41.764    2.424  1.00  14.22  ?  122  PHE  A  CD1  1  
ATOM     835  C  CD2  .  PHE  A  1  113  ?  -40.542   41.814    0.080  1.00  13.79  ?  122  PHE  A  CD2  1  
ATOM     836  C  CE1  .  PHE  A  1  113  ?  -40.842   40.375    2.403  1.00  14.07  ?  122  PHE  A  CE1  1  
ATOM     837  C  CE2  .  PHE  A  1  113  ?  -40.457   40.427    0.069  1.00  13.81  ?  122  PHE  A  CE2  1  
ATOM     838  C  CZ   .  PHE  A  1  113  ?  -40.604   39.708    1.225  1.00  13.69  ?  122  PHE  A  CZ   1  
ATOM     839  N  N    .  SER  A  1  114  ?  -39.655   47.058    1.426  1.00  13.59  ?  123  SER  A  N    1  
ATOM     840  C  CA   .  SER  A  1  114  ?  -39.190   48.307    0.778  1.00  13.92  ?  123  SER  A  CA   1  
ATOM     841  C  C    .  SER  A  1  114  ?  -37.660   48.395    0.900  1.00  14.23  ?  123  SER  A  C    1  
ATOM     842  O  O    .  SER  A  1  114  ?  -37.005   48.579   -0.153  1.00  14.59  ?  123  SER  A  O    1  
ATOM     843  C  CB   .  SER  A  1  114  ?  -39.888   49.537    1.312  1.00  13.94  ?  123  SER  A  CB   1  
ATOM     844  O  OG   .  SER  A  1  114  ?  -40.082   49.456    2.712  1.00  14.38  ?  123  SER  A  OG   1  
ATOM     845  N  N    .  LEU  A  1  115  ?  -37.105   48.208    2.108  1.00  13.94  ?  124  LEU  A  N    1  
ATOM     846  C  CA   .  LEU  A  1  115  ?  -35.645   48.340    2.374  1.00  13.75  ?  124  LEU  A  CA   1  
ATOM     847  C  C    .  LEU  A  1  115  ?  -34.911   47.033    2.061  1.00  14.03  ?  124  LEU  A  C    1  
ATOM     848  O  O    .  LEU  A  1  115  ?  -33.918   47.081    1.322  1.00  14.61  ?  124  LEU  A  O    1  
ATOM     849  C  CB   .  LEU  A  1  115  ?  -35.406   48.730    3.836  1.00  13.64  ?  124  LEU  A  CB   1  
ATOM     850  C  CG   .  LEU  A  1  115  ?  -33.980   49.177    4.170  1.00  13.41  ?  124  LEU  A  CG   1  
ATOM     851  C  CD1  .  LEU  A  1  115  ?  -33.595   50.428    3.416  1.00  12.78  ?  124  LEU  A  CD1  1  
ATOM     852  C  CD2  .  LEU  A  1  115  ?  -33.812   49.407    5.656  1.00  13.52  ?  124  LEU  A  CD2  1  
ATOM     853  N  N    .  ASN  A  1  116  ?  -35.332   45.919    2.657  1.00  14.15  ?  125  ASN  A  N    1  
ATOM     854  C  CA   .  ASN  A  1  116  ?  -34.520   44.674    2.704  1.00  14.00  ?  125  ASN  A  CA   1  
ATOM     855  C  C    .  ASN  A  1  116  ?  -34.446   44.063    1.309  1.00  14.19  ?  125  ASN  A  C    1  
ATOM     856  O  O    .  ASN  A  1  116  ?  -33.354   43.620    0.922  1.00  14.61  ?  125  ASN  A  O    1  
ATOM     857  C  CB   .  ASN  A  1  116  ?  -35.074   43.663    3.706  1.00  13.87  ?  125  ASN  A  CB   1  
ATOM     858  C  CG   .  ASN  A  1  116  ?  -34.801   44.088    5.126  1.00  13.68  ?  125  ASN  A  CG   1  
ATOM     859  O  OD1  .  ASN  A  1  116  ?  -34.636   45.274    5.399  1.00  13.62  ?  125  ASN  A  OD1  1  
ATOM     860  N  ND2  .  ASN  A  1  116  ?  -34.721   43.122    6.022  1.00  14.07  ?  125  ASN  A  ND2  1  
ATOM     861  N  N    .  THR  A  1  117  ?  -35.567   44.075    0.595  1.00  14.32  ?  126  THR  A  N    1  
ATOM     862  C  CA   .  THR  A  1  117  ?  -35.807   43.267   -0.619  1.00  14.62  ?  126  THR  A  CA   1  
ATOM     863  C  C    .  THR  A  1  117  ?  -35.749   44.197   -1.832  1.00  14.90  ?  126  THR  A  C    1  
ATOM     864  O  O    .  THR  A  1  117  ?  -34.776   44.091   -2.594  1.00  13.87  ?  126  THR  A  O    1  
ATOM     865  C  CB   .  THR  A  1  117  ?  -37.120   42.489   -0.446  1.00  14.74  ?  126  THR  A  CB   1  
ATOM     866  O  OG1  .  THR  A  1  117  ?  -36.979   41.781    0.785  1.00  14.10  ?  126  THR  A  OG1  1  
ATOM     867  C  CG2  .  THR  A  1  117  ?  -37.395   41.516   -1.571  1.00  14.93  ?  126  THR  A  CG2  1  
ATOM     868  N  N    .  ARG  A  1  118  ?  -36.722   45.112   -1.927  1.00  15.91  ?  127  ARG  A  N    1  
ATOM     869  C  CA   .  ARG  A  1  118  ?  -36.910   46.117   -3.015  1.00  16.30  ?  127  ARG  A  CA   1  
ATOM     870  C  C    .  ARG  A  1  118  ?  -35.749   47.122   -3.048  1.00  17.30  ?  127  ARG  A  C    1  
ATOM     871  O  O    .  ARG  A  1  118  ?  -35.153   47.292   -4.126  1.00  19.37  ?  127  ARG  A  O    1  
ATOM     872  C  CB   .  ARG  A  1  118  ?  -38.225   46.865   -2.796  1.00  16.48  ?  127  ARG  A  CB   1  
ATOM     873  C  CG   .  ARG  A  1  118  ?  -38.808   47.526   -4.037  1.00  16.68  ?  127  ARG  A  CG   1  
ATOM     874  C  CD   .  ARG  A  1  118  ?  -40.152   48.161   -3.676  1.00  16.59  ?  127  ARG  A  CD   1  
ATOM     875  N  NE   .  ARG  A  1  118  ?  -40.703   48.970   -4.747  1.00  15.53  ?  127  ARG  A  NE   1  
ATOM     876  C  CZ   .  ARG  A  1  118  ?  -40.276   50.175   -5.073  1.00  15.52  ?  127  ARG  A  CZ   1  
ATOM     877  N  NH1  .  ARG  A  1  118  ?  -39.291   50.755   -4.410  1.00  15.34  ?  127  ARG  A  NH1  1  
ATOM     878  N  NH2  .  ARG  A  1  118  ?  -40.850   50.812   -6.073  1.00  16.20  ?  127  ARG  A  NH2  1  
ATOM     879  N  N    .  GLY  A  1  119  ?  -35.434   47.784   -1.929  1.00  17.69  ?  128  GLY  A  N    1  
ATOM     880  C  CA   .  GLY  A  1  119  ?  -34.315   48.746   -1.849  1.00  17.26  ?  128  GLY  A  CA   1  
ATOM     881  C  C    .  GLY  A  1  119  ?  -33.011   48.135   -2.351  1.00  17.96  ?  128  GLY  A  C    1  
ATOM     882  O  O    .  GLY  A  1  119  ?  -32.347   48.786   -3.186  1.00  18.16  ?  128  GLY  A  O    1  
ATOM     883  N  N    .  GLN  A  1  120  ?  -32.669   46.914   -1.904  1.00  17.53  ?  129  GLN  A  N    1  
ATOM     884  C  CA   .  GLN  A  1  120  ?  -31.427   46.208   -2.323  1.00  18.22  ?  129  GLN  A  CA   1  
ATOM     885  C  C    .  GLN  A  1  120  ?  -31.508   45.871   -3.821  1.00  18.62  ?  129  GLN  A  C    1  
ATOM     886  O  O    .  GLN  A  1  120  ?  -30.455   45.885   -4.506  1.00  18.39  ?  129  GLN  A  O    1  
ATOM     887  C  CB   .  GLN  A  1  120  ?  -31.179   44.942   -1.494  1.00  18.34  ?  129  GLN  A  CB   1  
ATOM     888  C  CG   .  GLN  A  1  120  ?  -30.901   45.203   -0.022  1.00  18.04  ?  129  GLN  A  CG   1  
ATOM     889  C  CD   .  GLN  A  1  120  ?  -30.188   44.053    0.646  1.00  18.14  ?  129  GLN  A  CD   1  
ATOM     890  O  OE1  .  GLN  A  1  120  ?  -28.986   43.839    0.434  1.00  17.82  ?  129  GLN  A  OE1  1  
ATOM     891  N  NE2  .  GLN  A  1  120  ?  -30.926   43.321    1.475  1.00  16.87  ?  129  GLN  A  NE2  1  
ATOM     892  N  N    .  PHE  A  1  121  ?  -32.693   45.575   -4.347  1.00  19.22  ?  130  PHE  A  N    1  
ATOM     893  C  CA   .  PHE  A  1  121  ?  -32.808   45.202   -5.779  1.00  21.08  ?  130  PHE  A  CA   1  
ATOM     894  C  C    .  PHE  A  1  121  ?  -32.347   46.387   -6.633  1.00  21.64  ?  130  PHE  A  C    1  
ATOM     895  O  O    .  PHE  A  1  121  ?  -31.629   46.163   -7.635  1.00  21.47  ?  130  PHE  A  O    1  
ATOM     896  C  CB   .  PHE  A  1  121  ?  -34.215   44.748   -6.170  1.00  21.37  ?  130  PHE  A  CB   1  
ATOM     897  C  CG   .  PHE  A  1  121  ?  -34.361   44.454   -7.644  1.00  21.86  ?  130  PHE  A  CG   1  
ATOM     898  C  CD1  .  PHE  A  1  121  ?  -34.561   45.478   -8.557  1.00  22.02  ?  130  PHE  A  CD1  1  
ATOM     899  C  CD2  .  PHE  A  1  121  ?  -34.287   43.153   -8.121  1.00  21.81  ?  130  PHE  A  CD2  1  
ATOM     900  C  CE1  .  PHE  A  1  121  ?  -34.718   45.198   -9.905  1.00  22.17  ?  130  PHE  A  CE1  1  
ATOM     901  C  CE2  .  PHE  A  1  121  ?  -34.433   42.875   -9.468  1.00  20.76  ?  130  PHE  A  CE2  1  
ATOM     902  C  CZ   .  PHE  A  1  121  ?  -34.645   43.900  -10.356  1.00  21.96  ?  130  PHE  A  CZ   1  
ATOM     903  N  N    .  PHE  A  1  122  ?  -32.734   47.605   -6.238  1.00  22.07  ?  131  PHE  A  N    1  
ATOM     904  C  CA   .  PHE  A  1  122  ?  -32.468   48.845   -7.015  1.00  21.43  ?  131  PHE  A  CA   1  
ATOM     905  C  C    .  PHE  A  1  122  ?  -31.056   49.336   -6.715  1.00  20.82  ?  131  PHE  A  C    1  
ATOM     906  O  O    .  PHE  A  1  122  ?  -30.402   49.847   -7.634  1.00  20.93  ?  131  PHE  A  O    1  
ATOM     907  C  CB   .  PHE  A  1  122  ?  -33.582   49.855   -6.771  1.00  21.21  ?  131  PHE  A  CB   1  
ATOM     908  C  CG   .  PHE  A  1  122  ?  -34.876   49.372   -7.364  1.00  21.49  ?  131  PHE  A  CG   1  
ATOM     909  C  CD1  .  PHE  A  1  122  ?  -34.977   49.162   -8.728  1.00  22.80  ?  131  PHE  A  CD1  1  
ATOM     910  C  CD2  .  PHE  A  1  122  ?  -35.960   49.069   -6.569  1.00  21.38  ?  131  PHE  A  CD2  1  
ATOM     911  C  CE1  .  PHE  A  1  122  ?  -36.160   48.706   -9.294  1.00  23.01  ?  131  PHE  A  CE1  1  
ATOM     912  C  CE2  .  PHE  A  1  122  ?  -37.132   48.598   -7.130  1.00  22.38  ?  131  PHE  A  CE2  1  
ATOM     913  C  CZ   .  PHE  A  1  122  ?  -37.231   48.420   -8.492  1.00  23.18  ?  131  PHE  A  CZ   1  
ATOM     914  N  N    .  VAL  A  1  123  ?  -30.561   49.088   -5.504  1.00  20.46  ?  132  VAL  A  N    1  
ATOM     915  C  CA   .  VAL  A  1  123  ?  -29.127   49.327   -5.171  1.00  19.51  ?  132  VAL  A  CA   1  
ATOM     916  C  C    .  VAL  A  1  123  ?  -28.246   48.508   -6.116  1.00  20.20  ?  132  VAL  A  C    1  
ATOM     917  O  O    .  VAL  A  1  123  ?  -27.181   49.041   -6.516  1.00  21.08  ?  132  VAL  A  O    1  
ATOM     918  C  CB   .  VAL  A  1  123  ?  -28.832   48.985   -3.715  1.00  18.48  ?  132  VAL  A  CB   1  
ATOM     919  C  CG1  .  VAL  A  1  123  ?  -27.352   49.074   -3.418  1.00  18.42  ?  132  VAL  A  CG1  1  
ATOM     920  C  CG2  .  VAL  A  1  123  ?  -29.625   49.893   -2.799  1.00  19.72  ?  132  VAL  A  CG2  1  
ATOM     921  N  N    .  ALA  A  1  124  ?  -28.667   47.277   -6.449  1.00  19.59  ?  133  ALA  A  N    1  
ATOM     922  C  CA   .  ALA  A  1  124  ?  -27.962   46.375   -7.391  1.00  19.29  ?  133  ALA  A  CA   1  
ATOM     923  C  C    .  ALA  A  1  124  ?  -28.118   46.918   -8.815  1.00  19.32  ?  133  ALA  A  C    1  
ATOM     924  O  O    .  ALA  A  1  124  ?  -27.107   46.968   -9.553  1.00  19.20  ?  133  ALA  A  O    1  
ATOM     925  C  CB   .  ALA  A  1  124  ?  -28.481   44.965   -7.277  1.00  18.77  ?  133  ALA  A  CB   1  
ATOM     926  N  N    .  ARG  A  1  125  ?  -29.333   47.333   -9.177  1.00  19.07  ?  134  ARG  A  N    1  
ATOM     927  C  CA   .  ARG  A  1  125  ?  -29.612   47.855  -10.533  1.00  19.43  ?  134  ARG  A  CA   1  
ATOM     928  C  C    .  ARG  A  1  125  ?  -28.664   49.023  -10.810  1.00  20.62  ?  134  ARG  A  C    1  
ATOM     929  O  O    .  ARG  A  1  125  ?  -27.928   48.967  -11.820  1.00  21.24  ?  134  ARG  A  O    1  
ATOM     930  C  CB   .  ARG  A  1  125  ?  -31.059   48.309  -10.697  1.00  19.30  ?  134  ARG  A  CB   1  
ATOM     931  C  CG   .  ARG  A  1  125  ?  -31.463   48.458  -12.158  1.00  19.70  ?  134  ARG  A  CG   1  
ATOM     932  C  CD   .  ARG  A  1  125  ?  -32.816   49.102  -12.369  1.00  19.55  ?  134  ARG  A  CD   1  
ATOM     933  N  NE   .  ARG  A  1  125  ?  -32.749   50.505  -12.008  1.00  19.65  ?  134  ARG  A  NE   1  
ATOM     934  C  CZ   .  ARG  A  1  125  ?  -33.792   51.316  -11.943  1.00  19.31  ?  134  ARG  A  CZ   1  
ATOM     935  N  NH1  .  ARG  A  1  125  ?  -35.001   50.869  -12.219  1.00  19.42  ?  134  ARG  A  NH1  1  
ATOM     936  N  NH2  .  ARG  A  1  125  ?  -33.620   52.577  -11.597  1.00  19.21  ?  134  ARG  A  NH2  1  
ATOM     937  N  N    .  GLU  A  1  126  ?  -28.648   50.017   -9.923  1.00  20.98  ?  135  GLU  A  N    1  
ATOM     938  C  CA   .  GLU  A  1  126  ?  -27.853   51.253  -10.111  1.00  21.02  ?  135  GLU  A  CA   1  
ATOM     939  C  C    .  GLU  A  1  126  ?  -26.367   50.915   -9.946  1.00  21.27  ?  135  GLU  A  C    1  
ATOM     940  O  O    .  GLU  A  1  126  ?  -25.534   51.619  -10.545  1.00  22.35  ?  135  GLU  A  O    1  
ATOM     941  C  CB   .  GLU  A  1  126  ?  -28.351   52.347   -9.166  1.00  21.37  ?  135  GLU  A  CB   1  
ATOM     942  C  CG   .  GLU  A  1  126  ?  -29.771   52.804   -9.464  1.00  21.36  ?  135  GLU  A  CG   1  
ATOM     943  C  CD   .  GLU  A  1  126  ?  -30.003   53.235  -10.901  1.00  21.90  ?  135  GLU  A  CD   1  
ATOM     944  O  OE1  .  GLU  A  1  126  ?  -29.163   53.996  -11.433  1.00  22.37  ?  135  GLU  A  OE1  1  
ATOM     945  O  OE2  .  GLU  A  1  126  ?  -31.012   52.792  -11.493  1.00  21.47  ?  135  GLU  A  OE2  1  
ATOM     946  N  N    .  ALA  A  1  127  ?  -26.036   49.855   -9.208  1.00  21.66  ?  136  ALA  A  N    1  
ATOM     947  C  CA   .  ALA  A  1  127  ?  -24.641   49.368   -9.097  1.00  22.26  ?  136  ALA  A  CA   1  
ATOM     948  C  C    .  ALA  A  1  127  ?  -24.163   48.926  -10.488  1.00  21.66  ?  136  ALA  A  C    1  
ATOM     949  O  O    .  ALA  A  1  127  ?  -23.135   49.438  -10.974  1.00  21.70  ?  136  ALA  A  O    1  
ATOM     950  C  CB   .  ALA  A  1  127  ?  -24.521   48.258   -8.080  1.00  22.57  ?  136  ALA  A  CB   1  
ATOM     951  N  N    .  TYR  A  1  128  ?  -24.907   48.047  -11.142  1.00  20.10  ?  137  TYR  A  N    1  
ATOM     952  C  CA   .  TYR  A  1  128  ?  -24.544   47.590  -12.502  1.00  19.92  ?  137  TYR  A  CA   1  
ATOM     953  C  C    .  TYR  A  1  128  ?  -24.409   48.810  -13.437  1.00  19.77  ?  137  TYR  A  C    1  
ATOM     954  O  O    .  TYR  A  1  128  ?  -23.371   48.931  -14.160  1.00  20.06  ?  137  TYR  A  O    1  
ATOM     955  C  CB   .  TYR  A  1  128  ?  -25.546   46.536  -12.970  1.00  19.52  ?  137  TYR  A  CB   1  
ATOM     956  C  CG   .  TYR  A  1  128  ?  -25.391   46.163  -14.419  1.00  19.66  ?  137  TYR  A  CG   1  
ATOM     957  C  CD1  .  TYR  A  1  128  ?  -24.489   45.191  -14.822  1.00  19.15  ?  137  TYR  A  CD1  1  
ATOM     958  C  CD2  .  TYR  A  1  128  ?  -26.122   46.832  -15.392  1.00  19.69  ?  137  TYR  A  CD2  1  
ATOM     959  C  CE1  .  TYR  A  1  128  ?  -24.352   44.866  -16.160  1.00  19.58  ?  137  TYR  A  CE1  1  
ATOM     960  C  CE2  .  TYR  A  1  128  ?  -26.001   46.518  -16.729  1.00  18.89  ?  137  TYR  A  CE2  1  
ATOM     961  C  CZ   .  TYR  A  1  128  ?  -25.112   45.534  -17.110  1.00  19.81  ?  137  TYR  A  CZ   1  
ATOM     962  O  OH   .  TYR  A  1  128  ?  -24.999   45.266  -18.440  1.00  22.15  ?  137  TYR  A  OH   1  
ATOM     963  N  N    .  LYS  A  1  129  ?  -25.397   49.712  -13.429  1.00  19.21  ?  138  LYS  A  N    1  
ATOM     964  C  CA   .  LYS  A  1  129  ?  -25.424   50.898  -14.337  1.00  19.13  ?  138  LYS  A  CA   1  
ATOM     965  C  C    .  LYS  A  1  129  ?  -24.139   51.706  -14.168  1.00  18.50  ?  138  LYS  A  C    1  
ATOM     966  O  O    .  LYS  A  1  129  ?  -23.545   52.033  -15.190  1.00  17.44  ?  138  LYS  A  O    1  
ATOM     967  C  CB   .  LYS  A  1  129  ?  -26.641   51.789  -14.079  1.00  20.01  ?  138  LYS  A  CB   1  
ATOM     968  C  CG   .  LYS  A  1  129  ?  -27.927   51.317  -14.752  1.00  20.87  ?  138  LYS  A  CG   1  
ATOM     969  C  CD   .  LYS  A  1  129  ?  -29.196   51.837  -14.107  1.00  20.94  ?  138  LYS  A  CD   1  
ATOM     970  C  CE   .  LYS  A  1  129  ?  -30.099   52.614  -15.037  1.00  21.67  ?  138  LYS  A  CE   1  
ATOM     971  N  NZ   .  LYS  A  1  129  ?  -31.523   52.302  -14.752  1.00  22.60  ?  138  LYS  A  NZ   1  
ATOM     972  N  N    .  HIS  A  1  130  ?  -23.713   51.937  -12.920  1.00  18.72  ?  139  HIS  A  N    1  
ATOM     973  C  CA   .  HIS  A  1  130  ?  -22.637   52.888  -12.520  1.00  18.67  ?  139  HIS  A  CA   1  
ATOM     974  C  C    .  HIS  A  1  130  ?  -21.242   52.226  -12.401  1.00  19.27  ?  139  HIS  A  C    1  
ATOM     975  O  O    .  HIS  A  1  130  ?  -20.254   52.978  -12.268  1.00  17.79  ?  139  HIS  A  O    1  
ATOM     976  C  CB   .  HIS  A  1  130  ?  -23.055   53.578  -11.214  1.00  18.36  ?  139  HIS  A  CB   1  
ATOM     977  C  CG   .  HIS  A  1  130  ?  -24.102   54.621  -11.408  1.00  18.46  ?  139  HIS  A  CG   1  
ATOM     978  N  ND1  .  HIS  A  1  130  ?  -25.441   54.387  -11.138  1.00  18.32  ?  139  HIS  A  ND1  1  
ATOM     979  C  CD2  .  HIS  A  1  130  ?  -24.021   55.891  -11.866  1.00  18.79  ?  139  HIS  A  CD2  1  
ATOM     980  C  CE1  .  HIS  A  1  130  ?  -26.138   55.468  -11.414  1.00  18.29  ?  139  HIS  A  CE1  1  
ATOM     981  N  NE2  .  HIS  A  1  130  ?  -25.293   56.405  -11.863  1.00  18.89  ?  139  HIS  A  NE2  1  
ATOM     982  N  N    .  LEU  A  1  131  ?  -21.127   50.891  -12.478  1.00  20.11  ?  140  LEU  A  N    1  
ATOM     983  C  CA   .  LEU  A  1  131  ?  -19.874   50.155  -12.120  1.00  20.75  ?  140  LEU  A  CA   1  
ATOM     984  C  C    .  LEU  A  1  131  ?  -18.916   50.049  -13.322  1.00  20.29  ?  140  LEU  A  C    1  
ATOM     985  O  O    .  LEU  A  1  131  ?  -19.359   49.684  -14.429  1.00  20.70  ?  140  LEU  A  O    1  
ATOM     986  C  CB   .  LEU  A  1  131  ?  -20.222   48.759  -11.572  1.00  22.02  ?  140  LEU  A  CB   1  
ATOM     987  C  CG   .  LEU  A  1  131  ?  -19.907   48.466  -10.092  1.00  21.94  ?  140  LEU  A  CG   1  
ATOM     988  C  CD1  .  LEU  A  1  131  ?  -20.395   49.558   -9.159  1.00  21.82  ?  140  LEU  A  CD1  1  
ATOM     989  C  CD2  .  LEU  A  1  131  ?  -20.514   47.137   -9.656  1.00  21.89  ?  140  LEU  A  CD2  1  
ATOM     990  N  N    .  ASN  A  1  132  ?  -17.628   50.321  -13.089  1.00  19.46  ?  141  ASN  A  N    1  
ATOM     991  C  CA   .  ASN  A  1  132  ?  -16.512   49.916  -13.977  1.00  19.33  ?  141  ASN  A  CA   1  
ATOM     992  C  C    .  ASN  A  1  132  ?  -16.706   48.438  -14.339  1.00  19.56  ?  141  ASN  A  C    1  
ATOM     993  O  O    .  ASN  A  1  132  ?  -17.231   47.696  -13.504  1.00  19.24  ?  141  ASN  A  O    1  
ATOM     994  C  CB   .  ASN  A  1  132  ?  -15.159   50.195  -13.313  1.00  19.09  ?  141  ASN  A  CB   1  
ATOM     995  C  CG   .  ASN  A  1  132  ?  -14.713   51.638  -13.472  1.00  20.81  ?  141  ASN  A  CG   1  
ATOM     996  O  OD1  .  ASN  A  1  132  ?  -15.451   52.472  -13.982  1.00  21.12  ?  141  ASN  A  OD1  1  
ATOM     997  N  ND2  .  ASN  A  1  132  ?  -13.509   51.968  -13.032  1.00  22.26  ?  141  ASN  A  ND2  1  
ATOM     998  N  N    .  ASN  A  1  133  ?  -16.286   48.005  -15.528  1.00  20.08  ?  142  ASN  A  N    1  
ATOM     999  C  CA   .  ASN  A  1  133  ?  -16.049   46.560  -15.790  1.00  20.10  ?  142  ASN  A  CA   1  
ATOM    1000  C  C    .  ASN  A  1  133  ?  -15.155   46.032  -14.660  1.00  20.35  ?  142  ASN  A  C    1  
ATOM    1001  O  O    .  ASN  A  1  133  ?  -14.449   46.843  -14.052  1.00  20.11  ?  142  ASN  A  O    1  
ATOM    1002  C  CB   .  ASN  A  1  133  ?  -15.459   46.312  -17.183  1.00  20.24  ?  142  ASN  A  CB   1  
ATOM    1003  C  CG   .  ASN  A  1  133  ?  -16.473   46.493  -18.303  1.00  21.05  ?  142  ASN  A  CG   1  
ATOM    1004  O  OD1  .  ASN  A  1  133  ?  -17.613   46.931  -18.090  1.00  20.08  ?  142  ASN  A  OD1  1  
ATOM    1005  N  ND2  .  ASN  A  1  133  ?  -16.064   46.151  -19.515  1.00  20.87  ?  142  ASN  A  ND2  1  
ATOM    1006  N  N    .  GLY  A  1  134  ?  -15.214   44.730  -14.347  1.00  21.50  ?  143  GLY  A  N    1  
ATOM    1007  C  CA   .  GLY  A  1  134  ?  -14.356   44.079  -13.329  1.00  20.18  ?  143  GLY  A  CA   1  
ATOM    1008  C  C    .  GLY  A  1  134  ?  -14.895   44.275  -11.921  1.00  20.03  ?  143  GLY  A  C    1  
ATOM    1009  O  O    .  GLY  A  1  134  ?  -14.328   43.704  -10.978  1.00  20.28  ?  143  GLY  A  O    1  
ATOM    1010  N  N    .  GLY  A  1  135  ?  -15.986   45.028  -11.780  1.00  20.24  ?  144  GLY  A  N    1  
ATOM    1011  C  CA   .  GLY  A  1  135  ?  -16.460   45.581  -10.497  1.00  19.69  ?  144  GLY  A  CA   1  
ATOM    1012  C  C    .  GLY  A  1  135  ?  -17.036   44.510   -9.597  1.00  19.40  ?  144  GLY  A  C    1  
ATOM    1013  O  O    .  GLY  A  1  135  ?  -17.044   43.317   -9.977  1.00  20.19  ?  144  GLY  A  O    1  
ATOM    1014  N  N    .  ARG  A  1  136  ?  -17.509   44.917   -8.430  1.00  17.91  ?  145  ARG  A  N    1  
ATOM    1015  C  CA   .  ARG  A  1  136  ?  -18.041   43.985   -7.406  1.00  17.17  ?  145  ARG  A  CA   1  
ATOM    1016  C  C    .  ARG  A  1  136  ?  -19.409   44.489   -6.933  1.00  17.07  ?  145  ARG  A  C    1  
ATOM    1017  O  O    .  ARG  A  1  136  ?  -19.558   45.701   -6.768  1.00  17.59  ?  145  ARG  A  O    1  
ATOM    1018  C  CB   .  ARG  A  1  136  ?  -17.009   43.892   -6.283  1.00  15.71  ?  145  ARG  A  CB   1  
ATOM    1019  C  CG   .  ARG  A  1  136  ?  -15.665   43.343   -6.732  1.00  14.51  ?  145  ARG  A  CG   1  
ATOM    1020  C  CD   .  ARG  A  1  136  ?  -15.782   41.837   -6.880  1.00  13.73  ?  145  ARG  A  CD   1  
ATOM    1021  N  NE   .  ARG  A  1  136  ?  -14.529   41.129   -7.123  1.00  12.65  ?  145  ARG  A  NE   1  
ATOM    1022  C  CZ   .  ARG  A  1  136  ?  -14.000   40.904   -8.320  1.00  11.61  ?  145  ARG  A  CZ   1  
ATOM    1023  N  NH1  .  ARG  A  1  136  ?  -14.582   41.362   -9.413  1.00  11.25  ?  145  ARG  A  NH1  1  
ATOM    1024  N  NH2  .  ARG  A  1  136  ?  -12.878   40.220   -8.415  1.00  11.30  ?  145  ARG  A  NH2  1  
ATOM    1025  N  N    .  ILE  A  1  137  ?  -20.376   43.591   -6.765  1.00  17.13  ?  146  ILE  A  N    1  
ATOM    1026  C  CA   .  ILE  A  1  137  ?  -21.654   43.870   -6.045  1.00  17.38  ?  146  ILE  A  CA   1  
ATOM    1027  C  C    .  ILE  A  1  137  ?  -21.802   42.838   -4.920  1.00  16.67  ?  146  ILE  A  C    1  
ATOM    1028  O  O    .  ILE  A  1  137  ?  -21.552   41.624   -5.175  1.00  17.60  ?  146  ILE  A  O    1  
ATOM    1029  C  CB   .  ILE  A  1  137  ?  -22.860   43.853   -7.000  1.00  18.47  ?  146  ILE  A  CB   1  
ATOM    1030  C  CG1  .  ILE  A  1  137  ?  -22.759   44.965   -8.049  1.00  19.08  ?  146  ILE  A  CG1  1  
ATOM    1031  C  CG2  .  ILE  A  1  137  ?  -24.171   43.910   -6.213  1.00  18.39  ?  146  ILE  A  CG2  1  
ATOM    1032  C  CD1  .  ILE  A  1  137  ?  -23.825   44.889   -9.136  1.00  19.64  ?  146  ILE  A  CD1  1  
ATOM    1033  N  N    .  ILE  A  1  138  ?  -22.153   43.302   -3.720  1.00  14.95  ?  147  ILE  A  N    1  
ATOM    1034  C  CA   .  ILE  A  1  138  ?  -22.480   42.433   -2.553  1.00  14.48  ?  147  ILE  A  CA   1  
ATOM    1035  C  C    .  ILE  A  1  138  ?  -23.872   42.827   -2.047  1.00  13.90  ?  147  ILE  A  C    1  
ATOM    1036  O  O    .  ILE  A  1  138  ?  -24.156   44.041   -1.927  1.00  13.43  ?  147  ILE  A  O    1  
ATOM    1037  C  CB   .  ILE  A  1  138  ?  -21.413   42.559   -1.453  1.00  14.34  ?  147  ILE  A  CB   1  
ATOM    1038  C  CG1  .  ILE  A  1  138  ?  -20.000   42.284   -1.987  1.00  14.27  ?  147  ILE  A  CG1  1  
ATOM    1039  C  CG2  .  ILE  A  1  138  ?  -21.784   41.685   -0.261  1.00  14.13  ?  147  ILE  A  CG2  1  
ATOM    1040  C  CD1  .  ILE  A  1  138  ?  -19.710   40.834   -2.331  1.00  14.51  ?  147  ILE  A  CD1  1  
ATOM    1041  N  N    .  MET  A  1  139  ?  -24.726   41.844   -1.794  1.00  13.25  ?  148  MET  A  N    1  
ATOM    1042  C  CA   .  MET  A  1  139  ?  -26.050   42.086   -1.169  1.00  13.16  ?  148  MET  A  CA   1  
ATOM    1043  C  C    .  MET  A  1  139  ?  -26.036   41.359    0.168  1.00  13.44  ?  148  MET  A  C    1  
ATOM    1044  O  O    .  MET  A  1  139  ?  -25.098   40.581    0.376  1.00  13.27  ?  148  MET  A  O    1  
ATOM    1045  C  CB   .  MET  A  1  139  ?  -27.176   41.608   -2.085  1.00  12.63  ?  148  MET  A  CB   1  
ATOM    1046  C  CG   .  MET  A  1  139  ?  -27.149   42.357   -3.393  1.00  12.42  ?  148  MET  A  CG   1  
ATOM    1047  S  SD   .  MET  A  1  139  ?  -28.372   41.860   -4.575  1.00  12.27  ?  148  MET  A  SD   1  
ATOM    1048  C  CE   .  MET  A  1  139  ?  -29.850   42.437   -3.746  1.00  12.55  ?  148  MET  A  CE   1  
ATOM    1049  N  N    .  THR  A  1  140  ?  -26.960   41.678    1.071  1.00  14.35  ?  149  THR  A  N    1  
ATOM    1050  C  CA   .  THR  A  1  140  ?  -26.901   41.203    2.482  1.00  14.96  ?  149  THR  A  CA   1  
ATOM    1051  C  C    .  THR  A  1  140  ?  -28.184   40.450    2.803  1.00  15.84  ?  149  THR  A  C    1  
ATOM    1052  O  O    .  THR  A  1  140  ?  -29.278   40.932    2.416  1.00  16.97  ?  149  THR  A  O    1  
ATOM    1053  C  CB   .  THR  A  1  140  ?  -26.650   42.343    3.472  1.00  14.73  ?  149  THR  A  CB   1  
ATOM    1054  O  OG1  .  THR  A  1  140  ?  -25.722   43.261    2.892  1.00  13.71  ?  149  THR  A  OG1  1  
ATOM    1055  C  CG2  .  THR  A  1  140  ?  -26.133   41.814    4.789  1.00  14.74  ?  149  THR  A  CG2  1  
ATOM    1056  N  N    .  SER  A  1  141  ?  -28.024   39.289    3.431  1.00  16.56  ?  150  SER  A  N    1  
ATOM    1057  C  CA   .  SER  A  1  141  ?  -29.055   38.229    3.592  1.00  16.95  ?  150  SER  A  CA   1  
ATOM    1058  C  C    .  SER  A  1  141  ?  -29.048   37.786    5.068  1.00  17.58  ?  150  SER  A  C    1  
ATOM    1059  O  O    .  SER  A  1  141  ?  -28.627   38.576    5.917  1.00  17.94  ?  150  SER  A  O    1  
ATOM    1060  C  CB   .  SER  A  1  141  ?  -28.771   37.105    2.588  1.00  16.56  ?  150  SER  A  CB   1  
ATOM    1061  O  OG   .  SER  A  1  141  ?  -29.665   35.994    2.706  1.00  16.28  ?  150  SER  A  OG   1  
ATOM    1062  N  N    .  SER  A  1  142  ?  -29.469   36.569    5.377  1.00  18.15  ?  151  SER  A  N    1  
ATOM    1063  C  CA   .  SER  A  1  142  ?  -29.527   36.042    6.757  1.00  19.46  ?  151  SER  A  CA   1  
ATOM    1064  C  C    .  SER  A  1  142  ?  -29.347   34.527    6.696  1.00  21.39  ?  151  SER  A  C    1  
ATOM    1065  O  O    .  SER  A  1  142  ?  -29.838   33.935    5.753  1.00  23.55  ?  151  SER  A  O    1  
ATOM    1066  C  CB   .  SER  A  1  142  ?  -30.839   36.429    7.372  1.00  19.35  ?  151  SER  A  CB   1  
ATOM    1067  O  OG   .  SER  A  1  142  ?  -31.004   35.865    8.662  1.00  18.91  ?  151  SER  A  OG   1  
ATOM    1068  N  N    .  ASN  A  1  143  ?  -28.713   33.900    7.679  1.00  23.54  ?  152  ASN  A  N    1  
ATOM    1069  C  CA   .  ASN  A  1  143  ?  -28.728   32.416    7.747  1.00  25.39  ?  152  ASN  A  CA   1  
ATOM    1070  C  C    .  ASN  A  1  143  ?  -30.155   31.944    8.076  1.00  26.83  ?  152  ASN  A  C    1  
ATOM    1071  O  O    .  ASN  A  1  143  ?  -30.383   30.720    8.014  1.00  29.01  ?  152  ASN  A  O    1  
ATOM    1072  C  CB   .  ASN  A  1  143  ?  -27.643   31.858    8.677  1.00  25.57  ?  152  ASN  A  CB   1  
ATOM    1073  C  CG   .  ASN  A  1  143  ?  -27.715   32.365   10.099  1.00  25.15  ?  152  ASN  A  CG   1  
ATOM    1074  O  OD1  .  ASN  A  1  143  ?  -28.640   33.084   10.461  1.00  24.19  ?  152  ASN  A  OD1  1  
ATOM    1075  N  ND2  .  ASN  A  1  143  ?  -26.752   31.970   10.914  1.00  25.44  ?  152  ASN  A  ND2  1  
ATOM    1076  N  N    .  THR  A  1  144  ?  -31.086   32.866    8.380  1.00  28.84  ?  153  THR  A  N    1  
ATOM    1077  C  CA   .  THR  A  1  144  ?  -32.537   32.588    8.633  1.00  28.27  ?  153  THR  A  CA   1  
ATOM    1078  C  C    .  THR  A  1  144  ?  -33.306   32.583    7.305  1.00  29.65  ?  153  THR  A  C    1  
ATOM    1079  O  O    .  THR  A  1  144  ?  -34.519   32.374    7.310  1.00  28.47  ?  153  THR  A  O    1  
ATOM    1080  C  CB   .  THR  A  1  144  ?  -33.117   33.569    9.656  1.00  27.66  ?  153  THR  A  CB   1  
ATOM    1081  O  OG1  .  THR  A  1  144  ?  -33.245   34.864    9.065  1.00  25.68  ?  153  THR  A  OG1  1  
ATOM    1082  C  CG2  .  THR  A  1  144  ?  -32.268   33.626   10.911  1.00  27.87  ?  153  THR  A  CG2  1  
ATOM    1083  N  N    .  SER  A  1  145  ?  -32.592   32.798    6.204  1.00  33.96  ?  154  SER  A  N    1  
ATOM    1084  C  CA   .  SER  A  1  145  ?  -33.064   32.660    4.807  1.00  34.20  ?  154  SER  A  CA   1  
ATOM    1085  C  C    .  SER  A  1  145  ?  -33.305   31.182    4.455  1.00  36.31  ?  154  SER  A  C    1  
ATOM    1086  O  O    .  SER  A  1  145  ?  -34.439   30.882    4.025  1.00  34.92  ?  154  SER  A  O    1  
ATOM    1087  C  CB   .  SER  A  1  145  ?  -32.056   33.284    3.906  1.00  33.59  ?  154  SER  A  CB   1  
ATOM    1088  O  OG   .  SER  A  1  145  ?  -32.549   33.337    2.597  1.00  36.67  ?  154  SER  A  OG   1  
ATOM    1089  N  N    .  ARG  A  1  146  ?  -32.285   30.310    4.618  1.00  39.18  ?  155  ARG  A  N    1  
ATOM    1090  C  CA   .  ARG  A  1  146  ?  -32.293   28.857    4.244  1.00  36.49  ?  155  ARG  A  CA   1  
ATOM    1091  C  C    .  ARG  A  1  146  ?  -31.942   27.957    5.450  1.00  37.78  ?  155  ARG  A  C    1  
ATOM    1092  O  O    .  ARG  A  1  146  ?  -32.561   26.872    5.538  1.00  37.34  ?  155  ARG  A  O    1  
ATOM    1093  C  CB   .  ARG  A  1  146  ?  -31.339   28.575    3.075  1.00  32.68  ?  155  ARG  A  CB   1  
ATOM    1094  N  N    .  ASP  A  1  147  ?  -31.025   28.367    6.352  1.00  39.05  ?  156  ASP  A  N    1  
ATOM    1095  C  CA   .  ASP  A  1  147  ?  -30.335   27.465    7.332  1.00  39.65  ?  156  ASP  A  CA   1  
ATOM    1096  C  C    .  ASP  A  1  147  ?  -31.044   27.403    8.702  1.00  38.33  ?  156  ASP  A  C    1  
ATOM    1097  O  O    .  ASP  A  1  147  ?  -30.931   26.340    9.363  1.00  36.07  ?  156  ASP  A  O    1  
ATOM    1098  C  CB   .  ASP  A  1  147  ?  -28.857   27.835    7.536  1.00  40.96  ?  156  ASP  A  CB   1  
ATOM    1099  C  CG   .  ASP  A  1  147  ?  -27.980   27.683    6.303  1.00  44.54  ?  156  ASP  A  CG   1  
ATOM    1100  O  OD1  .  ASP  A  1  147  ?  -28.146   26.677    5.572  1.00  47.13  ?  156  ASP  A  OD1  1  
ATOM    1101  O  OD2  .  ASP  A  1  147  ?  -27.138   28.572    6.077  1.00  47.22  ?  156  ASP  A  OD2  1  
ATOM    1102  N  N    .  PHE  A  1  148  ?  -31.703   28.473    9.167  1.00  35.77  ?  157  PHE  A  N    1  
ATOM    1103  C  CA   .  PHE  A  1  148  ?  -32.371   28.477   10.497  1.00  35.73  ?  157  PHE  A  CA   1  
ATOM    1104  C  C    .  PHE  A  1  148  ?  -33.819   28.974   10.382  1.00  35.08  ?  157  PHE  A  C    1  
ATOM    1105  O  O    .  PHE  A  1  148  ?  -34.117   30.003    9.740  1.00  33.88  ?  157  PHE  A  O    1  
ATOM    1106  C  CB   .  PHE  A  1  148  ?  -31.529   29.221   11.538  1.00  36.80  ?  157  PHE  A  CB   1  
ATOM    1107  C  CG   .  PHE  A  1  148  ?  -30.211   28.543   11.815  1.00  37.67  ?  157  PHE  A  CG   1  
ATOM    1108  C  CD1  .  PHE  A  1  148  ?  -30.184   27.267   12.364  1.00  39.83  ?  157  PHE  A  CD1  1  
ATOM    1109  C  CD2  .  PHE  A  1  148  ?  -29.004   29.150   11.485  1.00  36.19  ?  157  PHE  A  CD2  1  
ATOM    1110  C  CE1  .  PHE  A  1  148  ?  -28.977   26.614   12.583  1.00  40.44  ?  157  PHE  A  CE1  1  
ATOM    1111  C  CE2  .  PHE  A  1  148  ?  -27.799   28.497   11.702  1.00  36.88  ?  157  PHE  A  CE2  1  
ATOM    1112  C  CZ   .  PHE  A  1  148  ?  -27.789   27.226   12.239  1.00  38.88  ?  157  PHE  A  CZ   1  
ATOM    1113  N  N    .  SER  A  1  149  ?  -34.703   28.219   11.036  1.00  33.82  ?  158  SER  A  N    1  
ATOM    1114  C  CA   .  SER  A  1  149  ?  -36.168   28.418   11.089  1.00  31.32  ?  158  SER  A  CA   1  
ATOM    1115  C  C    .  SER  A  1  149  ?  -36.565   28.873   12.493  1.00  32.04  ?  158  SER  A  C    1  
ATOM    1116  O  O    .  SER  A  1  149  ?  -37.066   28.040   13.276  1.00  32.80  ?  158  SER  A  O    1  
ATOM    1117  C  CB   .  SER  A  1  149  ?  -36.833   27.150   10.695  1.00  30.13  ?  158  SER  A  CB   1  
ATOM    1118  O  OG   .  SER  A  1  149  ?  -36.281   26.700    9.476  1.00  30.14  ?  158  SER  A  OG   1  
ATOM    1119  N  N    .  VAL  A  1  150  ?  -36.317   30.146   12.810  1.00  31.21  ?  159  VAL  A  N    1  
ATOM    1120  C  CA   .  VAL  A  1  150  ?  -36.754   30.754   14.098  1.00  29.77  ?  159  VAL  A  CA   1  
ATOM    1121  C  C    .  VAL  A  1  150  ?  -38.244   31.025   13.950  1.00  26.73  ?  159  VAL  A  C    1  
ATOM    1122  O  O    .  VAL  A  1  150  ?  -38.645   31.612   12.953  1.00  26.04  ?  159  VAL  A  O    1  
ATOM    1123  C  CB   .  VAL  A  1  150  ?  -35.970   32.040   14.428  1.00  31.24  ?  159  VAL  A  CB   1  
ATOM    1124  C  CG1  .  VAL  A  1  150  ?  -36.362   32.619   15.790  1.00  31.86  ?  159  VAL  A  CG1  1  
ATOM    1125  C  CG2  .  VAL  A  1  150  ?  -34.467   31.806   14.358  1.00  32.72  ?  159  VAL  A  CG2  1  
ATOM    1126  N  N    .  PRO  A  1  151  ?  -39.105   30.595   14.900  1.00  23.39  ?  160  PRO  A  N    1  
ATOM    1127  C  CA   .  PRO  A  1  151  ?  -40.517   30.995   14.895  1.00  23.19  ?  160  PRO  A  CA   1  
ATOM    1128  C  C    .  PRO  A  1  151  ?  -40.700   32.523   14.939  1.00  21.72  ?  160  PRO  A  C    1  
ATOM    1129  O  O    .  PRO  A  1  151  ?  -39.908   33.202   15.568  1.00  22.11  ?  160  PRO  A  O    1  
ATOM    1130  C  CB   .  PRO  A  1  151  ?  -41.126   30.386   16.174  1.00  22.66  ?  160  PRO  A  CB   1  
ATOM    1131  C  CG   .  PRO  A  1  151  ?  -40.093   29.398   16.686  1.00  22.67  ?  160  PRO  A  CG   1  
ATOM    1132  C  CD   .  PRO  A  1  151  ?  -38.768   29.702   16.010  1.00  22.32  ?  160  PRO  A  CD   1  
ATOM    1133  N  N    .  LYS  A  1  152  ?  -41.741   33.029   14.292  1.00  20.33  ?  161  LYS  A  N    1  
ATOM    1134  C  CA   .  LYS  A  1  152  ?  -42.101   34.474   14.318  1.00  21.46  ?  161  LYS  A  CA   1  
ATOM    1135  C  C    .  LYS  A  1  152  ?  -41.021   35.309   13.613  1.00  20.50  ?  161  LYS  A  C    1  
ATOM    1136  O  O    .  LYS  A  1  152  ?  -40.896   36.499   13.927  1.00  19.02  ?  161  LYS  A  O    1  
ATOM    1137  C  CB   .  LYS  A  1  152  ?  -42.339   34.916   15.767  1.00  21.96  ?  161  LYS  A  CB   1  
ATOM    1138  C  CG   .  LYS  A  1  152  ?  -43.234   33.960   16.541  1.00  23.45  ?  161  LYS  A  CG   1  
ATOM    1139  C  CD   .  LYS  A  1  152  ?  -43.700   34.352   17.932  1.00  23.48  ?  161  LYS  A  CD   1  
ATOM    1140  C  CE   .  LYS  A  1  152  ?  -44.602   33.247   18.461  1.00  24.59  ?  161  LYS  A  CE   1  
ATOM    1141  N  NZ   .  LYS  A  1  152  ?  -44.785   33.276   19.933  1.00  26.26  ?  161  LYS  A  NZ   1  
ATOM    1142  N  N    .  PHE  A  1  153  ?  -40.298   34.715   12.662  1.00  20.79  ?  162  PHE  A  N    1  
ATOM    1143  C  CA   .  PHE  A  1  153  ?  -39.219   35.372   11.881  1.00  20.94  ?  162  PHE  A  CA   1  
ATOM    1144  C  C    .  PHE  A  1  153  ?  -39.451   35.207   10.376  1.00  20.83  ?  162  PHE  A  C    1  
ATOM    1145  O  O    .  PHE  A  1  153  ?  -38.476   35.310    9.611  1.00  21.10  ?  162  PHE  A  O    1  
ATOM    1146  C  CB   .  PHE  A  1  153  ?  -37.873   34.775   12.279  1.00  22.08  ?  162  PHE  A  CB   1  
ATOM    1147  C  CG   .  PHE  A  1  153  ?  -36.751   35.769   12.445  1.00  22.87  ?  162  PHE  A  CG   1  
ATOM    1148  C  CD1  .  PHE  A  1  153  ?  -36.979   37.009   13.026  1.00  21.81  ?  162  PHE  A  CD1  1  
ATOM    1149  C  CD2  .  PHE  A  1  153  ?  -35.449   35.429   12.084  1.00  22.92  ?  162  PHE  A  CD2  1  
ATOM    1150  C  CE1  .  PHE  A  1  153  ?  -35.936   37.898   13.211  1.00  22.20  ?  162  PHE  A  CE1  1  
ATOM    1151  C  CE2  .  PHE  A  1  153  ?  -34.407   36.326   12.276  1.00  23.08  ?  162  PHE  A  CE2  1  
ATOM    1152  C  CZ   .  PHE  A  1  153  ?  -34.653   37.557   12.841  1.00  22.25  ?  162  PHE  A  CZ   1  
ATOM    1153  N  N    .  SER  A  1  154  ?  -40.709   35.007    9.976  1.00  20.62  ?  163  SER  A  N    1  
ATOM    1154  C  CA   .  SER  A  1  154  ?  -41.161   34.799    8.578  1.00  20.26  ?  163  SER  A  CA   1  
ATOM    1155  C  C    .  SER  A  1  154  ?  -40.817   36.029    7.732  1.00  20.30  ?  163  SER  A  C    1  
ATOM    1156  O  O    .  SER  A  1  154  ?  -40.071   35.887    6.738  1.00  20.14  ?  163  SER  A  O    1  
ATOM    1157  C  CB   .  SER  A  1  154  ?  -42.637   34.508    8.557  1.00  20.32  ?  163  SER  A  CB   1  
ATOM    1158  O  OG   .  SER  A  1  154  ?  -43.219   34.808    9.827  1.00  20.85  ?  163  SER  A  OG   1  
ATOM    1159  N  N    .  LEU  A  1  155  ?  -41.359   37.193    8.101  1.00  20.51  ?  164  LEU  A  N    1  
ATOM    1160  C  CA   .  LEU  A  1  155  ?  -41.344   38.403    7.234  1.00  20.14  ?  164  LEU  A  CA   1  
ATOM    1161  C  C    .  LEU  A  1  155  ?  -39.896   38.724    6.880  1.00  19.04  ?  164  LEU  A  C    1  
ATOM    1162  O  O    .  LEU  A  1  155  ?  -39.589   38.752    5.697  1.00  19.22  ?  164  LEU  A  O    1  
ATOM    1163  C  CB   .  LEU  A  1  155  ?  -42.017   39.586    7.939  1.00  21.44  ?  164  LEU  A  CB   1  
ATOM    1164  C  CG   .  LEU  A  1  155  ?  -42.079   40.884    7.123  1.00  23.21  ?  164  LEU  A  CG   1  
ATOM    1165  C  CD1  .  LEU  A  1  155  ?  -42.923   40.714    5.860  1.00  23.96  ?  164  LEU  A  CD1  1  
ATOM    1166  C  CD2  .  LEU  A  1  155  ?  -42.624   42.044    7.952  1.00  23.26  ?  164  LEU  A  CD2  1  
ATOM    1167  N  N    .  TYR  A  1  156  ?  -39.046   38.923    7.890  1.00  18.36  ?  165  TYR  A  N    1  
ATOM    1168  C  CA   .  TYR  A  1  156  ?  -37.595   39.218    7.740  1.00  17.45  ?  165  TYR  A  CA   1  
ATOM    1169  C  C    .  TYR  A  1  156  ?  -36.930   38.136    6.870  1.00  17.19  ?  165  TYR  A  C    1  
ATOM    1170  O  O    .  TYR  A  1  156  ?  -36.213   38.454    5.910  1.00  16.45  ?  165  TYR  A  O    1  
ATOM    1171  C  CB   .  TYR  A  1  156  ?  -36.942   39.349    9.124  1.00  16.61  ?  165  TYR  A  CB   1  
ATOM    1172  C  CG   .  TYR  A  1  156  ?  -35.462   39.613    9.073  1.00  15.55  ?  165  TYR  A  CG   1  
ATOM    1173  C  CD1  .  TYR  A  1  156  ?  -34.968   40.833    8.653  1.00  15.60  ?  165  TYR  A  CD1  1  
ATOM    1174  C  CD2  .  TYR  A  1  156  ?  -34.551   38.626    9.393  1.00  15.52  ?  165  TYR  A  CD2  1  
ATOM    1175  C  CE1  .  TYR  A  1  156  ?  -33.603   41.073    8.574  1.00  15.32  ?  165  TYR  A  CE1  1  
ATOM    1176  C  CE2  .  TYR  A  1  156  ?  -33.183   38.845    9.314  1.00  15.38  ?  165  TYR  A  CE2  1  
ATOM    1177  C  CZ   .  TYR  A  1  156  ?  -32.704   40.076    8.911  1.00  14.85  ?  165  TYR  A  CZ   1  
ATOM    1178  O  OH   .  TYR  A  1  156  ?  -31.362   40.283    8.833  1.00  13.63  ?  165  TYR  A  OH   1  
ATOM    1179  N  N    .  SER  A  1  157  ?  -37.177   36.870    7.205  1.00  17.55  ?  166  SER  A  N    1  
ATOM    1180  C  CA   .  SER  A  1  157  ?  -36.467   35.693    6.640  1.00  17.55  ?  166  SER  A  CA   1  
ATOM    1181  C  C    .  SER  A  1  157  ?  -36.723   35.593    5.144  1.00  16.72  ?  166  SER  A  C    1  
ATOM    1182  O  O    .  SER  A  1  157  ?  -35.758   35.411    4.426  1.00  17.58  ?  166  SER  A  O    1  
ATOM    1183  C  CB   .  SER  A  1  157  ?  -36.857   34.437    7.347  1.00  17.71  ?  166  SER  A  CB   1  
ATOM    1184  O  OG   .  SER  A  1  157  ?  -36.395   34.500    8.685  1.00  17.73  ?  166  SER  A  OG   1  
ATOM    1185  N  N    .  GLY  A  1  158  ?  -37.976   35.711    4.717  1.00  16.18  ?  167  GLY  A  N    1  
ATOM    1186  C  CA   .  GLY  A  1  158  ?  -38.352   35.706    3.290  1.00  15.88  ?  167  GLY  A  CA   1  
ATOM    1187  C  C    .  GLY  A  1  158  ?  -37.816   36.931    2.571  1.00  15.63  ?  167  GLY  A  C    1  
ATOM    1188  O  O    .  GLY  A  1  158  ?  -37.498   36.819    1.353  1.00  15.42  ?  167  GLY  A  O    1  
ATOM    1189  N  N    .  SER  A  1  159  ?  -37.711   38.062    3.279  1.00  14.54  ?  168  SER  A  N    1  
ATOM    1190  C  CA   .  SER  A  1  159  ?  -37.190   39.324    2.710  1.00  14.19  ?  168  SER  A  CA   1  
ATOM    1191  C  C    .  SER  A  1  159  ?  -35.770   39.053    2.213  1.00  14.37  ?  168  SER  A  C    1  
ATOM    1192  O  O    .  SER  A  1  159  ?  -35.401   39.602    1.132  1.00  14.88  ?  168  SER  A  O    1  
ATOM    1193  C  CB   .  SER  A  1  159  ?  -37.260   40.474    3.686  1.00  14.27  ?  168  SER  A  CB   1  
ATOM    1194  O  OG   .  SER  A  1  159  ?  -36.146   40.486    4.561  1.00  14.82  ?  168  SER  A  OG   1  
ATOM    1195  N  N    .  LYS  A  1  160  ?  -35.044   38.186    2.936  1.00  13.95  ?  169  LYS  A  N    1  
ATOM    1196  C  CA   .  LYS  A  1  160  ?  -33.656   37.739    2.611  1.00  13.76  ?  169  LYS  A  CA   1  
ATOM    1197  C  C    .  LYS  A  1  160  ?  -33.656   36.518    1.654  1.00  13.81  ?  169  LYS  A  C    1  
ATOM    1198  O  O    .  LYS  A  1  160  ?  -32.750   36.441    0.784  1.00  13.30  ?  169  LYS  A  O    1  
ATOM    1199  C  CB   .  LYS  A  1  160  ?  -32.887   37.470    3.910  1.00  13.42  ?  169  LYS  A  CB   1  
ATOM    1200  C  CG   .  LYS  A  1  160  ?  -32.773   38.644    4.881  1.00  13.23  ?  169  LYS  A  CG   1  
ATOM    1201  C  CD   .  LYS  A  1  160  ?  -32.751   40.024    4.214  1.00  13.26  ?  169  LYS  A  CD   1  
ATOM    1202  C  CE   .  LYS  A  1  160  ?  -32.469   41.180    5.154  1.00  12.68  ?  169  LYS  A  CE   1  
ATOM    1203  N  NZ   .  LYS  A  1  160  ?  -31.026   41.302    5.466  1.00  12.36  ?  169  LYS  A  NZ   1  
ATOM    1204  N  N    .  GLY  A  1  161  ?  -34.615   35.589    1.756  1.00  14.18  ?  170  GLY  A  N    1  
ATOM    1205  C  CA   .  GLY  A  1  161  ?  -34.754   34.478    0.782  1.00  15.09  ?  170  GLY  A  CA   1  
ATOM    1206  C  C    .  GLY  A  1  161  ?  -34.705   34.981   -0.667  1.00  15.72  ?  170  GLY  A  C    1  
ATOM    1207  O  O    .  GLY  A  1  161  ?  -34.015   34.343   -1.529  1.00  14.94  ?  170  GLY  A  O    1  
ATOM    1208  N  N    .  ALA  A  1  162  ?  -35.412   36.097   -0.906  1.00  15.91  ?  171  ALA  A  N    1  
ATOM    1209  C  CA   .  ALA  A  1  162  ?  -35.480   36.870   -2.166  1.00  15.83  ?  171  ALA  A  CA   1  
ATOM    1210  C  C    .  ALA  A  1  162  ?  -34.092   37.377   -2.587  1.00  15.73  ?  171  ALA  A  C    1  
ATOM    1211  O  O    .  ALA  A  1  162  ?  -33.829   37.434   -3.807  1.00  15.85  ?  171  ALA  A  O    1  
ATOM    1212  C  CB   .  ALA  A  1  162  ?  -36.441   38.018   -1.989  1.00  16.14  ?  171  ALA  A  CB   1  
ATOM    1213  N  N    .  ILE  A  1  163  ?  -33.234   37.744   -1.634  1.00  15.71  ?  172  ILE  A  N    1  
ATOM    1214  C  CA   .  ILE  A  1  163  ?  -31.863   38.255   -1.934  1.00  16.06  ?  172  ILE  A  CA   1  
ATOM    1215  C  C    .  ILE  A  1  163  ?  -31.024   37.097   -2.485  1.00  16.00  ?  172  ILE  A  C    1  
ATOM    1216  O  O    .  ILE  A  1  163  ?  -30.324   37.291   -3.473  1.00  16.27  ?  172  ILE  A  O    1  
ATOM    1217  C  CB   .  ILE  A  1  163  ?  -31.240   38.920   -0.692  1.00  16.68  ?  172  ILE  A  CB   1  
ATOM    1218  C  CG1  .  ILE  A  1  163  ?  -32.066   40.119   -0.200  1.00  17.43  ?  172  ILE  A  CG1  1  
ATOM    1219  C  CG2  .  ILE  A  1  163  ?  -29.790   39.300   -0.937  1.00  16.36  ?  172  ILE  A  CG2  1  
ATOM    1220  C  CD1  .  ILE  A  1  163  ?  -32.134   41.280   -1.174  1.00  18.18  ?  172  ILE  A  CD1  1  
ATOM    1221  N  N    .  ASP  A  1  164  ?  -31.128   35.915   -1.888  1.00  16.85  ?  173  ASP  A  N    1  
ATOM    1222  C  CA   .  ASP  A  1  164  ?  -30.366   34.707   -2.310  1.00  16.05  ?  173  ASP  A  CA   1  
ATOM    1223  C  C    .  ASP  A  1  164  ?  -30.699   34.388   -3.761  1.00  16.22  ?  173  ASP  A  C    1  
ATOM    1224  O  O    .  ASP  A  1  164  ?  -29.785   34.003   -4.476  1.00  16.79  ?  173  ASP  A  O    1  
ATOM    1225  C  CB   .  ASP  A  1  164  ?  -30.668   33.498   -1.426  1.00  15.34  ?  173  ASP  A  CB   1  
ATOM    1226  C  CG   .  ASP  A  1  164  ?  -30.319   33.737    0.024  1.00  14.86  ?  173  ASP  A  CG   1  
ATOM    1227  O  OD1  .  ASP  A  1  164  ?  -29.646   34.729    0.313  1.00  15.23  ?  173  ASP  A  OD1  1  
ATOM    1228  O  OD2  .  ASP  A  1  164  ?  -30.733   32.947    0.844  1.00  14.63  ?  173  ASP  A  OD2  1  
ATOM    1229  N  N    .  SER  A  1  165  ?  -31.961   34.524   -4.169  1.00  16.80  ?  174  SER  A  N    1  
ATOM    1230  C  CA   .  SER  A  1  165  ?  -32.425   34.122   -5.524  1.00  17.02  ?  174  SER  A  CA   1  
ATOM    1231  C  C    .  SER  A  1  165  ?  -31.902   35.134   -6.548  1.00  17.81  ?  174  SER  A  C    1  
ATOM    1232  O  O    .  SER  A  1  165  ?  -31.438   34.708   -7.634  1.00  17.96  ?  174  SER  A  O    1  
ATOM    1233  C  CB   .  SER  A  1  165  ?  -33.917   33.993   -5.580  1.00  17.04  ?  174  SER  A  CB   1  
ATOM    1234  O  OG   .  SER  A  1  165  ?  -34.375   32.925   -4.765  1.00  16.88  ?  174  SER  A  OG   1  
ATOM    1235  N  N    .  PHE  A  1  166  ?  -31.960   36.418   -6.175  1.00  18.00  ?  175  PHE  A  N    1  
ATOM    1236  C  CA   .  PHE  A  1  166  ?  -31.496   37.590   -6.962  1.00  17.16  ?  175  PHE  A  CA   1  
ATOM    1237  C  C    .  PHE  A  1  166  ?  -30.016   37.443   -7.353  1.00  17.70  ?  175  PHE  A  C    1  
ATOM    1238  O  O    .  PHE  A  1  166  ?  -29.675   37.731   -8.511  1.00  17.40  ?  175  PHE  A  O    1  
ATOM    1239  C  CB   .  PHE  A  1  166  ?  -31.669   38.872   -6.142  1.00  16.35  ?  175  PHE  A  CB   1  
ATOM    1240  C  CG   .  PHE  A  1  166  ?  -33.066   39.425   -6.013  1.00  15.89  ?  175  PHE  A  CG   1  
ATOM    1241  C  CD1  .  PHE  A  1  166  ?  -34.045   39.168   -6.961  1.00  15.77  ?  175  PHE  A  CD1  1  
ATOM    1242  C  CD2  .  PHE  A  1  166  ?  -33.376   40.279   -4.968  1.00  15.20  ?  175  PHE  A  CD2  1  
ATOM    1243  C  CE1  .  PHE  A  1  166  ?  -35.314   39.715   -6.843  1.00  15.10  ?  175  PHE  A  CE1  1  
ATOM    1244  C  CE2  .  PHE  A  1  166  ?  -34.640   40.823   -4.855  1.00  14.93  ?  175  PHE  A  CE2  1  
ATOM    1245  C  CZ   .  PHE  A  1  166  ?  -35.608   40.534   -5.787  1.00  15.02  ?  175  PHE  A  CZ   1  
ATOM    1246  N  N    .  VAL  A  1  167  ?  -29.144   37.060   -6.418  1.00  18.69  ?  176  VAL  A  N    1  
ATOM    1247  C  CA   .  VAL  A  1  167  ?  -27.663   37.113   -6.634  1.00  20.01  ?  176  VAL  A  CA   1  
ATOM    1248  C  C    .  VAL  A  1  167  ?  -27.293   36.068   -7.690  1.00  20.12  ?  176  VAL  A  C    1  
ATOM    1249  O  O    .  VAL  A  1  167  ?  -26.609   36.416   -8.650  1.00  18.90  ?  176  VAL  A  O    1  
ATOM    1250  C  CB   .  VAL  A  1  167  ?  -26.843   36.924   -5.340  1.00  19.28  ?  176  VAL  A  CB   1  
ATOM    1251  C  CG1  .  VAL  A  1  167  ?  -27.330   37.828   -4.226  1.00  19.35  ?  176  VAL  A  CG1  1  
ATOM    1252  C  CG2  .  VAL  A  1  167  ?  -26.806   35.483   -4.876  1.00  18.58  ?  176  VAL  A  CG2  1  
ATOM    1253  N  N    .  ARG  A  1  168  ?  -27.767   34.839   -7.520  1.00  22.56  ?  177  ARG  A  N    1  
ATOM    1254  C  CA   .  ARG  A  1  168  ?  -27.479   33.716   -8.441  1.00  25.08  ?  177  ARG  A  CA   1  
ATOM    1255  C  C    .  ARG  A  1  168  ?  -27.713   34.198   -9.873  1.00  24.61  ?  177  ARG  A  C    1  
ATOM    1256  O  O    .  ARG  A  1  168  ?  -26.775   34.115  -10.675  1.00  24.07  ?  177  ARG  A  O    1  
ATOM    1257  C  CB   .  ARG  A  1  168  ?  -28.357   32.517   -8.081  1.00  28.26  ?  177  ARG  A  CB   1  
ATOM    1258  C  CG   .  ARG  A  1  168  ?  -27.854   31.199   -8.657  1.00  32.61  ?  177  ARG  A  CG   1  
ATOM    1259  C  CD   .  ARG  A  1  168  ?  -28.218   29.963   -7.844  1.00  35.86  ?  177  ARG  A  CD   1  
ATOM    1260  N  NE   .  ARG  A  1  168  ?  -28.540   30.348   -6.476  1.00  38.81  ?  177  ARG  A  NE   1  
ATOM    1261  C  CZ   .  ARG  A  1  168  ?  -29.722   30.829   -6.093  1.00  42.42  ?  177  ARG  A  CZ   1  
ATOM    1262  N  NH1  .  ARG  A  1  168  ?  -30.699   30.968   -6.984  1.00  45.53  ?  177  ARG  A  NH1  1  
ATOM    1263  N  NH2  .  ARG  A  1  168  ?  -29.916   31.160   -4.824  1.00  41.07  ?  177  ARG  A  NH2  1  
ATOM    1264  N  N    .  ILE  A  1  169  ?  -28.905   34.749  -10.140  1.00  25.33  ?  178  ILE  A  N    1  
ATOM    1265  C  CA   .  ILE  A  1  169  ?  -29.325   35.315  -11.461  1.00  24.25  ?  178  ILE  A  CA   1  
ATOM    1266  C  C    .  ILE  A  1  169  ?  -28.484   36.561  -11.764  1.00  23.42  ?  178  ILE  A  C    1  
ATOM    1267  O  O    .  ILE  A  1  169  ?  -27.771   36.545  -12.775  1.00  27.03  ?  178  ILE  A  O    1  
ATOM    1268  C  CB   .  ILE  A  1  169  ?  -30.836   35.627  -11.507  1.00  25.17  ?  178  ILE  A  CB   1  
ATOM    1269  C  CG1  .  ILE  A  1  169  ?  -31.698   34.461  -11.012  1.00  24.79  ?  178  ILE  A  CG1  1  
ATOM    1270  C  CG2  .  ILE  A  1  169  ?  -31.246   36.062  -12.909  1.00  25.49  ?  178  ILE  A  CG2  1  
ATOM    1271  C  CD1  .  ILE  A  1  169  ?  -31.660   33.239  -11.898  1.00  24.64  ?  178  ILE  A  CD1  1  
ATOM    1272  N  N    .  PHE  A  1  170  ?  -28.520   37.592  -10.917  1.00  21.69  ?  179  PHE  A  N    1  
ATOM    1273  C  CA   .  PHE  A  1  170  ?  -27.726   38.843  -11.104  1.00  20.35  ?  179  PHE  A  CA   1  
ATOM    1274  C  C    .  PHE  A  1  170  ?  -26.336   38.524  -11.659  1.00  18.95  ?  179  PHE  A  C    1  
ATOM    1275  O  O    .  PHE  A  1  170  ?  -25.897   39.239  -12.562  1.00  19.75  ?  179  PHE  A  O    1  
ATOM    1276  C  CB   .  PHE  A  1  170  ?  -27.591   39.640   -9.801  1.00  19.49  ?  179  PHE  A  CB   1  
ATOM    1277  C  CG   .  PHE  A  1  170  ?  -28.820   40.416   -9.396  1.00  18.78  ?  179  PHE  A  CG   1  
ATOM    1278  C  CD1  .  PHE  A  1  170  ?  -29.940   40.484  -10.215  1.00  18.38  ?  179  PHE  A  CD1  1  
ATOM    1279  C  CD2  .  PHE  A  1  170  ?  -28.846   41.099   -8.196  1.00  18.42  ?  179  PHE  A  CD2  1  
ATOM    1280  C  CE1  .  PHE  A  1  170  ?  -31.065   41.189   -9.830  1.00  17.79  ?  179  PHE  A  CE1  1  
ATOM    1281  C  CE2  .  PHE  A  1  170  ?  -29.968   41.814   -7.820  1.00  18.25  ?  179  PHE  A  CE2  1  
ATOM    1282  C  CZ   .  PHE  A  1  170  ?  -31.072   41.865   -8.641  1.00  17.90  ?  179  PHE  A  CZ   1  
ATOM    1283  N  N    .  SER  A  1  171  ?  -25.670   37.489  -11.146  1.00  18.06  ?  180  SER  A  N    1  
ATOM    1284  C  CA   .  SER  A  1  171  ?  -24.281   37.141  -11.543  1.00  18.45  ?  180  SER  A  CA   1  
ATOM    1285  C  C    .  SER  A  1  171  ?  -24.261   36.725  -13.014  1.00  17.91  ?  180  SER  A  C    1  
ATOM    1286  O  O    .  SER  A  1  171  ?  -23.184   36.809  -13.610  1.00  17.96  ?  180  SER  A  O    1  
ATOM    1287  C  CB   .  SER  A  1  171  ?  -23.641   36.105  -10.639  1.00  18.21  ?  180  SER  A  CB   1  
ATOM    1288  O  OG   .  SER  A  1  171  ?  -24.244   34.839  -10.794  1.00  19.37  ?  180  SER  A  OG   1  
ATOM    1289  N  N    .  LYS  A  1  172  ?  -25.412   36.327  -13.561  1.00  18.19  ?  181  LYS  A  N    1  
ATOM    1290  C  CA   .  LYS  A  1  172  ?  -25.578   35.979  -14.993  1.00  19.54  ?  181  LYS  A  CA   1  
ATOM    1291  C  C    .  LYS  A  1  172  ?  -25.678   37.268  -15.804  1.00  18.65  ?  181  LYS  A  C    1  
ATOM    1292  O  O    .  LYS  A  1  172  ?  -24.743   37.513  -16.570  1.00  18.16  ?  181  LYS  A  O    1  
ATOM    1293  C  CB   .  LYS  A  1  172  ?  -26.781   35.056  -15.207  1.00  22.14  ?  181  LYS  A  CB   1  
ATOM    1294  C  CG   .  LYS  A  1  172  ?  -26.730   33.747  -14.422  1.00  24.32  ?  181  LYS  A  CG   1  
ATOM    1295  C  CD   .  LYS  A  1  172  ?  -25.456   32.934  -14.675  1.00  27.17  ?  181  LYS  A  CD   1  
ATOM    1296  C  CE   .  LYS  A  1  172  ?  -25.501   31.496  -14.182  1.00  29.85  ?  181  LYS  A  CE   1  
ATOM    1297  N  NZ   .  LYS  A  1  172  ?  -26.599   30.714  -14.809  1.00  31.32  ?  181  LYS  A  NZ   1  
ATOM    1298  N  N    .  ASP  A  1  173  ?  -26.743   38.058  -15.609  1.00  18.82  ?  182  ASP  A  N    1  
ATOM    1299  C  CA   .  ASP  A  1  173  ?  -26.923   39.424  -16.180  1.00  19.23  ?  182  ASP  A  CA   1  
ATOM    1300  C  C    .  ASP  A  1  173  ?  -25.617   40.239  -16.077  1.00  20.85  ?  182  ASP  A  C    1  
ATOM    1301  O  O    .  ASP  A  1  173  ?  -25.220   40.853  -17.097  1.00  22.90  ?  182  ASP  A  O    1  
ATOM    1302  C  CB   .  ASP  A  1  173  ?  -28.022   40.210  -15.459  1.00  18.79  ?  182  ASP  A  CB   1  
ATOM    1303  C  CG   .  ASP  A  1  173  ?  -29.395   39.585  -15.531  1.00  19.27  ?  182  ASP  A  CG   1  
ATOM    1304  O  OD1  .  ASP  A  1  173  ?  -29.497   38.502  -16.131  1.00  20.38  ?  182  ASP  A  OD1  1  
ATOM    1305  O  OD2  .  ASP  A  1  173  ?  -30.351   40.182  -14.982  1.00  19.56  ?  182  ASP  A  OD2  1  
ATOM    1306  N  N    .  CYS  A  1  174  ?  -24.969   40.272  -14.907  1.00  19.47  ?  183  CYS  A  N    1  
ATOM    1307  C  CA   .  CYS  A  1  174  ?  -23.881   41.235  -14.623  1.00  20.30  ?  183  CYS  A  CA   1  
ATOM    1308  C  C    .  CYS  A  1  174  ?  -22.546   40.779  -15.233  1.00  20.84  ?  183  CYS  A  C    1  
ATOM    1309  O  O    .  CYS  A  1  174  ?  -21.606   41.602  -15.318  1.00  19.79  ?  183  CYS  A  O    1  
ATOM    1310  C  CB   .  CYS  A  1  174  ?  -23.745   41.456  -13.128  1.00  20.81  ?  183  CYS  A  CB   1  
ATOM    1311  S  SG   .  CYS  A  1  174  ?  -25.069   42.494  -12.463  1.00  21.38  ?  183  CYS  A  SG   1  
ATOM    1312  N  N    .  GLY  A  1  175  ?  -22.444   39.514  -15.629  1.00  21.12  ?  184  GLY  A  N    1  
ATOM    1313  C  CA   .  GLY  A  1  175  ?  -21.235   38.991  -16.281  1.00  20.79  ?  184  GLY  A  CA   1  
ATOM    1314  C  C    .  GLY  A  1  175  ?  -20.880   39.794  -17.524  1.00  21.16  ?  184  GLY  A  C    1  
ATOM    1315  O  O    .  GLY  A  1  175  ?  -19.729   39.698  -17.960  1.00  20.03  ?  184  GLY  A  O    1  
ATOM    1316  N  N    .  ASP  A  1  176  ?  -21.815   40.557  -18.104  1.00  22.13  ?  185  ASP  A  N    1  
ATOM    1317  C  CA   .  ASP  A  1  176  ?  -21.582   41.175  -19.438  1.00  23.35  ?  185  ASP  A  CA   1  
ATOM    1318  C  C    .  ASP  A  1  176  ?  -20.778   42.477  -19.274  1.00  22.69  ?  185  ASP  A  C    1  
ATOM    1319  O  O    .  ASP  A  1  176  ?  -20.313   42.969  -20.296  1.00  22.47  ?  185  ASP  A  O    1  
ATOM    1320  C  CB   .  ASP  A  1  176  ?  -22.873   41.241  -20.280  1.00  24.60  ?  185  ASP  A  CB   1  
ATOM    1321  C  CG   .  ASP  A  1  176  ?  -23.983   42.151  -19.780  1.00  26.02  ?  185  ASP  A  CG   1  
ATOM    1322  O  OD1  .  ASP  A  1  176  ?  -23.654   43.124  -19.076  1.00  26.97  ?  185  ASP  A  OD1  1  
ATOM    1323  O  OD2  .  ASP  A  1  176  ?  -25.176   41.873  -20.105  1.00  26.59  ?  185  ASP  A  OD2  1  
ATOM    1324  N  N    .  LYS  A  1  177  ?  -20.584   42.981  -18.044  1.00  23.69  ?  186  LYS  A  N    1  
ATOM    1325  C  CA   .  LYS  A  1  177  ?  -19.540   43.989  -17.672  1.00  22.95  ?  186  LYS  A  CA   1  
ATOM    1326  C  C    .  LYS  A  1  177  ?  -18.508   43.361  -16.718  1.00  22.65  ?  186  LYS  A  C    1  
ATOM    1327  O  O    .  LYS  A  1  177  ?  -17.789   44.118  -16.046  1.00  21.90  ?  186  LYS  A  O    1  
ATOM    1328  C  CB   .  LYS  A  1  177  ?  -20.193   45.222  -17.039  1.00  23.22  ?  186  LYS  A  CB   1  
ATOM    1329  C  CG   .  LYS  A  1  177  ?  -21.319   45.831  -17.866  1.00  24.56  ?  186  LYS  A  CG   1  
ATOM    1330  C  CD   .  LYS  A  1  177  ?  -21.957   47.082  -17.292  1.00  24.95  ?  186  LYS  A  CD   1  
ATOM    1331  C  CE   .  LYS  A  1  177  ?  -20.952   48.141  -16.911  1.00  25.93  ?  186  LYS  A  CE   1  
ATOM    1332  N  NZ   .  LYS  A  1  177  ?  -21.631   49.422  -16.616  1.00  27.81  ?  186  LYS  A  NZ   1  
ATOM    1333  N  N    .  LYS  A  1  178  ?  -18.432   42.024  -16.691  1.00  22.98  ?  187  LYS  A  N    1  
ATOM    1334  C  CA   .  LYS  A  1  178  ?  -17.557   41.170  -15.832  1.00  23.61  ?  187  LYS  A  CA   1  
ATOM    1335  C  C    .  LYS  A  1  178  ?  -17.626   41.581  -14.356  1.00  21.12  ?  187  LYS  A  C    1  
ATOM    1336  O  O    .  LYS  A  1  178  ?  -16.589   41.520  -13.681  1.00  19.04  ?  187  LYS  A  O    1  
ATOM    1337  C  CB   .  LYS  A  1  178  ?  -16.135   41.142  -16.395  1.00  26.49  ?  187  LYS  A  CB   1  
ATOM    1338  C  CG   .  LYS  A  1  178  ?  -16.049   40.384  -17.713  1.00  31.33  ?  187  LYS  A  CG   1  
ATOM    1339  C  CD   .  LYS  A  1  178  ?  -14.663   40.274  -18.370  1.00  35.74  ?  187  LYS  A  CD   1  
ATOM    1340  C  CE   .  LYS  A  1  178  ?  -14.767   39.927  -19.842  1.00  37.20  ?  187  LYS  A  CE   1  
ATOM    1341  N  NZ   .  LYS  A  1  178  ?  -15.785   38.869  -20.068  1.00  39.91  ?  187  LYS  A  NZ   1  
ATOM    1342  N  N    .  ILE  A  1  179  ?  -18.835   41.882  -13.869  1.00  20.16  ?  188  ILE  A  N    1  
ATOM    1343  C  CA   .  ILE  A  1  179  ?  -19.138   42.217  -12.440  1.00  19.27  ?  188  ILE  A  CA   1  
ATOM    1344  C  C    .  ILE  A  1  179  ?  -19.630   40.947  -11.728  1.00  17.70  ?  188  ILE  A  C    1  
ATOM    1345  O  O    .  ILE  A  1  179  ?  -20.517   40.241  -12.255  1.00  17.90  ?  188  ILE  A  O    1  
ATOM    1346  C  CB   .  ILE  A  1  179  ?  -20.152   43.380  -12.354  1.00  19.68  ?  188  ILE  A  CB   1  
ATOM    1347  C  CG1  .  ILE  A  1  179  ?  -19.611   44.646  -13.020  1.00  19.34  ?  188  ILE  A  CG1  1  
ATOM    1348  C  CG2  .  ILE  A  1  179  ?  -20.576   43.666  -10.920  1.00  20.18  ?  188  ILE  A  CG2  1  
ATOM    1349  C  CD1  .  ILE  A  1  179  ?  -20.659   45.700  -13.257  1.00  19.41  ?  188  ILE  A  CD1  1  
ATOM    1350  N  N    .  THR  A  1  180  ?  -19.027   40.627  -10.589  1.00  16.28  ?  189  THR  A  N    1  
ATOM    1351  C  CA   .  THR  A  1  180  ?  -19.357   39.419   -9.804  1.00  15.38  ?  189  THR  A  CA   1  
ATOM    1352  C  C    .  THR  A  1  180  ?  -20.414   39.845   -8.797  1.00  15.65  ?  189  THR  A  C    1  
ATOM    1353  O  O    .  THR  A  1  180  ?  -20.215   40.952   -8.224  1.00  15.92  ?  189  THR  A  O    1  
ATOM    1354  C  CB   .  THR  A  1  180  ?  -18.122   38.805   -9.138  1.00  14.72  ?  189  THR  A  CB   1  
ATOM    1355  O  OG1  .  THR  A  1  180  ?  -17.573   39.745   -8.221  1.00  14.00  ?  189  THR  A  OG1  1  
ATOM    1356  C  CG2  .  THR  A  1  180  ?  -17.064   38.387  -10.134  1.00  14.78  ?  189  THR  A  CG2  1  
ATOM    1357  N  N    .  VAL  A  1  181  ?  -21.493   39.053   -8.645  1.00  14.98  ?  190  VAL  A  N    1  
ATOM    1358  C  CA   .  VAL  A  1  181  ?  -22.567   39.287   -7.634  1.00  14.34  ?  190  VAL  A  CA   1  
ATOM    1359  C  C    .  VAL  A  1  181  ?  -22.569   38.124   -6.648  1.00  14.26  ?  190  VAL  A  C    1  
ATOM    1360  O  O    .  VAL  A  1  181  ?  -22.707   36.972   -7.069  1.00  14.42  ?  190  VAL  A  O    1  
ATOM    1361  C  CB   .  VAL  A  1  181  ?  -23.939   39.480   -8.287  1.00  14.58  ?  190  VAL  A  CB   1  
ATOM    1362  C  CG1  .  VAL  A  1  181  ?  -25.053   39.690   -7.270  1.00  14.73  ?  190  VAL  A  CG1  1  
ATOM    1363  C  CG2  .  VAL  A  1  181  ?  -23.886   40.623   -9.269  1.00  14.93  ?  190  VAL  A  CG2  1  
ATOM    1364  N  N    .  ASN  A  1  182  ?  -22.403   38.455   -5.375  1.00  14.24  ?  191  ASN  A  N    1  
ATOM    1365  C  CA   .  ASN  A  1  182  ?  -22.489   37.526   -4.228  1.00  14.07  ?  191  ASN  A  CA   1  
ATOM    1366  C  C    .  ASN  A  1  182  ?  -23.322   38.214   -3.149  1.00  13.96  ?  191  ASN  A  C    1  
ATOM    1367  O  O    .  ASN  A  1  182  ?  -23.451   39.463   -3.174  1.00  14.24  ?  191  ASN  A  O    1  
ATOM    1368  C  CB   .  ASN  A  1  182  ?  -21.080   37.153   -3.772  1.00  14.43  ?  191  ASN  A  CB   1  
ATOM    1369  C  CG   .  ASN  A  1  182  ?  -20.321   36.467   -4.885  1.00  14.50  ?  191  ASN  A  CG   1  
ATOM    1370  O  OD1  .  ASN  A  1  182  ?  -20.564   35.289   -5.140  1.00  15.02  ?  191  ASN  A  OD1  1  
ATOM    1371  N  ND2  .  ASN  A  1  182  ?  -19.451   37.194   -5.576  1.00  13.69  ?  191  ASN  A  ND2  1  
ATOM    1372  N  N    .  ALA  A  1  183  ?  -23.880   37.441   -2.234  1.00  13.59  ?  192  ALA  A  N    1  
ATOM    1373  C  CA   .  ALA  A  1  183  ?  -24.439   37.983   -0.981  1.00  13.77  ?  192  ALA  A  CA   1  
ATOM    1374  C  C    .  ALA  A  1  183  ?  -23.640   37.413    0.193  1.00  13.77  ?  192  ALA  A  C    1  
ATOM    1375  O  O    .  ALA  A  1  183  ?  -23.085   36.311    0.051  1.00  14.06  ?  192  ALA  A  O    1  
ATOM    1376  C  CB   .  ALA  A  1  183  ?  -25.912   37.668   -0.903  1.00  13.78  ?  192  ALA  A  CB   1  
ATOM    1377  N  N    .  VAL  A  1  184  ?  -23.562   38.148    1.296  1.00  13.95  ?  193  VAL  A  N    1  
ATOM    1378  C  CA   .  VAL  A  1  184  ?  -23.172   37.582    2.622  1.00  14.41  ?  193  VAL  A  CA   1  
ATOM    1379  C  C    .  VAL  A  1  184  ?  -24.431   37.421    3.472  1.00  14.65  ?  193  VAL  A  C    1  
ATOM    1380  O  O    .  VAL  A  1  184  ?  -25.357   38.253    3.354  1.00  15.07  ?  193  VAL  A  O    1  
ATOM    1381  C  CB   .  VAL  A  1  184  ?  -22.133   38.453    3.338  1.00  14.47  ?  193  VAL  A  CB   1  
ATOM    1382  C  CG1  .  VAL  A  1  184  ?  -20.877   38.575    2.500  1.00  14.81  ?  193  VAL  A  CG1  1  
ATOM    1383  C  CG2  .  VAL  A  1  184  ?  -22.694   39.817    3.690  1.00  14.28  ?  193  VAL  A  CG2  1  
ATOM    1384  N  N    .  ALA  A  1  185  ?  -24.455   36.370    4.280  1.00  14.90  ?  194  ALA  A  N    1  
ATOM    1385  C  CA   .  ALA  A  1  185  ?  -25.605   35.932    5.092  1.00  15.38  ?  194  ALA  A  CA   1  
ATOM    1386  C  C    .  ALA  A  1  185  ?  -25.098   35.812    6.514  1.00  16.28  ?  194  ALA  A  C    1  
ATOM    1387  O  O    .  ALA  A  1  185  ?  -24.646   34.752    6.944  1.00  17.02  ?  194  ALA  A  O    1  
ATOM    1388  C  CB   .  ALA  A  1  185  ?  -26.143   34.624    4.579  1.00  15.28  ?  194  ALA  A  CB   1  
ATOM    1389  N  N    .  PRO  A  1  186  ?  -25.103   36.956    7.227  1.00  17.14  ?  195  PRO  A  N    1  
ATOM    1390  C  CA   .  PRO  A  1  186  ?  -24.575   36.968    8.558  1.00  18.01  ?  195  PRO  A  CA   1  
ATOM    1391  C  C    .  PRO  A  1  186  ?  -25.490   36.195    9.502  1.00  18.98  ?  195  PRO  A  C    1  
ATOM    1392  O  O    .  PRO  A  1  186  ?  -26.641   35.994    9.179  1.00  18.00  ?  195  PRO  A  O    1  
ATOM    1393  C  CB   .  PRO  A  1  186  ?  -24.583   38.470    8.889  1.00  18.37  ?  195  PRO  A  CB   1  
ATOM    1394  C  CG   .  PRO  A  1  186  ?  -24.631   39.165    7.568  1.00  17.95  ?  195  PRO  A  CG   1  
ATOM    1395  C  CD   .  PRO  A  1  186  ?  -25.585   38.283    6.809  1.00  17.25  ?  195  PRO  A  CD   1  
ATOM    1396  N  N    .  GLY  A  1  187  ?  -24.933   35.738   10.618  1.00  19.73  ?  196  GLY  A  N    1  
ATOM    1397  C  CA   .  GLY  A  1  187  ?  -25.778   35.135   11.654  1.00  20.15  ?  196  GLY  A  CA   1  
ATOM    1398  C  C    .  GLY  A  1  187  ?  -25.932   36.159   12.748  1.00  20.42  ?  196  GLY  A  C    1  
ATOM    1399  O  O    .  GLY  A  1  187  ?  -26.037   37.339   12.413  1.00  21.56  ?  196  GLY  A  O    1  
ATOM    1400  N  N    .  GLY  A  1  188  ?  -25.880   35.745   14.003  1.00  20.41  ?  197  GLY  A  N    1  
ATOM    1401  C  CA   .  GLY  A  1  188  ?  -25.889   36.713   15.112  1.00  19.83  ?  197  GLY  A  CA   1  
ATOM    1402  C  C    .  GLY  A  1  188  ?  -24.619   37.538   15.165  1.00  19.66  ?  197  GLY  A  C    1  
ATOM    1403  O  O    .  GLY  A  1  188  ?  -23.575   36.989   15.525  1.00  17.96  ?  197  GLY  A  O    1  
ATOM    1404  N  N    .  THR  A  1  189  ?  -24.726   38.824   14.844  1.00  19.27  ?  198  THR  A  N    1  
ATOM    1405  C  CA   .  THR  A  1  189  ?  -23.561   39.737   14.821  1.00  19.22  ?  198  THR  A  CA   1  
ATOM    1406  C  C    .  THR  A  1  189  ?  -23.891   40.848   15.816  1.00  18.99  ?  198  THR  A  C    1  
ATOM    1407  O  O    .  THR  A  1  189  ?  -24.978   41.393   15.710  1.00  16.68  ?  198  THR  A  O    1  
ATOM    1408  C  CB   .  THR  A  1  189  ?  -23.252   40.131   13.366  1.00  19.96  ?  198  THR  A  CB   1  
ATOM    1409  O  OG1  .  THR  A  1  189  ?  -22.928   38.949   12.633  1.00  18.52  ?  198  THR  A  OG1  1  
ATOM    1410  C  CG2  .  THR  A  1  189  ?  -22.132   41.138   13.243  1.00  19.74  ?  198  THR  A  CG2  1  
ATOM    1411  N  N    .  VAL  A  1  190  ?  -22.977   41.159   16.739  1.00  20.19  ?  199  VAL  A  N    1  
ATOM    1412  C  CA   .  VAL  A  1  190  ?  -23.324   42.115   17.840  1.00  20.49  ?  199  VAL  A  CA   1  
ATOM    1413  C  C    .  VAL  A  1  190  ?  -23.549   43.531   17.315  1.00  19.51  ?  199  VAL  A  C    1  
ATOM    1414  O  O    .  VAL  A  1  190  ?  -22.576   44.264   17.140  1.00  19.56  ?  199  VAL  A  O    1  
ATOM    1415  C  CB   .  VAL  A  1  190  ?  -22.375   42.052   19.057  1.00  20.87  ?  199  VAL  A  CB   1  
ATOM    1416  C  CG1  .  VAL  A  1  190  ?  -22.837   42.979   20.166  1.00  20.27  ?  199  VAL  A  CG1  1  
ATOM    1417  C  CG2  .  VAL  A  1  190  ?  -22.249   40.632   19.576  1.00  21.39  ?  199  VAL  A  CG2  1  
ATOM    1418  N  N    .  THR  A  1  191  ?  -24.797   43.839   17.019  1.00  18.28  ?  200  THR  A  N    1  
ATOM    1419  C  CA   .  THR  A  1  191  ?  -25.250   45.192   16.620  1.00  17.78  ?  200  THR  A  CA   1  
ATOM    1420  C  C    .  THR  A  1  191  ?  -26.568   45.433   17.337  1.00  17.92  ?  200  THR  A  C    1  
ATOM    1421  O  O    .  THR  A  1  191  ?  -27.101   44.441   17.871  1.00  16.98  ?  200  THR  A  O    1  
ATOM    1422  C  CB   .  THR  A  1  191  ?  -25.497   45.285   15.111  1.00  17.64  ?  200  THR  A  CB   1  
ATOM    1423  O  OG1  .  THR  A  1  191  ?  -26.629   44.482   14.747  1.00  16.72  ?  200  THR  A  OG1  1  
ATOM    1424  C  CG2  .  THR  A  1  191  ?  -24.269   44.880   14.324  1.00  17.35  ?  200  THR  A  CG2  1  
ATOM    1425  N  N    .  ASP  A  1  192  ?  -27.097   46.655   17.286  1.00  18.76  ?  201  ASP  A  N    1  
ATOM    1426  C  CA   .  ASP  A  1  192  ?  -28.425   47.004   17.872  1.00  19.72  ?  201  ASP  A  CA   1  
ATOM    1427  C  C    .  ASP  A  1  192  ?  -29.548   46.145   17.249  1.00  18.74  ?  201  ASP  A  C    1  
ATOM    1428  O  O    .  ASP  A  1  192  ?  -30.534   45.869   17.937  1.00  17.43  ?  201  ASP  A  O    1  
ATOM    1429  C  CB   .  ASP  A  1  192  ?  -28.669   48.509   17.756  1.00  21.19  ?  201  ASP  A  CB   1  
ATOM    1430  C  CG   .  ASP  A  1  192  ?  -27.697   49.317   18.598  1.00  24.18  ?  201  ASP  A  CG   1  
ATOM    1431  O  OD1  .  ASP  A  1  192  ?  -26.900   48.682   19.363  1.00  25.20  ?  201  ASP  A  OD1  1  
ATOM    1432  O  OD2  .  ASP  A  1  192  ?  -27.710   50.574   18.467  1.00  28.61  ?  201  ASP  A  OD2  1  
ATOM    1433  N  N    .  MET  A  1  193  ?  -29.403   45.698   16.005  1.00  19.20  ?  202  MET  A  N    1  
ATOM    1434  C  CA   .  MET  A  1  193  ?  -30.373   44.768   15.376  1.00  20.32  ?  202  MET  A  CA   1  
ATOM    1435  C  C    .  MET  A  1  193  ?  -30.292   43.384   16.053  1.00  22.09  ?  202  MET  A  C    1  
ATOM    1436  O  O    .  MET  A  1  193  ?  -31.332   42.711   16.162  1.00  21.23  ?  202  MET  A  O    1  
ATOM    1437  C  CB   .  MET  A  1  193  ?  -30.135   44.636   13.866  1.00  18.99  ?  202  MET  A  CB   1  
ATOM    1438  C  CG   .  MET  A  1  193  ?  -31.125   43.680   13.224  1.00  18.13  ?  202  MET  A  CG   1  
ATOM    1439  S  SD   .  MET  A  1  193  ?  -30.676   43.069   11.594  1.00  17.05  ?  202  MET  A  SD   1  
ATOM    1440  C  CE   .  MET  A  1  193  ?  -31.312   44.451   10.638  1.00  17.16  ?  202  MET  A  CE   1  
ATOM    1441  N  N    .  PHE  A  1  194  ?  -29.110   42.949   16.487  1.00  25.15  ?  203  PHE  A  N    1  
ATOM    1442  C  CA   .  PHE  A  1  194  ?  -28.935   41.661   17.208  1.00  28.28  ?  203  PHE  A  CA   1  
ATOM    1443  C  C    .  PHE  A  1  194  ?  -29.612   41.701   18.592  1.00  28.24  ?  203  PHE  A  C    1  
ATOM    1444  O  O    .  PHE  A  1  194  ?  -30.269   40.697   18.978  1.00  28.73  ?  203  PHE  A  O    1  
ATOM    1445  C  CB   .  PHE  A  1  194  ?  -27.457   41.306   17.366  1.00  31.30  ?  203  PHE  A  CB   1  
ATOM    1446  C  CG   .  PHE  A  1  194  ?  -27.249   40.169   18.329  1.00  35.66  ?  203  PHE  A  CG   1  
ATOM    1447  C  CD1  .  PHE  A  1  194  ?  -27.416   38.854   17.921  1.00  36.87  ?  203  PHE  A  CD1  1  
ATOM    1448  C  CD2  .  PHE  A  1  194  ?  -26.976   40.424   19.666  1.00  38.30  ?  203  PHE  A  CD2  1  
ATOM    1449  C  CE1  .  PHE  A  1  194  ?  -27.264   37.814   18.825  1.00  39.56  ?  203  PHE  A  CE1  1  
ATOM    1450  C  CE2  .  PHE  A  1  194  ?  -26.824   39.384   20.571  1.00  39.13  ?  203  PHE  A  CE2  1  
ATOM    1451  C  CZ   .  PHE  A  1  194  ?  -26.968   38.081   20.148  1.00  40.58  ?  203  PHE  A  CZ   1  
ATOM    1452  N  N    .  HIS  A  1  195  ?  -29.413   42.801   19.328  1.00  27.26  ?  204  HIS  A  N    1  
ATOM    1453  C  CA   .  HIS  A  1  195  ?  -29.913   43.042   20.711  1.00  26.87  ?  204  HIS  A  CA   1  
ATOM    1454  C  C    .  HIS  A  1  195  ?  -31.442   43.214   20.706  1.00  28.84  ?  204  HIS  A  C    1  
ATOM    1455  O  O    .  HIS  A  1  195  ?  -32.084   42.804   21.712  1.00  29.48  ?  204  HIS  A  O    1  
ATOM    1456  C  CB   .  HIS  A  1  195  ?  -29.184   44.240   21.359  1.00  24.77  ?  204  HIS  A  CB   1  
ATOM    1457  C  CG   .  HIS  A  1  195  ?  -27.738   43.989   21.649  1.00  22.47  ?  204  HIS  A  CG   1  
ATOM    1458  N  ND1  .  HIS  A  1  195  ?  -26.758   44.917   21.370  1.00  21.33  ?  204  HIS  A  ND1  1  
ATOM    1459  C  CD2  .  HIS  A  1  195  ?  -27.107   42.919   22.176  1.00  21.17  ?  204  HIS  A  CD2  1  
ATOM    1460  C  CE1  .  HIS  A  1  195  ?  -25.581   44.425   21.702  1.00  21.13  ?  204  HIS  A  CE1  1  
ATOM    1461  N  NE2  .  HIS  A  1  195  ?  -25.770   43.204   22.206  1.00  20.49  ?  204  HIS  A  NE2  1  
ATOM    1462  N  N    .  ASP  A  1  196  ?  -31.995   43.801   19.634  1.00  29.15  ?  205  ASP  A  N    1  
ATOM    1463  C  CA   .  ASP  A  1  196  ?  -33.453   43.957   19.398  1.00  27.98  ?  205  ASP  A  CA   1  
ATOM    1464  C  C    .  ASP  A  1  196  ?  -34.070   42.567   19.181  1.00  30.51  ?  205  ASP  A  C    1  
ATOM    1465  O  O    .  ASP  A  1  196  ?  -35.243   42.369   19.551  1.00  32.55  ?  205  ASP  A  O    1  
ATOM    1466  C  CB   .  ASP  A  1  196  ?  -33.684   44.875   18.200  1.00  27.02  ?  205  ASP  A  CB   1  
ATOM    1467  C  CG   .  ASP  A  1  196  ?  -35.137   45.196   17.904  1.00  26.04  ?  205  ASP  A  CG   1  
ATOM    1468  O  OD1  .  ASP  A  1  196  ?  -35.950   45.065   18.821  1.00  26.25  ?  205  ASP  A  OD1  1  
ATOM    1469  O  OD2  .  ASP  A  1  196  ?  -35.435   45.590   16.756  1.00  23.71  ?  205  ASP  A  OD2  1  
ATOM    1470  N  N    .  VAL  A  1  197  ?  -33.307   41.634   18.601  1.00  31.65  ?  206  VAL  A  N    1  
ATOM    1471  C  CA   .  VAL  A  1  197  ?  -33.775   40.259   18.249  1.00  31.20  ?  206  VAL  A  CA   1  
ATOM    1472  C  C    .  VAL  A  1  197  ?  -33.643   39.368   19.480  1.00  30.07  ?  206  VAL  A  C    1  
ATOM    1473  O  O    .  VAL  A  1  197  ?  -34.653   38.785   19.866  1.00  29.09  ?  206  VAL  A  O    1  
ATOM    1474  C  CB   .  VAL  A  1  197  ?  -32.988   39.654   17.068  1.00  31.36  ?  206  VAL  A  CB   1  
ATOM    1475  C  CG1  .  VAL  A  1  197  ?  -33.214   38.150   16.933  1.00  32.02  ?  206  VAL  A  CG1  1  
ATOM    1476  C  CG2  .  VAL  A  1  197  ?  -33.318   40.364   15.772  1.00  31.02  ?  206  VAL  A  CG2  1  
ATOM    1477  N  N    .  SER  A  1  198  ?  -32.430   39.226   20.021  1.00  30.88  ?  207  SER  A  N    1  
ATOM    1478  C  CA   .  SER  A  1  198  ?  -32.114   38.268   21.115  1.00  33.91  ?  207  SER  A  CA   1  
ATOM    1479  C  C    .  SER  A  1  198  ?  -33.223   38.337   22.183  1.00  37.75  ?  207  SER  A  C    1  
ATOM    1480  O  O    .  SER  A  1  198  ?  -33.681   37.278   22.657  1.00  40.02  ?  207  SER  A  O    1  
ATOM    1481  C  CB   .  SER  A  1  198  ?  -30.708   38.496   21.677  1.00  33.58  ?  207  SER  A  CB   1  
ATOM    1482  O  OG   .  SER  A  1  198  ?  -30.540   39.787   22.265  1.00  31.61  ?  207  SER  A  OG   1  
ATOM    1483  N  N    .  GLN  A  1  199  ?  -33.665   39.555   22.498  1.00  40.71  ?  208  GLN  A  N    1  
ATOM    1484  C  CA   .  GLN  A  1  199  ?  -34.766   39.900   23.434  1.00  41.88  ?  208  GLN  A  CA   1  
ATOM    1485  C  C    .  GLN  A  1  199  ?  -36.056   39.134   23.097  1.00  45.74  ?  208  GLN  A  C    1  
ATOM    1486  O  O    .  GLN  A  1  199  ?  -36.684   38.661   24.064  1.00  52.22  ?  208  GLN  A  O    1  
ATOM    1487  C  CB   .  GLN  A  1  199  ?  -34.940   41.416   23.392  1.00  40.78  ?  208  GLN  A  CB   1  
ATOM    1488  C  CG   .  GLN  A  1  199  ?  -36.362   41.914   23.554  1.00  41.64  ?  208  GLN  A  CG   1  
ATOM    1489  C  CD   .  GLN  A  1  199  ?  -36.315   43.408   23.756  1.00  44.25  ?  208  GLN  A  CD   1  
ATOM    1490  O  OE1  .  GLN  A  1  199  ?  -35.689   44.140   22.987  1.00  43.96  ?  208  GLN  A  OE1  1  
ATOM    1491  N  NE2  .  GLN  A  1  199  ?  -36.930   43.862   24.834  1.00  42.49  ?  208  GLN  A  NE2  1  
ATOM    1492  N  N    .  HIS  A  1  200  ?  -36.441   39.033   21.812  1.00  48.45  ?  209  HIS  A  N    1  
ATOM    1493  C  CA   .  HIS  A  1  200  ?  -37.682   38.359   21.314  1.00  49.35  ?  209  HIS  A  CA   1  
ATOM    1494  C  C    .  HIS  A  1  200  ?  -37.445   36.861   21.030  1.00  50.30  ?  209  HIS  A  C    1  
ATOM    1495  O  O    .  HIS  A  1  200  ?  -38.442   36.124   21.085  1.00  52.62  ?  209  HIS  A  O    1  
ATOM    1496  C  CB   .  HIS  A  1  200  ?  -38.246   38.987   20.014  1.00  50.97  ?  209  HIS  A  CB   1  
ATOM    1497  C  CG   .  HIS  A  1  200  ?  -38.696   40.421   20.044  1.00  53.04  ?  209  HIS  A  CG   1  
ATOM    1498  N  ND1  .  HIS  A  1  200  ?  -39.863   40.840   20.668  1.00  53.53  ?  209  HIS  A  ND1  1  
ATOM    1499  C  CD2  .  HIS  A  1  200  ?  -38.193   41.525   19.436  1.00  53.12  ?  209  HIS  A  CD2  1  
ATOM    1500  C  CE1  .  HIS  A  1  200  ?  -40.024   42.143   20.489  1.00  52.33  ?  209  HIS  A  CE1  1  
ATOM    1501  N  NE2  .  HIS  A  1  200  ?  -39.014   42.588   19.732  1.00  51.54  ?  209  HIS  A  NE2  1  
ATOM    1502  N  N    .  TYR  A  1  201  ?  -36.222   36.435   20.658  1.00  51.45  ?  210  TYR  A  N    1  
ATOM    1503  C  CA   .  TYR  A  1  201  ?  -35.878   35.042   20.236  1.00  51.87  ?  210  TYR  A  CA   1  
ATOM    1504  C  C    .  TYR  A  1  201  ?  -35.138   34.316   21.371  1.00  56.65  ?  210  TYR  A  C    1  
ATOM    1505  O  O    .  TYR  A  1  201  ?  -34.336   33.400   21.043  1.00  55.99  ?  210  TYR  A  O    1  
ATOM    1506  C  CB   .  TYR  A  1  201  ?  -35.046   35.020   18.946  1.00  46.04  ?  210  TYR  A  CB   1  
ATOM    1507  N  N    .  ILE  A  1  202  ?  -35.371   34.737   22.631  1.00  59.05  ?  211  ILE  A  N    1  
ATOM    1508  C  CA   .  ILE  A  1  202  ?  -34.980   34.034   23.899  1.00  58.81  ?  211  ILE  A  CA   1  
ATOM    1509  C  C    .  ILE  A  1  202  ?  -36.132   34.165   24.898  1.00  59.92  ?  211  ILE  A  C    1  
ATOM    1510  O  O    .  ILE  A  1  202  ?  -36.551   35.277   25.210  1.00  60.59  ?  211  ILE  A  O    1  
ATOM    1511  C  CB   .  ILE  A  1  202  ?  -33.664   34.577   24.509  1.00  58.42  ?  211  ILE  A  CB   1  
ATOM    1512  C  CG1  .  ILE  A  1  202  ?  -32.477   34.460   23.548  1.00  56.75  ?  211  ILE  A  CG1  1  
ATOM    1513  C  CG2  .  ILE  A  1  202  ?  -33.350   33.900   25.840  1.00  60.28  ?  211  ILE  A  CG2  1  
ATOM    1514  C  CD1  .  ILE  A  1  202  ?  -31.133   34.734   24.186  1.00  53.79  ?  211  ILE  A  CD1  1  
ATOM    1515  N  N    .  PRO  A  1  203  ?  -36.686   33.042   25.418  1.00  59.31  ?  212  PRO  A  N    1  
ATOM    1516  C  CA   .  PRO  A  1  203  ?  -37.602   33.058   26.559  1.00  58.18  ?  212  PRO  A  CA   1  
ATOM    1517  C  C    .  PRO  A  1  203  ?  -37.502   34.236   27.544  1.00  54.58  ?  212  PRO  A  C    1  
ATOM    1518  O  O    .  PRO  A  1  203  ?  -36.433   34.426   28.103  1.00  51.90  ?  212  PRO  A  O    1  
ATOM    1519  C  CB   .  PRO  A  1  203  ?  -37.141   31.756   27.231  1.00  59.64  ?  212  PRO  A  CB   1  
ATOM    1520  C  CG   .  PRO  A  1  203  ?  -36.916   30.800   26.075  1.00  58.54  ?  212  PRO  A  CG   1  
ATOM    1521  C  CD   .  PRO  A  1  203  ?  -36.503   31.673   24.910  1.00  60.30  ?  212  PRO  A  CD   1  
ATOM    1522  N  N    .  GLY  A  1  204  ?  -38.955   37.313   27.676  1.00  62.79  ?  214  GLY  A  N    1  
ATOM    1523  C  CA   .  GLY  A  1  204  ?  -37.497   37.144   27.863  1.00  64.10  ?  214  GLY  A  CA   1  
ATOM    1524  C  C    .  GLY  A  1  204  ?  -36.729   38.438   27.657  1.00  63.75  ?  214  GLY  A  C    1  
ATOM    1525  O  O    .  GLY  A  1  204  ?  -35.550   38.371   27.203  1.00  55.74  ?  214  GLY  A  O    1  
ATOM    1526  N  N    .  GLU  A  1  205  ?  -37.383   39.562   27.987  1.00  66.21  ?  215  GLU  A  N    1  
ATOM    1527  C  CA   .  GLU  A  1  205  ?  -36.885   40.959   27.853  1.00  63.81  ?  215  GLU  A  CA   1  
ATOM    1528  C  C    .  GLU  A  1  205  ?  -36.190   41.361   29.162  1.00  61.64  ?  215  GLU  A  C    1  
ATOM    1529  O  O    .  GLU  A  1  205  ?  -35.736   42.510   29.274  1.00  57.58  ?  215  GLU  A  O    1  
ATOM    1530  C  CB   .  GLU  A  1  205  ?  -38.061   41.888   27.521  1.00  57.56  ?  215  GLU  A  CB   1  
ATOM    1531  N  N    .  THR  A  1  206  ?  -36.079   40.415   30.098  1.00  61.99  ?  216  THR  A  N    1  
ATOM    1532  C  CA   .  THR  A  1  206  ?  -35.654   40.620   31.506  1.00  57.65  ?  216  THR  A  CA   1  
ATOM    1533  C  C    .  THR  A  1  206  ?  -34.152   40.382   31.659  1.00  55.40  ?  216  THR  A  C    1  
ATOM    1534  O  O    .  THR  A  1  206  ?  -33.672   40.494   32.791  1.00  52.41  ?  216  THR  A  O    1  
ATOM    1535  C  CB   .  THR  A  1  206  ?  -36.398   39.637   32.409  1.00  57.37  ?  216  THR  A  CB   1  
ATOM    1536  O  OG1  .  THR  A  1  206  ?  -35.864   38.362   32.042  1.00  55.31  ?  216  THR  A  OG1  1  
ATOM    1537  C  CG2  .  THR  A  1  206  ?  -37.900   39.708   32.228  1.00  56.30  ?  216  THR  A  CG2  1  
ATOM    1538  N  N    .  TYR  A  1  207  ?  -33.449   40.041   30.575  1.00  57.02  ?  217  TYR  A  N    1  
ATOM    1539  C  CA   .  TYR  A  1  207  ?  -31.981   39.808   30.564  1.00  55.53  ?  217  TYR  A  CA   1  
ATOM    1540  C  C    .  TYR  A  1  207  ?  -31.266   40.989   29.901  1.00  55.32  ?  217  TYR  A  C    1  
ATOM    1541  O  O    .  TYR  A  1  207  ?  -31.743   41.444   28.835  1.00  52.65  ?  217  TYR  A  O    1  
ATOM    1542  C  CB   .  TYR  A  1  207  ?  -31.646   38.521   29.811  1.00  56.75  ?  217  TYR  A  CB   1  
ATOM    1543  C  CG   .  TYR  A  1  207  ?  -32.132   37.253   30.463  1.00  56.97  ?  217  TYR  A  CG   1  
ATOM    1544  C  CD1  .  TYR  A  1  207  ?  -31.343   36.582   31.384  1.00  51.82  ?  217  TYR  A  CD1  1  
ATOM    1545  C  CD2  .  TYR  A  1  207  ?  -33.369   36.715   30.140  1.00  57.05  ?  217  TYR  A  CD2  1  
ATOM    1546  C  CE1  .  TYR  A  1  207  ?  -31.773   35.412   31.974  1.00  51.95  ?  217  TYR  A  CE1  1  
ATOM    1547  C  CE2  .  TYR  A  1  207  ?  -33.810   35.539   30.713  1.00  54.89  ?  217  TYR  A  CE2  1  
ATOM    1548  C  CZ   .  TYR  A  1  207  ?  -33.008   34.890   31.635  1.00  55.60  ?  217  TYR  A  CZ   1  
ATOM    1549  O  OH   .  TYR  A  1  207  ?  -33.436   33.731   32.212  1.00  59.39  ?  217  TYR  A  OH   1  
ATOM    1550  N  N    .  THR  A  1  208  ?  -30.157   41.448   30.503  1.00  56.58  ?  218  THR  A  N    1  
ATOM    1551  C  CA   .  THR  A  1  208  ?  -29.233   42.462   29.920  1.00  55.74  ?  218  THR  A  CA   1  
ATOM    1552  C  C    .  THR  A  1  208  ?  -28.832   41.972   28.535  1.00  53.04  ?  218  THR  A  C    1  
ATOM    1553  O  O    .  THR  A  1  208  ?  -28.725   40.773   28.300  1.00  50.57  ?  218  THR  A  O    1  
ATOM    1554  C  CB   .  THR  A  1  208  ?  -27.972   42.708   30.763  1.00  57.31  ?  218  THR  A  CB   1  
ATOM    1555  O  OG1  .  THR  A  1  208  ?  -28.295   42.399   32.116  1.00  58.18  ?  218  THR  A  OG1  1  
ATOM    1556  C  CG2  .  THR  A  1  208  ?  -27.438   44.126   30.666  1.00  59.21  ?  218  THR  A  CG2  1  
ATOM    1557  N  N    .  PRO  A  1  209  ?  -28.678   42.880   27.555  1.00  52.38  ?  219  PRO  A  N    1  
ATOM    1558  C  CA   .  PRO  A  1  209  ?  -27.970   42.546   26.322  1.00  51.02  ?  219  PRO  A  CA   1  
ATOM    1559  C  C    .  PRO  A  1  209  ?  -26.662   41.770   26.547  1.00  47.44  ?  219  PRO  A  C    1  
ATOM    1560  O  O    .  PRO  A  1  209  ?  -26.448   40.833   25.808  1.00  44.91  ?  219  PRO  A  O    1  
ATOM    1561  C  CB   .  PRO  A  1  209  ?  -27.750   43.942   25.734  1.00  52.91  ?  219  PRO  A  CB   1  
ATOM    1562  C  CG   .  PRO  A  1  209  ?  -29.032   44.659   26.103  1.00  54.42  ?  219  PRO  A  CG   1  
ATOM    1563  C  CD   .  PRO  A  1  209  ?  -29.269   44.228   27.534  1.00  53.53  ?  219  PRO  A  CD   1  
ATOM    1564  N  N    .  GLU  A  1  210  ?  -25.857   42.132   27.558  1.00  49.63  ?  220  GLU  A  N    1  
ATOM    1565  C  CA   .  GLU  A  1  210  ?  -24.566   41.442   27.859  1.00  48.34  ?  220  GLU  A  CA   1  
ATOM    1566  C  C    .  GLU  A  1  210  ?  -24.833   39.934   27.996  1.00  43.04  ?  220  GLU  A  C    1  
ATOM    1567  O  O    .  GLU  A  1  210  ?  -24.037   39.170   27.418  1.00  40.41  ?  220  GLU  A  O    1  
ATOM    1568  C  CB   .  GLU  A  1  210  ?  -23.829   42.056   29.065  1.00  53.27  ?  220  GLU  A  CB   1  
ATOM    1569  C  CG   .  GLU  A  1  210  ?  -23.981   41.317   30.408  1.00  57.72  ?  220  GLU  A  CG   1  
ATOM    1570  C  CD   .  GLU  A  1  210  ?  -22.795   40.505   30.936  1.00  55.23  ?  220  GLU  A  CD   1  
ATOM    1571  O  OE1  .  GLU  A  1  210  ?  -22.229   39.685   30.188  1.00  54.51  ?  220  GLU  A  OE1  1  
ATOM    1572  O  OE2  .  GLU  A  1  210  ?  -22.450   40.680   32.122  1.00  56.34  ?  220  GLU  A  OE2  1  
ATOM    1573  N  N    .  GLU  A  1  211  ?  -25.914   39.519   28.683  1.00  41.66  ?  221  GLU  A  N    1  
ATOM    1574  C  CA   .  GLU  A  1  211  ?  -26.123   38.091   29.079  1.00  41.59  ?  221  GLU  A  CA   1  
ATOM    1575  C  C    .  GLU  A  1  211  ?  -26.721   37.294   27.909  1.00  38.32  ?  221  GLU  A  C    1  
ATOM    1576  O  O    .  GLU  A  1  211  ?  -26.277   36.139   27.734  1.00  37.99  ?  221  GLU  A  O    1  
ATOM    1577  C  CB   .  GLU  A  1  211  ?  -26.918   37.878   30.379  1.00  44.73  ?  221  GLU  A  CB   1  
ATOM    1578  C  CG   .  GLU  A  1  211  ?  -27.704   39.068   30.917  1.00  47.81  ?  221  GLU  A  CG   1  
ATOM    1579  C  CD   .  GLU  A  1  211  ?  -28.341   38.847   32.290  1.00  46.51  ?  221  GLU  A  CD   1  
ATOM    1580  O  OE1  .  GLU  A  1  211  ?  -27.607   38.490   33.237  1.00  41.02  ?  221  GLU  A  OE1  1  
ATOM    1581  O  OE2  .  GLU  A  1  211  ?  -29.575   39.039   32.415  1.00  45.34  ?  221  GLU  A  OE2  1  
ATOM    1582  N  N    .  ARG  A  1  212  ?  -27.652   37.872   27.133  1.00  34.67  ?  222  ARG  A  N    1  
ATOM    1583  C  CA   .  ARG  A  1  212  ?  -28.142   37.287   25.850  1.00  31.81  ?  222  ARG  A  CA   1  
ATOM    1584  C  C    .  ARG  A  1  212  ?  -26.957   37.129   24.882  1.00  30.98  ?  222  ARG  A  C    1  
ATOM    1585  O  O    .  ARG  A  1  212  ?  -26.881   36.096   24.208  1.00  30.43  ?  222  ARG  A  O    1  
ATOM    1586  C  CB   .  ARG  A  1  212  ?  -29.258   38.132   25.235  1.00  31.58  ?  222  ARG  A  CB   1  
ATOM    1587  C  CG   .  ARG  A  1  212  ?  -30.596   38.044   25.956  1.00  31.93  ?  222  ARG  A  CG   1  
ATOM    1588  C  CD   .  ARG  A  1  212  ?  -31.732   38.685   25.175  1.00  33.50  ?  222  ARG  A  CD   1  
ATOM    1589  N  NE   .  ARG  A  1  212  ?  -31.326   39.972   24.598  1.00  36.98  ?  222  ARG  A  NE   1  
ATOM    1590  C  CZ   .  ARG  A  1  212  ?  -31.614   41.181   25.083  1.00  36.07  ?  222  ARG  A  CZ   1  
ATOM    1591  N  NH1  .  ARG  A  1  212  ?  -32.350   41.316   26.174  1.00  35.03  ?  222  ARG  A  NH1  1  
ATOM    1592  N  NH2  .  ARG  A  1  212  ?  -31.161   42.257   24.462  1.00  35.89  ?  222  ARG  A  NH2  1  
ATOM    1593  N  N    .  GLN  A  1  213  ?  -26.040   38.095   24.847  1.00  30.14  ?  223  GLN  A  N    1  
ATOM    1594  C  CA   .  GLN  A  1  213  ?  -24.772   38.006   24.078  1.00  30.81  ?  223  GLN  A  CA   1  
ATOM    1595  C  C    .  GLN  A  1  213  ?  -23.946   36.799   24.557  1.00  35.45  ?  223  GLN  A  C    1  
ATOM    1596  O  O    .  GLN  A  1  213  ?  -23.420   36.074   23.684  1.00  39.47  ?  223  GLN  A  O    1  
ATOM    1597  C  CB   .  GLN  A  1  213  ?  -24.010   39.320   24.222  1.00  28.74  ?  223  GLN  A  CB   1  
ATOM    1598  C  CG   .  GLN  A  1  213  ?  -22.869   39.513   23.241  1.00  27.26  ?  223  GLN  A  CG   1  
ATOM    1599  C  CD   .  GLN  A  1  213  ?  -22.445   40.961   23.170  1.00  26.04  ?  223  GLN  A  CD   1  
ATOM    1600  O  OE1  .  GLN  A  1  213  ?  -23.186   41.868   23.533  1.00  25.77  ?  223  GLN  A  OE1  1  
ATOM    1601  N  NE2  .  GLN  A  1  213  ?  -21.250   41.202   22.669  1.00  25.94  ?  223  GLN  A  NE2  1  
ATOM    1602  N  N    .  LYS  A  1  214  ?  -23.816   36.581   25.877  1.00  38.02  ?  224  LYS  A  N    1  
ATOM    1603  C  CA   .  LYS  A  1  214  ?  -23.006   35.467   26.461  1.00  37.23  ?  224  LYS  A  CA   1  
ATOM    1604  C  C    .  LYS  A  1  214  ?  -23.695   34.133   26.144  1.00  36.39  ?  224  LYS  A  C    1  
ATOM    1605  O  O    .  LYS  A  1  214  ?  -22.986   33.136   25.887  1.00  34.64  ?  224  LYS  A  O    1  
ATOM    1606  C  CB   .  LYS  A  1  214  ?  -22.799   35.631   27.977  1.00  39.35  ?  224  LYS  A  CB   1  
ATOM    1607  C  CG   .  LYS  A  1  214  ?  -21.847   36.748   28.427  1.00  39.82  ?  224  LYS  A  CG   1  
ATOM    1608  C  CD   .  LYS  A  1  214  ?  -21.244   36.562   29.823  1.00  37.45  ?  224  LYS  A  CD   1  
ATOM    1609  N  N    .  MET  A  1  215  ?  -25.030   34.117   26.158  1.00  36.79  ?  225  MET  A  N    1  
ATOM    1610  C  CA   .  MET  A  1  215  ?  -25.831   32.898   25.879  1.00  37.56  ?  225  MET  A  CA   1  
ATOM    1611  C  C    .  MET  A  1  215  ?  -25.545   32.475   24.442  1.00  38.58  ?  225  MET  A  C    1  
ATOM    1612  O  O    .  MET  A  1  215  ?  -25.088   31.344   24.251  1.00  42.28  ?  225  MET  A  O    1  
ATOM    1613  C  CB   .  MET  A  1  215  ?  -27.332   33.139   26.057  1.00  38.63  ?  225  MET  A  CB   1  
ATOM    1614  C  CG   .  MET  A  1  215  ?  -27.742   33.321   27.517  1.00  40.16  ?  225  MET  A  CG   1  
ATOM    1615  S  SD   .  MET  A  1  215  ?  -29.536   33.226   27.785  1.00  38.60  ?  225  MET  A  SD   1  
ATOM    1616  C  CE   .  MET  A  1  215  ?  -29.734   34.337   29.178  1.00  39.31  ?  225  MET  A  CE   1  
ATOM    1617  N  N    .  ALA  A  1  216  ?  -25.761   33.386   23.492  1.00  39.49  ?  226  ALA  A  N    1  
ATOM    1618  C  CA   .  ALA  A  1  216  ?  -25.552   33.185   22.038  1.00  38.43  ?  226  ALA  A  CA   1  
ATOM    1619  C  C    .  ALA  A  1  216  ?  -24.079   32.883   21.738  1.00  38.35  ?  226  ALA  A  C    1  
ATOM    1620  O  O    .  ALA  A  1  216  ?  -23.828   32.226   20.720  1.00  39.41  ?  226  ALA  A  O    1  
ATOM    1621  C  CB   .  ALA  A  1  216  ?  -26.024   34.399   21.275  1.00  38.25  ?  226  ALA  A  CB   1  
ATOM    1622  N  N    .  ALA  A  1  217  ?  -23.139   33.332   22.578  1.00  40.22  ?  227  ALA  A  N    1  
ATOM    1623  C  CA   .  ALA  A  1  217  ?  -21.686   33.064   22.416  1.00  44.12  ?  227  ALA  A  CA   1  
ATOM    1624  C  C    .  ALA  A  1  217  ?  -21.437   31.544   22.397  1.00  46.94  ?  227  ALA  A  C    1  
ATOM    1625  O  O    .  ALA  A  1  217  ?  -20.437   31.093   21.798  1.00  46.45  ?  227  ALA  A  O    1  
ATOM    1626  C  CB   .  ALA  A  1  217  ?  -20.890   33.759   23.501  1.00  42.46  ?  227  ALA  A  CB   1  
ATOM    1627  N  N    .  HIS  A  1  218  ?  -22.341   30.772   23.004  1.00  53.16  ?  228  HIS  A  N    1  
ATOM    1628  C  CA   .  HIS  A  1  218  ?  -22.260   29.291   23.126  1.00  52.65  ?  228  HIS  A  CA   1  
ATOM    1629  C  C    .  HIS  A  1  218  ?  -22.724   28.620   21.823  1.00  45.69  ?  228  HIS  A  C    1  
ATOM    1630  O  O    .  HIS  A  1  218  ?  -22.126   27.599   21.469  1.00  45.93  ?  228  HIS  A  O    1  
ATOM    1631  C  CB   .  HIS  A  1  218  ?  -23.017   28.821   24.385  1.00  58.18  ?  228  HIS  A  CB   1  
ATOM    1632  C  CG   .  HIS  A  1  218  ?  -22.267   29.014   25.669  1.00  64.80  ?  228  HIS  A  CG   1  
ATOM    1633  N  ND1  .  HIS  A  1  218  ?  -21.212   28.188   26.049  1.00  69.80  ?  228  HIS  A  ND1  1  
ATOM    1634  C  CD2  .  HIS  A  1  218  ?  -22.423   29.909   26.672  1.00  67.74  ?  228  HIS  A  CD2  1  
ATOM    1635  C  CE1  .  HIS  A  1  218  ?  -20.748   28.572   27.222  1.00  71.55  ?  228  HIS  A  CE1  1  
ATOM    1636  N  NE2  .  HIS  A  1  218  ?  -21.475   29.626   27.626  1.00  74.12  ?  228  HIS  A  NE2  1  
ATOM    1637  N  N    .  ALA  A  1  219  ?  -23.717   29.171   21.118  1.00  42.55  ?  229  ALA  A  N    1  
ATOM    1638  C  CA   .  ALA  A  1  219  ?  -24.249   28.612   19.846  1.00  42.70  ?  229  ALA  A  CA   1  
ATOM    1639  C  C    .  ALA  A  1  219  ?  -23.082   28.243   18.920  1.00  40.55  ?  229  ALA  A  C    1  
ATOM    1640  O  O    .  ALA  A  1  219  ?  -23.164   27.185   18.254  1.00  38.81  ?  229  ALA  A  O    1  
ATOM    1641  C  CB   .  ALA  A  1  219  ?  -25.202   29.576   19.165  1.00  42.94  ?  229  ALA  A  CB   1  
ATOM    1642  N  N    .  SER  A  1  220  ?  -22.048   29.095   18.875  1.00  38.80  ?  230  SER  A  N    1  
ATOM    1643  C  CA   .  SER  A  1  220  ?  -20.816   28.877   18.077  1.00  35.82  ?  230  SER  A  CA   1  
ATOM    1644  C  C    .  SER  A  1  220  ?  -19.952   27.848   18.786  1.00  32.03  ?  230  SER  A  C    1  
ATOM    1645  O  O    .  SER  A  1  220  ?  -19.665   27.992   19.966  1.00  31.48  ?  230  SER  A  O    1  
ATOM    1646  C  CB   .  SER  A  1  220  ?  -20.022   30.146   17.835  1.00  35.33  ?  230  SER  A  CB   1  
ATOM    1647  O  OG   .  SER  A  1  220  ?  -18.805   29.845   17.153  1.00  33.06  ?  230  SER  A  OG   1  
ATOM    1648  N  N    .  PRO  A  1  221  ?  -19.460   26.822   18.066  1.00  28.97  ?  231  PRO  A  N    1  
ATOM    1649  C  CA   .  PRO  A  1  221  ?  -18.450   25.932   18.630  1.00  27.90  ?  231  PRO  A  CA   1  
ATOM    1650  C  C    .  PRO  A  1  221  ?  -17.078   26.611   18.805  1.00  26.55  ?  231  PRO  A  C    1  
ATOM    1651  O  O    .  PRO  A  1  221  ?  -16.215   25.974   19.348  1.00  26.08  ?  231  PRO  A  O    1  
ATOM    1652  C  CB   .  PRO  A  1  221  ?  -18.403   24.785   17.611  1.00  28.42  ?  231  PRO  A  CB   1  
ATOM    1653  C  CG   .  PRO  A  1  221  ?  -18.843   25.412   16.294  1.00  27.72  ?  231  PRO  A  CG   1  
ATOM    1654  C  CD   .  PRO  A  1  221  ?  -19.824   26.494   16.678  1.00  27.68  ?  231  PRO  A  CD   1  
ATOM    1655  N  N    .  LEU  A  1  222  ?  -16.901   27.859   18.345  1.00  26.42  ?  232  LEU  A  N    1  
ATOM    1656  C  CA   .  LEU  A  1  222  ?  -15.692   28.693   18.636  1.00  27.02  ?  232  LEU  A  CA   1  
ATOM    1657  C  C    .  LEU  A  1  222  ?  -15.859   29.411   19.993  1.00  29.67  ?  232  LEU  A  C    1  
ATOM    1658  O  O    .  LEU  A  1  222  ?  -14.910   30.128   20.421  1.00  26.87  ?  232  LEU  A  O    1  
ATOM    1659  C  CB   .  LEU  A  1  222  ?  -15.458   29.697   17.498  1.00  23.66  ?  232  LEU  A  CB   1  
ATOM    1660  C  CG   .  LEU  A  1  222  ?  -14.795   29.121   16.250  1.00  23.01  ?  232  LEU  A  CG   1  
ATOM    1661  C  CD1  .  LEU  A  1  222  ?  -14.964   30.059   15.067  1.00  22.38  ?  232  LEU  A  CD1  1  
ATOM    1662  C  CD2  .  LEU  A  1  222  ?  -13.318   28.831   16.488  1.00  22.65  ?  232  LEU  A  CD2  1  
ATOM    1663  N  N    .  HIS  A  1  223  ?  -17.018   29.228   20.644  1.00  32.02  ?  233  HIS  A  N    1  
ATOM    1664  C  CA   .  HIS  A  1  223  ?  -17.400   29.872   21.929  1.00  35.17  ?  233  HIS  A  CA   1  
ATOM    1665  C  C    .  HIS  A  1  223  ?  -17.169   31.392   21.856  1.00  31.62  ?  233  HIS  A  C    1  
ATOM    1666  O  O    .  HIS  A  1  223  ?  -16.442   31.915   22.718  1.00  35.37  ?  233  HIS  A  O    1  
ATOM    1667  C  CB   .  HIS  A  1  223  ?  -16.667   29.188   23.103  1.00  39.35  ?  233  HIS  A  CB   1  
ATOM    1668  C  CG   .  HIS  A  1  223  ?  -17.240   27.859   23.475  1.00  45.51  ?  233  HIS  A  CG   1  
ATOM    1669  N  ND1  .  HIS  A  1  223  ?  -18.548   27.500   23.170  1.00  48.34  ?  233  HIS  A  ND1  1  
ATOM    1670  C  CD2  .  HIS  A  1  223  ?  -16.712   26.814   24.153  1.00  51.50  ?  233  HIS  A  CD2  1  
ATOM    1671  C  CE1  .  HIS  A  1  223  ?  -18.791   26.283   23.614  1.00  49.13  ?  233  HIS  A  CE1  1  
ATOM    1672  N  NE2  .  HIS  A  1  223  ?  -17.682   25.842   24.231  1.00  52.86  ?  233  HIS  A  NE2  1  
ATOM    1673  N  N    .  ARG  A  1  224  ?  -17.752   32.083   20.872  1.00  26.65  ?  234  ARG  A  N    1  
ATOM    1674  C  CA   .  ARG  A  1  224  ?  -17.822   33.572   20.869  1.00  25.14  ?  234  ARG  A  CA   1  
ATOM    1675  C  C    .  ARG  A  1  224  ?  -18.969   34.046   19.967  1.00  24.97  ?  234  ARG  A  C    1  
ATOM    1676  O  O    .  ARG  A  1  224  ?  -19.574   33.218   19.261  1.00  26.19  ?  234  ARG  A  O    1  
ATOM    1677  C  CB   .  ARG  A  1  224  ?  -16.478   34.212   20.494  1.00  23.52  ?  234  ARG  A  CB   1  
ATOM    1678  C  CG   .  ARG  A  1  224  ?  -16.076   34.105   19.030  1.00  23.07  ?  234  ARG  A  CG   1  
ATOM    1679  C  CD   .  ARG  A  1  224  ?  -14.739   34.790   18.765  1.00  22.31  ?  234  ARG  A  CD   1  
ATOM    1680  N  NE   .  ARG  A  1  224  ?  -14.312   34.819   17.363  1.00  21.35  ?  234  ARG  A  NE   1  
ATOM    1681  C  CZ   .  ARG  A  1  224  ?  -14.851   35.582   16.407  1.00  20.31  ?  234  ARG  A  CZ   1  
ATOM    1682  N  NH1  .  ARG  A  1  224  ?  -15.890   36.362   16.670  1.00  20.54  ?  234  ARG  A  NH1  1  
ATOM    1683  N  NH2  .  ARG  A  1  224  ?  -14.372   35.537   15.177  1.00  19.23  ?  234  ARG  A  NH2  1  
ATOM    1684  N  N    .  ASN  A  1  225  ?  -19.286   35.337   20.052  1.00  24.69  ?  235  ASN  A  N    1  
ATOM    1685  C  CA   .  ASN  A  1  225  ?  -20.281   36.019   19.191  1.00  24.17  ?  235  ASN  A  CA   1  
ATOM    1686  C  C    .  ASN  A  1  225  ?  -19.613   36.389   17.872  1.00  23.52  ?  235  ASN  A  C    1  
ATOM    1687  O  O    .  ASN  A  1  225  ?  -18.360   36.499   17.837  1.00  22.91  ?  235  ASN  A  O    1  
ATOM    1688  C  CB   .  ASN  A  1  225  ?  -20.828   37.280   19.857  1.00  25.31  ?  235  ASN  A  CB   1  
ATOM    1689  C  CG   .  ASN  A  1  225  ?  -21.503   36.982   21.180  1.00  26.15  ?  235  ASN  A  CG   1  
ATOM    1690  O  OD1  .  ASN  A  1  225  ?  -20.929   37.245   22.243  1.00  26.48  ?  235  ASN  A  OD1  1  
ATOM    1691  N  ND2  .  ASN  A  1  225  ?  -22.687   36.388   21.109  1.00  23.85  ?  235  ASN  A  ND2  1  
ATOM    1692  N  N    .  GLY  A  1  226  ?  -20.423   36.582   16.834  1.00  21.89  ?  236  GLY  A  N    1  
ATOM    1693  C  CA   .  GLY  A  1  226  ?  -19.988   37.280   15.615  1.00  21.06  ?  236  GLY  A  CA   1  
ATOM    1694  C  C    .  GLY  A  1  226  ?  -19.933   38.785   15.840  1.00  20.17  ?  236  GLY  A  C    1  
ATOM    1695  O  O    .  GLY  A  1  226  ?  -20.682   39.295   16.714  1.00  19.37  ?  236  GLY  A  O    1  
ATOM    1696  N  N    .  PHE  A  1  227  ?  -19.102   39.477   15.059  1.00  19.08  ?  237  PHE  A  N    1  
ATOM    1697  C  CA   .  PHE  A  1  227  ?  -18.921   40.945   15.141  1.00  19.21  ?  237  PHE  A  CA   1  
ATOM    1698  C  C    .  PHE  A  1  227  ?  -18.920   41.553   13.744  1.00  18.40  ?  237  PHE  A  C    1  
ATOM    1699  O  O    .  PHE  A  1  227  ?  -18.595   40.888   12.765  1.00  18.17  ?  237  PHE  A  O    1  
ATOM    1700  C  CB   .  PHE  A  1  227  ?  -17.652   41.269   15.932  1.00  19.86  ?  237  PHE  A  CB   1  
ATOM    1701  C  CG   .  PHE  A  1  227  ?  -17.819   41.058   17.413  1.00  21.35  ?  237  PHE  A  CG   1  
ATOM    1702  C  CD1  .  PHE  A  1  227  ?  -18.588   41.941   18.171  1.00  21.83  ?  237  PHE  A  CD1  1  
ATOM    1703  C  CD2  .  PHE  A  1  227  ?  -17.250   39.957   18.048  1.00  21.93  ?  237  PHE  A  CD2  1  
ATOM    1704  C  CE1  .  PHE  A  1  227  ?  -18.764   41.743   19.535  1.00  22.08  ?  237  PHE  A  CE1  1  
ATOM    1705  C  CE2  .  PHE  A  1  227  ?  -17.419   39.767   19.415  1.00  22.41  ?  237  PHE  A  CE2  1  
ATOM    1706  C  CZ   .  PHE  A  1  227  ?  -18.177   40.660   20.156  1.00  22.48  ?  237  PHE  A  CZ   1  
ATOM    1707  N  N    .  PRO  A  1  228  ?  -19.297   42.846   13.614  1.00  17.71  ?  238  PRO  A  N    1  
ATOM    1708  C  CA   .  PRO  A  1  228  ?  -19.259   43.525   12.323  1.00  16.99  ?  238  PRO  A  CA   1  
ATOM    1709  C  C    .  PRO  A  1  228  ?  -17.957   43.202   11.576  1.00  16.96  ?  238  PRO  A  C    1  
ATOM    1710  O  O    .  PRO  A  1  228  ?  -18.017   42.843   10.444  1.00  15.96  ?  238  PRO  A  O    1  
ATOM    1711  C  CB   .  PRO  A  1  228  ?  -19.349   44.996   12.771  1.00  16.88  ?  238  PRO  A  CB   1  
ATOM    1712  C  CG   .  PRO  A  1  228  ?  -20.244   44.960   13.974  1.00  16.30  ?  238  PRO  A  CG   1  
ATOM    1713  C  CD   .  PRO  A  1  228  ?  -19.771   43.727   14.701  1.00  16.94  ?  238  PRO  A  CD   1  
ATOM    1714  N  N    .  GLU  A  1  229  ?  -16.820   43.314   12.266  1.00  18.35  ?  239  GLU  A  N    1  
ATOM    1715  C  CA   .  GLU  A  1  229  ?  -15.456   43.146   11.693  1.00  19.08  ?  239  GLU  A  CA   1  
ATOM    1716  C  C    .  GLU  A  1  229  ?  -15.371   41.748   11.058  1.00  17.93  ?  239  GLU  A  C    1  
ATOM    1717  O  O    .  GLU  A  1  229  ?  -14.738   41.629    9.973  1.00  16.68  ?  239  GLU  A  O    1  
ATOM    1718  C  CB   .  GLU  A  1  229  ?  -14.368   43.385   12.755  1.00  20.83  ?  239  GLU  A  CB   1  
ATOM    1719  C  CG   .  GLU  A  1  229  ?  -14.371   44.789   13.370  1.00  22.60  ?  239  GLU  A  CG   1  
ATOM    1720  C  CD   .  GLU  A  1  229  ?  -15.432   45.069   14.440  1.00  24.70  ?  239  GLU  A  CD   1  
ATOM    1721  O  OE1  .  GLU  A  1  229  ?  -15.870   46.239   14.576  1.00  25.90  ?  239  GLU  A  OE1  1  
ATOM    1722  O  OE2  .  GLU  A  1  229  ?  -15.835   44.121   15.143  1.00  27.39  ?  239  GLU  A  OE2  1  
ATOM    1723  N  N    .  ASP  A  1  230  ?  -16.015   40.738   11.669  1.00  16.71  ?  240  ASP  A  N    1  
ATOM    1724  C  CA   .  ASP  A  1  230  ?  -16.035   39.342   11.133  1.00  15.65  ?  240  ASP  A  CA   1  
ATOM    1725  C  C    .  ASP  A  1  230  ?  -16.624   39.306    9.721  1.00  15.08  ?  240  ASP  A  C    1  
ATOM    1726  O  O    .  ASP  A  1  230  ?  -15.992   38.688    8.849  1.00  15.64  ?  240  ASP  A  O    1  
ATOM    1727  C  CB   .  ASP  A  1  230  ?  -16.805   38.381   12.026  1.00  14.76  ?  240  ASP  A  CB   1  
ATOM    1728  C  CG   .  ASP  A  1  230  ?  -15.943   37.861   13.150  1.00  14.23  ?  240  ASP  A  CG   1  
ATOM    1729  O  OD1  .  ASP  A  1  230  ?  -14.788   37.462   12.860  1.00  12.83  ?  240  ASP  A  OD1  1  
ATOM    1730  O  OD2  .  ASP  A  1  230  ?  -16.436   37.865   14.296  1.00  13.90  ?  240  ASP  A  OD2  1  
ATOM    1731  N  N    .  ILE  A  1  231  ?  -17.770   39.949    9.508  1.00  14.29  ?  241  ILE  A  N    1  
ATOM    1732  C  CA   .  ILE  A  1  231  ?  -18.492   39.937    8.202  1.00  14.36  ?  241  ILE  A  CA   1  
ATOM    1733  C  C    .  ILE  A  1  231  ?  -17.728   40.840    7.212  1.00  14.45  ?  241  ILE  A  C    1  
ATOM    1734  O  O    .  ILE  A  1  231  ?  -17.580   40.454    6.032  1.00  13.77  ?  241  ILE  A  O    1  
ATOM    1735  C  CB   .  ILE  A  1  231  ?  -19.995   40.284    8.385  1.00  14.08  ?  241  ILE  A  CB   1  
ATOM    1736  C  CG1  .  ILE  A  1  231  ?  -20.849   39.032    8.617  1.00  14.50  ?  241  ILE  A  CG1  1  
ATOM    1737  C  CG2  .  ILE  A  1  231  ?  -20.552   41.037    7.197  1.00  14.00  ?  241  ILE  A  CG2  1  
ATOM    1738  C  CD1  .  ILE  A  1  231  ?  -20.855   38.516   10.024  1.00  14.77  ?  241  ILE  A  CD1  1  
ATOM    1739  N  N    .  ALA  A  1  232  ?  -17.234   41.989    7.666  1.00  15.22  ?  242  ALA  A  N    1  
ATOM    1740  C  CA   .  ALA  A  1  232  ?  -16.430   42.935    6.861  1.00  15.80  ?  242  ALA  A  CA   1  
ATOM    1741  C  C    .  ALA  A  1  232  ?  -15.278   42.194    6.190  1.00  16.48  ?  242  ALA  A  C    1  
ATOM    1742  O  O    .  ALA  A  1  232  ?  -15.113   42.339    4.978  1.00  17.76  ?  242  ALA  A  O    1  
ATOM    1743  C  CB   .  ALA  A  1  232  ?  -15.890   44.037    7.727  1.00  15.84  ?  242  ALA  A  CB   1  
ATOM    1744  N  N    .  ARG  A  1  233  ?  -14.512   41.421    6.948  1.00  17.56  ?  243  ARG  A  N    1  
ATOM    1745  C  CA   .  ARG  A  1  233  ?  -13.324   40.712    6.413  1.00  19.11  ?  243  ARG  A  CA   1  
ATOM    1746  C  C    .  ARG  A  1  233  ?  -13.736   39.838    5.222  1.00  18.50  ?  243  ARG  A  C    1  
ATOM    1747  O  O    .  ARG  A  1  233  ?  -12.955   39.770    4.238  1.00  18.48  ?  243  ARG  A  O    1  
ATOM    1748  C  CB   .  ARG  A  1  233  ?  -12.644   39.888    7.509  1.00  22.23  ?  243  ARG  A  CB   1  
ATOM    1749  C  CG   .  ARG  A  1  233  ?  -11.806   40.717    8.477  1.00  24.92  ?  243  ARG  A  CG   1  
ATOM    1750  C  CD   .  ARG  A  1  233  ?  -11.591   40.010    9.807  1.00  28.00  ?  243  ARG  A  CD   1  
ATOM    1751  N  NE   .  ARG  A  1  233  ?  -11.060   40.897   10.843  1.00  31.32  ?  243  ARG  A  NE   1  
ATOM    1752  C  CZ   .  ARG  A  1  233  ?  -11.317   40.799   12.153  1.00  32.11  ?  243  ARG  A  CZ   1  
ATOM    1753  N  NH1  .  ARG  A  1  233  ?  -12.123   39.859   12.623  1.00  32.77  ?  243  ARG  A  NH1  1  
ATOM    1754  N  NH2  .  ARG  A  1  233  ?  -10.784   41.670   12.992  1.00  33.09  ?  243  ARG  A  NH2  1  
ATOM    1755  N  N    .  VAL  A  1  234  ?  -14.907   39.190    5.305  1.00  17.48  ?  244  VAL  A  N    1  
ATOM    1756  C  CA   .  VAL  A  1  234  ?  -15.439   38.283    4.243  1.00  15.69  ?  244  VAL  A  CA   1  
ATOM    1757  C  C    .  VAL  A  1  234  ?  -15.881   39.139    3.051  1.00  14.74  ?  244  VAL  A  C    1  
ATOM    1758  O  O    .  VAL  A  1  234  ?  -15.602   38.750    1.928  1.00  14.75  ?  244  VAL  A  O    1  
ATOM    1759  C  CB   .  VAL  A  1  234  ?  -16.556   37.358    4.768  1.00  15.36  ?  244  VAL  A  CB   1  
ATOM    1760  C  CG1  .  VAL  A  1  234  ?  -17.279   36.643    3.634  1.00  15.30  ?  244  VAL  A  CG1  1  
ATOM    1761  C  CG2  .  VAL  A  1  234  ?  -16.016   36.338    5.766  1.00  15.00  ?  244  VAL  A  CG2  1  
ATOM    1762  N  N    .  VAL  A  1  235  ?  -16.503   40.291    3.277  1.00  14.15  ?  245  VAL  A  N    1  
ATOM    1763  C  CA   .  VAL  A  1  235  ?  -16.906   41.174    2.149  1.00  13.73  ?  245  VAL  A  CA   1  
ATOM    1764  C  C    .  VAL  A  1  235  ?  -15.614   41.660    1.493  1.00  13.86  ?  245  VAL  A  C    1  
ATOM    1765  O  O    .  VAL  A  1  235  ?  -15.547   41.632    0.253  1.00  14.20  ?  245  VAL  A  O    1  
ATOM    1766  C  CB   .  VAL  A  1  235  ?  -17.816   42.337    2.580  1.00  13.15  ?  245  VAL  A  CB   1  
ATOM    1767  C  CG1  .  VAL  A  1  235  ?  -18.214   43.211    1.394  1.00  12.65  ?  245  VAL  A  CG1  1  
ATOM    1768  C  CG2  .  VAL  A  1  235  ?  -19.054   41.844    3.317  1.00  12.86  ?  245  VAL  A  CG2  1  
ATOM    1769  N  N    .  GLY  A  1  236  ?  -14.618   42.039    2.296  1.00  13.95  ?  246  GLY  A  N    1  
ATOM    1770  C  CA   .  GLY  A  1  236  ?  -13.303   42.501    1.804  1.00  14.73  ?  246  GLY  A  CA   1  
ATOM    1771  C  C    .  GLY  A  1  236  ?  -12.707   41.553    0.770  1.00  15.06  ?  246  GLY  A  C    1  
ATOM    1772  O  O    .  GLY  A  1  236  ?  -12.363   42.015   -0.340  1.00  14.77  ?  246  GLY  A  O    1  
ATOM    1773  N  N    .  PHE  A  1  237  ?  -12.609   40.266    1.115  1.00  15.92  ?  247  PHE  A  N    1  
ATOM    1774  C  CA   .  PHE  A  1  237  ?  -12.085   39.181    0.246  1.00  16.69  ?  247  PHE  A  CA   1  
ATOM    1775  C  C    .  PHE  A  1  237  ?  -12.935   39.104   -1.021  1.00  18.24  ?  247  PHE  A  C    1  
ATOM    1776  O  O    .  PHE  A  1  237  ?  -12.356   39.244   -2.145  1.00  20.42  ?  247  PHE  A  O    1  
ATOM    1777  C  CB   .  PHE  A  1  237  ?  -12.099   37.814    0.936  1.00  16.83  ?  247  PHE  A  CB   1  
ATOM    1778  C  CG   .  PHE  A  1  237  ?  -11.782   36.681   -0.001  1.00  16.75  ?  247  PHE  A  CG   1  
ATOM    1779  C  CD1  .  PHE  A  1  237  ?  -10.605   36.683   -0.723  1.00  17.05  ?  247  PHE  A  CD1  1  
ATOM    1780  C  CD2  .  PHE  A  1  237  ?  -12.688   35.664   -0.219  1.00  17.22  ?  247  PHE  A  CD2  1  
ATOM    1781  C  CE1  .  PHE  A  1  237  ?  -10.324   35.672   -1.623  1.00  17.35  ?  247  PHE  A  CE1  1  
ATOM    1782  C  CE2  .  PHE  A  1  237  ?  -12.413   34.658   -1.131  1.00  17.58  ?  247  PHE  A  CE2  1  
ATOM    1783  C  CZ   .  PHE  A  1  237  ?  -11.231   34.665   -1.833  1.00  17.53  ?  247  PHE  A  CZ   1  
ATOM    1784  N  N    .  LEU  A  1  238  ?  -14.244   38.890   -0.858  1.00  16.98  ?  248  LEU  A  N    1  
ATOM    1785  C  CA   .  LEU  A  1  238  ?  -15.177   38.815   -2.002  1.00  17.53  ?  248  LEU  A  CA   1  
ATOM    1786  C  C    .  LEU  A  1  238  ?  -14.895   39.944   -3.009  1.00  17.86  ?  248  LEU  A  C    1  
ATOM    1787  O  O    .  LEU  A  1  238  ?  -14.743   39.619   -4.208  1.00  17.56  ?  248  LEU  A  O    1  
ATOM    1788  C  CB   .  LEU  A  1  238  ?  -16.608   38.879   -1.470  1.00  18.30  ?  248  LEU  A  CB   1  
ATOM    1789  C  CG   .  LEU  A  1  238  ?  -17.059   37.637   -0.707  1.00  18.76  ?  248  LEU  A  CG   1  
ATOM    1790  C  CD1  .  LEU  A  1  238  ?  -18.556   37.681   -0.458  1.00  18.96  ?  248  LEU  A  CD1  1  
ATOM    1791  C  CD2  .  LEU  A  1  238  ?  -16.657   36.363   -1.440  1.00  18.63  ?  248  LEU  A  CD2  1  
ATOM    1792  N  N    .  VAL  A  1  239  ?  -14.805   41.205   -2.554  1.00  18.00  ?  249  VAL  A  N    1  
ATOM    1793  C  CA   .  VAL  A  1  239  ?  -14.727   42.415   -3.441  1.00  18.41  ?  249  VAL  A  CA   1  
ATOM    1794  C  C    .  VAL  A  1  239  ?  -13.279   42.652   -3.915  1.00  19.05  ?  249  VAL  A  C    1  
ATOM    1795  O  O    .  VAL  A  1  239  ?  -13.047   43.646   -4.650  1.00  20.20  ?  249  VAL  A  O    1  
ATOM    1796  C  CB   .  VAL  A  1  239  ?  -15.291   43.699   -2.789  1.00  17.67  ?  249  VAL  A  CB   1  
ATOM    1797  C  CG1  .  VAL  A  1  239  ?  -16.744   43.558   -2.407  1.00  17.30  ?  249  VAL  A  CG1  1  
ATOM    1798  C  CG2  .  VAL  A  1  239  ?  -14.473   44.172   -1.599  1.00  18.24  ?  249  VAL  A  CG2  1  
ATOM    1799  N  N    .  SER  A  1  240  ?  -12.323   41.832   -3.474  1.00  18.45  ?  250  SER  A  N    1  
ATOM    1800  C  CA   .  SER  A  1  240  ?  -10.919   41.894   -3.940  1.00  17.77  ?  250  SER  A  CA   1  
ATOM    1801  C  C    .  SER  A  1  240  ?  -10.871   41.216   -5.312  1.00  17.91  ?  250  SER  A  C    1  
ATOM    1802  O  O    .  SER  A  1  240  ?  -11.911   40.653   -5.725  1.00  17.86  ?  250  SER  A  O    1  
ATOM    1803  C  CB   .  SER  A  1  240  ?   -9.974   41.260   -2.925  1.00  18.00  ?  250  SER  A  CB   1  
ATOM    1804  O  OG   .  SER  A  1  240  ?   -9.834   39.846   -3.117  1.00  18.10  ?  250  SER  A  OG   1  
ATOM    1805  N  N    .  ALA  A  1  241  ?   -9.724   41.274   -5.987  1.00  17.36  ?  251  ALA  A  N    1  
ATOM    1806  C  CA   .  ALA  A  1  241  ?   -9.462   40.548   -7.239  1.00  16.87  ?  251  ALA  A  CA   1  
ATOM    1807  C  C    .  ALA  A  1  241  ?   -9.372   39.056   -6.923  1.00  18.07  ?  251  ALA  A  C    1  
ATOM    1808  O  O    .  ALA  A  1  241  ?   -9.778   38.242   -7.792  1.00  20.08  ?  251  ALA  A  O    1  
ATOM    1809  C  CB   .  ALA  A  1  241  ?   -8.195   41.041   -7.855  1.00  16.67  ?  251  ALA  A  CB   1  
ATOM    1810  N  N    .  GLU  A  1  242  ?   -8.889   38.696   -5.728  1.00  17.84  ?  252  GLU  A  N    1  
ATOM    1811  C  CA   .  GLU  A  1  242  ?   -8.603   37.275   -5.363  1.00  17.49  ?  252  GLU  A  CA   1  
ATOM    1812  C  C    .  GLU  A  1  242  ?   -9.914   36.499   -5.140  1.00  16.61  ?  252  GLU  A  C    1  
ATOM    1813  O  O    .  GLU  A  1  242  ?   -9.868   35.261   -5.192  1.00  15.18  ?  252  GLU  A  O    1  
ATOM    1814  C  CB   .  GLU  A  1  242  ?   -7.705   37.197   -4.126  1.00  17.99  ?  252  GLU  A  CB   1  
ATOM    1815  C  CG   .  GLU  A  1  242  ?   -6.287   37.686   -4.366  1.00  18.59  ?  252  GLU  A  CG   1  
ATOM    1816  C  CD   .  GLU  A  1  242  ?   -6.153   39.187   -4.540  1.00  19.07  ?  252  GLU  A  CD   1  
ATOM    1817  O  OE1  .  GLU  A  1  242  ?   -7.105   39.918   -4.173  1.00  19.45  ?  252  GLU  A  OE1  1  
ATOM    1818  O  OE2  .  GLU  A  1  242  ?   -5.114   39.616   -5.063  1.00  18.96  ?  252  GLU  A  OE2  1  
ATOM    1819  N  N    .  GLY  A  1  243  ?  -11.028   37.203   -4.888  1.00  16.63  ?  253  GLY  A  N    1  
ATOM    1820  C  CA   .  GLY  A  1  243  ?  -12.345   36.618   -4.574  1.00  16.74  ?  253  GLY  A  CA   1  
ATOM    1821  C  C    .  GLY  A  1  243  ?  -13.211   36.462   -5.812  1.00  16.96  ?  253  GLY  A  C    1  
ATOM    1822  O  O    .  GLY  A  1  243  ?  -14.380   36.017   -5.674  1.00  15.90  ?  253  GLY  A  O    1  
ATOM    1823  N  N    .  GLU  A  1  244  ?  -12.651   36.810   -6.979  1.00  17.52  ?  254  GLU  A  N    1  
ATOM    1824  C  CA   .  GLU  A  1  244  ?  -13.343   36.827   -8.296  1.00  17.27  ?  254  GLU  A  CA   1  
ATOM    1825  C  C    .  GLU  A  1  244  ?  -14.137   35.544   -8.523  1.00  16.68  ?  254  GLU  A  C    1  
ATOM    1826  O  O    .  GLU  A  1  244  ?  -15.307   35.678   -8.924  1.00  16.72  ?  254  GLU  A  O    1  
ATOM    1827  C  CB   .  GLU  A  1  244  ?  -12.371   36.936   -9.471  1.00  17.43  ?  254  GLU  A  CB   1  
ATOM    1828  C  CG   .  GLU  A  1  244  ?  -13.115   36.911  -10.792  1.00  17.36  ?  254  GLU  A  CG   1  
ATOM    1829  C  CD   .  GLU  A  1  244  ?  -12.387   37.471  -11.989  1.00  16.66  ?  254  GLU  A  CD   1  
ATOM    1830  O  OE1  .  GLU  A  1  244  ?  -11.201   37.178  -12.132  1.00  17.46  ?  254  GLU  A  OE1  1  
ATOM    1831  O  OE2  .  GLU  A  1  244  ?  -13.024   38.165  -12.773  1.00  15.59  ?  254  GLU  A  OE2  1  
ATOM    1832  N  N    .  TRP  A  1  245  ?  -13.514   34.375   -8.307  1.00  16.59  ?  255  TRP  A  N    1  
ATOM    1833  C  CA   .  TRP  A  1  245  ?  -14.049   33.040   -8.722  1.00  17.09  ?  255  TRP  A  CA   1  
ATOM    1834  C  C    .  TRP  A  1  245  ?  -15.152   32.570   -7.761  1.00  17.28  ?  255  TRP  A  C    1  
ATOM    1835  O  O    .  TRP  A  1  245  ?  -15.748   31.469   -8.014  1.00  18.51  ?  255  TRP  A  O    1  
ATOM    1836  C  CB   .  TRP  A  1  245  ?  -12.947   31.974   -8.894  1.00  16.84  ?  255  TRP  A  CB   1  
ATOM    1837  C  CG   .  TRP  A  1  245  ?  -13.240   31.039  -10.034  1.00  17.27  ?  255  TRP  A  CG   1  
ATOM    1838  C  CD1  .  TRP  A  1  245  ?  -13.301   29.673  -10.013  1.00  16.81  ?  255  TRP  A  CD1  1  
ATOM    1839  C  CD2  .  TRP  A  1  245  ?  -13.569   31.426  -11.384  1.00  16.92  ?  255  TRP  A  CD2  1  
ATOM    1840  N  NE1  .  TRP  A  1  245  ?  -13.631   29.192  -11.252  1.00  16.55  ?  255  TRP  A  NE1  1  
ATOM    1841  C  CE2  .  TRP  A  1  245  ?  -13.798   30.244  -12.114  1.00  16.62  ?  255  TRP  A  CE2  1  
ATOM    1842  C  CE3  .  TRP  A  1  245  ?  -13.689   32.654  -12.042  1.00  17.38  ?  255  TRP  A  CE3  1  
ATOM    1843  C  CZ2  .  TRP  A  1  245  ?  -14.157   30.263  -13.463  1.00  17.31  ?  255  TRP  A  CZ2  1  
ATOM    1844  C  CZ3  .  TRP  A  1  245  ?  -14.023   32.674  -13.381  1.00  17.55  ?  255  TRP  A  CZ3  1  
ATOM    1845  C  CH2  .  TRP  A  1  245  ?  -14.272   31.493  -14.078  1.00  17.29  ?  255  TRP  A  CH2  1  
ATOM    1846  N  N    .  ILE  A  1  246  ?  -15.434   33.362   -6.718  1.00  15.64  ?  256  ILE  A  N    1  
ATOM    1847  C  CA   .  ILE  A  1  246  ?  -16.743   33.308   -6.020  1.00  15.02  ?  256  ILE  A  CA   1  
ATOM    1848  C  C    .  ILE  A  1  246  ?  -17.681   34.270   -6.745  1.00  13.91  ?  256  ILE  A  C    1  
ATOM    1849  O  O    .  ILE  A  1  246  ?  -17.468   35.492   -6.666  1.00  12.75  ?  256  ILE  A  O    1  
ATOM    1850  C  CB   .  ILE  A  1  246  ?  -16.600   33.597   -4.520  1.00  15.40  ?  256  ILE  A  CB   1  
ATOM    1851  C  CG1  .  ILE  A  1  246  ?  -15.515   32.702   -3.917  1.00  16.28  ?  256  ILE  A  CG1  1  
ATOM    1852  C  CG2  .  ILE  A  1  246  ?  -17.942   33.431   -3.830  1.00  15.03  ?  256  ILE  A  CG2  1  
ATOM    1853  C  CD1  .  ILE  A  1  246  ?  -15.576   32.552   -2.411  1.00  16.84  ?  256  ILE  A  CD1  1  
ATOM    1854  N  N    .  ASN  A  1  247  ?  -18.666   33.712   -7.452  1.00  13.80  ?  257  ASN  A  N    1  
ATOM    1855  C  CA   .  ASN  A  1  247  ?  -19.686   34.509   -8.181  1.00  13.57  ?  257  ASN  A  CA   1  
ATOM    1856  C  C    .  ASN  A  1  247  ?  -21.048   33.791   -8.127  1.00  13.17  ?  257  ASN  A  C    1  
ATOM    1857  O  O    .  ASN  A  1  247  ?  -21.097   32.561   -8.263  1.00  13.49  ?  257  ASN  A  O    1  
ATOM    1858  C  CB   .  ASN  A  1  247  ?  -19.151   34.839   -9.573  1.00  13.78  ?  257  ASN  A  CB   1  
ATOM    1859  C  CG   .  ASN  A  1  247  ?  -19.998   35.862  -10.280  1.00  14.35  ?  257  ASN  A  CG   1  
ATOM    1860  O  OD1  .  ASN  A  1  247  ?  -20.683   36.635   -9.611  1.00  14.32  ?  257  ASN  A  OD1  1  
ATOM    1861  N  ND2  .  ASN  A  1  247  ?  -19.979   35.854  -11.613  1.00  15.29  ?  257  ASN  A  ND2  1  
ATOM    1862  N  N    .  GLY  A  1  248  ?  -22.129   34.534   -7.895  1.00  12.99  ?  258  GLY  A  N    1  
ATOM    1863  C  CA   .  GLY  A  1  248  ?  -23.497   33.987   -7.810  1.00  12.85  ?  258  GLY  A  CA   1  
ATOM    1864  C  C    .  GLY  A  1  248  ?  -23.731   33.227   -6.508  1.00  12.79  ?  258  GLY  A  C    1  
ATOM    1865  O  O    .  GLY  A  1  248  ?  -24.849   32.724   -6.310  1.00  12.39  ?  258  GLY  A  O    1  
ATOM    1866  N  N    .  LYS  A  1  249  ?  -22.744   33.186   -5.611  1.00  12.71  ?  259  LYS  A  N    1  
ATOM    1867  C  CA   .  LYS  A  1  249  ?  -22.822   32.385   -4.364  1.00  12.84  ?  259  LYS  A  CA   1  
ATOM    1868  C  C    .  LYS  A  1  249  ?  -23.318   33.240   -3.189  1.00  13.48  ?  259  LYS  A  C    1  
ATOM    1869  O  O    .  LYS  A  1  249  ?  -23.247   34.504   -3.257  1.00  14.04  ?  259  LYS  A  O    1  
ATOM    1870  C  CB   .  LYS  A  1  249  ?  -21.446   31.777   -4.086  1.00  12.43  ?  259  LYS  A  CB   1  
ATOM    1871  C  CG   .  LYS  A  1  249  ?  -20.922   30.853   -5.181  1.00  12.08  ?  259  LYS  A  CG   1  
ATOM    1872  C  CD   .  LYS  A  1  249  ?  -21.805   29.658   -5.499  1.00  11.90  ?  259  LYS  A  CD   1  
ATOM    1873  C  CE   .  LYS  A  1  249  ?  -21.408   28.935   -6.765  1.00  11.82  ?  259  LYS  A  CE   1  
ATOM    1874  N  NZ   .  LYS  A  1  249  ?  -21.516   29.816   -7.952  1.00  11.89  ?  259  LYS  A  NZ   1  
ATOM    1875  N  N    .  VAL  A  1  250  ?  -23.821   32.568   -2.149  1.00  13.31  ?  260  VAL  A  N    1  
ATOM    1876  C  CA   .  VAL  A  1  250  ?  -24.262   33.195   -0.868  1.00  12.78  ?  260  VAL  A  CA   1  
ATOM    1877  C  C    .  VAL  A  1  250  ?  -23.347   32.611    0.197  1.00  12.35  ?  260  VAL  A  C    1  
ATOM    1878  O  O    .  VAL  A  1  250  ?  -23.345   31.400    0.320  1.00  12.33  ?  260  VAL  A  O    1  
ATOM    1879  C  CB   .  VAL  A  1  250  ?  -25.755   32.920   -0.574  1.00  12.57  ?  260  VAL  A  CB   1  
ATOM    1880  C  CG1  .  VAL  A  1  250  ?  -26.173   33.346    0.828  1.00  12.58  ?  260  VAL  A  CG1  1  
ATOM    1881  C  CG2  .  VAL  A  1  250  ?  -26.659   33.578   -1.604  1.00  12.39  ?  260  VAL  A  CG2  1  
ATOM    1882  N  N    .  LEU  A  1  251  ?  -22.548   33.430    0.861  1.00  12.15  ?  261  LEU  A  N    1  
ATOM    1883  C  CA   .  LEU  A  1  251  ?  -21.646   32.953    1.930  1.00  12.88  ?  261  LEU  A  CA   1  
ATOM    1884  C  C    .  LEU  A  1  251  ?  -22.314   33.181    3.279  1.00  13.89  ?  261  LEU  A  C    1  
ATOM    1885  O  O    .  LEU  A  1  251  ?  -22.572   34.326    3.600  1.00  14.56  ?  261  LEU  A  O    1  
ATOM    1886  C  CB   .  LEU  A  1  251  ?  -20.317   33.699    1.851  1.00  12.68  ?  261  LEU  A  CB   1  
ATOM    1887  C  CG   .  LEU  A  1  251  ?  -19.201   32.972    1.120  1.00  12.82  ?  261  LEU  A  CG   1  
ATOM    1888  C  CD1  .  LEU  A  1  251  ?  -19.624   32.551   -0.276  1.00  12.78  ?  261  LEU  A  CD1  1  
ATOM    1889  C  CD2  .  LEU  A  1  251  ?  -17.987   33.861    1.051  1.00  13.23  ?  261  LEU  A  CD2  1  
ATOM    1890  N  N    .  THR  A  1  252  ?  -22.453   32.136    4.098  1.00  15.54  ?  262  THR  A  N    1  
ATOM    1891  C  CA   .  THR  A  1  252  ?  -22.994   32.288    5.479  1.00  16.73  ?  262  THR  A  CA   1  
ATOM    1892  C  C    .  THR  A  1  252  ?  -21.823   32.459    6.446  1.00  17.99  ?  262  THR  A  C    1  
ATOM    1893  O  O    .  THR  A  1  252  ?  -20.981   31.560    6.523  1.00  17.52  ?  262  THR  A  O    1  
ATOM    1894  C  CB   .  THR  A  1  252  ?  -23.999   31.199    5.897  1.00  16.25  ?  262  THR  A  CB   1  
ATOM    1895  O  OG1  .  THR  A  1  252  ?  -25.074   31.184    4.960  1.00  16.17  ?  262  THR  A  OG1  1  
ATOM    1896  C  CG2  .  THR  A  1  252  ?  -24.552   31.420    7.285  1.00  15.74  ?  262  THR  A  CG2  1  
ATOM    1897  N  N    .  VAL  A  1  253  ?  -21.774   33.616    7.111  1.00  19.78  ?  263  VAL  A  N    1  
ATOM    1898  C  CA   .  VAL  A  1  253  ?  -20.668   33.928    8.059  1.00  20.83  ?  263  VAL  A  CA   1  
ATOM    1899  C  C    .  VAL  A  1  253  ?  -21.264   33.989    9.466  1.00  23.02  ?  263  VAL  A  C    1  
ATOM    1900  O  O    .  VAL  A  1  253  ?  -21.603   35.079    9.907  1.00  23.34  ?  263  VAL  A  O    1  
ATOM    1901  C  CB   .  VAL  A  1  253  ?  -19.946   35.215    7.630  1.00  30.00  ?  263  VAL  A  CB   1  
ATOM    1902  C  CG1  .  VAL  A  1  253  ?  -18.495   35.236    8.069  1.00  30.00  ?  263  VAL  A  CG1  1  
ATOM    1903  C  CG2  .  VAL  A  1  253  ?  -20.064   35.460    6.136  1.00  30.00  ?  263  VAL  A  CG2  1  
ATOM    1904  N  N    .  ASP  A  1  254  ?  -21.448   32.796   10.061  1.00  24.94  ?  264  ASP  A  N    1  
ATOM    1905  C  CA   .  ASP  A  1  254  ?  -22.124   32.612   11.373  1.00  25.71  ?  264  ASP  A  CA   1  
ATOM    1906  C  C    .  ASP  A  1  254  ?  -21.236   31.904   12.411  1.00  26.00  ?  264  ASP  A  C    1  
ATOM    1907  O  O    .  ASP  A  1  254  ?  -21.580   31.967   13.589  1.00  24.98  ?  264  ASP  A  O    1  
ATOM    1908  C  CB   .  ASP  A  1  254  ?  -23.390   31.788   11.150  1.00  23.71  ?  264  ASP  A  CB   1  
ATOM    1909  C  CG   .  ASP  A  1  254  ?  -23.140   30.369   10.694  1.00  22.47  ?  264  ASP  A  CG   1  
ATOM    1910  O  OD1  .  ASP  A  1  254  ?  -21.982   30.050   10.399  1.00  21.90  ?  264  ASP  A  OD1  1  
ATOM    1911  O  OD2  .  ASP  A  1  254  ?  -24.110   29.604   10.642  1.00  22.86  ?  264  ASP  A  OD2  1  
ATOM    1912  N  N    .  GLY  A  1  255  ?  -20.182   31.210   11.988  1.00  26.78  ?  265  GLY  A  N    1  
ATOM    1913  C  CA   .  GLY  A  1  255  ?  -19.242   30.541   12.903  1.00  28.94  ?  265  GLY  A  CA   1  
ATOM    1914  C  C    .  GLY  A  1  255  ?  -19.551   29.077   13.152  1.00  30.90  ?  265  GLY  A  C    1  
ATOM    1915  O  O    .  GLY  A  1  255  ?  -18.971   28.542   14.101  1.00  35.07  ?  265  GLY  A  O    1  
ATOM    1916  N  N    .  GLY  A  1  256  ?  -20.418   28.441   12.366  1.00  32.85  ?  266  GLY  A  N    1  
ATOM    1917  C  CA   .  GLY  A  1  256  ?  -20.826   27.048   12.659  1.00  33.93  ?  266  GLY  A  CA   1  
ATOM    1918  C  C    .  GLY  A  1  256  ?  -21.883   27.052   13.734  1.00  31.48  ?  266  GLY  A  C    1  
ATOM    1919  O  O    .  GLY  A  1  256  ?  -22.083   26.028   14.378  1.00  31.12  ?  266  GLY  A  O    1  
ATOM    1920  N  N    .  ALA  A  1  257  ?  -22.557   28.158   13.863  1.00  33.14  ?  267  ALA  A  N    1  
ATOM    1921  C  CA   .  ALA  A  1  257  ?  -23.552   28.432   14.931  1.00  39.24  ?  267  ALA  A  CA   1  
ATOM    1922  C  C    .  ALA  A  1  257  ?  -24.812   27.582   14.753  1.00  42.29  ?  267  ALA  A  C    1  
ATOM    1923  O  O    .  ALA  A  1  257  ?  -25.189   27.367   13.596  1.00  44.32  ?  267  ALA  A  O    1  
ATOM    1924  C  CB   .  ALA  A  1  257  ?  -23.918   29.898   14.951  1.00  40.64  ?  267  ALA  A  CB   1  
ATOM    1925  N  N    .  ALA  A  1  258  ?  -25.444   27.180   15.869  1.00  46.74  ?  268  ALA  A  N    1  
ATOM    1926  C  CA   .  ALA  A  1  258  ?  -26.719   26.422   15.924  1.00  52.58  ?  268  ALA  A  CA   1  
ATOM    1927  C  C    .  ALA  A  1  258  ?  -27.783   27.222   16.698  1.00  55.64  ?  268  ALA  A  C    1  
ATOM    1928  O  O    .  ALA  A  1  258  ?  -28.789   26.682   17.190  1.00  55.56  ?  268  ALA  A  O    1  
ATOM    1929  C  CB   .  ALA  A  1  258  ?  -26.468   25.067   16.544  1.00  53.32  ?  268  ALA  A  CB   1  
ATOM    1930  O  OXT  .  ALA  A  1  258  ?  -27.670   28.445   16.853  1.00  55.64  ?  268  ALA  A  OXT  1  
ATOM    1931  N  N    .  PRO  B  2    1  ?  -57.629    6.669    1.749  1.00  38.31  ?   11  PRO  B  N    1  
ATOM    1932  C  CA   .  PRO  B  2    1  ?  -56.194    6.530    1.364  1.00  39.18  ?   11  PRO  B  CA   1  
ATOM    1933  C  C    .  PRO  B  2    1  ?  -55.707    7.630    0.397  1.00  36.81  ?   11  PRO  B  C    1  
ATOM    1934  O  O    .  PRO  B  2    1  ?  -55.709    7.408   -0.820  1.00  38.56  ?   11  PRO  B  O    1  
ATOM    1935  C  CB   .  PRO  B  2    1  ?  -56.135    5.166    0.654  1.00  41.34  ?   11  PRO  B  CB   1  
ATOM    1936  C  CG   .  PRO  B  2    1  ?  -57.472    5.108   -0.080  1.00  41.49  ?   11  PRO  B  CG   1  
ATOM    1937  C  CD   .  PRO  B  2    1  ?  -58.447    5.826    0.845  1.00  40.85  ?   11  PRO  B  CD   1  
ATOM    1938  N  N    .  GLY  B  2    2  ?  -55.338    8.791    0.942  1.00  29.64  ?   12  GLY  B  N    1  
ATOM    1939  C  CA   .  GLY  B  2    2  ?  -55.046   10.005    0.157  1.00  27.69  ?   12  GLY  B  CA   1  
ATOM    1940  C  C    .  GLY  B  2    2  ?  -56.294   10.822   -0.187  1.00  25.33  ?   12  GLY  B  C    1  
ATOM    1941  O  O    .  GLY  B  2    2  ?  -56.138   11.841   -0.910  1.00  22.95  ?   12  GLY  B  O    1  
ATOM    1942  N  N    .  ARG  B  2    3  ?  -57.477   10.442    0.328  1.00  23.01  ?   13  ARG  B  N    1  
ATOM    1943  C  CA   .  ARG  B  2    3  ?  -58.781   11.071   -0.032  1.00  21.28  ?   13  ARG  B  CA   1  
ATOM    1944  C  C    .  ARG  B  2    3  ?  -59.060   12.270    0.887  1.00  20.39  ?   13  ARG  B  C    1  
ATOM    1945  O  O    .  ARG  B  2    3  ?  -58.354   12.437    1.906  1.00  19.90  ?   13  ARG  B  O    1  
ATOM    1946  C  CB   .  ARG  B  2    3  ?  -59.916   10.039   -0.038  1.00  21.34  ?   13  ARG  B  CB   1  
ATOM    1947  C  CG   .  ARG  B  2    3  ?  -59.991    9.248   -1.338  1.00  22.29  ?   13  ARG  B  CG   1  
ATOM    1948  C  CD   .  ARG  B  2    3  ?  -61.349    8.732   -1.769  1.00  22.15  ?   13  ARG  B  CD   1  
ATOM    1949  N  NE   .  ARG  B  2    3  ?  -62.350    9.782   -1.915  1.00  23.19  ?   13  ARG  B  NE   1  
ATOM    1950  C  CZ   .  ARG  B  2    3  ?  -62.762   10.343   -3.062  1.00  23.31  ?   13  ARG  B  CZ   1  
ATOM    1951  N  NH1  .  ARG  B  2    3  ?  -62.267    9.981   -4.227  1.00  23.40  ?   13  ARG  B  NH1  1  
ATOM    1952  N  NH2  .  ARG  B  2    3  ?  -63.689   11.283   -3.038  1.00  24.27  ?   13  ARG  B  NH2  1  
ATOM    1953  N  N    .  LEU  B  2    4  ?  -60.045   13.087    0.510  1.00  18.69  ?   14  LEU  B  N    1  
ATOM    1954  C  CA   .  LEU  B  2    4  ?  -60.330   14.402    1.124  1.00  18.42  ?   14  LEU  B  CA   1  
ATOM    1955  C  C    .  LEU  B  2    4  ?  -61.829   14.540    1.383  1.00  19.03  ?   14  LEU  B  C    1  
ATOM    1956  O  O    .  LEU  B  2    4  ?  -62.326   15.658    1.361  1.00  18.65  ?   14  LEU  B  O    1  
ATOM    1957  C  CB   .  LEU  B  2    4  ?  -59.843   15.488    0.165  1.00  18.03  ?   14  LEU  B  CB   1  
ATOM    1958  C  CG   .  LEU  B  2    4  ?  -58.369   15.422   -0.228  1.00  17.72  ?   14  LEU  B  CG   1  
ATOM    1959  C  CD1  .  LEU  B  2    4  ?  -58.051   16.530   -1.211  1.00  17.29  ?   14  LEU  B  CD1  1  
ATOM    1960  C  CD2  .  LEU  B  2    4  ?  -57.450   15.508    0.987  1.00  17.67  ?   14  LEU  B  CD2  1  
ATOM    1961  N  N    .  ASP  B  2    5  ?  -62.525   13.439    1.652  1.00  20.55  ?   15  ASP  B  N    1  
ATOM    1962  C  CA   .  ASP  B  2    5  ?  -63.979   13.464    1.966  1.00  21.14  ?   15  ASP  B  CA   1  
ATOM    1963  C  C    .  ASP  B  2    5  ?  -64.193   14.312    3.224  1.00  21.37  ?   15  ASP  B  C    1  
ATOM    1964  O  O    .  ASP  B  2    5  ?  -63.373   14.199    4.161  1.00  19.75  ?   15  ASP  B  O    1  
ATOM    1965  C  CB   .  ASP  B  2    5  ?  -64.536   12.044    2.076  1.00  22.10  ?   15  ASP  B  CB   1  
ATOM    1966  C  CG   .  ASP  B  2    5  ?  -64.410   11.288    0.762  1.00  23.57  ?   15  ASP  B  CG   1  
ATOM    1967  O  OD1  .  ASP  B  2    5  ?  -65.215   11.580   -0.166  1.00  22.00  ?   15  ASP  B  OD1  1  
ATOM    1968  O  OD2  .  ASP  B  2    5  ?  -63.451   10.467    0.651  1.00  25.45  ?   15  ASP  B  OD2  1  
ATOM    1969  N  N    .  GLY  B  2    6  ?  -65.232   15.162    3.207  1.00  22.52  ?   16  GLY  B  N    1  
ATOM    1970  C  CA   .  GLY  B  2    6  ?  -65.620   16.067    4.312  1.00  22.07  ?   16  GLY  B  CA   1  
ATOM    1971  C  C    .  GLY  B  2    6  ?  -64.712   17.284    4.429  1.00  21.54  ?   16  GLY  B  C    1  
ATOM    1972  O  O    .  GLY  B  2    6  ?  -64.969   18.113    5.326  1.00  21.74  ?   16  GLY  B  O    1  
ATOM    1973  N  N    .  LYS  B  2    7  ?  -63.690   17.389    3.566  1.00  20.61  ?   17  LYS  B  N    1  
ATOM    1974  C  CA   .  LYS  B  2    7  ?  -62.722   18.517    3.524  1.00  19.21  ?   17  LYS  B  CA   1  
ATOM    1975  C  C    .  LYS  B  2    7  ?  -63.264   19.601    2.606  1.00  18.18  ?   17  LYS  B  C    1  
ATOM    1976  O  O    .  LYS  B  2    7  ?  -64.062   19.278    1.705  1.00  18.65  ?   17  LYS  B  O    1  
ATOM    1977  C  CB   .  LYS  B  2    7  ?  -61.341   18.060    3.041  1.00  19.21  ?   17  LYS  B  CB   1  
ATOM    1978  C  CG   .  LYS  B  2    7  ?  -60.712   16.990    3.915  1.00  19.75  ?   17  LYS  B  CG   1  
ATOM    1979  C  CD   .  LYS  B  2    7  ?  -61.104   17.213    5.359  1.00  20.04  ?   17  LYS  B  CD   1  
ATOM    1980  C  CE   .  LYS  B  2    7  ?  -60.328   16.409    6.365  1.00  20.15  ?   17  LYS  B  CE   1  
ATOM    1981  N  NZ   .  LYS  B  2    7  ?  -61.025   16.497    7.663  1.00  20.71  ?   17  LYS  B  NZ   1  
ATOM    1982  N  N    .  VAL  B  2    8  ?  -62.864   20.834    2.887  1.00  16.82  ?   18  VAL  B  N    1  
ATOM    1983  C  CA   .  VAL  B  2    8  ?  -63.063   22.014    2.014  1.00  16.41  ?   18  VAL  B  CA   1  
ATOM    1984  C  C    .  VAL  B  2    8  ?  -61.676   22.598    1.795  1.00  16.54  ?   18  VAL  B  C    1  
ATOM    1985  O  O    .  VAL  B  2    8  ?  -60.905   22.721    2.788  1.00  16.44  ?   18  VAL  B  O    1  
ATOM    1986  C  CB   .  VAL  B  2    8  ?  -63.996   23.063    2.640  1.00  16.71  ?   18  VAL  B  CB   1  
ATOM    1987  C  CG1  .  VAL  B  2    8  ?  -64.360   24.173    1.660  1.00  16.43  ?   18  VAL  B  CG1  1  
ATOM    1988  C  CG2  .  VAL  B  2    8  ?  -65.236   22.416    3.224  1.00  16.82  ?   18  VAL  B  CG2  1  
ATOM    1989  N  N    .  ALA  B  2    9  ?  -61.398   22.937    0.542  1.00  16.17  ?   19  ALA  B  N    1  
ATOM    1990  C  CA   .  ALA  B  2    9  ?  -60.144   23.547    0.069  1.00  16.19  ?   19  ALA  B  CA   1  
ATOM    1991  C  C    .  ALA  B  2    9  ?  -60.475   24.833   -0.701  1.00  16.60  ?   19  ALA  B  C    1  
ATOM    1992  O  O    .  ALA  B  2    9  ?  -61.578   24.931   -1.274  1.00  16.83  ?   19  ALA  B  O    1  
ATOM    1993  C  CB   .  ALA  B  2    9  ?  -59.408   22.536   -0.777  1.00  16.55  ?   19  ALA  B  CB   1  
ATOM    1994  N  N    .  LEU  B  2   10  ?  -59.561   25.801   -0.678  1.00  16.74  ?   20  LEU  B  N    1  
ATOM    1995  C  CA   .  LEU  B  2   10  ?  -59.606   27.029   -1.508  1.00  16.30  ?   20  LEU  B  CA   1  
ATOM    1996  C  C    .  LEU  B  2   10  ?  -58.350   27.025   -2.373  1.00  16.91  ?   20  LEU  B  C    1  
ATOM    1997  O  O    .  LEU  B  2   10  ?  -57.285   26.638   -1.840  1.00  17.27  ?   20  LEU  B  O    1  
ATOM    1998  C  CB   .  LEU  B  2   10  ?  -59.654   28.237   -0.571  1.00  15.97  ?   20  LEU  B  CB   1  
ATOM    1999  C  CG   .  LEU  B  2   10  ?  -59.586   29.613   -1.236  1.00  15.35  ?   20  LEU  B  CG   1  
ATOM    2000  C  CD1  .  LEU  B  2   10  ?  -60.415   30.638   -0.470  1.00  14.86  ?   20  LEU  B  CD1  1  
ATOM    2001  C  CD2  .  LEU  B  2   10  ?  -58.146   30.082   -1.356  1.00  15.14  ?   20  LEU  B  CD2  1  
ATOM    2002  N  N    .  VAL  B  2   11  ?  -58.463   27.387   -3.653  1.00  17.00  ?   21  VAL  B  N    1  
ATOM    2003  C  CA   .  VAL  B  2   11  ?  -57.284   27.428   -4.566  1.00  17.53  ?   21  VAL  B  CA   1  
ATOM    2004  C  C    .  VAL  B  2   11  ?  -57.278   28.790   -5.267  1.00  17.88  ?   21  VAL  B  C    1  
ATOM    2005  O  O    .  VAL  B  2   11  ?  -58.279   29.098   -5.933  1.00  19.66  ?   21  VAL  B  O    1  
ATOM    2006  C  CB   .  VAL  B  2   11  ?  -57.301   26.240   -5.552  1.00  17.37  ?   21  VAL  B  CB   1  
ATOM    2007  C  CG1  .  VAL  B  2   11  ?  -55.987   26.122   -6.317  1.00  17.72  ?   21  VAL  B  CG1  1  
ATOM    2008  C  CG2  .  VAL  B  2   11  ?  -57.593   24.919   -4.860  1.00  17.06  ?   21  VAL  B  CG2  1  
ATOM    2009  N  N    .  THR  B  2   12  ?  -56.226   29.600   -5.102  1.00  17.29  ?   22  THR  B  N    1  
ATOM    2010  C  CA   .  THR  B  2   12  ?  -56.165   30.966   -5.703  1.00  16.65  ?   22  THR  B  CA   1  
ATOM    2011  C  C    .  THR  B  2   12  ?  -55.760   30.838   -7.179  1.00  16.97  ?   22  THR  B  C    1  
ATOM    2012  O  O    .  THR  B  2   12  ?  -54.811   30.075   -7.470  1.00  17.27  ?   22  THR  B  O    1  
ATOM    2013  C  CB   .  THR  B  2   12  ?  -55.252   31.920   -4.918  1.00  15.65  ?   22  THR  B  CB   1  
ATOM    2014  O  OG1  .  THR  B  2   12  ?  -53.886   31.532   -5.048  1.00  14.73  ?   22  THR  B  OG1  1  
ATOM    2015  C  CG2  .  THR  B  2   12  ?  -55.610   31.984   -3.453  1.00  15.79  ?   22  THR  B  CG2  1  
ATOM    2016  N  N    .  GLY  B  2   13  ?  -56.437   31.563   -8.077  1.00  16.27  ?   23  GLY  B  N    1  
ATOM    2017  C  CA   .  GLY  B  2   13  ?  -56.206   31.459   -9.529  1.00  16.29  ?   23  GLY  B  CA   1  
ATOM    2018  C  C    .  GLY  B  2   13  ?  -56.400   30.035  -10.036  1.00  16.15  ?   23  GLY  B  C    1  
ATOM    2019  O  O    .  GLY  B  2   13  ?  -55.570   29.579  -10.808  1.00  16.02  ?   23  GLY  B  O    1  
ATOM    2020  N  N    .  SER  B  2   14  ?  -57.483   29.365   -9.632  1.00  16.66  ?   24  SER  B  N    1  
ATOM    2021  C  CA   .  SER  B  2   14  ?  -57.795   27.958   -9.991  1.00  16.76  ?   24  SER  B  CA   1  
ATOM    2022  C  C    .  SER  B  2   14  ?  -58.754   27.923  -11.186  1.00  17.97  ?   24  SER  B  C    1  
ATOM    2023  O  O    .  SER  B  2   14  ?  -59.299   26.836  -11.475  1.00  17.62  ?   24  SER  B  O    1  
ATOM    2024  C  CB   .  SER  B  2   14  ?  -58.343   27.206   -8.813  1.00  15.83  ?   24  SER  B  CB   1  
ATOM    2025  O  OG   .  SER  B  2   14  ?  -59.403   27.922   -8.216  1.00  15.13  ?   24  SER  B  OG   1  
ATOM    2026  N  N    .  GLY  B  2   15  ?  -58.961   29.067  -11.845  1.00  19.00  ?   25  GLY  B  N    1  
ATOM    2027  C  CA   .  GLY  B  2   15  ?  -59.682   29.137  -13.127  1.00  19.19  ?   25  GLY  B  CA   1  
ATOM    2028  C  C    .  GLY  B  2   15  ?  -58.861   28.534  -14.254  1.00  19.29  ?   25  GLY  B  C    1  
ATOM    2029  O  O    .  GLY  B  2   15  ?  -59.458   27.935  -15.164  1.00  19.07  ?   25  GLY  B  O    1  
ATOM    2030  N  N    .  ARG  B  2   16  ?  -57.535   28.694  -14.199  1.00  20.46  ?   26  ARG  B  N    1  
ATOM    2031  C  CA   .  ARG  B  2   16  ?  -56.598   28.404  -15.318  1.00  20.89  ?   26  ARG  B  CA   1  
ATOM    2032  C  C    .  ARG  B  2   16  ?  -55.358   27.654  -14.819  1.00  21.63  ?   26  ARG  B  C    1  
ATOM    2033  O  O    .  ARG  B  2   16  ?  -55.041   27.719  -13.599  1.00  25.71  ?   26  ARG  B  O    1  
ATOM    2034  C  CB   .  ARG  B  2   16  ?  -56.107   29.699  -15.972  1.00  21.06  ?   26  ARG  B  CB   1  
ATOM    2035  C  CG   .  ARG  B  2   16  ?  -57.184   30.483  -16.710  1.00  21.74  ?   26  ARG  B  CG   1  
ATOM    2036  C  CD   .  ARG  B  2   16  ?  -56.584   31.426  -17.742  1.00  22.03  ?   26  ARG  B  CD   1  
ATOM    2037  N  NE   .  ARG  B  2   16  ?  -55.990   32.601  -17.114  1.00  22.10  ?   26  ARG  B  NE   1  
ATOM    2038  C  CZ   .  ARG  B  2   16  ?  -54.765   33.086  -17.335  1.00  22.37  ?   26  ARG  B  CZ   1  
ATOM    2039  N  NH1  .  ARG  B  2   16  ?  -53.934   32.521  -18.198  1.00  22.37  ?   26  ARG  B  NH1  1  
ATOM    2040  N  NH2  .  ARG  B  2   16  ?  -54.377   34.168  -16.680  1.00  23.07  ?   26  ARG  B  NH2  1  
ATOM    2041  N  N    .  GLY  B  2   17  ?  -54.652   26.969  -15.716  1.00  19.68  ?   27  GLY  B  N    1  
ATOM    2042  C  CA   .  GLY  B  2   17  ?  -53.362   26.319  -15.421  1.00  17.98  ?   27  GLY  B  CA   1  
ATOM    2043  C  C    .  GLY  B  2   17  ?  -53.251   25.354  -14.268  1.00  17.21  ?   27  GLY  B  C    1  
ATOM    2044  O  O    .  GLY  B  2   17  ?  -54.161   24.545  -14.092  1.00  16.82  ?   27  GLY  B  O    1  
ATOM    2045  N  N    .  ILE  B  2   18  ?  -52.120   25.416  -13.567  1.00  16.08  ?   28  ILE  B  N    1  
ATOM    2046  C  CA   .  ILE  B  2   18  ?  -51.839   24.538  -12.410  1.00  15.70  ?   28  ILE  B  CA   1  
ATOM    2047  C  C    .  ILE  B  2   18  ?  -53.001   24.629  -11.435  1.00  16.66  ?   28  ILE  B  C    1  
ATOM    2048  O  O    .  ILE  B  2   18  ?  -53.438   23.571  -10.955  1.00  18.17  ?   28  ILE  B  O    1  
ATOM    2049  C  CB   .  ILE  B  2   18  ?  -50.504   24.964  -11.777  1.00  15.95  ?   28  ILE  B  CB   1  
ATOM    2050  C  CG1  .  ILE  B  2   18  ?  -49.314   24.464  -12.601  1.00  16.37  ?   28  ILE  B  CG1  1  
ATOM    2051  C  CG2  .  ILE  B  2   18  ?  -50.412   24.502  -10.336  1.00  15.70  ?   28  ILE  B  CG2  1  
ATOM    2052  C  CD1  .  ILE  B  2   18  ?  -48.183   25.448  -12.740  1.00  15.94  ?   28  ILE  B  CD1  1  
ATOM    2053  N  N    .  GLY  B  2   19  ?  -53.498   25.838  -11.188  1.00  17.04  ?   29  GLY  B  N    1  
ATOM    2054  C  CA   .  GLY  B  2   19  ?  -54.610   26.043  -10.250  1.00  16.12  ?   29  GLY  B  CA   1  
ATOM    2055  C  C    .  GLY  B  2   19  ?  -55.791   25.164  -10.543  1.00  15.06  ?   29  GLY  B  C    1  
ATOM    2056  O  O    .  GLY  B  2   19  ?  -56.225   24.472   -9.640  1.00  15.10  ?   29  GLY  B  O    1  
ATOM    2057  N  N    .  ALA  B  2   20  ?  -56.302   25.223  -11.759  1.00  14.54  ?   30  ALA  B  N    1  
ATOM    2058  C  CA   .  ALA  B  2   20  ?  -57.497   24.453  -12.141  1.00  14.53  ?   30  ALA  B  CA   1  
ATOM    2059  C  C    .  ALA  B  2   20  ?  -57.213   22.966  -12.001  1.00  14.54  ?   30  ALA  B  C    1  
ATOM    2060  O  O    .  ALA  B  2   20  ?  -58.095   22.233  -11.581  1.00  14.01  ?   30  ALA  B  O    1  
ATOM    2061  C  CB   .  ALA  B  2   20  ?  -57.836   24.813  -13.551  1.00  14.68  ?   30  ALA  B  CB   1  
ATOM    2062  N  N    .  ALA  B  2   21  ?  -55.996   22.571  -12.340  1.00  15.29  ?   31  ALA  B  N    1  
ATOM    2063  C  CA   .  ALA  B  2   21  ?  -55.591   21.158  -12.234  1.00  15.61  ?   31  ALA  B  CA   1  
ATOM    2064  C  C    .  ALA  B  2   21  ?  -55.752   20.707  -10.787  1.00  15.65  ?   31  ALA  B  C    1  
ATOM    2065  O  O    .  ALA  B  2   21  ?  -56.294   19.572  -10.565  1.00  15.40  ?   31  ALA  B  O    1  
ATOM    2066  C  CB   .  ALA  B  2   21  ?  -54.171   21.022  -12.698  1.00  15.91  ?   31  ALA  B  CB   1  
ATOM    2067  N  N    .  VAL  B  2   22  ?  -55.256   21.566   -9.884  1.00  14.74  ?   32  VAL  B  N    1  
ATOM    2068  C  CA   .  VAL  B  2   22  ?  -55.250   21.369   -8.410  1.00  14.42  ?   32  VAL  B  CA   1  
ATOM    2069  C  C    .  VAL  B  2   22  ?  -56.700   21.372   -7.922  1.00  14.05  ?   32  VAL  B  C    1  
ATOM    2070  O  O    .  VAL  B  2   22  ?  -57.122   20.371   -7.315  1.00  13.84  ?   32  VAL  B  O    1  
ATOM    2071  C  CB   .  VAL  B  2   22  ?  -54.393   22.445   -7.717  1.00  14.89  ?   32  VAL  B  CB   1  
ATOM    2072  C  CG1  .  VAL  B  2   22  ?  -54.453   22.356   -6.196  1.00  14.78  ?   32  VAL  B  CG1  1  
ATOM    2073  C  CG2  .  VAL  B  2   22  ?  -52.948   22.389   -8.191  1.00  14.90  ?   32  VAL  B  CG2  1  
ATOM    2074  N  N    .  ALA  B  2   23  ?  -57.447   22.451   -8.174  1.00  14.12  ?   33  ALA  B  N    1  
ATOM    2075  C  CA   .  ALA  B  2   23  ?  -58.893   22.534   -7.846  1.00  14.14  ?   33  ALA  B  CA   1  
ATOM    2076  C  C    .  ALA  B  2   23  ?  -59.597   21.236   -8.296  1.00  13.94  ?   33  ALA  B  C    1  
ATOM    2077  O  O    .  ALA  B  2   23  ?  -60.292   20.617   -7.446  1.00  13.78  ?   33  ALA  B  O    1  
ATOM    2078  C  CB   .  ALA  B  2   23  ?  -59.526   23.748   -8.469  1.00  13.94  ?   33  ALA  B  CB   1  
ATOM    2079  N  N    .  VAL  B  2   24  ?  -59.402   20.816   -9.549  1.00  13.02  ?   34  VAL  B  N    1  
ATOM    2080  C  CA   .  VAL  B  2   24  ?  -60.091   19.623  -10.118  1.00  13.43  ?   34  VAL  B  CA   1  
ATOM    2081  C  C    .  VAL  B  2   24  ?  -59.595   18.368   -9.383  1.00  13.98  ?   34  VAL  B  C    1  
ATOM    2082  O  O    .  VAL  B  2   24  ?  -60.423   17.443   -9.133  1.00  14.23  ?   34  VAL  B  O    1  
ATOM    2083  C  CB   .  VAL  B  2   24  ?  -59.855   19.504  -11.636  1.00  13.81  ?   34  VAL  B  CB   1  
ATOM    2084  C  CG1  .  VAL  B  2   24  ?  -60.137   18.095  -12.135  1.00  13.93  ?   34  VAL  B  CG1  1  
ATOM    2085  C  CG2  .  VAL  B  2   24  ?  -60.657   20.528  -12.439  1.00  13.78  ?   34  VAL  B  CG2  1  
ATOM    2086  N  N    .  HIS  B  2   25  ?  -58.299   18.313   -9.052  1.00  13.95  ?   35  HIS  B  N    1  
ATOM    2087  C  CA   .  HIS  B  2   25  ?  -57.680   17.148   -8.369  1.00  13.75  ?   35  HIS  B  CA   1  
ATOM    2088  C  C    .  HIS  B  2   25  ?  -58.223   17.058   -6.937  1.00  13.94  ?   35  HIS  B  C    1  
ATOM    2089  O  O    .  HIS  B  2   25  ?  -58.604   15.960   -6.538  1.00  14.55  ?   35  HIS  B  O    1  
ATOM    2090  C  CB   .  HIS  B  2   25  ?  -56.140   17.177   -8.442  1.00  13.80  ?   35  HIS  B  CB   1  
ATOM    2091  C  CG   .  HIS  B  2   25  ?  -55.555   15.869   -8.039  1.00  13.75  ?   35  HIS  B  CG   1  
ATOM    2092  N  ND1  .  HIS  B  2   25  ?  -55.623   14.757   -8.860  1.00  13.67  ?   35  HIS  B  ND1  1  
ATOM    2093  C  CD2  .  HIS  B  2   25  ?  -54.994   15.455   -6.882  1.00  13.89  ?   35  HIS  B  CD2  1  
ATOM    2094  C  CE1  .  HIS  B  2   25  ?  -55.092   13.719   -8.237  1.00  13.65  ?   35  HIS  B  CE1  1  
ATOM    2095  N  NE2  .  HIS  B  2   25  ?  -54.695   14.119   -7.023  1.00  13.85  ?   35  HIS  B  NE2  1  
ATOM    2096  N  N    .  LEU  B  2   26  ?  -58.308   18.163   -6.194  1.00  14.04  ?   36  LEU  B  N    1  
ATOM    2097  C  CA   .  LEU  B  2   26  ?  -58.844   18.131   -4.802  1.00  14.14  ?   36  LEU  B  CA   1  
ATOM    2098  C  C    .  LEU  B  2   26  ?  -60.311   17.673   -4.839  1.00  14.28  ?   36  LEU  B  C    1  
ATOM    2099  O  O    .  LEU  B  2   26  ?  -60.698   16.901   -3.966  1.00  14.92  ?   36  LEU  B  O    1  
ATOM    2100  C  CB   .  LEU  B  2   26  ?  -58.681   19.500   -4.128  1.00  14.19  ?   36  LEU  B  CB   1  
ATOM    2101  C  CG   .  LEU  B  2   26  ?  -57.264   20.091   -4.122  1.00  14.33  ?   36  LEU  B  CG   1  
ATOM    2102  C  CD1  .  LEU  B  2   26  ?  -57.133   21.227   -3.105  1.00  14.32  ?   36  LEU  B  CD1  1  
ATOM    2103  C  CD2  .  LEU  B  2   26  ?  -56.224   19.013   -3.851  1.00  14.45  ?   36  LEU  B  CD2  1  
ATOM    2104  N  N    .  GLY  B  2   27  ?  -61.098   18.094   -5.832  1.00  14.23  ?   37  GLY  B  N    1  
ATOM    2105  C  CA   .  GLY  B  2   27  ?  -62.463   17.583   -6.049  1.00  14.00  ?   37  GLY  B  CA   1  
ATOM    2106  C  C    .  GLY  B  2   27  ?  -62.454   16.087   -6.302  1.00  13.65  ?   37  GLY  B  C    1  
ATOM    2107  O  O    .  GLY  B  2   27  ?  -63.130   15.351   -5.585  1.00  13.02  ?   37  GLY  B  O    1  
ATOM    2108  N  N    .  LEU  B  2   28  ?  -61.690   15.646   -7.287  1.00  13.72  ?   38  LEU  B  N    1  
ATOM    2109  C  CA   .  LEU  B  2   28  ?  -61.568   14.203   -7.619  1.00  14.38  ?   38  LEU  B  CA   1  
ATOM    2110  C  C    .  LEU  B  2   28  ?  -61.385   13.409   -6.329  1.00  14.81  ?   38  LEU  B  C    1  
ATOM    2111  O  O    .  LEU  B  2   28  ?  -61.874   12.269   -6.273  1.00  15.07  ?   38  LEU  B  O    1  
ATOM    2112  C  CB   .  LEU  B  2   28  ?  -60.377   13.976   -8.564  1.00  14.05  ?   38  LEU  B  CB   1  
ATOM    2113  C  CG   .  LEU  B  2   28  ?  -60.202   12.553   -9.101  1.00  13.35  ?   38  LEU  B  CG   1  
ATOM    2114  C  CD1  .  LEU  B  2   28  ?  -61.404   12.142   -9.924  1.00  12.97  ?   38  LEU  B  CD1  1  
ATOM    2115  C  CD2  .  LEU  B  2   28  ?  -58.927   12.436   -9.922  1.00  13.11  ?   38  LEU  B  CD2  1  
ATOM    2116  N  N    .  LEU  B  2   29  ?  -60.653   13.974   -5.366  1.00  16.28  ?   39  LEU  B  N    1  
ATOM    2117  C  CA   .  LEU  B  2   29  ?  -60.243   13.280   -4.105  1.00  17.11  ?   39  LEU  B  CA   1  
ATOM    2118  C  C    .  LEU  B  2   29  ?  -61.276   13.522   -2.995  1.00  17.07  ?   39  LEU  B  C    1  
ATOM    2119  O  O    .  LEU  B  2   29  ?  -61.057   13.013   -1.892  1.00  18.27  ?   39  LEU  B  O    1  
ATOM    2120  C  CB   .  LEU  B  2   29  ?  -58.848   13.754   -3.668  1.00  16.88  ?   39  LEU  B  CB   1  
ATOM    2121  C  CG   .  LEU  B  2   29  ?  -57.673   13.309   -4.543  1.00  17.32  ?   39  LEU  B  CG   1  
ATOM    2122  C  CD1  .  LEU  B  2   29  ?  -56.394   14.049   -4.152  1.00  17.57  ?   39  LEU  B  CD1  1  
ATOM    2123  C  CD2  .  LEU  B  2   29  ?  -57.454   11.803   -4.474  1.00  17.23  ?   39  LEU  B  CD2  1  
ATOM    2124  N  N    .  GLY  B  2   30  ?  -62.348   14.268   -3.264  1.00  17.11  ?   40  GLY  B  N    1  
ATOM    2125  C  CA   .  GLY  B  2   30  ?  -63.529   14.324   -2.381  1.00  17.86  ?   40  GLY  B  CA   1  
ATOM    2126  C  C    .  GLY  B  2   30  ?  -63.685   15.661   -1.684  1.00  18.06  ?   40  GLY  B  C    1  
ATOM    2127  O  O    .  GLY  B  2   30  ?  -64.708   15.853   -1.000  1.00  19.55  ?   40  GLY  B  O    1  
ATOM    2128  N  N    .  ALA  B  2   31  ?  -62.718   16.561   -1.823  1.00  18.07  ?   41  ALA  B  N    1  
ATOM    2129  C  CA   .  ALA  B  2   31  ?  -62.809   17.917   -1.244  1.00  18.21  ?   41  ALA  B  CA   1  
ATOM    2130  C  C    .  ALA  B  2   31  ?  -63.911   18.670   -1.977  1.00  19.71  ?   41  ALA  B  C    1  
ATOM    2131  O  O    .  ALA  B  2   31  ?  -64.038   18.481   -3.213  1.00  20.48  ?   41  ALA  B  O    1  
ATOM    2132  C  CB   .  ALA  B  2   31  ?  -61.504   18.656   -1.355  1.00  17.66  ?   41  ALA  B  CB   1  
ATOM    2133  N  N    .  LYS  B  2   32  ?  -64.675   19.471   -1.231  1.00  20.51  ?   42  LYS  B  N    1  
ATOM    2134  C  CA   .  LYS  B  2   32  ?  -65.406   20.651   -1.766  1.00  20.46  ?   42  LYS  B  CA   1  
ATOM    2135  C  C    .  LYS  B  2   32  ?  -64.384   21.780   -1.947  1.00  19.07  ?   42  LYS  B  C    1  
ATOM    2136  O  O    .  LYS  B  2   32  ?  -63.391   21.777   -1.222  1.00  19.41  ?   42  LYS  B  O    1  
ATOM    2137  C  CB   .  LYS  B  2   32  ?  -66.571   20.984   -0.832  1.00  21.78  ?   42  LYS  B  CB   1  
ATOM    2138  C  CG   .  LYS  B  2   32  ?  -67.619   19.885   -0.781  1.00  21.92  ?   42  LYS  B  CG   1  
ATOM    2139  C  CD   .  LYS  B  2   32  ?  -68.846   20.237   -0.013  1.00  22.33  ?   42  LYS  B  CD   1  
ATOM    2140  C  CE   .  LYS  B  2   32  ?  -69.830   19.093   -0.008  1.00  23.07  ?   42  LYS  B  CE   1  
ATOM    2141  N  NZ   .  LYS  B  2   32  ?  -70.159   18.738    1.387  1.00  23.82  ?   42  LYS  B  NZ   1  
ATOM    2142  N  N    .  VAL  B  2   33  ?  -64.584   22.658   -2.924  1.00  18.16  ?   43  VAL  B  N    1  
ATOM    2143  C  CA   .  VAL  B  2   33  ?  -63.502   23.510   -3.485  1.00  18.24  ?   43  VAL  B  CA   1  
ATOM    2144  C  C    .  VAL  B  2   33  ?  -64.067   24.891   -3.780  1.00  18.25  ?   43  VAL  B  C    1  
ATOM    2145  O  O    .  VAL  B  2   33  ?  -65.060   24.959   -4.509  1.00  17.85  ?   43  VAL  B  O    1  
ATOM    2146  C  CB   .  VAL  B  2   33  ?  -62.920   22.889   -4.766  1.00  19.12  ?   43  VAL  B  CB   1  
ATOM    2147  C  CG1  .  VAL  B  2   33  ?  -61.878   23.785   -5.426  1.00  19.56  ?   43  VAL  B  CG1  1  
ATOM    2148  C  CG2  .  VAL  B  2   33  ?  -62.351   21.506   -4.501  1.00  19.42  ?   43  VAL  B  CG2  1  
ATOM    2149  N  N    .  VAL  B  2   34  ?  -63.428   25.929   -3.231  1.00  18.70  ?   44  VAL  B  N    1  
ATOM    2150  C  CA   .  VAL  B  2   34  ?  -63.602   27.361   -3.615  1.00  18.18  ?   44  VAL  B  CA   1  
ATOM    2151  C  C    .  VAL  B  2   34  ?  -62.596   27.664   -4.730  1.00  18.03  ?   44  VAL  B  C    1  
ATOM    2152  O  O    .  VAL  B  2   34  ?  -61.381   27.414   -4.555  1.00  17.99  ?   44  VAL  B  O    1  
ATOM    2153  C  CB   .  VAL  B  2   34  ?  -63.428   28.292   -2.400  1.00  18.60  ?   44  VAL  B  CB   1  
ATOM    2154  C  CG1  .  VAL  B  2   34  ?  -63.468   29.772   -2.777  1.00  18.24  ?   44  VAL  B  CG1  1  
ATOM    2155  C  CG2  .  VAL  B  2   34  ?  -64.452   27.964   -1.317  1.00  19.15  ?   44  VAL  B  CG2  1  
ATOM    2156  N  N    .  VAL  B  2   35  ?  -63.106   28.162   -5.852  1.00  18.04  ?   45  VAL  B  N    1  
ATOM    2157  C  CA   .  VAL  B  2   35  ?  -62.340   28.417   -7.104  1.00  17.73  ?   45  VAL  B  CA   1  
ATOM    2158  C  C    .  VAL  B  2   35  ?  -62.152   29.935   -7.194  1.00  18.32  ?   45  VAL  B  C    1  
ATOM    2159  O  O    .  VAL  B  2   35  ?  -63.161   30.646   -7.409  1.00  20.46  ?   45  VAL  B  O    1  
ATOM    2160  C  CB   .  VAL  B  2   35  ?  -63.094   27.837   -8.321  1.00  16.89  ?   45  VAL  B  CB   1  
ATOM    2161  C  CG1  .  VAL  B  2   35  ?  -62.400   28.157   -9.634  1.00  17.44  ?   45  VAL  B  CG1  1  
ATOM    2162  C  CG2  .  VAL  B  2   35  ?  -63.328   26.338   -8.199  1.00  16.23  ?   45  VAL  B  CG2  1  
ATOM    2163  N  N    .  ASN  B  2   36  ?  -60.936   30.441   -6.984  1.00  18.03  ?   46  ASN  B  N    1  
ATOM    2164  C  CA   .  ASN  B  2   36  ?  -60.681   31.907   -7.019  1.00  17.16  ?   46  ASN  B  CA   1  
ATOM    2165  C  C    .  ASN  B  2   36  ?  -60.176   32.319   -8.417  1.00  18.16  ?   46  ASN  B  C    1  
ATOM    2166  O  O    .  ASN  B  2   36  ?  -59.284   31.643   -8.997  1.00  18.85  ?   46  ASN  B  O    1  
ATOM    2167  C  CB   .  ASN  B  2   36  ?  -59.778   32.340   -5.868  1.00  16.21  ?   46  ASN  B  CB   1  
ATOM    2168  C  CG   .  ASN  B  2   36  ?  -59.018   33.612   -6.158  1.00  15.37  ?   46  ASN  B  CG   1  
ATOM    2169  O  OD1  .  ASN  B  2   36  ?  -57.873   33.558   -6.580  1.00  15.95  ?   46  ASN  B  OD1  1  
ATOM    2170  N  ND2  .  ASN  B  2   36  ?  -59.644   34.749   -5.972  1.00  14.54  ?   46  ASN  B  ND2  1  
ATOM    2171  N  N    .  TYR  B  2   37  ?  -60.773   33.380   -8.955  1.00  17.88  ?   47  TYR  B  N    1  
ATOM    2172  C  CA   .  TYR  B  2   37  ?  -60.355   34.064  -10.197  1.00  18.01  ?   47  TYR  B  CA   1  
ATOM    2173  C  C    .  TYR  B  2   37  ?  -60.305   35.565   -9.897  1.00  18.35  ?   47  TYR  B  C    1  
ATOM    2174  O  O    .  TYR  B  2   37  ?  -60.901   36.021   -8.882  1.00  18.54  ?   47  TYR  B  O    1  
ATOM    2175  C  CB   .  TYR  B  2   37  ?  -61.309   33.706  -11.340  1.00  18.89  ?   47  TYR  B  CB   1  
ATOM    2176  C  CG   .  TYR  B  2   37  ?  -62.711   34.261  -11.217  1.00  19.19  ?   47  TYR  B  CG   1  
ATOM    2177  C  CD1  .  TYR  B  2   37  ?  -63.681   33.619  -10.465  1.00  19.15  ?   47  TYR  B  CD1  1  
ATOM    2178  C  CD2  .  TYR  B  2   37  ?  -63.079   35.426  -11.873  1.00  19.31  ?   47  TYR  B  CD2  1  
ATOM    2179  C  CE1  .  TYR  B  2   37  ?  -64.968   34.125  -10.364  1.00  19.87  ?   47  TYR  B  CE1  1  
ATOM    2180  C  CE2  .  TYR  B  2   37  ?  -64.356   35.956  -11.768  1.00  19.59  ?   47  TYR  B  CE2  1  
ATOM    2181  C  CZ   .  TYR  B  2   37  ?  -65.309   35.301  -11.013  1.00  20.34  ?   47  TYR  B  CZ   1  
ATOM    2182  O  OH   .  TYR  B  2   37  ?  -66.574   35.813  -10.906  1.00  20.91  ?   47  TYR  B  OH   1  
ATOM    2183  N  N    .  ALA  B  2   38  ?  -59.581   36.299  -10.738  1.00  17.75  ?   48  ALA  B  N    1  
ATOM    2184  C  CA   .  ALA  B  2   38  ?  -59.467   37.769  -10.702  1.00  17.52  ?   48  ALA  B  CA   1  
ATOM    2185  C  C    .  ALA  B  2   38  ?  -59.886   38.360  -12.054  1.00  17.62  ?   48  ALA  B  C    1  
ATOM    2186  O  O    .  ALA  B  2   38  ?  -60.447   39.458  -12.050  1.00  18.10  ?   48  ALA  B  O    1  
ATOM    2187  C  CB   .  ALA  B  2   38  ?  -58.051   38.133  -10.351  1.00  17.67  ?   48  ALA  B  CB   1  
ATOM    2188  N  N    .  ASN  B  2   39  ?  -59.629   37.646  -13.154  1.00  17.72  ?   49  ASN  B  N    1  
ATOM    2189  C  CA   .  ASN  B  2   39  ?  -59.749   38.149  -14.546  1.00  17.98  ?   49  ASN  B  CA   1  
ATOM    2190  C  C    .  ASN  B  2   39  ?  -60.569   37.207  -15.446  1.00  18.34  ?   49  ASN  B  C    1  
ATOM    2191  O  O    .  ASN  B  2   39  ?  -61.052   37.698  -16.503  1.00  17.78  ?   49  ASN  B  O    1  
ATOM    2192  C  CB   .  ASN  B  2   39  ?  -58.364   38.378  -15.152  1.00  17.73  ?   49  ASN  B  CB   1  
ATOM    2193  C  CG   .  ASN  B  2   39  ?  -57.586   39.468  -14.437  1.00  18.02  ?   49  ASN  B  CG   1  
ATOM    2194  O  OD1  .  ASN  B  2   39  ?  -56.696   39.182  -13.630  1.00  18.53  ?   49  ASN  B  OD1  1  
ATOM    2195  N  ND2  .  ASN  B  2   39  ?  -57.911   40.721  -14.713  1.00  16.79  ?   49  ASN  B  ND2  1  
ATOM    2196  N  N    .  SER  B  2   40  ?  -60.720   35.926  -15.080  1.00  18.48  ?   50  SER  B  N    1  
ATOM    2197  C  CA   .  SER  B  2   40  ?  -61.168   34.843  -15.994  1.00  18.37  ?   50  SER  B  CA   1  
ATOM    2198  C  C    .  SER  B  2   40  ?  -62.344   34.076  -15.406  1.00  18.47  ?   50  SER  B  C    1  
ATOM    2199  O  O    .  SER  B  2   40  ?  -62.198   32.908  -15.063  1.00  19.45  ?   50  SER  B  O    1  
ATOM    2200  C  CB   .  SER  B  2   40  ?  -60.020   33.952  -16.312  1.00  18.37  ?   50  SER  B  CB   1  
ATOM    2201  O  OG   .  SER  B  2   40  ?  -59.050   34.685  -17.044  1.00  18.64  ?   50  SER  B  OG   1  
ATOM    2202  N  N    .  PRO  B  2   41  ?  -63.548   34.697  -15.345  1.00  18.28  ?   51  PRO  B  N    1  
ATOM    2203  C  CA   .  PRO  B  2   41  ?  -64.731   34.084  -14.740  1.00  17.85  ?   51  PRO  B  CA   1  
ATOM    2204  C  C    .  PRO  B  2   41  ?  -65.287   32.928  -15.577  1.00  17.11  ?   51  PRO  B  C    1  
ATOM    2205  O  O    .  PRO  B  2   41  ?  -65.904   32.017  -15.021  1.00  17.24  ?   51  PRO  B  O    1  
ATOM    2206  C  CB   .  PRO  B  2   41  ?  -65.762   35.223  -14.748  1.00  17.95  ?   51  PRO  B  CB   1  
ATOM    2207  C  CG   .  PRO  B  2   41  ?  -65.372   36.026  -15.957  1.00  17.98  ?   51  PRO  B  CG   1  
ATOM    2208  C  CD   .  PRO  B  2   41  ?  -63.858   36.010  -15.932  1.00  18.07  ?   51  PRO  B  CD   1  
ATOM    2209  N  N    .  THR  B  2   42  ?  -65.066   33.014  -16.888  1.00  16.17  ?   52  THR  B  N    1  
ATOM    2210  C  CA   .  THR  B  2   42  ?  -65.598   32.066  -17.889  1.00  15.86  ?   52  THR  B  CA   1  
ATOM    2211  C  C    .  THR  B  2   42  ?  -64.910   30.696  -17.697  1.00  16.81  ?   52  THR  B  C    1  
ATOM    2212  O  O    .  THR  B  2   42  ?  -65.641   29.683  -17.688  1.00  16.77  ?   52  THR  B  O    1  
ATOM    2213  C  CB   .  THR  B  2   42  ?  -65.494   32.698  -19.278  1.00  14.62  ?   52  THR  B  CB   1  
ATOM    2214  O  OG1  .  THR  B  2   42  ?  -65.981   31.676  -20.141  1.00  13.40  ?   52  THR  B  OG1  1  
ATOM    2215  N  N    .  HIS  B  2   43  ?  -63.580   30.667  -17.482  1.00  17.66  ?   53  HIS  B  N    1  
ATOM    2216  C  CA   .  HIS  B  2   43  ?  -62.756   29.459  -17.152  1.00  17.49  ?   53  HIS  B  CA   1  
ATOM    2217  C  C    .  HIS  B  2   43  ?  -63.074   28.946  -15.740  1.00  17.14  ?   53  HIS  B  C    1  
ATOM    2218  O  O    .  HIS  B  2   43  ?  -63.095   27.703  -15.518  1.00  15.00  ?   53  HIS  B  O    1  
ATOM    2219  C  CB   .  HIS  B  2   43  ?  -61.252   29.765  -17.211  1.00  18.10  ?   53  HIS  B  CB   1  
ATOM    2220  C  CG   .  HIS  B  2   43  ?  -60.770   30.415  -18.465  1.00  19.00  ?   53  HIS  B  CG   1  
ATOM    2221  N  ND1  .  HIS  B  2   43  ?  -61.024   31.752  -18.754  1.00  19.65  ?   53  HIS  B  ND1  1  
ATOM    2222  C  CD2  .  HIS  B  2   43  ?  -60.018   29.932  -19.483  1.00  18.62  ?   53  HIS  B  CD2  1  
ATOM    2223  C  CE1  .  HIS  B  2   43  ?  -60.448   32.057  -19.902  1.00  19.94  ?   53  HIS  B  CE1  1  
ATOM    2224  N  NE2  .  HIS  B  2   43  ?  -59.816   30.957  -20.365  1.00  18.88  ?   53  HIS  B  NE2  1  
ATOM    2225  N  N    .  ALA  B  2   44  ?  -63.251   29.885  -14.808  1.00  17.54  ?   54  ALA  B  N    1  
ATOM    2226  C  CA   .  ALA  B  2   44  ?  -63.609   29.611  -13.403  1.00  18.57  ?   54  ALA  B  CA   1  
ATOM    2227  C  C    .  ALA  B  2   44  ?  -64.897   28.799  -13.384  1.00  19.38  ?   54  ALA  B  C    1  
ATOM    2228  O  O    .  ALA  B  2   44  ?  -64.948   27.807  -12.629  1.00  19.40  ?   54  ALA  B  O    1  
ATOM    2229  C  CB   .  ALA  B  2   44  ?  -63.761   30.894  -12.625  1.00  18.49  ?   54  ALA  B  CB   1  
ATOM    2230  N  N    .  GLN  B  2   45  ?  -65.893   29.217  -14.175  1.00  20.28  ?   55  GLN  B  N    1  
ATOM    2231  C  CA   .  GLN  B  2   45  ?  -67.200   28.514  -14.279  1.00  20.92  ?   55  GLN  B  CA   1  
ATOM    2232  C  C    .  GLN  B  2   45  ?  -66.956   27.102  -14.836  1.00  20.95  ?   55  GLN  B  C    1  
ATOM    2233  O  O    .  GLN  B  2   45  ?  -67.600   26.166  -14.354  1.00  18.75  ?   55  GLN  B  O    1  
ATOM    2234  C  CB   .  GLN  B  2   45  ?  -68.157   29.339  -15.137  1.00  22.39  ?   55  GLN  B  CB   1  
ATOM    2235  C  CG   .  GLN  B  2   45  ?  -69.509   28.693  -15.384  1.00  23.30  ?   55  GLN  B  CG   1  
ATOM    2236  C  CD   .  GLN  B  2   45  ?  -70.366   28.629  -14.146  1.00  26.27  ?   55  GLN  B  CD   1  
ATOM    2237  O  OE1  .  GLN  B  2   45  ?  -70.259   29.449  -13.232  1.00  30.31  ?   55  GLN  B  OE1  1  
ATOM    2238  N  NE2  .  GLN  B  2   45  ?  -71.236   27.634  -14.112  1.00  26.92  ?   55  GLN  B  NE2  1  
ATOM    2239  N  N    .  LYS  B  2   46  ?  -66.045   26.946  -15.803  1.00  23.00  ?   56  LYS  B  N    1  
ATOM    2240  C  CA   .  LYS  B  2   46  ?  -65.730   25.617  -16.400  1.00  25.86  ?   56  LYS  B  CA   1  
ATOM    2241  C  C    .  LYS  B  2   46  ?  -65.284   24.678  -15.280  1.00  24.81  ?   56  LYS  B  C    1  
ATOM    2242  O  O    .  LYS  B  2   46  ?  -65.793   23.540  -15.235  1.00  25.02  ?   56  LYS  B  O    1  
ATOM    2243  C  CB   .  LYS  B  2   46  ?  -64.640   25.663  -17.482  1.00  28.74  ?   56  LYS  B  CB   1  
ATOM    2244  C  CG   .  LYS  B  2   46  ?  -65.128   25.997  -18.888  1.00  31.55  ?   56  LYS  B  CG   1  
ATOM    2245  C  CD   .  LYS  B  2   46  ?  -64.592   25.072  -19.991  1.00  34.16  ?   56  LYS  B  CD   1  
ATOM    2246  C  CE   .  LYS  B  2   46  ?  -64.683   25.654  -21.400  1.00  35.67  ?   56  LYS  B  CE   1  
ATOM    2247  N  NZ   .  LYS  B  2   46  ?  -66.014   26.245  -21.725  1.00  34.55  ?   56  LYS  B  NZ   1  
ATOM    2248  N  N    .  VAL  B  2   47  ?  -64.377   25.163  -14.422  1.00  23.00  ?   57  VAL  B  N    1  
ATOM    2249  C  CA   .  VAL  B  2   47  ?  -63.725   24.383  -13.330  1.00  20.99  ?   57  VAL  B  CA   1  
ATOM    2250  C  C    .  VAL  B  2   47  ?  -64.788   23.988  -12.296  1.00  20.58  ?   57  VAL  B  C    1  
ATOM    2251  O  O    .  VAL  B  2   47  ?  -64.816   22.809  -11.894  1.00  20.92  ?   57  VAL  B  O    1  
ATOM    2252  C  CB   .  VAL  B  2   47  ?  -62.552   25.162  -12.704  1.00  20.15  ?   57  VAL  B  CB   1  
ATOM    2253  C  CG1  .  VAL  B  2   47  ?  -62.035   24.472  -11.453  1.00  20.33  ?   57  VAL  B  CG1  1  
ATOM    2254  C  CG2  .  VAL  B  2   47  ?  -61.422   25.381  -13.705  1.00  19.29  ?   57  VAL  B  CG2  1  
ATOM    2255  N  N    .  VAL  B  2   48  ?  -65.665   24.908  -11.898  1.00  19.80  ?   58  VAL  B  N    1  
ATOM    2256  C  CA   .  VAL  B  2   48  ?  -66.714   24.589  -10.889  1.00  19.57  ?   58  VAL  B  CA   1  
ATOM    2257  C  C    .  VAL  B  2   48  ?  -67.580   23.460  -11.456  1.00  19.33  ?   58  VAL  B  C    1  
ATOM    2258  O  O    .  VAL  B  2   48  ?  -67.902   22.526  -10.691  1.00  18.42  ?   58  VAL  B  O    1  
ATOM    2259  C  CB   .  VAL  B  2   48  ?  -67.537   25.832  -10.493  1.00  20.70  ?   58  VAL  B  CB   1  
ATOM    2260  C  CG1  .  VAL  B  2   48  ?  -68.646   25.504   -9.497  1.00  20.99  ?   58  VAL  B  CG1  1  
ATOM    2261  C  CG2  .  VAL  B  2   48  ?  -66.662   26.942   -9.923  1.00  20.41  ?   58  VAL  B  CG2  1  
ATOM    2262  N  N    .  ASP  B  2   49  ?  -67.922   23.529  -12.751  1.00  20.49  ?   59  ASP  B  N    1  
ATOM    2263  C  CA   .  ASP  B  2   49  ?  -68.836   22.561  -13.430  1.00  20.98  ?   59  ASP  B  CA   1  
ATOM    2264  C  C    .  ASP  B  2   49  ?  -68.162   21.193  -13.415  1.00  20.47  ?   59  ASP  B  C    1  
ATOM    2265  O  O    .  ASP  B  2   49  ?  -68.800   20.214  -12.977  1.00  19.84  ?   59  ASP  B  O    1  
ATOM    2266  C  CB   .  ASP  B  2   49  ?  -69.201   22.969  -14.865  1.00  21.16  ?   59  ASP  B  CB   1  
ATOM    2267  C  CG   .  ASP  B  2   49  ?  -69.987   24.273  -14.962  1.00  22.41  ?   59  ASP  B  CG   1  
ATOM    2268  O  OD1  .  ASP  B  2   49  ?  -70.483   24.730  -13.888  1.00  20.86  ?   59  ASP  B  OD1  1  
ATOM    2269  O  OD2  .  ASP  B  2   49  ?  -70.081   24.839  -16.113  1.00  22.42  ?   59  ASP  B  OD2  1  
ATOM    2270  N  N    .  GLU  B  2   50  ?  -66.896   21.164  -13.830  1.00  20.24  ?   60  GLU  B  N    1  
ATOM    2271  C  CA   .  GLU  B  2   50  ?  -66.066   19.939  -13.886  1.00  20.53  ?   60  GLU  B  CA   1  
ATOM    2272  C  C    .  GLU  B  2   50  ?  -66.039   19.230  -12.516  1.00  21.15  ?   60  GLU  B  C    1  
ATOM    2273  O  O    .  GLU  B  2   50  ?  -66.284   18.013  -12.497  1.00  21.08  ?   60  GLU  B  O    1  
ATOM    2274  C  CB   .  GLU  B  2   50  ?  -64.677   20.311  -14.371  1.00  19.87  ?   60  GLU  B  CB   1  
ATOM    2275  C  CG   .  GLU  B  2   50  ?  -63.931   19.122  -14.920  1.00  20.33  ?   60  GLU  B  CG   1  
ATOM    2276  C  CD   .  GLU  B  2   50  ?  -62.523   19.477  -15.343  1.00  20.45  ?   60  GLU  B  CD   1  
ATOM    2277  O  OE1  .  GLU  B  2   50  ?  -61.621   18.686  -15.037  1.00  20.83  ?   60  GLU  B  OE1  1  
ATOM    2278  O  OE2  .  GLU  B  2   50  ?  -62.337   20.562  -15.949  1.00  20.84  ?   60  GLU  B  OE2  1  
ATOM    2279  N  N    .  ILE  B  2   51  ?  -65.789   19.968  -11.426  1.00  21.77  ?   61  ILE  B  N    1  
ATOM    2280  C  CA   .  ILE  B  2   51  ?  -65.820   19.482  -10.009  1.00  22.58  ?   61  ILE  B  CA   1  
ATOM    2281  C  C    .  ILE  B  2   51  ?  -67.247   19.037   -9.615  1.00  23.22  ?   61  ILE  B  C    1  
ATOM    2282  O  O    .  ILE  B  2   51  ?  -67.359   18.067   -8.835  1.00  23.55  ?   61  ILE  B  O    1  
ATOM    2283  C  CB   .  ILE  B  2   51  ?  -65.265   20.552   -9.037  1.00  22.51  ?   61  ILE  B  CB   1  
ATOM    2284  C  CG1  .  ILE  B  2   51  ?  -63.790   20.887   -9.301  1.00  22.99  ?   61  ILE  B  CG1  1  
ATOM    2285  C  CG2  .  ILE  B  2   51  ?  -65.493   20.135   -7.589  1.00  22.03  ?   61  ILE  B  CG2  1  
ATOM    2286  C  CD1  .  ILE  B  2   51  ?  -63.323   22.225   -8.705  1.00  23.08  ?   61  ILE  B  CD1  1  
ATOM    2287  N  N    .  LYS  B  2   52  ?  -68.303   19.724  -10.063  1.00  23.71  ?   62  LYS  B  N    1  
ATOM    2288  C  CA   .  LYS  B  2   52  ?  -69.704   19.257   -9.858  1.00  25.25  ?   62  LYS  B  CA   1  
ATOM    2289  C  C    .  LYS  B  2   52  ?  -69.902   17.967  -10.654  1.00  25.39  ?   62  LYS  B  C    1  
ATOM    2290  O  O    .  LYS  B  2   52  ?  -70.505   17.027  -10.094  1.00  23.51  ?   62  LYS  B  O    1  
ATOM    2291  C  CB   .  LYS  B  2   52  ?  -70.739   20.309  -10.276  1.00  26.77  ?   62  LYS  B  CB   1  
ATOM    2292  C  CG   .  LYS  B  2   52  ?  -70.791   21.513   -9.355  1.00  28.23  ?   62  LYS  B  CG   1  
ATOM    2293  C  CD   .  LYS  B  2   52  ?  -72.011   22.370   -9.463  1.00  28.55  ?   62  LYS  B  CD   1  
ATOM    2294  C  CE   .  LYS  B  2   52  ?  -72.046   23.355   -8.314  1.00  30.82  ?   62  LYS  B  CE   1  
ATOM    2295  N  NZ   .  LYS  B  2   52  ?  -72.555   24.682   -8.729  1.00  33.19  ?   62  LYS  B  NZ   1  
ATOM    2296  N  N    .  GLN  B  2   53  ?  -69.367   17.937  -11.884  1.00  26.88  ?   63  GLN  B  N    1  
ATOM    2297  C  CA   .  GLN  B  2   53  ?  -69.488   16.822  -12.861  1.00  29.02  ?   63  GLN  B  CA   1  
ATOM    2298  C  C    .  GLN  B  2   53  ?  -68.946   15.510  -12.263  1.00  28.21  ?   63  GLN  B  C    1  
ATOM    2299  O  O    .  GLN  B  2   53  ?  -69.567   14.465  -12.509  1.00  26.60  ?   63  GLN  B  O    1  
ATOM    2300  C  CB   .  GLN  B  2   53  ?  -68.746   17.155  -14.163  1.00  31.84  ?   63  GLN  B  CB   1  
ATOM    2301  C  CG   .  GLN  B  2   53  ?  -69.050   16.190  -15.309  1.00  33.84  ?   63  GLN  B  CG   1  
ATOM    2302  C  CD   .  GLN  B  2   53  ?  -70.528   16.147  -15.618  1.00  33.83  ?   63  GLN  B  CD   1  
ATOM    2303  O  OE1  .  GLN  B  2   53  ?  -71.212   17.167  -15.588  1.00  34.62  ?   63  GLN  B  OE1  1  
ATOM    2304  N  NE2  .  GLN  B  2   53  ?  -71.039   14.959  -15.894  1.00  32.75  ?   63  GLN  B  NE2  1  
ATOM    2305  N  N    .  LEU  B  2   54  ?  -67.837   15.548  -11.518  1.00  26.07  ?   64  LEU  B  N    1  
ATOM    2306  C  CA   .  LEU  B  2   54  ?  -67.210   14.321  -10.969  1.00  25.23  ?   64  LEU  B  CA   1  
ATOM    2307  C  C    .  LEU  B  2   54  ?  -67.659   14.076   -9.523  1.00  24.65  ?   64  LEU  B  C    1  
ATOM    2308  O  O    .  LEU  B  2   54  ?  -67.138   13.149   -8.912  1.00  23.59  ?   64  LEU  B  O    1  
ATOM    2309  C  CB   .  LEU  B  2   54  ?  -65.688   14.400  -11.111  1.00  25.99  ?   64  LEU  B  CB   1  
ATOM    2310  C  CG   .  LEU  B  2   54  ?  -64.994   15.666  -10.612  1.00  27.45  ?   64  LEU  B  CG   1  
ATOM    2311  C  CD1  .  LEU  B  2   54  ?  -65.009   15.760   -9.087  1.00  28.82  ?   64  LEU  B  CD1  1  
ATOM    2312  C  CD2  .  LEU  B  2   54  ?  -63.561   15.708  -11.132  1.00  27.33  ?   64  LEU  B  CD2  1  
ATOM    2313  N  N    .  GLY  B  2   55  ?  -68.611   14.851   -8.998  1.00  25.00  ?   65  GLY  B  N    1  
ATOM    2314  C  CA   .  GLY  B  2   55  ?  -69.420   14.443   -7.829  1.00  23.91  ?   65  GLY  B  CA   1  
ATOM    2315  C  C    .  GLY  B  2   55  ?  -69.027   15.128   -6.534  1.00  22.58  ?   65  GLY  B  C    1  
ATOM    2316  O  O    .  GLY  B  2   55  ?  -69.404   14.613   -5.480  1.00  21.04  ?   65  GLY  B  O    1  
ATOM    2317  N  N    .  SER  B  2   56  ?  -68.312   16.248   -6.600  1.00  23.02  ?   66  SER  B  N    1  
ATOM    2318  C  CA   .  SER  B  2   56  ?  -68.065   17.147   -5.440  1.00  24.64  ?   66  SER  B  CA   1  
ATOM    2319  C  C    .  SER  B  2   56  ?  -68.787   18.476   -5.681  1.00  24.97  ?   66  SER  B  C    1  
ATOM    2320  O  O    .  SER  B  2   56  ?  -69.253   18.698   -6.805  1.00  27.46  ?   66  SER  B  O    1  
ATOM    2321  C  CB   .  SER  B  2   56  ?  -66.581   17.346   -5.170  1.00  23.89  ?   66  SER  B  CB   1  
ATOM    2322  O  OG   .  SER  B  2   56  ?  -66.378   18.138   -4.004  1.00  22.50  ?   66  SER  B  OG   1  
ATOM    2323  N  N    .  ASP  B  2   57  ?  -68.888   19.323   -4.660  1.00  24.77  ?   67  ASP  B  N    1  
ATOM    2324  C  CA   .  ASP  B  2   57  ?  -69.488   20.674   -4.798  1.00  24.87  ?   67  ASP  B  CA   1  
ATOM    2325  C  C    .  ASP  B  2   57  ?  -68.357   21.690   -4.962  1.00  25.05  ?   67  ASP  B  C    1  
ATOM    2326  O  O    .  ASP  B  2   57  ?  -67.200   21.334   -4.640  1.00  23.61  ?   67  ASP  B  O    1  
ATOM    2327  C  CB   .  ASP  B  2   57  ?  -70.410   21.013   -3.623  1.00  24.48  ?   67  ASP  B  CB   1  
ATOM    2328  C  CG   .  ASP  B  2   57  ?  -71.365   22.156   -3.917  1.00  22.89  ?   67  ASP  B  CG   1  
ATOM    2329  O  OD1  .  ASP  B  2   57  ?  -71.628   22.402   -5.121  1.00  21.63  ?   67  ASP  B  OD1  1  
ATOM    2330  O  OD2  .  ASP  B  2   57  ?  -71.817   22.796   -2.942  1.00  21.45  ?   67  ASP  B  OD2  1  
ATOM    2331  N  N    .  ALA  B  2   58  ?  -68.684   22.880   -5.484  1.00  25.86  ?   68  ALA  B  N    1  
ATOM    2332  C  CA   .  ALA  B  2   58  ?  -67.731   24.001   -5.667  1.00  26.38  ?   68  ALA  B  CA   1  
ATOM    2333  C  C    .  ALA  B  2   58  ?  -68.468   25.328   -5.902  1.00  26.38  ?   68  ALA  B  C    1  
ATOM    2334  O  O    .  ALA  B  2   58  ?  -69.706   25.313   -6.090  1.00  25.77  ?   68  ALA  B  O    1  
ATOM    2335  C  CB   .  ALA  B  2   58  ?  -66.771   23.685   -6.794  1.00  25.93  ?   68  ALA  B  CB   1  
ATOM    2336  N  N    .  ILE  B  2   59  ?  -67.703   26.427   -5.866  1.00  26.62  ?   69  ILE  B  N    1  
ATOM    2337  C  CA   .  ILE  B  2   59  ?  -68.150   27.831   -6.114  1.00  27.23  ?   69  ILE  B  CA   1  
ATOM    2338  C  C    .  ILE  B  2   59  ?  -66.964   28.638   -6.656  1.00  26.77  ?   69  ILE  B  C    1  
ATOM    2339  O  O    .  ILE  B  2   59  ?  -65.821   28.420   -6.181  1.00  26.13  ?   69  ILE  B  O    1  
ATOM    2340  C  CB   .  ILE  B  2   59  ?  -68.677   28.494   -4.829  1.00  27.70  ?   69  ILE  B  CB   1  
ATOM    2341  C  CG1  .  ILE  B  2   59  ?  -67.793   28.125   -3.639  1.00  28.82  ?   69  ILE  B  CG1  1  
ATOM    2342  C  CG2  .  ILE  B  2   59  ?  -70.137   28.166   -4.567  1.00  28.23  ?   69  ILE  B  CG2  1  
ATOM    2343  C  CD1  .  ILE  B  2   59  ?  -67.851   29.113   -2.510  1.00  29.10  ?   69  ILE  B  CD1  1  
ATOM    2344  N  N    .  ALA  B  2   60  ?  -67.239   29.571   -7.570  1.00  24.71  ?   70  ALA  B  N    1  
ATOM    2345  C  CA   .  ALA  B  2   60  ?  -66.288   30.604   -8.032  1.00  23.02  ?   70  ALA  B  CA   1  
ATOM    2346  C  C    .  ALA  B  2   60  ?  -66.426   31.826   -7.120  1.00  22.53  ?   70  ALA  B  C    1  
ATOM    2347  O  O    .  ALA  B  2   60  ?  -67.586   32.198   -6.845  1.00  22.52  ?   70  ALA  B  O    1  
ATOM    2348  C  CB   .  ALA  B  2   60  ?  -66.579   30.944   -9.473  1.00  22.58  ?   70  ALA  B  CB   1  
ATOM    2349  N  N    .  ILE  B  2   61  ?  -65.309   32.418   -6.671  1.00  21.84  ?   71  ILE  B  N    1  
ATOM    2350  C  CA   .  ILE  B  2   61  ?  -65.295   33.713   -5.918  1.00  22.03  ?   71  ILE  B  CA   1  
ATOM    2351  C  C    .  ILE  B  2   61  ?  -64.247   34.666   -6.509  1.00  22.84  ?   71  ILE  B  C    1  
ATOM    2352  O  O    .  ILE  B  2   61  ?  -63.043   34.374   -6.378  1.00  23.01  ?   71  ILE  B  O    1  
ATOM    2353  C  CB   .  ILE  B  2   61  ?  -65.029   33.494   -4.418  1.00  21.22  ?   71  ILE  B  CB   1  
ATOM    2354  C  CG1  .  ILE  B  2   61  ?  -66.126   32.646   -3.773  1.00  20.61  ?   71  ILE  B  CG1  1  
ATOM    2355  C  CG2  .  ILE  B  2   61  ?  -64.842   34.832   -3.712  1.00  21.31  ?   71  ILE  B  CG2  1  
ATOM    2356  C  CD1  .  ILE  B  2   61  ?  -65.971   32.462   -2.276  1.00  20.85  ?   71  ILE  B  CD1  1  
ATOM    2357  N  N    .  LYS  B  2   62  ?  -64.688   35.795   -7.074  1.00  23.11  ?   72  LYS  B  N    1  
ATOM    2358  C  CA   .  LYS  B  2   62  ?  -63.801   36.880   -7.572  1.00  23.95  ?   72  LYS  B  CA   1  
ATOM    2359  C  C    .  LYS  B  2   62  ?  -63.031   37.473   -6.382  1.00  22.49  ?   72  LYS  B  C    1  
ATOM    2360  O  O    .  LYS  B  2   62  ?  -63.674   37.781   -5.367  1.00  21.42  ?   72  LYS  B  O    1  
ATOM    2361  C  CB   .  LYS  B  2   62  ?  -64.626   37.952   -8.295  1.00  26.28  ?   72  LYS  B  CB   1  
ATOM    2362  C  CG   .  LYS  B  2   62  ?  -63.832   39.046   -9.003  1.00  28.14  ?   72  LYS  B  CG   1  
ATOM    2363  C  CD   .  LYS  B  2   62  ?  -64.470   39.580  -10.298  1.00  29.35  ?   72  LYS  B  CD   1  
ATOM    2364  C  CE   .  LYS  B  2   62  ?  -63.425   40.090  -11.275  1.00  30.56  ?   72  LYS  B  CE   1  
ATOM    2365  N  NZ   .  LYS  B  2   62  ?  -64.000   40.923  -12.358  1.00  32.06  ?   72  LYS  B  NZ   1  
ATOM    2366  N  N    .  ALA  B  2   63  ?  -61.705   37.588   -6.500  1.00  20.52  ?   73  ALA  B  N    1  
ATOM    2367  C  CA   .  ALA  B  2   63  ?  -60.843   38.377   -5.594  1.00  20.24  ?   73  ALA  B  CA   1  
ATOM    2368  C  C    .  ALA  B  2   63  ?  -59.470   38.573   -6.244  1.00  19.88  ?   73  ALA  B  C    1  
ATOM    2369  O  O    .  ALA  B  2   63  ?  -58.812   37.561   -6.587  1.00  18.43  ?   73  ALA  B  O    1  
ATOM    2370  C  CB   .  ALA  B  2   63  ?  -60.732   37.707   -4.243  1.00  20.44  ?   73  ALA  B  CB   1  
ATOM    2371  N  N    .  ASP  B  2   64  ?  -59.071   39.837   -6.431  1.00  20.00  ?   74  ASP  B  N    1  
ATOM    2372  C  CA   .  ASP  B  2   64  ?  -57.682   40.222   -6.792  1.00  19.74  ?   74  ASP  B  CA   1  
ATOM    2373  C  C    .  ASP  B  2   64  ?  -56.827   40.031   -5.537  1.00  19.37  ?   74  ASP  B  C    1  
ATOM    2374  O  O    .  ASP  B  2   64  ?  -57.033   40.797   -4.570  1.00  18.53  ?   74  ASP  B  O    1  
ATOM    2375  C  CB   .  ASP  B  2   64  ?  -57.615   41.667   -7.286  1.00  19.69  ?   74  ASP  B  CB   1  
ATOM    2376  C  CG   .  ASP  B  2   64  ?  -56.217   42.160   -7.618  1.00  20.04  ?   74  ASP  B  CG   1  
ATOM    2377  O  OD1  .  ASP  B  2   64  ?  -55.312   41.304   -7.822  1.00  19.94  ?   74  ASP  B  OD1  1  
ATOM    2378  O  OD2  .  ASP  B  2   64  ?  -56.046   43.401   -7.680  1.00  20.22  ?   74  ASP  B  OD2  1  
ATOM    2379  N  N    .  VAL  B  2   65  ?  -55.920   39.052   -5.537  1.00  18.38  ?   75  VAL  B  N    1  
ATOM    2380  C  CA   .  VAL  B  2   65  ?  -55.152   38.706   -4.304  1.00  18.13  ?   75  VAL  B  CA   1  
ATOM    2381  C  C    .  VAL  B  2   65  ?  -53.920   39.613   -4.199  1.00  17.16  ?   75  VAL  B  C    1  
ATOM    2382  O  O    .  VAL  B  2   65  ?  -53.017   39.278   -3.409  1.00  16.06  ?   75  VAL  B  O    1  
ATOM    2383  C  CB   .  VAL  B  2   65  ?  -54.802   37.209   -4.204  1.00  17.50  ?   75  VAL  B  CB   1  
ATOM    2384  C  CG1  .  VAL  B  2   65  ?  -56.041   36.383   -3.939  1.00  17.46  ?   75  VAL  B  CG1  1  
ATOM    2385  C  CG2  .  VAL  B  2   65  ?  -54.073   36.693   -5.421  1.00  17.69  ?   75  VAL  B  CG2  1  
ATOM    2386  N  N    .  ARG  B  2   66  ?  -53.919   40.735   -4.923  1.00  16.48  ?   76  ARG  B  N    1  
ATOM    2387  C  CA   .  ARG  B  2   66  ?  -53.013   41.879   -4.650  1.00  17.14  ?   76  ARG  B  CA   1  
ATOM    2388  C  C    .  ARG  B  2   66  ?  -53.625   42.751   -3.540  1.00  18.51  ?   76  ARG  B  C    1  
ATOM    2389  O  O    .  ARG  B  2   66  ?  -52.877   43.192   -2.635  1.00  18.03  ?   76  ARG  B  O    1  
ATOM    2390  C  CB   .  ARG  B  2   66  ?  -52.751   42.680   -5.927  1.00  16.55  ?   76  ARG  B  CB   1  
ATOM    2391  C  CG   .  ARG  B  2   66  ?  -51.789   41.997   -6.888  1.00  16.13  ?   76  ARG  B  CG   1  
ATOM    2392  C  CD   .  ARG  B  2   66  ?  -51.140   42.980   -7.827  1.00  15.59  ?   76  ARG  B  CD   1  
ATOM    2393  N  NE   .  ARG  B  2   66  ?  -50.201   42.374   -8.758  1.00  15.32  ?   76  ARG  B  NE   1  
ATOM    2394  C  CZ   .  ARG  B  2   66  ?  -50.548   41.770   -9.891  1.00  15.83  ?   76  ARG  B  CZ   1  
ATOM    2395  N  NH1  .  ARG  B  2   66  ?  -51.827   41.634  -10.202  1.00  16.38  ?   76  ARG  B  NH1  1  
ATOM    2396  N  NH2  .  ARG  B  2   66  ?  -49.623   41.259  -10.691  1.00  15.58  ?   76  ARG  B  NH2  1  
ATOM    2397  N  N    .  GLN  B  2   67  ?  -54.937   42.990   -3.577  1.00  20.26  ?   77  GLN  B  N    1  
ATOM    2398  C  CA   .  GLN  B  2   67  ?  -55.628   43.741   -2.498  1.00  22.38  ?   77  GLN  B  CA   1  
ATOM    2399  C  C    .  GLN  B  2   67  ?  -55.848   42.762   -1.330  1.00  22.57  ?   77  GLN  B  C    1  
ATOM    2400  O  O    .  GLN  B  2   67  ?  -56.544   41.752   -1.542  1.00  21.86  ?   77  GLN  B  O    1  
ATOM    2401  C  CB   .  GLN  B  2   67  ?  -56.945   44.376   -2.978  1.00  24.93  ?   77  GLN  B  CB   1  
ATOM    2402  C  CG   .  GLN  B  2   67  ?  -56.917   45.055   -4.352  1.00  25.89  ?   77  GLN  B  CG   1  
ATOM    2403  C  CD   .  GLN  B  2   67  ?  -55.714   45.937   -4.617  1.00  27.21  ?   77  GLN  B  CD   1  
ATOM    2404  O  OE1  .  GLN  B  2   67  ?  -55.185   46.591   -3.716  1.00  27.61  ?   77  GLN  B  OE1  1  
ATOM    2405  N  NE2  .  GLN  B  2   67  ?  -55.275   45.966   -5.874  1.00  26.61  ?   77  GLN  B  NE2  1  
ATOM    2406  N  N    .  VAL  B  2   68  ?  -55.260   43.036   -0.155  1.00  22.51  ?   78  VAL  B  N    1  
ATOM    2407  C  CA   .  VAL  B  2   68  ?  -55.409   42.204    1.081  1.00  22.07  ?   78  VAL  B  CA   1  
ATOM    2408  C  C    .  VAL  B  2   68  ?  -56.864   42.248    1.555  1.00  22.42  ?   78  VAL  B  C    1  
ATOM    2409  O  O    .  VAL  B  2   68  ?  -57.368   41.240    2.062  1.00  22.81  ?   78  VAL  B  O    1  
ATOM    2410  C  CB   .  VAL  B  2   68  ?  -54.434   42.636    2.198  1.00  21.59  ?   78  VAL  B  CB   1  
ATOM    2411  C  CG1  .  VAL  B  2   68  ?  -54.698   41.934    3.525  1.00  21.12  ?   78  VAL  B  CG1  1  
ATOM    2412  C  CG2  .  VAL  B  2   68  ?  -52.997   42.415    1.783  1.00  21.88  ?   78  VAL  B  CG2  1  
ATOM    2413  N  N    .  PRO  B  2   69  ?  -57.574   43.404    1.463  1.00  21.60  ?   79  PRO  B  N    1  
ATOM    2414  C  CA   .  PRO  B  2   69  ?  -58.998   43.455    1.814  1.00  21.72  ?   79  PRO  B  CA   1  
ATOM    2415  C  C    .  PRO  B  2   69  ?  -59.830   42.398    1.060  1.00  21.95  ?   79  PRO  B  C    1  
ATOM    2416  O  O    .  PRO  B  2   69  ?  -60.697   41.782    1.677  1.00  22.29  ?   79  PRO  B  O    1  
ATOM    2417  C  CB   .  PRO  B  2   69  ?  -59.429   44.890    1.458  1.00  20.75  ?   79  PRO  B  CB   1  
ATOM    2418  C  CG   .  PRO  B  2   69  ?  -58.151   45.681    1.527  1.00  21.07  ?   79  PRO  B  CG   1  
ATOM    2419  C  CD   .  PRO  B  2   69  ?  -57.053   44.729    1.088  1.00  21.11  ?   79  PRO  B  CD   1  
ATOM    2420  N  N    .  GLU  B  2   70  ?  -59.536   42.187   -0.231  1.00  22.42  ?   80  GLU  B  N    1  
ATOM    2421  C  CA   .  GLU  B  2   70  ?  -60.250   41.213   -1.104  1.00  21.95  ?   80  GLU  B  CA   1  
ATOM    2422  C  C    .  GLU  B  2   70  ?  -59.838   39.782   -0.728  1.00  20.93  ?   80  GLU  B  C    1  
ATOM    2423  O  O    .  GLU  B  2   70  ?  -60.694   38.911   -0.875  1.00  23.38  ?   80  GLU  B  O    1  
ATOM    2424  C  CB   .  GLU  B  2   70  ?  -60.014   41.502   -2.590  1.00  22.13  ?   80  GLU  B  CB   1  
ATOM    2425  C  CG   .  GLU  B  2   70  ?  -60.785   42.694   -3.115  1.00  21.81  ?   80  GLU  B  CG   1  
ATOM    2426  C  CD   .  GLU  B  2   70  ?  -60.573   42.920   -4.600  1.00  22.66  ?   80  GLU  B  CD   1  
ATOM    2427  O  OE1  .  GLU  B  2   70  ?  -60.864   41.972   -5.385  1.00  22.56  ?   80  GLU  B  OE1  1  
ATOM    2428  O  OE2  .  GLU  B  2   70  ?  -60.073   44.020   -4.969  1.00  22.57  ?   80  GLU  B  OE2  1  
ATOM    2429  N  N    .  ILE  B  2   71  ?  -58.607   39.539   -0.247  1.00  19.79  ?   81  ILE  B  N    1  
ATOM    2430  C  CA   .  ILE  B  2   71  ?  -58.182   38.213    0.317  1.00  18.88  ?   81  ILE  B  CA   1  
ATOM    2431  C  C    .  ILE  B  2   71  ?  -59.042   37.910    1.554  1.00  18.77  ?   81  ILE  B  C    1  
ATOM    2432  O  O    .  ILE  B  2   71  ?  -59.481   36.755    1.700  1.00  18.16  ?   81  ILE  B  O    1  
ATOM    2433  C  CB   .  ILE  B  2   71  ?  -56.674   38.164    0.647  1.00  17.93  ?   81  ILE  B  CB   1  
ATOM    2434  C  CG1  .  ILE  B  2   71  ?  -55.820   38.293   -0.615  1.00  17.94  ?   81  ILE  B  CG1  1  
ATOM    2435  C  CG2  .  ILE  B  2   71  ?  -56.319   36.903    1.428  1.00  17.39  ?   81  ILE  B  CG2  1  
ATOM    2436  C  CD1  .  ILE  B  2   71  ?  -54.359   38.553   -0.326  1.00  18.74  ?   81  ILE  B  CD1  1  
ATOM    2437  N  N    .  VAL  B  2   72  ?  -59.265   38.919    2.403  1.00  19.34  ?   82  VAL  B  N    1  
ATOM    2438  C  CA   .  VAL  B  2   72  ?  -60.062   38.806    3.658  1.00  20.63  ?   82  VAL  B  CA   1  
ATOM    2439  C  C    .  VAL  B  2   72  ?  -61.482   38.353    3.305  1.00  20.98  ?   82  VAL  B  C    1  
ATOM    2440  O  O    .  VAL  B  2   72  ?  -61.950   37.378    3.947  1.00  19.34  ?   82  VAL  B  O    1  
ATOM    2441  C  CB   .  VAL  B  2   72  ?  -60.060   40.118    4.472  1.00  21.50  ?   82  VAL  B  CB   1  
ATOM    2442  C  CG1  .  VAL  B  2   72  ?  -61.189   40.147    5.505  1.00  20.72  ?   82  VAL  B  CG1  1  
ATOM    2443  C  CG2  .  VAL  B  2   72  ?  -58.704   40.351    5.143  1.00  21.66  ?   82  VAL  B  CG2  1  
ATOM    2444  N  N    .  ARG  B  2   73  ?  -62.135   39.035    2.348  1.00  22.10  ?   83  ARG  B  N    1  
ATOM    2445  C  CA   .  ARG  B  2   73  ?  -63.543   38.751    1.940  1.00  22.54  ?   83  ARG  B  CA   1  
ATOM    2446  C  C    .  ARG  B  2   73  ?  -63.590   37.322    1.385  1.00  21.40  ?   83  ARG  B  C    1  
ATOM    2447  O  O    .  ARG  B  2   73  ?  -64.494   36.543    1.804  1.00  20.95  ?   83  ARG  B  O    1  
ATOM    2448  C  CB   .  ARG  B  2   73  ?  -64.065   39.807    0.954  1.00  24.07  ?   83  ARG  B  CB   1  
ATOM    2449  C  CG   .  ARG  B  2   73  ?  -65.552   39.680    0.636  1.00  25.86  ?   83  ARG  B  CG   1  
ATOM    2450  C  CD   .  ARG  B  2   73  ?  -66.085   40.658   -0.403  1.00  27.20  ?   83  ARG  B  CD   1  
ATOM    2451  N  NE   .  ARG  B  2   73  ?  -65.116   40.829   -1.479  1.00  31.43  ?   83  ARG  B  NE   1  
ATOM    2452  C  CZ   .  ARG  B  2   73  ?  -64.945   40.021   -2.541  1.00  35.20  ?   83  ARG  B  CZ   1  
ATOM    2453  N  NH1  .  ARG  B  2   73  ?  -65.714   38.948   -2.715  1.00  33.45  ?   83  ARG  B  NH1  1  
ATOM    2454  N  NH2  .  ARG  B  2   73  ?  -63.996   40.314   -3.430  1.00  34.76  ?   83  ARG  B  NH2  1  
ATOM    2455  N  N    .  LEU  B  2   74  ?  -62.613   36.973    0.532  1.00  20.45  ?   84  LEU  B  N    1  
ATOM    2456  C  CA   .  LEU  B  2   74  ?  -62.572   35.677   -0.207  1.00  19.89  ?   84  LEU  B  CA   1  
ATOM    2457  C  C    .  LEU  B  2   74  ?  -62.663   34.526    0.790  1.00  20.41  ?   84  LEU  B  C    1  
ATOM    2458  O  O    .  LEU  B  2   74  ?  -63.471   33.614    0.554  1.00  20.51  ?   84  LEU  B  O    1  
ATOM    2459  C  CB   .  LEU  B  2   74  ?  -61.283   35.559   -1.021  1.00  18.81  ?   84  LEU  B  CB   1  
ATOM    2460  C  CG   .  LEU  B  2   74  ?  -60.882   34.132   -1.391  1.00  17.86  ?   84  LEU  B  CG   1  
ATOM    2461  C  CD1  .  LEU  B  2   74  ?  -61.812   33.565   -2.450  1.00  17.02  ?   84  LEU  B  CD1  1  
ATOM    2462  C  CD2  .  LEU  B  2   74  ?  -59.430   34.097   -1.855  1.00  18.16  ?   84  LEU  B  CD2  1  
ATOM    2463  N  N    .  PHE  B  2   75  ?  -61.815   34.581    1.826  1.00  20.40  ?   85  PHE  B  N    1  
ATOM    2464  C  CA   .  PHE  B  2   75  ?  -61.705   33.574    2.907  1.00  19.71  ?   85  PHE  B  CA   1  
ATOM    2465  C  C    .  PHE  B  2   75  ?  -62.956   33.652    3.795  1.00  19.94  ?   85  PHE  B  C    1  
ATOM    2466  O  O    .  PHE  B  2   75  ?  -63.434   32.594    4.245  1.00  20.83  ?   85  PHE  B  O    1  
ATOM    2467  C  CB   .  PHE  B  2   75  ?  -60.382   33.752    3.662  1.00  19.48  ?   85  PHE  B  CB   1  
ATOM    2468  C  CG   .  PHE  B  2   75  ?  -59.220   32.996    3.065  1.00  19.52  ?   85  PHE  B  CG   1  
ATOM    2469  C  CD1  .  PHE  B  2   75  ?  -58.967   31.678    3.425  1.00  19.42  ?   85  PHE  B  CD1  1  
ATOM    2470  C  CD2  .  PHE  B  2   75  ?  -58.379   33.589    2.133  1.00  18.76  ?   85  PHE  B  CD2  1  
ATOM    2471  C  CE1  .  PHE  B  2   75  ?  -57.902   30.977    2.873  1.00  18.90  ?   85  PHE  B  CE1  1  
ATOM    2472  C  CE2  .  PHE  B  2   75  ?  -57.318   32.882    1.585  1.00  18.19  ?   85  PHE  B  CE2  1  
ATOM    2473  C  CZ   .  PHE  B  2   75  ?  -57.075   31.583    1.960  1.00  18.17  ?   85  PHE  B  CZ   1  
ATOM    2474  N  N    .  ASP  B  2   76  ?  -63.484   34.852    4.052  1.00  19.88  ?   86  ASP  B  N    1  
ATOM    2475  C  CA   .  ASP  B  2   76  ?  -64.700   35.016    4.894  1.00  19.36  ?   86  ASP  B  CA   1  
ATOM    2476  C  C    .  ASP  B  2   76  ?  -65.836   34.298    4.173  1.00  19.74  ?   86  ASP  B  C    1  
ATOM    2477  O  O    .  ASP  B  2   76  ?  -66.501   33.455    4.818  1.00  17.77  ?   86  ASP  B  O    1  
ATOM    2478  C  CB   .  ASP  B  2   76  ?  -65.042   36.486    5.169  1.00  18.63  ?   86  ASP  B  CB   1  
ATOM    2479  C  CG   .  ASP  B  2   76  ?  -64.183   37.146    6.232  1.00  17.97  ?   86  ASP  B  CG   1  
ATOM    2480  O  OD1  .  ASP  B  2   76  ?  -63.658   36.435    7.084  1.00  17.44  ?   86  ASP  B  OD1  1  
ATOM    2481  O  OD2  .  ASP  B  2   76  ?  -64.037   38.368    6.182  1.00  18.22  ?   86  ASP  B  OD2  1  
ATOM    2482  N  N    .  GLU  B  2   77  ?  -65.997   34.612    2.879  1.00  21.56  ?   87  GLU  B  N    1  
ATOM    2483  C  CA   .  GLU  B  2   77  ?  -67.095   34.108    2.006  1.00  22.97  ?   87  GLU  B  CA   1  
ATOM    2484  C  C    .  GLU  B  2   77  ?  -66.972   32.589    1.848  1.00  22.34  ?   87  GLU  B  C    1  
ATOM    2485  O  O    .  GLU  B  2   77  ?  -68.012   31.939    1.836  1.00  23.43  ?   87  GLU  B  O    1  
ATOM    2486  C  CB   .  GLU  B  2   77  ?  -67.080   34.814    0.654  1.00  23.88  ?   87  GLU  B  CB   1  
ATOM    2487  C  CG   .  GLU  B  2   77  ?  -67.601   36.236    0.714  1.00  25.34  ?   87  GLU  B  CG   1  
ATOM    2488  C  CD   .  GLU  B  2   77  ?  -67.685   36.916   -0.644  1.00  27.73  ?   87  GLU  B  CD   1  
ATOM    2489  O  OE1  .  GLU  B  2   77  ?  -67.667   38.152   -0.669  1.00  28.84  ?   87  GLU  B  OE1  1  
ATOM    2490  O  OE2  .  GLU  B  2   77  ?  -67.772   36.206   -1.681  1.00  29.91  ?   87  GLU  B  OE2  1  
ATOM    2491  N  N    .  ALA  B  2   78  ?  -65.746   32.071    1.743  1.00  22.53  ?   88  ALA  B  N    1  
ATOM    2492  C  CA   .  ALA  B  2   78  ?  -65.394   30.631    1.723  1.00  22.98  ?   88  ALA  B  CA   1  
ATOM    2493  C  C    .  ALA  B  2   78  ?  -65.903   29.930    2.988  1.00  24.11  ?   88  ALA  B  C    1  
ATOM    2494  O  O    .  ALA  B  2   78  ?  -66.522   28.865    2.843  1.00  23.96  ?   88  ALA  B  O    1  
ATOM    2495  C  CB   .  ALA  B  2   78  ?  -63.905   30.461    1.589  1.00  22.51  ?   88  ALA  B  CB   1  
ATOM    2496  N  N    .  VAL  B  2   79  ?  -65.649   30.482    4.183  1.00  25.95  ?   89  VAL  B  N    1  
ATOM    2497  C  CA   .  VAL  B  2   79  ?  -66.151   29.911    5.479  1.00  26.26  ?   89  VAL  B  CA   1  
ATOM    2498  C  C    .  VAL  B  2   79  ?  -67.653   30.174    5.576  1.00  24.64  ?   89  VAL  B  C    1  
ATOM    2499  O  O    .  VAL  B  2   79  ?  -68.347   29.314    6.093  1.00  23.03  ?   89  VAL  B  O    1  
ATOM    2500  C  CB   .  VAL  B  2   79  ?  -65.417   30.449    6.722  1.00  27.18  ?   89  VAL  B  CB   1  
ATOM    2501  C  CG1  .  VAL  B  2   79  ?  -65.985   29.871    8.005  1.00  27.51  ?   89  VAL  B  CG1  1  
ATOM    2502  C  CG2  .  VAL  B  2   79  ?  -63.932   30.162    6.649  1.00  28.50  ?   89  VAL  B  CG2  1  
ATOM    2503  N  N    .  ALA  B  2   80  ?  -68.123   31.315    5.073  1.00  26.26  ?   90  ALA  B  N    1  
ATOM    2504  C  CA   .  ALA  B  2   80  ?  -69.566   31.604    4.918  1.00  26.76  ?   90  ALA  B  CA   1  
ATOM    2505  C  C    .  ALA  B  2   80  ?  -70.196   30.413    4.195  1.00  27.78  ?   90  ALA  B  C    1  
ATOM    2506  O  O    .  ALA  B  2   80  ?  -71.021   29.719    4.809  1.00  26.25  ?   90  ALA  B  O    1  
ATOM    2507  C  CB   .  ALA  B  2   80  ?  -69.801   32.896    4.166  1.00  26.06  ?   90  ALA  B  CB   1  
ATOM    2508  N  N    .  HIS  B  2   81  ?  -69.744   30.148    2.965  1.00  29.77  ?   91  HIS  B  N    1  
ATOM    2509  C  CA   .  HIS  B  2   81  ?  -70.433   29.247    2.007  1.00  29.29  ?   91  HIS  B  CA   1  
ATOM    2510  C  C    .  HIS  B  2   81  ?  -70.357   27.776    2.434  1.00  27.77  ?   91  HIS  B  C    1  
ATOM    2511  O  O    .  HIS  B  2   81  ?  -71.376   27.095    2.301  1.00  27.79  ?   91  HIS  B  O    1  
ATOM    2512  C  CB   .  HIS  B  2   81  ?  -69.913   29.383    0.580  1.00  29.03  ?   91  HIS  B  CB   1  
ATOM    2513  C  CG   .  HIS  B  2   81  ?  -70.760   28.550   -0.317  1.00  32.28  ?   91  HIS  B  CG   1  
ATOM    2514  N  ND1  .  HIS  B  2   81  ?  -71.976   29.002   -0.809  1.00  32.84  ?   91  HIS  B  ND1  1  
ATOM    2515  C  CD2  .  HIS  B  2   81  ?  -70.644   27.265   -0.709  1.00  32.98  ?   91  HIS  B  CD2  1  
ATOM    2516  C  CE1  .  HIS  B  2   81  ?  -72.535   28.049   -1.520  1.00  32.61  ?   91  HIS  B  CE1  1  
ATOM    2517  N  NE2  .  HIS  B  2   81  ?  -71.740   26.978   -1.478  1.00  33.78  ?   91  HIS  B  NE2  1  
ATOM    2518  N  N    .  PHE  B  2   82  ?  -69.197   27.287    2.870  1.00  26.16  ?   92  PHE  B  N    1  
ATOM    2519  C  CA   .  PHE  B  2   82  ?  -68.984   25.845    3.170  1.00  24.70  ?   92  PHE  B  CA   1  
ATOM    2520  C  C    .  PHE  B  2   82  ?  -68.910   25.593    4.691  1.00  23.10  ?   92  PHE  B  C    1  
ATOM    2521  O  O    .  PHE  B  2   82  ?  -69.002   24.416    5.085  1.00  20.96  ?   92  PHE  B  O    1  
ATOM    2522  C  CB   .  PHE  B  2   82  ?  -67.775   25.342    2.382  1.00  23.91  ?   92  PHE  B  CB   1  
ATOM    2523  C  CG   .  PHE  B  2   82  ?  -68.025   25.105    0.912  1.00  23.17  ?   92  PHE  B  CG   1  
ATOM    2524  C  CD1  .  PHE  B  2   82  ?  -68.975   24.194    0.491  1.00  23.16  ?   92  PHE  B  CD1  1  
ATOM    2525  C  CD2  .  PHE  B  2   82  ?  -67.260   25.734   -0.052  1.00  22.42  ?   92  PHE  B  CD2  1  
ATOM    2526  C  CE1  .  PHE  B  2   82  ?  -69.179   23.951   -0.858  1.00  22.55  ?   92  PHE  B  CE1  1  
ATOM    2527  C  CE2  .  PHE  B  2   82  ?  -67.472   25.492   -1.399  1.00  21.63  ?   92  PHE  B  CE2  1  
ATOM    2528  C  CZ   .  PHE  B  2   82  ?  -68.425   24.599   -1.802  1.00  21.32  ?   92  PHE  B  CZ   1  
ATOM    2529  N  N    .  GLY  B  2   83  ?  -68.780   26.647    5.513  1.00  22.14  ?   93  GLY  B  N    1  
ATOM    2530  C  CA   .  GLY  B  2   83  ?  -68.955   26.593    6.981  1.00  21.64  ?   93  GLY  B  CA   1  
ATOM    2531  C  C    .  GLY  B  2   83  ?  -67.742   26.011    7.674  1.00  21.33  ?   93  GLY  B  C    1  
ATOM    2532  O  O    .  GLY  B  2   83  ?  -67.858   25.576    8.836  1.00  22.66  ?   93  GLY  B  O    1  
ATOM    2533  N  N    .  GLN  B  2   84  ?  -66.625   25.981    6.957  1.00  20.84  ?   94  GLN  B  N    1  
ATOM    2534  C  CA   .  GLN  B  2   84  ?  -65.297   25.489    7.409  1.00  20.42  ?   94  GLN  B  CA   1  
ATOM    2535  C  C    .  GLN  B  2   84  ?  -64.358   25.598    6.207  1.00  19.62  ?   94  GLN  B  C    1  
ATOM    2536  O  O    .  GLN  B  2   84  ?  -64.848   25.900    5.103  1.00  20.21  ?   94  GLN  B  O    1  
ATOM    2537  C  CB   .  GLN  B  2   84  ?  -65.365   24.067    7.984  1.00  20.12  ?   94  GLN  B  CB   1  
ATOM    2538  C  CG   .  GLN  B  2   84  ?  -65.090   22.948    6.988  1.00  20.17  ?   94  GLN  B  CG   1  
ATOM    2539  C  CD   .  GLN  B  2   84  ?  -65.619   21.624    7.493  1.00  19.96  ?   94  GLN  B  CD   1  
ATOM    2540  O  OE1  .  GLN  B  2   84  ?  -66.482   21.583    8.366  1.00  19.60  ?   94  GLN  B  OE1  1  
ATOM    2541  N  NE2  .  GLN  B  2   84  ?  -65.095   20.527    6.959  1.00  18.89  ?   94  GLN  B  NE2  1  
ATOM    2542  N  N    .  LEU  B  2   85  ?  -63.060   25.428    6.439  1.00  18.64  ?   95  LEU  B  N    1  
ATOM    2543  C  CA   .  LEU  B  2   85  ?  -62.021   25.363    5.384  1.00  17.91  ?   95  LEU  B  CA   1  
ATOM    2544  C  C    .  LEU  B  2   85  ?  -60.822   24.644    5.985  1.00  16.81  ?   95  LEU  B  C    1  
ATOM    2545  O  O    .  LEU  B  2   85  ?  -60.361   25.084    7.047  1.00  17.06  ?   95  LEU  B  O    1  
ATOM    2546  C  CB   .  LEU  B  2   85  ?  -61.648   26.764    4.887  1.00  18.17  ?   95  LEU  B  CB   1  
ATOM    2547  C  CG   .  LEU  B  2   85  ?  -60.614   26.772    3.762  1.00  19.40  ?   95  LEU  B  CG   1  
ATOM    2548  C  CD1  .  LEU  B  2   85  ?  -61.199   26.168    2.489  1.00  19.72  ?   95  LEU  B  CD1  1  
ATOM    2549  C  CD2  .  LEU  B  2   85  ?  -60.082   28.174    3.493  1.00  19.49  ?   95  LEU  B  CD2  1  
ATOM    2550  N  N    .  ASP  B  2   86  ?  -60.366   23.579    5.328  1.00  15.83  ?   96  ASP  B  N    1  
ATOM    2551  C  CA   .  ASP  B  2   86  ?  -59.296   22.680    5.827  1.00  15.17  ?   96  ASP  B  CA   1  
ATOM    2552  C  C    .  ASP  B  2   86  ?  -57.971   22.965    5.118  1.00  15.19  ?   96  ASP  B  C    1  
ATOM    2553  O  O    .  ASP  B  2   86  ?  -56.907   22.833    5.766  1.00  14.59  ?   96  ASP  B  O    1  
ATOM    2554  C  CB   .  ASP  B  2   86  ?  -59.717   21.238    5.600  1.00  14.97  ?   96  ASP  B  CB   1  
ATOM    2555  C  CG   .  ASP  B  2   86  ?  -60.988   20.956    6.350  1.00  15.13  ?   96  ASP  B  CG   1  
ATOM    2556  O  OD1  .  ASP  B  2   86  ?  -60.929   21.026    7.586  1.00  15.77  ?   96  ASP  B  OD1  1  
ATOM    2557  O  OD2  .  ASP  B  2   86  ?  -62.034   20.760    5.692  1.00  15.70  ?   96  ASP  B  OD2  1  
ATOM    2558  N  N    .  ILE  B  2   87  ?  -58.067   23.325    3.837  1.00  14.98  ?   97  ILE  B  N    1  
ATOM    2559  C  CA   .  ILE  B  2   87  ?  -56.977   23.275    2.824  1.00  14.54  ?   97  ILE  B  CA   1  
ATOM    2560  C  C    .  ILE  B  2   87  ?  -57.001   24.617    2.095  1.00  14.24  ?   97  ILE  B  C    1  
ATOM    2561  O  O    .  ILE  B  2   87  ?  -58.084   25.114    1.810  1.00  15.79  ?   97  ILE  B  O    1  
ATOM    2562  C  CB   .  ILE  B  2   87  ?  -57.217   22.090    1.862  1.00  14.53  ?   97  ILE  B  CB   1  
ATOM    2563  C  CG1  .  ILE  B  2   87  ?  -57.204   20.732    2.566  1.00  14.33  ?   97  ILE  B  CG1  1  
ATOM    2564  C  CG2  .  ILE  B  2   87  ?  -56.237   22.120    0.701  1.00  14.75  ?   97  ILE  B  CG2  1  
ATOM    2565  C  CD1  .  ILE  B  2   87  ?  -58.000   19.685    1.839  1.00  14.26  ?   97  ILE  B  CD1  1  
ATOM    2566  N  N    .  ALA  B  2   88  ?  -55.855   25.206    1.824  1.00  13.41  ?   98  ALA  B  N    1  
ATOM    2567  C  CA   .  ALA  B  2   88  ?  -55.761   26.535    1.205  1.00  12.82  ?   98  ALA  B  CA   1  
ATOM    2568  C  C    .  ALA  B  2   88  ?  -54.525   26.531    0.323  1.00  12.94  ?   98  ALA  B  C    1  
ATOM    2569  O  O    .  ALA  B  2   88  ?  -53.428   26.416    0.883  1.00  14.24  ?   98  ALA  B  O    1  
ATOM    2570  C  CB   .  ALA  B  2   88  ?  -55.670   27.579    2.277  1.00  12.77  ?   98  ALA  B  CB   1  
ATOM    2571  N  N    .  VAL  B  2   89  ?  -54.699   26.621   -0.989  1.00  12.21  ?   99  VAL  B  N    1  
ATOM    2572  C  CA   .  VAL  B  2   89  ?  -53.559   26.580   -1.931  1.00  12.25  ?   99  VAL  B  CA   1  
ATOM    2573  C  C    .  VAL  B  2   89  ?  -53.377   27.980   -2.521  1.00  12.87  ?   99  VAL  B  C    1  
ATOM    2574  O  O    .  VAL  B  2   89  ?  -54.270   28.437   -3.292  1.00  13.61  ?   99  VAL  B  O    1  
ATOM    2575  C  CB   .  VAL  B  2   89  ?  -53.761   25.488   -2.990  1.00  11.76  ?   99  VAL  B  CB   1  
ATOM    2576  C  CG1  .  VAL  B  2   89  ?  -52.606   25.464   -3.978  1.00  11.30  ?   99  VAL  B  CG1  1  
ATOM    2577  C  CG2  .  VAL  B  2   89  ?  -53.939   24.128   -2.317  1.00  11.71  ?   99  VAL  B  CG2  1  
ATOM    2578  N  N    .  SER  B  2   90  ?  -52.289   28.636   -2.106  1.00  12.69  ?  100  SER  B  N    1  
ATOM    2579  C  CA   .  SER  B  2   90  ?  -51.724   29.856   -2.727  1.00  13.08  ?  100  SER  B  CA   1  
ATOM    2580  C  C    .  SER  B  2   90  ?  -51.040   29.439   -4.027  1.00  13.04  ?  100  SER  B  C    1  
ATOM    2581  O  O    .  SER  B  2   90  ?  -50.006   28.741   -3.946  1.00  13.19  ?  100  SER  B  O    1  
ATOM    2582  C  CB   .  SER  B  2   90  ?  -50.767   30.576   -1.795  1.00  13.22  ?  100  SER  B  CB   1  
ATOM    2583  O  OG   .  SER  B  2   90  ?  -50.375   31.817   -2.361  1.00  12.94  ?  100  SER  B  OG   1  
ATOM    2584  N  N    .  ASN  B  2   91  ?  -51.631   29.810   -5.163  1.00  12.99  ?  101  ASN  B  N    1  
ATOM    2585  C  CA   .  ASN  B  2   91  ?  -51.202   29.386   -6.518  1.00  13.20  ?  101  ASN  B  CA   1  
ATOM    2586  C  C    .  ASN  B  2   91  ?  -50.981   30.622   -7.392  1.00  13.82  ?  101  ASN  B  C    1  
ATOM    2587  O  O    .  ASN  B  2   91  ?  -49.976   30.645   -8.103  1.00  14.97  ?  101  ASN  B  O    1  
ATOM    2588  C  CB   .  ASN  B  2   91  ?  -52.206   28.416   -7.136  1.00  13.08  ?  101  ASN  B  CB   1  
ATOM    2589  C  CG   .  ASN  B  2   91  ?  -51.973   28.172   -8.608  1.00  13.38  ?  101  ASN  B  CG   1  
ATOM    2590  O  OD1  .  ASN  B  2   91  ?  -51.061   27.450   -8.981  1.00  13.82  ?  101  ASN  B  OD1  1  
ATOM    2591  N  ND2  .  ASN  B  2   91  ?  -52.798   28.755   -9.458  1.00  14.50  ?  101  ASN  B  ND2  1  
ATOM    2592  N  N    .  SER  B  2   92  ?  -51.882   31.609   -7.356  1.00  14.02  ?  102  SER  B  N    1  
ATOM    2593  C  CA   .  SER  B  2   92  ?  -51.913   32.741   -8.325  1.00  13.64  ?  102  SER  B  CA   1  
ATOM    2594  C  C    .  SER  B  2   92  ?  -50.515   33.352   -8.465  1.00  12.81  ?  102  SER  B  C    1  
ATOM    2595  O  O    .  SER  B  2   92  ?  -49.980   33.792   -7.453  1.00  13.21  ?  102  SER  B  O    1  
ATOM    2596  C  CB   .  SER  B  2   92  ?  -52.922   33.791   -7.927  1.00  13.51  ?  102  SER  B  CB   1  
ATOM    2597  O  OG   .  SER  B  2   92  ?  -54.188   33.217   -7.684  1.00  13.27  ?  102  SER  B  OG   1  
ATOM    2598  N  N    .  GLY  B  2   93  ?  -49.959   33.388   -9.675  1.00  12.19  ?  103  GLY  B  N    1  
ATOM    2599  C  CA   .  GLY  B  2   93  ?  -48.670   34.062   -9.933  1.00  12.30  ?  103  GLY  B  CA   1  
ATOM    2600  C  C    .  GLY  B  2   93  ?  -48.587   34.708  -11.311  1.00  11.73  ?  103  GLY  B  C    1  
ATOM    2601  O  O    .  GLY  B  2   93  ?  -49.443   34.424  -12.165  1.00  11.19  ?  103  GLY  B  O    1  
ATOM    2602  N  N    .  VAL  B  2   94  ?  -47.575   35.553  -11.508  1.00  11.59  ?  104  VAL  B  N    1  
ATOM    2603  C  CA   .  VAL  B  2   94  ?  -47.226   36.145  -12.830  1.00  12.16  ?  104  VAL  B  CA   1  
ATOM    2604  C  C    .  VAL  B  2   94  ?  -45.730   35.957  -13.104  1.00  13.03  ?  104  VAL  B  C    1  
ATOM    2605  O  O    .  VAL  B  2   94  ?  -44.958   35.706  -12.155  1.00  13.35  ?  104  VAL  B  O    1  
ATOM    2606  C  CB   .  VAL  B  2   94  ?  -47.625   37.626  -12.908  1.00  11.54  ?  104  VAL  B  CB   1  
ATOM    2607  C  CG1  .  VAL  B  2   94  ?  -49.133   37.782  -12.921  1.00  11.46  ?  104  VAL  B  CG1  1  
ATOM    2608  C  CG2  .  VAL  B  2   94  ?  -47.003   38.454  -11.809  1.00  11.35  ?  104  VAL  B  CG2  1  
ATOM    2609  N  N    .  VAL  B  2   95  ?  -45.334   36.101  -14.364  1.00  13.79  ?  105  VAL  B  N    1  
ATOM    2610  C  CA   .  VAL  B  2   95  ?  -43.921   35.939  -14.791  1.00  15.02  ?  105  VAL  B  CA   1  
ATOM    2611  C  C    .  VAL  B  2   95  ?  -43.401   37.284  -15.316  1.00  16.18  ?  105  VAL  B  C    1  
ATOM    2612  O  O    .  VAL  B  2   95  ?  -44.204   38.076  -15.810  1.00  15.53  ?  105  VAL  B  O    1  
ATOM    2613  C  CB   .  VAL  B  2   95  ?  -43.792   34.792  -15.811  1.00  15.59  ?  105  VAL  B  CB   1  
ATOM    2614  C  CG1  .  VAL  B  2   95  ?  -44.579   35.037  -17.100  1.00  15.14  ?  105  VAL  B  CG1  1  
ATOM    2615  C  CG2  .  VAL  B  2   95  ?  -42.329   34.480  -16.103  1.00  15.52  ?  105  VAL  B  CG2  1  
ATOM    2616  N  N    .  SER  B  2   96  ?  -42.102   37.553  -15.137  1.00  18.72  ?  106  SER  B  N    1  
ATOM    2617  C  CA   .  SER  B  2   96  ?  -41.402   38.783  -15.594  1.00  19.90  ?  106  SER  B  CA   1  
ATOM    2618  C  C    .  SER  B  2   96  ?  -40.075   38.370  -16.212  1.00  21.67  ?  106  SER  B  C    1  
ATOM    2619  O  O    .  SER  B  2   96  ?  -39.408   37.477  -15.647  1.00  21.89  ?  106  SER  B  O    1  
ATOM    2620  C  CB   .  SER  B  2   96  ?  -41.178   39.781  -14.484  1.00  19.32  ?  106  SER  B  CB   1  
ATOM    2621  O  OG   .  SER  B  2   96  ?  -40.496   40.929  -14.984  1.00  18.94  ?  106  SER  B  OG   1  
ATOM    2622  N  N    .  PHE  B  2   97  ?  -39.728   39.001  -17.325  1.00  24.34  ?  107  PHE  B  N    1  
ATOM    2623  C  CA   .  PHE  B  2   97  ?  -38.485   38.740  -18.085  1.00  27.28  ?  107  PHE  B  CA   1  
ATOM    2624  C  C    .  PHE  B  2   97  ?  -37.781   40.091  -18.266  1.00  25.15  ?  107  PHE  B  C    1  
ATOM    2625  O  O    .  PHE  B  2   97  ?  -38.441   41.099  -18.613  1.00  24.15  ?  107  PHE  B  O    1  
ATOM    2626  C  CB   .  PHE  B  2   97  ?  -38.802   37.989  -19.389  1.00  32.27  ?  107  PHE  B  CB   1  
ATOM    2627  C  CG   .  PHE  B  2   97  ?  -37.691   37.073  -19.853  1.00  41.02  ?  107  PHE  B  CG   1  
ATOM    2628  C  CD1  .  PHE  B  2   97  ?  -37.449   35.855  -19.209  1.00  47.17  ?  107  PHE  B  CD1  1  
ATOM    2629  C  CD2  .  PHE  B  2   97  ?  -36.855   37.430  -20.911  1.00  45.27  ?  107  PHE  B  CD2  1  
ATOM    2630  C  CE1  .  PHE  B  2   97  ?  -36.407   35.020  -19.606  1.00  47.80  ?  107  PHE  B  CE1  1  
ATOM    2631  C  CE2  .  PHE  B  2   97  ?  -35.818   36.592  -21.313  1.00  47.04  ?  107  PHE  B  CE2  1  
ATOM    2632  C  CZ   .  PHE  B  2   97  ?  -35.598   35.388  -20.665  1.00  49.36  ?  107  PHE  B  CZ   1  
ATOM    2633  N  N    .  GLY  B  2   98  ?  -36.479   40.127  -17.995  1.00  23.25  ?  108  GLY  B  N    1  
ATOM    2634  C  CA   .  GLY  B  2   98  ?  -35.667   41.331  -18.223  1.00  23.43  ?  108  GLY  B  CA   1  
ATOM    2635  C  C    .  GLY  B  2   98  ?  -34.317   41.258  -17.548  1.00  22.82  ?  108  GLY  B  C    1  
ATOM    2636  O  O    .  GLY  B  2   98  ?  -34.234   40.667  -16.466  1.00  23.71  ?  108  GLY  B  O    1  
ATOM    2637  N  N    .  HIS  B  2   99  ?  -33.296   41.844  -18.177  1.00  22.48  ?  109  HIS  B  N    1  
ATOM    2638  C  CA   .  HIS  B  2   99  ?  -31.974   42.107  -17.553  1.00  21.42  ?  109  HIS  B  CA   1  
ATOM    2639  C  C    .  HIS  B  2   99  ?  -32.213   43.017  -16.338  1.00  21.47  ?  109  HIS  B  C    1  
ATOM    2640  O  O    .  HIS  B  2   99  ?  -33.159   43.838  -16.366  1.00  21.92  ?  109  HIS  B  O    1  
ATOM    2641  C  CB   .  HIS  B  2   99  ?  -30.990   42.670  -18.590  1.00  19.89  ?  109  HIS  B  CB   1  
ATOM    2642  C  CG   .  HIS  B  2   99  ?  -29.544   42.638  -18.207  1.00  19.59  ?  109  HIS  B  CG   1  
ATOM    2643  N  ND1  .  HIS  B  2   99  ?  -29.055   43.265  -17.074  1.00  19.38  ?  109  HIS  B  ND1  1  
ATOM    2644  C  CD2  .  HIS  B  2   99  ?  -28.468   42.115  -18.846  1.00  19.37  ?  109  HIS  B  CD2  1  
ATOM    2645  C  CE1  .  HIS  B  2   99  ?  -27.746   43.090  -17.020  1.00  19.71  ?  109  HIS  B  CE1  1  
ATOM    2646  N  NE2  .  HIS  B  2   99  ?  -27.359   42.392  -18.104  1.00  18.64  ?  109  HIS  B  NE2  1  
ATOM    2647  N  N    .  LEU  B  2  100  ?  -31.414   42.821  -15.290  1.00  20.88  ?  110  LEU  B  N    1  
ATOM    2648  C  CA   .  LEU  B  2  100  ?  -31.455   43.590  -14.028  1.00  20.08  ?  110  LEU  B  CA   1  
ATOM    2649  C  C    .  LEU  B  2  100  ?  -31.497   45.086  -14.353  1.00  20.07  ?  110  LEU  B  C    1  
ATOM    2650  O  O    .  LEU  B  2  100  ?  -32.288   45.796  -13.726  1.00  19.39  ?  110  LEU  B  O    1  
ATOM    2651  C  CB   .  LEU  B  2  100  ?  -30.216   43.203  -13.215  1.00  19.40  ?  110  LEU  B  CB   1  
ATOM    2652  C  CG   .  LEU  B  2  100  ?  -29.801   44.190  -12.130  1.00  18.71  ?  110  LEU  B  CG   1  
ATOM    2653  C  CD1  .  LEU  B  2  100  ?  -30.895   44.330  -11.081  1.00  18.56  ?  110  LEU  B  CD1  1  
ATOM    2654  C  CD2  .  LEU  B  2  100  ?  -28.486   43.762  -11.503  1.00  18.29  ?  110  LEU  B  CD2  1  
ATOM    2655  N  N    .  LYS  B  2  101  ?  -30.692   45.532  -15.322  1.00  21.07  ?  111  LYS  B  N    1  
ATOM    2656  C  CA   .  LYS  B  2  101  ?  -30.590   46.967  -15.711  1.00  21.40  ?  111  LYS  B  CA   1  
ATOM    2657  C  C    .  LYS  B  2  101  ?  -31.952   47.516  -16.155  1.00  19.55  ?  111  LYS  B  C    1  
ATOM    2658  O  O    .  LYS  B  2  101  ?  -32.177   48.725  -15.953  1.00  19.47  ?  111  LYS  B  O    1  
ATOM    2659  C  CB   .  LYS  B  2  101  ?  -29.517   47.174  -16.784  1.00  22.46  ?  111  LYS  B  CB   1  
ATOM    2660  C  CG   .  LYS  B  2  101  ?  -29.816   46.683  -18.197  1.00  24.01  ?  111  LYS  B  CG   1  
ATOM    2661  C  CD   .  LYS  B  2  101  ?  -28.550   46.771  -19.054  1.00  25.40  ?  111  LYS  B  CD   1  
ATOM    2662  C  CE   .  LYS  B  2  101  ?  -28.780   47.049  -20.518  1.00  26.10  ?  111  LYS  B  CE   1  
ATOM    2663  N  NZ   .  LYS  B  2  101  ?  -28.904   45.774  -21.253  1.00  27.28  ?  111  LYS  B  NZ   1  
ATOM    2664  N  N    .  ASP  B  2  102  ?  -32.840   46.660  -16.663  1.00  18.16  ?  112  ASP  B  N    1  
ATOM    2665  C  CA   .  ASP  B  2  102  ?  -34.058   47.076  -17.403  1.00  18.42  ?  112  ASP  B  CA   1  
ATOM    2666  C  C    .  ASP  B  2  102  ?  -35.292   47.069  -16.499  1.00  17.87  ?  112  ASP  B  C    1  
ATOM    2667  O  O    .  ASP  B  2  102  ?  -36.316   47.667  -16.888  1.00  18.25  ?  112  ASP  B  O    1  
ATOM    2668  C  CB   .  ASP  B  2  102  ?  -34.221   46.223  -18.665  1.00  18.57  ?  112  ASP  B  CB   1  
ATOM    2669  C  CG   .  ASP  B  2  102  ?  -33.208   46.621  -19.728  1.00  18.28  ?  112  ASP  B  CG   1  
ATOM    2670  O  OD1  .  ASP  B  2  102  ?  -33.141   47.839  -20.054  1.00  17.96  ?  112  ASP  B  OD1  1  
ATOM    2671  O  OD2  .  ASP  B  2  102  ?  -32.449   45.749  -20.157  1.00  17.15  ?  112  ASP  B  OD2  1  
ATOM    2672  N  N    .  VAL  B  2  103  ?  -35.197   46.404  -15.354  1.00  17.56  ?  113  VAL  B  N    1  
ATOM    2673  C  CA   .  VAL  B  2  103  ?  -36.375   46.218  -14.459  1.00  17.26  ?  113  VAL  B  CA   1  
ATOM    2674  C  C    .  VAL  B  2  103  ?  -36.762   47.526  -13.771  1.00  17.70  ?  113  VAL  B  C    1  
ATOM    2675  O  O    .  VAL  B  2  103  ?  -35.885   48.194  -13.206  1.00  17.16  ?  113  VAL  B  O    1  
ATOM    2676  C  CB   .  VAL  B  2  103  ?  -36.150   45.060  -13.475  1.00  16.85  ?  113  VAL  B  CB   1  
ATOM    2677  C  CG1  .  VAL  B  2  103  ?  -37.436   44.637  -12.786  1.00  16.71  ?  113  VAL  B  CG1  1  
ATOM    2678  C  CG2  .  VAL  B  2  103  ?  -35.469   43.880  -14.144  1.00  17.22  ?  113  VAL  B  CG2  1  
ATOM    2679  N  N    .  THR  B  2  104  ?  -38.054   47.832  -13.799  1.00  17.87  ?  114  THR  B  N    1  
ATOM    2680  C  CA   .  THR  B  2  104  ?  -38.577   49.110  -13.275  1.00  17.43  ?  114  THR  B  CA   1  
ATOM    2681  C  C    .  THR  B  2  104  ?  -39.302   48.861  -11.952  1.00  18.98  ?  114  THR  B  C    1  
ATOM    2682  O  O    .  THR  B  2  104  ?  -39.664   47.710  -11.691  1.00  19.14  ?  114  THR  B  O    1  
ATOM    2683  C  CB   .  THR  B  2  104  ?  -39.469   49.737  -14.354  1.00  16.20  ?  114  THR  B  CB   1  
ATOM    2684  O  OG1  .  THR  B  2  104  ?  -40.708   49.030  -14.374  1.00  15.45  ?  114  THR  B  OG1  1  
ATOM    2685  C  CG2  .  THR  B  2  104  ?  -38.840   49.705  -15.727  1.00  15.15  ?  114  THR  B  CG2  1  
ATOM    2686  N  N    .  GLU  B  2  105  ?  -39.472   49.908  -11.149  1.00  19.52  ?  115  GLU  B  N    1  
ATOM    2687  C  CA   .  GLU  B  2  105  ?  -40.169   49.800   -9.849  1.00  19.72  ?  115  GLU  B  CA   1  
ATOM    2688  C  C    .  GLU  B  2  105  ?  -41.569   49.243  -10.072  1.00  21.07  ?  115  GLU  B  C    1  
ATOM    2689  O  O    .  GLU  B  2  105  ?  -42.014   48.427   -9.268  1.00  20.70  ?  115  GLU  B  O    1  
ATOM    2690  C  CB   .  GLU  B  2  105  ?  -40.306   51.183   -9.230  1.00  19.97  ?  115  GLU  B  CB   1  
ATOM    2691  C  CG   .  GLU  B  2  105  ?  -39.050   52.013   -9.148  1.00  19.73  ?  115  GLU  B  CG   1  
ATOM    2692  C  CD   .  GLU  B  2  105  ?  -39.340   53.379   -8.548  1.00  19.43  ?  115  GLU  B  CD   1  
ATOM    2693  O  OE1  .  GLU  B  2  105  ?  -40.121   53.449   -7.585  1.00  18.51  ?  115  GLU  B  OE1  1  
ATOM    2694  O  OE2  .  GLU  B  2  105  ?  -38.797   54.370   -9.054  1.00  20.40  ?  115  GLU  B  OE2  1  
ATOM    2695  N  N    .  GLU  B  2  106  ?  -42.212   49.660  -11.151  1.00  21.99  ?  116  GLU  B  N    1  
ATOM    2696  C  CA   .  GLU  B  2  106  ?  -43.596   49.223  -11.447  1.00  24.45  ?  116  GLU  B  CA   1  
ATOM    2697  C  C    .  GLU  B  2  106  ?  -43.649   47.728  -11.783  1.00  23.17  ?  116  GLU  B  C    1  
ATOM    2698  O  O    .  GLU  B  2  106  ?  -44.604   47.085  -11.347  1.00  23.41  ?  116  GLU  B  O    1  
ATOM    2699  C  CB   .  GLU  B  2  106  ?  -44.174   50.108  -12.554  1.00  27.66  ?  116  GLU  B  CB   1  
ATOM    2700  C  CG   .  GLU  B  2  106  ?  -44.323   51.564  -12.158  1.00  30.45  ?  116  GLU  B  CG   1  
ATOM    2701  C  CD   .  GLU  B  2  106  ?  -43.155   52.483  -12.477  1.00  33.19  ?  116  GLU  B  CD   1  
ATOM    2702  O  OE1  .  GLU  B  2  106  ?  -43.281   53.696  -12.219  1.00  34.35  ?  116  GLU  B  OE1  1  
ATOM    2703  O  OE2  .  GLU  B  2  106  ?  -42.125   51.992  -12.971  1.00  29.25  ?  116  GLU  B  OE2  1  
ATOM    2704  N  N    .  GLU  B  2  107  ?  -42.662   47.194  -12.495  1.00  21.05  ?  117  GLU  B  N    1  
ATOM    2705  C  CA   .  GLU  B  2  107  ?  -42.620   45.740  -12.785  1.00  20.49  ?  117  GLU  B  CA   1  
ATOM    2706  C  C    .  GLU  B  2  107  ?  -42.375   44.949  -11.503  1.00  19.38  ?  117  GLU  B  C    1  
ATOM    2707  O  O    .  GLU  B  2  107  ?  -43.100   43.987  -11.289  1.00  18.48  ?  117  GLU  B  O    1  
ATOM    2708  C  CB   .  GLU  B  2  107  ?  -41.543   45.448  -13.829  1.00  21.14  ?  117  GLU  B  CB   1  
ATOM    2709  C  CG   .  GLU  B  2  107  ?  -41.571   44.031  -14.366  1.00  21.00  ?  117  GLU  B  CG   1  
ATOM    2710  C  CD   .  GLU  B  2  107  ?  -42.864   43.618  -15.042  1.00  20.49  ?  117  GLU  B  CD   1  
ATOM    2711  O  OE1  .  GLU  B  2  107  ?  -43.646   44.505  -15.411  1.00  20.88  ?  117  GLU  B  OE1  1  
ATOM    2712  O  OE2  .  GLU  B  2  107  ?  -43.083   42.409  -15.192  1.00  19.46  ?  117  GLU  B  OE2  1  
ATOM    2713  N  N    .  PHE  B  2  108  ?  -41.376   45.336  -10.713  1.00  19.06  ?  118  PHE  B  N    1  
ATOM    2714  C  CA   .  PHE  B  2  108  ?  -41.096   44.686   -9.411  1.00  18.67  ?  118  PHE  B  CA   1  
ATOM    2715  C  C    .  PHE  B  2  108  ?  -42.353   44.711   -8.554  1.00  17.30  ?  118  PHE  B  C    1  
ATOM    2716  O  O    .  PHE  B  2  108  ?  -42.660   43.705   -7.925  1.00  17.08  ?  118  PHE  B  O    1  
ATOM    2717  C  CB   .  PHE  B  2  108  ?  -39.961   45.436   -8.703  1.00  19.40  ?  118  PHE  B  CB   1  
ATOM    2718  C  CG   .  PHE  B  2  108  ?  -39.447   44.833   -7.420  1.00  19.62  ?  118  PHE  B  CG   1  
ATOM    2719  C  CD1  .  PHE  B  2  108  ?  -40.237   44.779   -6.285  1.00  20.14  ?  118  PHE  B  CD1  1  
ATOM    2720  C  CD2  .  PHE  B  2  108  ?  -38.157   44.342   -7.338  1.00  20.68  ?  118  PHE  B  CD2  1  
ATOM    2721  C  CE1  .  PHE  B  2  108  ?  -39.757   44.224   -5.112  1.00  19.98  ?  118  PHE  B  CE1  1  
ATOM    2722  C  CE2  .  PHE  B  2  108  ?  -37.677   43.786   -6.164  1.00  20.55  ?  118  PHE  B  CE2  1  
ATOM    2723  C  CZ   .  PHE  B  2  108  ?  -38.478   43.730   -5.054  1.00  20.58  ?  118  PHE  B  CZ   1  
ATOM    2724  N  N    .  ASP  B  2  109  ?  -43.049   45.840   -8.559  1.00  15.73  ?  119  ASP  B  N    1  
ATOM    2725  C  CA   .  ASP  B  2  109  ?  -44.238   46.022   -7.697  1.00  15.11  ?  119  ASP  B  CA   1  
ATOM    2726  C  C    .  ASP  B  2  109  ?  -45.401   45.215   -8.258  1.00  14.49  ?  119  ASP  B  C    1  
ATOM    2727  O  O    .  ASP  B  2  109  ?  -46.233   44.787   -7.484  1.00  13.73  ?  119  ASP  B  O    1  
ATOM    2728  C  CB   .  ASP  B  2  109  ?  -44.524   47.516   -7.512  1.00  14.30  ?  119  ASP  B  CB   1  
ATOM    2729  C  CG   .  ASP  B  2  109  ?  -43.508   48.252   -6.663  1.00  13.99  ?  119  ASP  B  CG   1  
ATOM    2730  O  OD1  .  ASP  B  2  109  ?  -42.574   47.606   -6.175  1.00  12.86  ?  119  ASP  B  OD1  1  
ATOM    2731  O  OD2  .  ASP  B  2  109  ?  -43.670   49.463   -6.500  1.00  14.48  ?  119  ASP  B  OD2  1  
ATOM    2732  N  N    .  ARG  B  2  110  ?  -45.428   45.001   -9.559  1.00  14.62  ?  120  ARG  B  N    1  
ATOM    2733  C  CA   .  ARG  B  2  110  ?  -46.490   44.165  -10.167  1.00  15.46  ?  120  ARG  B  CA   1  
ATOM    2734  C  C    .  ARG  B  2  110  ?  -46.192   42.703   -9.849  1.00  15.86  ?  120  ARG  B  C    1  
ATOM    2735  O  O    .  ARG  B  2  110  ?  -47.121   41.947   -9.616  1.00  16.68  ?  120  ARG  B  O    1  
ATOM    2736  C  CB   .  ARG  B  2  110  ?  -46.567   44.438  -11.673  1.00  15.40  ?  120  ARG  B  CB   1  
ATOM    2737  C  CG   .  ARG  B  2  110  ?  -47.201   43.339  -12.505  1.00  15.57  ?  120  ARG  B  CG   1  
ATOM    2738  C  CD   .  ARG  B  2  110  ?  -46.945   43.618  -13.968  1.00  16.19  ?  120  ARG  B  CD   1  
ATOM    2739  N  NE   .  ARG  B  2  110  ?  -45.953   42.719  -14.530  1.00  16.54  ?  120  ARG  B  NE   1  
ATOM    2740  C  CZ   .  ARG  B  2  110  ?  -46.170   41.440  -14.799  1.00  16.14  ?  120  ARG  B  CZ   1  
ATOM    2741  N  NH1  .  ARG  B  2  110  ?  -47.359   40.915  -14.578  1.00  16.09  ?  120  ARG  B  NH1  1  
ATOM    2742  N  NH2  .  ARG  B  2  110  ?  -45.199   40.692  -15.288  1.00  15.31  ?  120  ARG  B  NH2  1  
ATOM    2743  N  N    .  VAL  B  2  111  ?  -44.922   42.350   -9.820  1.00  16.24  ?  121  VAL  B  N    1  
ATOM    2744  C  CA   .  VAL  B  2  111  ?  -44.513   40.942   -9.558  1.00  16.81  ?  121  VAL  B  CA   1  
ATOM    2745  C  C    .  VAL  B  2  111  ?  -44.641   40.641   -8.056  1.00  17.38  ?  121  VAL  B  C    1  
ATOM    2746  O  O    .  VAL  B  2  111  ?  -45.357   39.683   -7.704  1.00  18.76  ?  121  VAL  B  O    1  
ATOM    2747  C  CB   .  VAL  B  2  111  ?  -43.092   40.693  -10.101  1.00  16.60  ?  121  VAL  B  CB   1  
ATOM    2748  C  CG1  .  VAL  B  2  111  ?  -42.546   39.338   -9.688  1.00  16.82  ?  121  VAL  B  CG1  1  
ATOM    2749  C  CG2  .  VAL  B  2  111  ?  -43.062   40.830  -11.613  1.00  16.56  ?  121  VAL  B  CG2  1  
ATOM    2750  N  N    .  PHE  B  2  112  ?  -43.965   41.393   -7.189  1.00  16.92  ?  122  PHE  B  N    1  
ATOM    2751  C  CA   .  PHE  B  2  112  ?  -43.954   41.099   -5.737  1.00  16.67  ?  122  PHE  B  CA   1  
ATOM    2752  C  C    .  PHE  B  2  112  ?  -45.363   41.216   -5.157  1.00  17.44  ?  122  PHE  B  C    1  
ATOM    2753  O  O    .  PHE  B  2  112  ?  -45.702   40.363   -4.300  1.00  19.85  ?  122  PHE  B  O    1  
ATOM    2754  C  CB   .  PHE  B  2  112  ?  -42.946   41.964   -4.997  1.00  16.27  ?  122  PHE  B  CB   1  
ATOM    2755  C  CG   .  PHE  B  2  112  ?  -41.606   41.287   -4.911  1.00  16.73  ?  122  PHE  B  CG   1  
ATOM    2756  C  CD1  .  PHE  B  2  112  ?  -40.848   41.093   -6.053  1.00  16.45  ?  122  PHE  B  CD1  1  
ATOM    2757  C  CD2  .  PHE  B  2  112  ?  -41.146   40.770   -3.708  1.00  16.66  ?  122  PHE  B  CD2  1  
ATOM    2758  C  CE1  .  PHE  B  2  112  ?  -39.625   40.450   -5.977  1.00  16.70  ?  122  PHE  B  CE1  1  
ATOM    2759  C  CE2  .  PHE  B  2  112  ?  -39.932   40.112   -3.636  1.00  16.42  ?  122  PHE  B  CE2  1  
ATOM    2760  C  CZ   .  PHE  B  2  112  ?  -39.170   39.962   -4.771  1.00  16.94  ?  122  PHE  B  CZ   1  
ATOM    2761  N  N    .  SER  B  2  113  ?  -46.169   42.175   -5.626  1.00  16.60  ?  123  SER  B  N    1  
ATOM    2762  C  CA   .  SER  B  2  113  ?  -47.503   42.489   -5.044  1.00  15.94  ?  123  SER  B  CA   1  
ATOM    2763  C  C    .  SER  B  2  113  ?  -48.344   41.220   -5.009  1.00  15.58  ?  123  SER  B  C    1  
ATOM    2764  O  O    .  SER  B  2  113  ?  -49.144   41.108   -4.073  1.00  16.54  ?  123  SER  B  O    1  
ATOM    2765  C  CB   .  SER  B  2  113  ?  -48.232   43.563   -5.807  1.00  15.67  ?  123  SER  B  CB   1  
ATOM    2766  O  OG   .  SER  B  2  113  ?  -48.171   43.305   -7.202  1.00  15.47  ?  123  SER  B  OG   1  
ATOM    2767  N  N    .  LEU  B  2  114  ?  -48.188   40.350   -6.020  1.00  14.99  ?  124  LEU  B  N    1  
ATOM    2768  C  CA   .  LEU  B  2  114  ?  -49.047   39.157   -6.261  1.00  14.34  ?  124  LEU  B  CA   1  
ATOM    2769  C  C    .  LEU  B  2  114  ?  -48.327   37.889   -5.827  1.00  13.94  ?  124  LEU  B  C    1  
ATOM    2770  O  O    .  LEU  B  2  114  ?  -48.979   37.073   -5.136  1.00  14.95  ?  124  LEU  B  O    1  
ATOM    2771  C  CB   .  LEU  B  2  114  ?  -49.391   39.048   -7.749  1.00  14.53  ?  124  LEU  B  CB   1  
ATOM    2772  C  CG   .  LEU  B  2  114  ?  -50.128   37.766   -8.163  1.00  14.82  ?  124  LEU  B  CG   1  
ATOM    2773  C  CD1  .  LEU  B  2  114  ?  -51.482   37.674   -7.489  1.00  15.02  ?  124  LEU  B  CD1  1  
ATOM    2774  C  CD2  .  LEU  B  2  114  ?  -50.302   37.675   -9.666  1.00  14.73  ?  124  LEU  B  CD2  1  
ATOM    2775  N  N    .  ASN  B  2  115  ?  -47.087   37.710   -6.306  1.00  12.86  ?  125  ASN  B  N    1  
ATOM    2776  C  CA   .  ASN  B  2  115  ?  -46.291   36.458   -6.205  1.00  12.32  ?  125  ASN  B  CA   1  
ATOM    2777  C  C    .  ASN  B  2  115  ?  -45.782   36.260   -4.771  1.00  12.24  ?  125  ASN  B  C    1  
ATOM    2778  O  O    .  ASN  B  2  115  ?  -45.686   35.096   -4.334  1.00  11.90  ?  125  ASN  B  O    1  
ATOM    2779  C  CB   .  ASN  B  2  115  ?  -45.089   36.474   -7.153  1.00  11.96  ?  125  ASN  B  CB   1  
ATOM    2780  C  CG   .  ASN  B  2  115  ?  -45.455   36.303   -8.608  1.00  11.52  ?  125  ASN  B  CG   1  
ATOM    2781  O  OD1  .  ASN  B  2  115  ?  -46.624   36.367   -8.988  1.00  10.83  ?  125  ASN  B  OD1  1  
ATOM    2782  N  ND2  .  ASN  B  2  115  ?  -44.446   36.050   -9.422  1.00  11.46  ?  125  ASN  B  ND2  1  
ATOM    2783  N  N    .  THR  B  2  116  ?  -45.443   37.359   -4.088  1.00  12.25  ?  126  THR  B  N    1  
ATOM    2784  C  CA   .  THR  B  2  116  ?  -44.752   37.374   -2.773  1.00  12.13  ?  126  THR  B  CA   1  
ATOM    2785  C  C    .  THR  B  2  116  ?  -45.716   37.902   -1.701  1.00  12.05  ?  126  THR  B  C    1  
ATOM    2786  O  O    .  THR  B  2  116  ?  -46.125   37.133   -0.810  1.00  11.29  ?  126  THR  B  O    1  
ATOM    2787  C  CB   .  THR  B  2  116  ?  -43.460   38.193   -2.879  1.00  12.04  ?  126  THR  B  CB   1  
ATOM    2788  O  OG1  .  THR  B  2  116  ?  -42.696   37.747   -3.996  1.00  11.57  ?  126  THR  B  OG1  1  
ATOM    2789  C  CG2  .  THR  B  2  116  ?  -42.601   38.072   -1.643  1.00  12.53  ?  126  THR  B  CG2  1  
ATOM    2790  N  N    .  ARG  B  2  117  ?  -46.082   39.180   -1.809  1.00  12.22  ?  127  ARG  B  N    1  
ATOM    2791  C  CA   .  ARG  B  2  117  ?  -46.920   39.885   -0.811  1.00  12.28  ?  127  ARG  B  CA   1  
ATOM    2792  C  C    .  ARG  B  2  117  ?  -48.319   39.260   -0.805  1.00  12.41  ?  127  ARG  B  C    1  
ATOM    2793  O  O    .  ARG  B  2  117  ?  -48.829   38.979    0.271  1.00  12.18  ?  127  ARG  B  O    1  
ATOM    2794  C  CB   .  ARG  B  2  117  ?  -46.909   41.369   -1.160  1.00  12.36  ?  127  ARG  B  CB   1  
ATOM    2795  C  CG   .  ARG  B  2  117  ?  -47.526   42.297   -0.124  1.00  12.45  ?  127  ARG  B  CG   1  
ATOM    2796  C  CD   .  ARG  B  2  117  ?  -47.549   43.680   -0.746  1.00  12.37  ?  127  ARG  B  CD   1  
ATOM    2797  N  NE   .  ARG  B  2  117  ?  -48.098   44.681    0.142  1.00  12.49  ?  127  ARG  B  NE   1  
ATOM    2798  C  CZ   .  ARG  B  2  117  ?  -49.383   44.811    0.467  1.00  12.84  ?  127  ARG  B  CZ   1  
ATOM    2799  N  NH1  .  ARG  B  2  117  ?  -50.287   43.970   -0.007  1.00  13.09  ?  127  ARG  B  NH1  1  
ATOM    2800  N  NH2  .  ARG  B  2  117  ?  -49.755   45.771    1.303  1.00  12.78  ?  127  ARG  B  NH2  1  
ATOM    2801  N  N    .  GLY  B  2  118  ?  -48.907   39.025   -1.974  1.00  13.00  ?  128  GLY  B  N    1  
ATOM    2802  C  CA   .  GLY  B  2  118  ?  -50.262   38.454   -2.085  1.00  13.85  ?  128  GLY  B  CA   1  
ATOM    2803  C  C    .  GLY  B  2  118  ?  -50.337   37.087   -1.418  1.00  14.75  ?  128  GLY  B  C    1  
ATOM    2804  O  O    .  GLY  B  2  118  ?  -51.232   36.872   -0.524  1.00  14.34  ?  128  GLY  B  O    1  
ATOM    2805  N  N    .  GLN  B  2  119  ?  -49.424   36.196   -1.832  1.00  14.72  ?  129  GLN  B  N    1  
ATOM    2806  C  CA   .  GLN  B  2  119  ?  -49.301   34.819   -1.294  1.00  14.79  ?  129  GLN  B  CA   1  
ATOM    2807  C  C    .  GLN  B  2  119  ?  -49.066   34.900    0.220  1.00  14.52  ?  129  GLN  B  C    1  
ATOM    2808  O  O    .  GLN  B  2  119  ?  -49.665   34.103    0.959  1.00  14.06  ?  129  GLN  B  O    1  
ATOM    2809  C  CB   .  GLN  B  2  119  ?  -48.156   34.059   -1.972  1.00  14.93  ?  129  GLN  B  CB   1  
ATOM    2810  C  CG   .  GLN  B  2  119  ?  -48.372   33.703   -3.441  1.00  14.36  ?  129  GLN  B  CG   1  
ATOM    2811  C  CD   .  GLN  B  2  119  ?  -47.659   32.409   -3.762  1.00  13.52  ?  129  GLN  B  CD   1  
ATOM    2812  O  OE1  .  GLN  B  2  119  ?  -48.061   31.349   -3.296  1.00  13.18  ?  129  GLN  B  OE1  1  
ATOM    2813  N  NE2  .  GLN  B  2  119  ?  -46.588   32.487   -4.532  1.00  12.62  ?  129  GLN  B  NE2  1  
ATOM    2814  N  N    .  PHE  B  2  120  ?  -48.243   35.845    0.674  1.00  15.03  ?  130  PHE  B  N    1  
ATOM    2815  C  CA   .  PHE  B  2  120  ?  -47.923   35.989    2.120  1.00  15.85  ?  130  PHE  B  CA   1  
ATOM    2816  C  C    .  PHE  B  2  120  ?  -49.220   36.125    2.933  1.00  14.82  ?  130  PHE  B  C    1  
ATOM    2817  O  O    .  PHE  B  2  120  ?  -49.326   35.455    3.979  1.00  14.05  ?  130  PHE  B  O    1  
ATOM    2818  C  CB   .  PHE  B  2  120  ?  -46.971   37.156    2.386  1.00  16.82  ?  130  PHE  B  CB   1  
ATOM    2819  C  CG   .  PHE  B  2  120  ?  -46.768   37.384    3.855  1.00  18.08  ?  130  PHE  B  CG   1  
ATOM    2820  C  CD1  .  PHE  B  2  120  ?  -47.678   38.129    4.588  1.00  18.91  ?  130  PHE  B  CD1  1  
ATOM    2821  C  CD2  .  PHE  B  2  120  ?  -45.698   36.805    4.516  1.00  19.50  ?  130  PHE  B  CD2  1  
ATOM    2822  C  CE1  .  PHE  B  2  120  ?  -47.513   38.304    5.955  1.00  19.84  ?  130  PHE  B  CE1  1  
ATOM    2823  C  CE2  .  PHE  B  2  120  ?  -45.526   36.994    5.880  1.00  20.46  ?  130  PHE  B  CE2  1  
ATOM    2824  C  CZ   .  PHE  B  2  120  ?  -46.439   37.738    6.601  1.00  20.14  ?  130  PHE  B  CZ   1  
ATOM    2825  N  N    .  PHE  B  2  121  ?  -50.158   36.947    2.445  1.00  14.58  ?  131  PHE  B  N    1  
ATOM    2826  C  CA   .  PHE  B  2  121  ?  -51.402   37.372    3.143  1.00  14.61  ?  131  PHE  B  CA   1  
ATOM    2827  C  C    .  PHE  B  2  121  ?  -52.512   36.338    2.923  1.00  14.84  ?  131  PHE  B  C    1  
ATOM    2828  O  O    .  PHE  B  2  121  ?  -53.343   36.202    3.843  1.00  15.47  ?  131  PHE  B  O    1  
ATOM    2829  C  CB   .  PHE  B  2  121  ?  -51.830   38.784    2.716  1.00  14.45  ?  131  PHE  B  CB   1  
ATOM    2830  C  CG   .  PHE  B  2  121  ?  -50.954   39.874    3.270  1.00  14.10  ?  131  PHE  B  CG   1  
ATOM    2831  C  CD1  .  PHE  B  2  121  ?  -50.918   40.117    4.632  1.00  14.29  ?  131  PHE  B  CD1  1  
ATOM    2832  C  CD2  .  PHE  B  2  121  ?  -50.134   40.623    2.445  1.00  14.81  ?  131  PHE  B  CD2  1  
ATOM    2833  C  CE1  .  PHE  B  2  121  ?  -50.092   41.091    5.171  1.00  14.10  ?  131  PHE  B  CE1  1  
ATOM    2834  C  CE2  .  PHE  B  2  121  ?  -49.295   41.592    2.981  1.00  15.45  ?  131  PHE  B  CE2  1  
ATOM    2835  C  CZ   .  PHE  B  2  121  ?  -49.282   41.826    4.346  1.00  14.83  ?  131  PHE  B  CZ   1  
ATOM    2836  N  N    .  VAL  B  2  122  ?  -52.548   35.659    1.768  1.00  14.95  ?  132  VAL  B  N    1  
ATOM    2837  C  CA   .  VAL  B  2  122  ?  -53.405   34.455    1.537  1.00  14.82  ?  132  VAL  B  CA   1  
ATOM    2838  C  C    .  VAL  B  2  122  ?  -53.094   33.425    2.635  1.00  14.67  ?  132  VAL  B  C    1  
ATOM    2839  O  O    .  VAL  B  2  122  ?  -54.042   32.819    3.176  1.00  14.34  ?  132  VAL  B  O    1  
ATOM    2840  C  CB   .  VAL  B  2  122  ?  -53.204   33.884    0.119  1.00  15.41  ?  132  VAL  B  CB   1  
ATOM    2841  C  CG1  .  VAL  B  2  122  ?  -53.592   32.415    0.004  1.00  15.42  ?  132  VAL  B  CG1  1  
ATOM    2842  C  CG2  .  VAL  B  2  122  ?  -53.971   34.703   -0.911  1.00  15.83  ?  132  VAL  B  CG2  1  
ATOM    2843  N  N    .  ALA  B  2  123  ?  -51.816   33.267    2.980  1.00  14.63  ?  133  ALA  B  N    1  
ATOM    2844  C  CA   .  ALA  B  2  123  ?  -51.325   32.333    4.017  1.00  15.40  ?  133  ALA  B  CA   1  
ATOM    2845  C  C    .  ALA  B  2  123  ?  -51.724   32.822    5.422  1.00  15.91  ?  133  ALA  B  C    1  
ATOM    2846  O  O    .  ALA  B  2  123  ?  -52.050   31.952    6.272  1.00  15.80  ?  133  ALA  B  O    1  
ATOM    2847  C  CB   .  ALA  B  2  123  ?  -49.826   32.176    3.882  1.00  15.81  ?  133  ALA  B  CB   1  
ATOM    2848  N  N    .  ARG  B  2  124  ?  -51.658   34.139    5.684  1.00  16.13  ?  134  ARG  B  N    1  
ATOM    2849  C  CA   .  ARG  B  2  124  ?  -52.164   34.748    6.945  1.00  16.31  ?  134  ARG  B  CA   1  
ATOM    2850  C  C    .  ARG  B  2  124  ?  -53.659   34.443    7.089  1.00  16.99  ?  134  ARG  B  C    1  
ATOM    2851  O  O    .  ARG  B  2  124  ?  -54.085   34.010    8.182  1.00  16.87  ?  134  ARG  B  O    1  
ATOM    2852  C  CB   .  ARG  B  2  124  ?  -51.985   36.266    7.018  1.00  16.16  ?  134  ARG  B  CB   1  
ATOM    2853  C  CG   .  ARG  B  2  124  ?  -52.358   36.805    8.395  1.00  16.43  ?  134  ARG  B  CG   1  
ATOM    2854  C  CD   .  ARG  B  2  124  ?  -52.251   38.304    8.525  1.00  16.80  ?  134  ARG  B  CD   1  
ATOM    2855  N  NE   .  ARG  B  2  124  ?  -53.239   38.957    7.677  1.00  17.00  ?  134  ARG  B  NE   1  
ATOM    2856  C  CZ   .  ARG  B  2  124  ?  -53.411   40.273    7.570  1.00  16.87  ?  134  ARG  B  CZ   1  
ATOM    2857  N  NH1  .  ARG  B  2  124  ?  -52.662   41.137    8.242  1.00  16.36  ?  134  ARG  B  NH1  1  
ATOM    2858  N  NH2  .  ARG  B  2  124  ?  -54.346   40.721    6.760  1.00  17.29  ?  134  ARG  B  NH2  1  
ATOM    2859  N  N    .  GLU  B  2  125  ?  -54.430   34.646    6.021  1.00  17.42  ?  135  GLU  B  N    1  
ATOM    2860  C  CA   .  GLU  B  2  125  ?  -55.911   34.516    6.062  1.00  18.16  ?  135  GLU  B  CA   1  
ATOM    2861  C  C    .  GLU  B  2  125  ?  -56.275   33.015    6.024  1.00  19.24  ?  135  GLU  B  C    1  
ATOM    2862  O  O    .  GLU  B  2  125  ?  -57.255   32.600    6.727  1.00  18.67  ?  135  GLU  B  O    1  
ATOM    2863  C  CB   .  GLU  B  2  125  ?  -56.517   35.409    4.974  1.00  17.71  ?  135  GLU  B  CB   1  
ATOM    2864  C  CG   .  GLU  B  2  125  ?  -56.285   36.899    5.217  1.00  17.44  ?  135  GLU  B  CG   1  
ATOM    2865  C  CD   .  GLU  B  2  125  ?  -56.872   37.461    6.509  1.00  17.54  ?  135  GLU  B  CD   1  
ATOM    2866  O  OE1  .  GLU  B  2  125  ?  -58.070   37.186    6.800  1.00  17.62  ?  135  GLU  B  OE1  1  
ATOM    2867  O  OE2  .  GLU  B  2  125  ?  -56.126   38.165    7.236  1.00  16.61  ?  135  GLU  B  OE2  1  
ATOM    2868  N  N    .  ALA  B  2  126  ?  -55.482   32.201    5.310  1.00  19.46  ?  136  ALA  B  N    1  
ATOM    2869  C  CA   .  ALA  B  2  126  ?  -55.532   30.722    5.416  1.00  18.99  ?  136  ALA  B  CA   1  
ATOM    2870  C  C    .  ALA  B  2  126  ?  -55.453   30.341    6.905  1.00  18.08  ?  136  ALA  B  C    1  
ATOM    2871  O  O    .  ALA  B  2  126  ?  -56.427   29.747    7.402  1.00  17.90  ?  136  ALA  B  O    1  
ATOM    2872  C  CB   .  ALA  B  2  126  ?  -54.436   30.082    4.598  1.00  18.76  ?  136  ALA  B  CB   1  
ATOM    2873  N  N    .  TYR  B  2  127  ?  -54.385   30.745    7.598  1.00  16.46  ?  137  TYR  B  N    1  
ATOM    2874  C  CA   .  TYR  B  2  127  ?  -54.178   30.393    9.030  1.00  16.17  ?  137  TYR  B  CA   1  
ATOM    2875  C  C    .  TYR  B  2  127  ?  -55.304   30.914    9.939  1.00  16.20  ?  137  TYR  B  C    1  
ATOM    2876  O  O    .  TYR  B  2  127  ?  -55.673   30.188   10.883  1.00  16.31  ?  137  TYR  B  O    1  
ATOM    2877  C  CB   .  TYR  B  2  127  ?  -52.814   30.898    9.510  1.00  16.33  ?  137  TYR  B  CB   1  
ATOM    2878  C  CG   .  TYR  B  2  127  ?  -52.564   30.732   10.988  1.00  16.51  ?  137  TYR  B  CG   1  
ATOM    2879  C  CD1  .  TYR  B  2  127  ?  -52.395   29.477   11.548  1.00  16.27  ?  137  TYR  B  CD1  1  
ATOM    2880  C  CD2  .  TYR  B  2  127  ?  -52.495   31.830   11.829  1.00  15.99  ?  137  TYR  B  CD2  1  
ATOM    2881  C  CE1  .  TYR  B  2  127  ?  -52.164   29.315   12.904  1.00  15.82  ?  137  TYR  B  CE1  1  
ATOM    2882  C  CE2  .  TYR  B  2  127  ?  -52.266   31.687   13.188  1.00  16.04  ?  137  TYR  B  CE2  1  
ATOM    2883  C  CZ   .  TYR  B  2  127  ?  -52.099   30.424   13.728  1.00  16.00  ?  137  TYR  B  CZ   1  
ATOM    2884  O  OH   .  TYR  B  2  127  ?  -51.873   30.274   15.065  1.00  15.48  ?  137  TYR  B  OH   1  
ATOM    2885  N  N    .  LYS  B  2  128  ?  -55.829   32.116    9.676  1.00  15.88  ?  138  LYS  B  N    1  
ATOM    2886  C  CA   .  LYS  B  2  128  ?  -56.865   32.724   10.549  1.00  15.71  ?  138  LYS  B  CA   1  
ATOM    2887  C  C    .  LYS  B  2  128  ?  -58.208   32.006   10.356  1.00  16.20  ?  138  LYS  B  C    1  
ATOM    2888  O  O    .  LYS  B  2  128  ?  -58.961   31.978   11.325  1.00  15.67  ?  138  LYS  B  O    1  
ATOM    2889  C  CB   .  LYS  B  2  128  ?  -56.956   34.227   10.287  1.00  15.75  ?  138  LYS  B  CB   1  
ATOM    2890  C  CG   .  LYS  B  2  128  ?  -55.721   35.013   10.715  1.00  15.45  ?  138  LYS  B  CG   1  
ATOM    2891  C  CD   .  LYS  B  2  128  ?  -55.593   36.384   10.099  1.00  15.25  ?  138  LYS  B  CD   1  
ATOM    2892  C  CE   .  LYS  B  2  128  ?  -56.722   37.318   10.485  1.00  15.57  ?  138  LYS  B  CE   1  
ATOM    2893  N  NZ   .  LYS  B  2  128  ?  -56.518   38.674    9.919  1.00  15.51  ?  138  LYS  B  NZ   1  
ATOM    2894  N  N    .  HIS  B  2  129  ?  -58.483   31.418    9.180  1.00  16.55  ?  139  HIS  B  N    1  
ATOM    2895  C  CA   .  HIS  B  2  129  ?  -59.808   30.828    8.835  1.00  16.78  ?  139  HIS  B  CA   1  
ATOM    2896  C  C    .  HIS  B  2  129  ?  -59.811   29.292    8.925  1.00  16.84  ?  139  HIS  B  C    1  
ATOM    2897  O  O    .  HIS  B  2  129  ?  -60.909   28.707    8.919  1.00  16.42  ?  139  HIS  B  O    1  
ATOM    2898  C  CB   .  HIS  B  2  129  ?  -60.235   31.265    7.430  1.00  17.47  ?  139  HIS  B  CB   1  
ATOM    2899  C  CG   .  HIS  B  2  129  ?  -60.670   32.691    7.303  1.00  17.73  ?  139  HIS  B  CG   1  
ATOM    2900  N  ND1  .  HIS  B  2  129  ?  -59.770   33.739    7.195  1.00  17.85  ?  139  HIS  B  ND1  1  
ATOM    2901  C  CD2  .  HIS  B  2  129  ?  -61.903   33.239    7.202  1.00  17.91  ?  139  HIS  B  CD2  1  
ATOM    2902  C  CE1  .  HIS  B  2  129  ?  -60.426   34.870    7.051  1.00  17.83  ?  139  HIS  B  CE1  1  
ATOM    2903  N  NE2  .  HIS  B  2  129  ?  -61.739   34.589    7.062  1.00  18.22  ?  139  HIS  B  NE2  1  
ATOM    2904  N  N    .  LEU  B  2  130  ?  -58.641   28.652    8.999  1.00  16.94  ?  140  LEU  B  N    1  
ATOM    2905  C  CA   .  LEU  B  2  130  ?  -58.464   27.191    8.753  1.00  16.39  ?  140  LEU  B  CA   1  
ATOM    2906  C  C    .  LEU  B  2  130  ?  -58.801   26.403   10.015  1.00  16.83  ?  140  LEU  B  C    1  
ATOM    2907  O  O    .  LEU  B  2  130  ?  -58.400   26.817   11.118  1.00  16.73  ?  140  LEU  B  O    1  
ATOM    2908  C  CB   .  LEU  B  2  130  ?  -57.011   26.919    8.344  1.00  16.36  ?  140  LEU  B  CB   1  
ATOM    2909  C  CG   .  LEU  B  2  130  ?  -56.798   25.953    7.184  1.00  16.04  ?  140  LEU  B  CG   1  
ATOM    2910  C  CD1  .  LEU  B  2  130  ?  -57.468   26.452    5.921  1.00  16.47  ?  140  LEU  B  CD1  1  
ATOM    2911  C  CD2  .  LEU  B  2  130  ?  -55.321   25.765    6.934  1.00  15.95  ?  140  LEU  B  CD2  1  
ATOM    2912  N  N    .  ASN  B  2  131  ?  -59.352   25.226    9.793  1.00  17.83  ?  141  ASN  B  N    1  
ATOM    2913  C  CA   .  ASN  B  2  131  ?  -59.568   24.288   10.908  1.00  18.21  ?  141  ASN  B  CA   1  
ATOM    2914  C  C    .  ASN  B  2  131  ?  -58.212   23.753   11.374  1.00  18.57  ?  141  ASN  B  C    1  
ATOM    2915  O  O    .  ASN  B  2  131  ?  -57.251   23.831   10.653  1.00  16.76  ?  141  ASN  B  O    1  
ATOM    2916  C  CB   .  ASN  B  2  131  ?  -60.381   23.088   10.448  1.00  18.26  ?  141  ASN  B  CB   1  
ATOM    2917  C  CG   .  ASN  B  2  131  ?  -61.852   23.368   10.415  1.00  18.03  ?  141  ASN  B  CG   1  
ATOM    2918  O  OD1  .  ASN  B  2  131  ?  -62.248   24.460   10.074  1.00  19.98  ?  141  ASN  B  OD1  1  
ATOM    2919  N  ND2  .  ASN  B  2  131  ?  -62.649   22.389   10.756  1.00  16.88  ?  141  ASN  B  ND2  1  
ATOM    2920  N  N    .  ASN  B  2  132  ?  -58.201   23.174   12.560  1.00  20.09  ?  142  ASN  B  N    1  
ATOM    2921  C  CA   .  ASN  B  2  132  ?  -57.022   22.528   13.163  1.00  20.58  ?  142  ASN  B  CA   1  
ATOM    2922  C  C    .  ASN  B  2  132  ?  -56.712   21.278   12.340  1.00  18.79  ?  142  ASN  B  C    1  
ATOM    2923  O  O    .  ASN  B  2  132  ?  -57.655   20.623   11.886  1.00  18.29  ?  142  ASN  B  O    1  
ATOM    2924  C  CB   .  ASN  B  2  132  ?  -57.272   22.217   14.639  1.00  23.78  ?  142  ASN  B  CB   1  
ATOM    2925  C  CG   .  ASN  B  2  132  ?  -58.319   21.145   14.846  1.00  29.21  ?  142  ASN  B  CG   1  
ATOM    2926  O  OD1  .  ASN  B  2  132  ?  -59.507   21.400   14.772  1.00  33.03  ?  142  ASN  B  OD1  1  
ATOM    2927  N  ND2  .  ASN  B  2  132  ?  -57.890   19.920   15.086  1.00  28.46  ?  142  ASN  B  ND2  1  
ATOM    2928  N  N    .  GLY  B  2  133  ?  -55.425   20.988   12.176  1.00  15.92  ?  143  GLY  B  N    1  
ATOM    2929  C  CA   .  GLY  B  2  133  ?  -54.946   19.857   11.384  1.00  14.32  ?  143  GLY  B  CA   1  
ATOM    2930  C  C    .  GLY  B  2  133  ?  -55.109   20.146    9.926  1.00  12.85  ?  143  GLY  B  C    1  
ATOM    2931  O  O    .  GLY  B  2  133  ?  -55.106   19.242    9.156  1.00  12.59  ?  143  GLY  B  O    1  
ATOM    2932  N  N    .  GLY  B  2  134  ?  -55.161   21.409    9.588  1.00  12.53  ?  144  GLY  B  N    1  
ATOM    2933  C  CA   .  GLY  B  2  134  ?  -55.439   21.845    8.210  1.00  13.11  ?  144  GLY  B  CA   1  
ATOM    2934  C  C    .  GLY  B  2  134  ?  -54.165   21.893    7.397  1.00  13.39  ?  144  GLY  B  C    1  
ATOM    2935  O  O    .  GLY  B  2  134  ?  -53.106   21.535    7.937  1.00  14.40  ?  144  GLY  B  O    1  
ATOM    2936  N  N    .  ARG  B  2  135  ?  -54.257   22.358    6.158  1.00  13.35  ?  145  ARG  B  N    1  
ATOM    2937  C  CA   .  ARG  B  2  135  ?  -53.128   22.398    5.197  1.00  13.85  ?  145  ARG  B  CA   1  
ATOM    2938  C  C    .  ARG  B  2  135  ?  -53.046   23.778    4.508  1.00  14.22  ?  145  ARG  B  C    1  
ATOM    2939  O  O    .  ARG  B  2  135  ?  -54.081   24.276    4.005  1.00  14.03  ?  145  ARG  B  O    1  
ATOM    2940  C  CB   .  ARG  B  2  135  ?  -53.312   21.255    4.189  1.00  13.75  ?  145  ARG  B  CB   1  
ATOM    2941  C  CG   .  ARG  B  2  135  ?  -53.379   19.867    4.809  1.00  13.38  ?  145  ARG  B  CG   1  
ATOM    2942  C  CD   .  ARG  B  2  135  ?  -51.995   19.323    5.036  1.00  13.53  ?  145  ARG  B  CD   1  
ATOM    2943  N  NE   .  ARG  B  2  135  ?  -51.994   17.941    5.504  1.00  13.51  ?  145  ARG  B  NE   1  
ATOM    2944  C  CZ   .  ARG  B  2  135  ?  -52.267   17.553    6.749  1.00  13.04  ?  145  ARG  B  CZ   1  
ATOM    2945  N  NH1  .  ARG  B  2  135  ?  -52.615   18.439    7.662  1.00  12.69  ?  145  ARG  B  NH1  1  
ATOM    2946  N  NH2  .  ARG  B  2  135  ?  -52.220   16.273    7.076  1.00  13.08  ?  145  ARG  B  NH2  1  
ATOM    2947  N  N    .  ILE  B  2  136  ?  -51.845   24.362    4.457  1.00  14.97  ?  146  ILE  B  N    1  
ATOM    2948  C  CA   .  ILE  B  2  136  ?  -51.494   25.525    3.582  1.00  15.50  ?  146  ILE  B  CA   1  
ATOM    2949  C  C    .  ILE  B  2  136  ?  -50.404   25.069    2.591  1.00  15.69  ?  146  ILE  B  C    1  
ATOM    2950  O  O    .  ILE  B  2  136  ?  -49.387   24.498    3.028  1.00  15.39  ?  146  ILE  B  O    1  
ATOM    2951  C  CB   .  ILE  B  2  136  ?  -51.055   26.736    4.439  1.00  16.01  ?  146  ILE  B  CB   1  
ATOM    2952  C  CG1  .  ILE  B  2  136  ?  -52.150   27.177    5.425  1.00  15.69  ?  146  ILE  B  CG1  1  
ATOM    2953  C  CG2  .  ILE  B  2  136  ?  -50.587   27.887    3.546  1.00  16.48  ?  146  ILE  B  CG2  1  
ATOM    2954  C  CD1  .  ILE  B  2  136  ?  -51.706   28.195    6.464  1.00  15.43  ?  146  ILE  B  CD1  1  
ATOM    2955  N  N    .  ILE  B  2  137  ?  -50.634   25.286    1.294  1.00  16.16  ?  147  ILE  B  N    1  
ATOM    2956  C  CA   .  ILE  B  2  137  ?  -49.657   25.069    0.187  1.00  15.66  ?  147  ILE  B  CA   1  
ATOM    2957  C  C    .  ILE  B  2  137  ?  -49.393   26.424   -0.446  1.00  15.07  ?  147  ILE  B  C    1  
ATOM    2958  O  O    .  ILE  B  2  137  ?  -50.350   27.129   -0.770  1.00  15.11  ?  147  ILE  B  O    1  
ATOM    2959  C  CB   .  ILE  B  2  137  ?  -50.175   24.081   -0.874  1.00  16.66  ?  147  ILE  B  CB   1  
ATOM    2960  C  CG1  .  ILE  B  2  137  ?  -50.231   22.647   -0.351  1.00  17.68  ?  147  ILE  B  CG1  1  
ATOM    2961  C  CG2  .  ILE  B  2  137  ?  -49.347   24.173   -2.150  1.00  16.86  ?  147  ILE  B  CG2  1  
ATOM    2962  C  CD1  .  ILE  B  2  137  ?  -48.884   22.104    0.090  1.00  18.59  ?  147  ILE  B  CD1  1  
ATOM    2963  N  N    .  MET  B  2  138  ?  -48.120   26.731   -0.668  1.00  14.95  ?  148  MET  B  N    1  
ATOM    2964  C  CA   .  MET  B  2  138  ?  -47.709   27.964   -1.379  1.00  14.66  ?  148  MET  B  CA   1  
ATOM    2965  C  C    .  MET  B  2  138  ?  -46.963   27.529   -2.638  1.00  14.97  ?  148  MET  B  C    1  
ATOM    2966  O  O    .  MET  B  2  138  ?  -46.705   26.330   -2.760  1.00  14.42  ?  148  MET  B  O    1  
ATOM    2967  C  CB   .  MET  B  2  138  ?  -46.825   28.827   -0.490  1.00  14.70  ?  148  MET  B  CB   1  
ATOM    2968  C  CG   .  MET  B  2  138  ?  -47.542   29.266    0.775  1.00  14.31  ?  148  MET  B  CG   1  
ATOM    2969  S  SD   .  MET  B  2  138  ?  -46.656   30.506    1.734  1.00  13.65  ?  148  MET  B  SD   1  
ATOM    2970  C  CE   .  MET  B  2  138  ?  -47.032   31.988    0.805  1.00  13.57  ?  148  MET  B  CE   1  
ATOM    2971  N  N    .  THR  B  2  139  ?  -46.694   28.451   -3.565  1.00  14.96  ?  149  THR  B  N    1  
ATOM    2972  C  CA   .  THR  B  2  139  ?  -46.117   28.068   -4.885  1.00  15.03  ?  149  THR  B  CA   1  
ATOM    2973  C  C    .  THR  B  2  139  ?  -44.826   28.819   -5.224  1.00  15.13  ?  149  THR  B  C    1  
ATOM    2974  O  O    .  THR  B  2  139  ?  -44.876   30.043   -5.296  1.00  14.54  ?  149  THR  B  O    1  
ATOM    2975  C  CB   .  THR  B  2  139  ?  -47.174   28.213   -5.991  1.00  15.32  ?  149  THR  B  CB   1  
ATOM    2976  O  OG1  .  THR  B  2  139  ?  -48.347   27.501   -5.602  1.00  14.71  ?  149  THR  B  OG1  1  
ATOM    2977  C  CG2  .  THR  B  2  139  ?  -46.701   27.703   -7.333  1.00  15.48  ?  149  THR  B  CG2  1  
ATOM    2978  N  N    .  SER  B  2  140  ?  -43.731   28.087   -5.471  1.00  15.87  ?  150  SER  B  N    1  
ATOM    2979  C  CA   .  SER  B  2  140  ?  -42.442   28.694   -5.897  1.00  16.30  ?  150  SER  B  CA   1  
ATOM    2980  C  C    .  SER  B  2  140  ?  -42.063   28.340   -7.335  1.00  16.66  ?  150  SER  B  C    1  
ATOM    2981  O  O    .  SER  B  2  140  ?  -42.928   28.386   -8.203  1.00  16.84  ?  150  SER  B  O    1  
ATOM    2982  C  CB   .  SER  B  2  140  ?  -41.330   28.272   -4.990  1.00  16.65  ?  150  SER  B  CB   1  
ATOM    2983  O  OG   .  SER  B  2  140  ?  -40.176   29.067   -5.185  1.00  16.71  ?  150  SER  B  OG   1  
ATOM    2984  N  N    .  SER  B  2  141  ?  -40.788   28.038   -7.558  1.00  17.29  ?  151  SER  B  N    1  
ATOM    2985  C  CA   .  SER  B  2  141  ?  -40.227   27.729   -8.897  1.00  17.50  ?  151  SER  B  CA   1  
ATOM    2986  C  C    .  SER  B  2  141  ?  -38.848   27.097   -8.699  1.00  18.22  ?  151  SER  B  C    1  
ATOM    2987  O  O    .  SER  B  2  141  ?  -38.167   27.505   -7.768  1.00  17.91  ?  151  SER  B  O    1  
ATOM    2988  C  CB   .  SER  B  2  141  ?  -40.109   28.973   -9.716  1.00  17.18  ?  151  SER  B  CB   1  
ATOM    2989  O  OG   .  SER  B  2  141  ?  -39.257   28.774  -10.826  1.00  16.83  ?  151  SER  B  OG   1  
ATOM    2990  N  N    .  ASN  B  2  142  ?  -38.457   26.129   -9.518  1.00  19.79  ?  152  ASN  B  N    1  
ATOM    2991  C  CA   .  ASN  B  2  142  ?  -37.097   25.528   -9.462  1.00  20.66  ?  152  ASN  B  CA   1  
ATOM    2992  C  C    .  ASN  B  2  142  ?  -36.061   26.603   -9.792  1.00  20.81  ?  152  ASN  B  C    1  
ATOM    2993  O  O    .  ASN  B  2  142  ?  -34.873   26.301   -9.732  1.00  20.65  ?  152  ASN  B  O    1  
ATOM    2994  C  CB   .  ASN  B  2  142  ?  -37.010   24.319  -10.389  1.00  21.48  ?  152  ASN  B  CB   1  
ATOM    2995  C  CG   .  ASN  B  2  142  ?  -37.313   24.625  -11.839  1.00  22.96  ?  152  ASN  B  CG   1  
ATOM    2996  O  OD1  .  ASN  B  2  142  ?  -37.637   25.754  -12.191  1.00  25.21  ?  152  ASN  B  OD1  1  
ATOM    2997  N  ND2  .  ASN  B  2  142  ?  -37.220   23.617  -12.688  1.00  22.67  ?  152  ASN  B  ND2  1  
ATOM    2998  N  N    .  THR  B  2  143  ?  -36.517   27.816  -10.089  1.00  22.56  ?  153  THR  B  N    1  
ATOM    2999  C  CA   .  THR  B  2  143  ?  -35.632   28.959  -10.456  1.00  23.18  ?  153  THR  B  CA   1  
ATOM    3000  C  C    .  THR  B  2  143  ?  -35.269   29.763   -9.204  1.00  23.04  ?  153  THR  B  C    1  
ATOM    3001  O  O    .  THR  B  2  143  ?  -34.350   30.572   -9.277  1.00  23.04  ?  153  THR  B  O    1  
ATOM    3002  C  CB   .  THR  B  2  143  ?  -36.283   29.789  -11.575  1.00  21.55  ?  153  THR  B  CB   1  
ATOM    3003  O  OG1  .  THR  B  2  143  ?  -37.460   30.428  -11.085  1.00  19.23  ?  153  THR  B  OG1  1  
ATOM    3004  C  CG2  .  THR  B  2  143  ?  -36.597   28.960  -12.800  1.00  20.72  ?  153  THR  B  CG2  1  
ATOM    3005  N  N    .  SER  B  2  144  ?  -35.979   29.550   -8.111  1.00  24.71  ?  154  SER  B  N    1  
ATOM    3006  C  CA   .  SER  B  2  144  ?  -35.661   30.191   -6.819  1.00  26.08  ?  154  SER  B  CA   1  
ATOM    3007  C  C    .  SER  B  2  144  ?  -34.229   29.846   -6.444  1.00  27.60  ?  154  SER  B  C    1  
ATOM    3008  O  O    .  SER  B  2  144  ?  -33.442   30.751   -6.194  1.00  25.21  ?  154  SER  B  O    1  
ATOM    3009  C  CB   .  SER  B  2  144  ?  -36.603   29.683   -5.775  1.00  26.60  ?  154  SER  B  CB   1  
ATOM    3010  O  OG   .  SER  B  2  144  ?  -35.995   29.648   -4.497  1.00  28.30  ?  154  SER  B  OG   1  
ATOM    3011  N  N    .  ARG  B  2  145  ?  -33.926   28.558   -6.404  1.00  32.10  ?  155  ARG  B  N    1  
ATOM    3012  C  CA   .  ARG  B  2  145  ?  -32.575   28.122   -5.990  1.00  35.01  ?  155  ARG  B  CA   1  
ATOM    3013  C  C    .  ARG  B  2  145  ?  -31.932   27.239   -7.061  1.00  37.93  ?  155  ARG  B  C    1  
ATOM    3014  O  O    .  ARG  B  2  145  ?  -30.934   27.670   -7.627  1.00  39.89  ?  155  ARG  B  O    1  
ATOM    3015  C  CB   .  ARG  B  2  145  ?  -32.672   27.381   -4.651  1.00  30.58  ?  155  ARG  B  CB   1  
ATOM    3016  N  N    .  ASP  B  2  146  ?  -32.512   26.084   -7.359  1.00  40.18  ?  156  ASP  B  N    1  
ATOM    3017  C  CA   .  ASP  B  2  146  ?  -31.872   25.081   -8.254  1.00  40.73  ?  156  ASP  B  CA   1  
ATOM    3018  C  C    .  ASP  B  2  146  ?  -31.375   25.672   -9.578  1.00  40.87  ?  156  ASP  B  C    1  
ATOM    3019  O  O    .  ASP  B  2  146  ?  -30.219   25.422   -9.925  1.00  40.82  ?  156  ASP  B  O    1  
ATOM    3020  C  CB   .  ASP  B  2  146  ?  -32.803   23.881   -8.450  1.00  40.56  ?  156  ASP  B  CB   1  
ATOM    3021  C  CG   .  ASP  B  2  146  ?  -33.304   23.276   -7.151  1.00  41.97  ?  156  ASP  B  CG   1  
ATOM    3022  O  OD1  .  ASP  B  2  146  ?  -32.773   23.647   -6.088  1.00  40.02  ?  156  ASP  B  OD1  1  
ATOM    3023  O  OD2  .  ASP  B  2  146  ?  -34.215   22.433   -7.215  1.00  43.58  ?  156  ASP  B  OD2  1  
ATOM    3024  N  N    .  PHE  B  2  147  ?  -32.205   26.408  -10.303  1.00  41.30  ?  157  PHE  B  N    1  
ATOM    3025  C  CA   .  PHE  B  2  147  ?  -31.743   26.853  -11.653  1.00  41.72  ?  157  PHE  B  CA   1  
ATOM    3026  C  C    .  PHE  B  2  147  ?  -31.734   28.378  -11.786  1.00  39.06  ?  157  PHE  B  C    1  
ATOM    3027  O  O    .  PHE  B  2  147  ?  -32.588   29.093  -11.231  1.00  40.88  ?  157  PHE  B  O    1  
ATOM    3028  C  CB   .  PHE  B  2  147  ?  -32.562   26.243  -12.795  1.00  42.53  ?  157  PHE  B  CB   1  
ATOM    3029  C  CG   .  PHE  B  2  147  ?  -32.488   24.741  -12.844  1.00  46.39  ?  157  PHE  B  CG   1  
ATOM    3030  C  CD1  .  PHE  B  2  147  ?  -31.255   24.098  -12.847  1.00  48.85  ?  157  PHE  B  CD1  1  
ATOM    3031  C  CD2  .  PHE  B  2  147  ?  -33.644   23.972  -12.845  1.00  46.80  ?  157  PHE  B  CD2  1  
ATOM    3032  C  CE1  .  PHE  B  2  147  ?  -31.181   22.713  -12.860  1.00  50.13  ?  157  PHE  B  CE1  1  
ATOM    3033  C  CE2  .  PHE  B  2  147  ?  -33.570   22.588  -12.866  1.00  47.94  ?  157  PHE  B  CE2  1  
ATOM    3034  C  CZ   .  PHE  B  2  147  ?  -32.340   21.963  -12.877  1.00  49.63  ?  157  PHE  B  CZ   1  
ATOM    3035  N  N    .  SER  B  2  148  ?  -30.773   28.839  -12.578  1.00  34.31  ?  158  SER  B  N    1  
ATOM    3036  C  CA   .  SER  B  2  148  ?  -30.369   30.251  -12.703  1.00  31.83  ?  158  SER  B  CA   1  
ATOM    3037  C  C    .  SER  B  2  148  ?  -30.379   30.625  -14.184  1.00  29.05  ?  158  SER  B  C    1  
ATOM    3038  O  O    .  SER  B  2  148  ?  -29.433   30.322  -14.907  1.00  29.22  ?  158  SER  B  O    1  
ATOM    3039  C  CB   .  SER  B  2  148  ?  -29.066   30.428  -12.014  1.00  32.83  ?  158  SER  B  CB   1  
ATOM    3040  O  OG   .  SER  B  2  148  ?  -29.129   29.723  -10.774  1.00  34.83  ?  158  SER  B  OG   1  
ATOM    3041  N  N    .  VAL  B  2  149  ?  -31.496   31.205  -14.599  1.00  27.32  ?  159  VAL  B  N    1  
ATOM    3042  C  CA   .  VAL  B  2  149  ?  -31.852   31.527  -16.007  1.00  25.95  ?  159  VAL  B  CA   1  
ATOM    3043  C  C    .  VAL  B  2  149  ?  -31.558   33.007  -16.239  1.00  25.26  ?  159  VAL  B  C    1  
ATOM    3044  O  O    .  VAL  B  2  149  ?  -32.107   33.860  -15.540  1.00  26.47  ?  159  VAL  B  O    1  
ATOM    3045  C  CB   .  VAL  B  2  149  ?  -33.333   31.165  -16.229  1.00  24.31  ?  159  VAL  B  CB   1  
ATOM    3046  C  CG1  .  VAL  B  2  149  ?  -33.878   31.653  -17.563  1.00  23.77  ?  159  VAL  B  CG1  1  
ATOM    3047  C  CG2  .  VAL  B  2  149  ?  -33.533   29.666  -16.063  1.00  24.55  ?  159  VAL  B  CG2  1  
ATOM    3048  N  N    .  PRO  B  2  150  ?  -30.668   33.378  -17.187  1.00  22.72  ?  160  PRO  B  N    1  
ATOM    3049  C  CA   .  PRO  B  2  150  ?  -30.422   34.788  -17.458  1.00  23.16  ?  160  PRO  B  CA   1  
ATOM    3050  C  C    .  PRO  B  2  150  ?  -31.748   35.554  -17.558  1.00  23.11  ?  160  PRO  B  C    1  
ATOM    3051  O  O    .  PRO  B  2  150  ?  -32.662   35.031  -18.168  1.00  24.08  ?  160  PRO  B  O    1  
ATOM    3052  C  CB   .  PRO  B  2  150  ?  -29.655   34.748  -18.781  1.00  23.07  ?  160  PRO  B  CB   1  
ATOM    3053  C  CG   .  PRO  B  2  150  ?  -28.879   33.462  -18.683  1.00  23.43  ?  160  PRO  B  CG   1  
ATOM    3054  C  CD   .  PRO  B  2  150  ?  -29.824   32.496  -17.998  1.00  22.95  ?  160  PRO  B  CD   1  
ATOM    3055  N  N    .  LYS  B  2  151  ?  -31.816   36.733  -16.925  1.00  22.57  ?  161  LYS  B  N    1  
ATOM    3056  C  CA   .  LYS  B  2  151  ?  -32.875   37.761  -17.121  1.00  23.07  ?  161  LYS  B  CA   1  
ATOM    3057  C  C    .  LYS  B  2  151  ?  -34.174   37.290  -16.457  1.00  21.43  ?  161  LYS  B  C    1  
ATOM    3058  O  O    .  LYS  B  2  151  ?  -35.281   37.724  -16.906  1.00  19.39  ?  161  LYS  B  O    1  
ATOM    3059  C  CB   .  LYS  B  2  151  ?  -33.100   38.038  -18.614  1.00  24.95  ?  161  LYS  B  CB   1  
ATOM    3060  C  CG   .  LYS  B  2  151  ?  -31.843   38.197  -19.462  1.00  27.31  ?  161  LYS  B  CG   1  
ATOM    3061  C  CD   .  LYS  B  2  151  ?  -32.135   38.696  -20.853  1.00  28.76  ?  161  LYS  B  CD   1  
ATOM    3062  C  CE   .  LYS  B  2  151  ?  -30.909   39.211  -21.569  1.00  30.75  ?  161  LYS  B  CE   1  
ATOM    3063  N  NZ   .  LYS  B  2  151  ?  -31.218   40.448  -22.336  1.00  33.27  ?  161  LYS  B  NZ   1  
ATOM    3064  N  N    .  PHE  B  2  152  ?  -34.042   36.460  -15.420  1.00  19.79  ?  162  PHE  B  N    1  
ATOM    3065  C  CA   .  PHE  B  2  152  ?  -35.182   35.885  -14.666  1.00  19.38  ?  162  PHE  B  CA   1  
ATOM    3066  C  C    .  PHE  B  2  152  ?  -35.129   36.345  -13.197  1.00  18.14  ?  162  PHE  B  C    1  
ATOM    3067  O  O    .  PHE  B  2  152  ?  -35.951   35.876  -12.414  1.00  17.20  ?  162  PHE  B  O    1  
ATOM    3068  C  CB   .  PHE  B  2  152  ?  -35.172   34.364  -14.882  1.00  20.40  ?  162  PHE  B  CB   1  
ATOM    3069  C  CG   .  PHE  B  2  152  ?  -36.515   33.697  -15.083  1.00  21.05  ?  162  PHE  B  CG   1  
ATOM    3070  C  CD1  .  PHE  B  2  152  ?  -37.584   34.375  -15.666  1.00  20.71  ?  162  PHE  B  CD1  1  
ATOM    3071  C  CD2  .  PHE  B  2  152  ?  -36.698   32.371  -14.705  1.00  21.57  ?  162  PHE  B  CD2  1  
ATOM    3072  C  CE1  .  PHE  B  2  152  ?  -38.810   33.757  -15.829  1.00  21.18  ?  162  PHE  B  CE1  1  
ATOM    3073  C  CE2  .  PHE  B  2  152  ?  -37.923   31.740  -14.892  1.00  22.57  ?  162  PHE  B  CE2  1  
ATOM    3074  C  CZ   .  PHE  B  2  152  ?  -38.977   32.436  -15.451  1.00  22.38  ?  162  PHE  B  CZ   1  
ATOM    3075  N  N    .  SER  B  2  153  ?  -34.247   37.297  -12.854  1.00  18.80  ?  163  SER  B  N    1  
ATOM    3076  C  CA   .  SER  B  2  153  ?  -33.899   37.708  -11.458  1.00  17.87  ?  163  SER  B  CA   1  
ATOM    3077  C  C    .  SER  B  2  153  ?  -35.129   38.152  -10.659  1.00  16.47  ?  163  SER  B  C    1  
ATOM    3078  O  O    .  SER  B  2  153  ?  -35.182   37.831   -9.481  1.00  16.97  ?  163  SER  B  O    1  
ATOM    3079  C  CB   .  SER  B  2  153  ?  -32.871   38.798  -11.424  1.00  18.17  ?  163  SER  B  CB   1  
ATOM    3080  O  OG   .  SER  B  2  153  ?  -33.434   40.026  -11.858  1.00  18.71  ?  163  SER  B  OG   1  
ATOM    3081  N  N    .  LEU  B  2  154  ?  -36.062   38.887  -11.252  1.00  15.55  ?  164  LEU  B  N    1  
ATOM    3082  C  CA   .  LEU  B  2  154  ?  -37.247   39.384  -10.512  1.00  15.03  ?  164  LEU  B  CA   1  
ATOM    3083  C  C    .  LEU  B  2  154  ?  -38.119   38.190  -10.104  1.00  15.21  ?  164  LEU  B  C    1  
ATOM    3084  O  O    .  LEU  B  2  154  ?  -38.363   38.036   -8.875  1.00  15.41  ?  164  LEU  B  O    1  
ATOM    3085  C  CB   .  LEU  B  2  154  ?  -38.018   40.400  -11.355  1.00  14.70  ?  164  LEU  B  CB   1  
ATOM    3086  C  CG   .  LEU  B  2  154  ?  -39.179   41.075  -10.629  1.00  14.81  ?  164  LEU  B  CG   1  
ATOM    3087  C  CD1  .  LEU  B  2  154  ?  -38.682   41.905   -9.464  1.00  14.83  ?  164  LEU  B  CD1  1  
ATOM    3088  C  CD2  .  LEU  B  2  154  ?  -39.979   41.946  -11.576  1.00  15.00  ?  164  LEU  B  CD2  1  
ATOM    3089  N  N    .  TYR  B  2  155  ?  -38.565   37.371  -11.070  1.00  14.54  ?  165  TYR  B  N    1  
ATOM    3090  C  CA   .  TYR  B  2  155  ?  -39.488   36.221  -10.834  1.00  13.81  ?  165  TYR  B  CA   1  
ATOM    3091  C  C    .  TYR  B  2  155  ?  -38.902   35.296   -9.754  1.00  13.66  ?  165  TYR  B  C    1  
ATOM    3092  O  O    .  TYR  B  2  155  ?  -39.610   34.937   -8.799  1.00  13.14  ?  165  TYR  B  O    1  
ATOM    3093  C  CB   .  TYR  B  2  155  ?  -39.749   35.455  -12.135  1.00  13.21  ?  165  TYR  B  CB   1  
ATOM    3094  C  CG   .  TYR  B  2  155  ?  -40.679   34.278  -12.003  1.00  12.41  ?  165  TYR  B  CG   1  
ATOM    3095  C  CD1  .  TYR  B  2  155  ?  -42.035   34.476  -11.833  1.00  12.44  ?  165  TYR  B  CD1  1  
ATOM    3096  C  CD2  .  TYR  B  2  155  ?  -40.219   32.973  -12.072  1.00  11.94  ?  165  TYR  B  CD2  1  
ATOM    3097  C  CE1  .  TYR  B  2  155  ?  -42.914   33.417  -11.700  1.00  12.09  ?  165  TYR  B  CE1  1  
ATOM    3098  C  CE2  .  TYR  B  2  155  ?  -41.084   31.903  -11.940  1.00  11.69  ?  165  TYR  B  CE2  1  
ATOM    3099  C  CZ   .  TYR  B  2  155  ?  -42.435   32.130  -11.758  1.00  11.63  ?  165  TYR  B  CZ   1  
ATOM    3100  O  OH   .  TYR  B  2  155  ?  -43.333   31.121  -11.641  1.00  11.57  ?  165  TYR  B  OH   1  
ATOM    3101  N  N    .  SER  B  2  156  ?  -37.621   34.949   -9.896  1.00  13.71  ?  166  SER  B  N    1  
ATOM    3102  C  CA   .  SER  B  2  156  ?  -36.898   34.018   -8.996  1.00  13.84  ?  166  SER  B  CA   1  
ATOM    3103  C  C    .  SER  B  2  156  ?  -36.891   34.597   -7.572  1.00  13.68  ?  166  SER  B  C    1  
ATOM    3104  O  O    .  SER  B  2  156  ?  -37.239   33.878   -6.630  1.00  13.39  ?  166  SER  B  O    1  
ATOM    3105  C  CB   .  SER  B  2  156  ?  -35.506   33.744   -9.522  1.00  14.13  ?  166  SER  B  CB   1  
ATOM    3106  O  OG   .  SER  B  2  156  ?  -35.553   33.215  -10.849  1.00  14.13  ?  166  SER  B  OG   1  
ATOM    3107  N  N    .  GLY  B  2  157  ?  -36.552   35.878   -7.436  1.00  13.51  ?  167  GLY  B  N    1  
ATOM    3108  C  CA   .  GLY  B  2  157  ?  -36.599   36.605   -6.155  1.00  13.21  ?  167  GLY  B  CA   1  
ATOM    3109  C  C    .  GLY  B  2  157  ?  -37.968   36.517   -5.520  1.00  13.38  ?  167  GLY  B  C    1  
ATOM    3110  O  O    .  GLY  B  2  157  ?  -38.053   36.160   -4.303  1.00  13.56  ?  167  GLY  B  O    1  
ATOM    3111  N  N    .  SER  B  2  158  ?  -39.009   36.824   -6.300  1.00  13.45  ?  168  SER  B  N    1  
ATOM    3112  C  CA   .  SER  B  2  158  ?  -40.420   36.850   -5.831  1.00  13.21  ?  168  SER  B  CA   1  
ATOM    3113  C  C    .  SER  B  2  158  ?  -40.696   35.524   -5.135  1.00  12.99  ?  168  SER  B  C    1  
ATOM    3114  O  O    .  SER  B  2  158  ?  -41.344   35.550   -4.082  1.00  12.70  ?  168  SER  B  O    1  
ATOM    3115  C  CB   .  SER  B  2  158  ?  -41.428   37.152   -6.955  1.00  13.54  ?  168  SER  B  CB   1  
ATOM    3116  O  OG   .  SER  B  2  158  ?  -41.652   36.057   -7.840  1.00  13.30  ?  168  SER  B  OG   1  
ATOM    3117  N  N    .  LYS  B  2  159  ?  -40.136   34.442   -5.680  1.00  12.89  ?  169  LYS  B  N    1  
ATOM    3118  C  CA   .  LYS  B  2  159  ?  -40.472   33.057   -5.293  1.00  13.67  ?  169  LYS  B  CA   1  
ATOM    3119  C  C    .  LYS  B  2  159  ?  -39.444   32.484   -4.308  1.00  14.22  ?  169  LYS  B  C    1  
ATOM    3120  O  O    .  LYS  B  2  159  ?  -39.793   31.528   -3.586  1.00  16.09  ?  169  LYS  B  O    1  
ATOM    3121  C  CB   .  LYS  B  2  159  ?  -40.585   32.209   -6.559  1.00  13.87  ?  169  LYS  B  CB   1  
ATOM    3122  C  CG   .  LYS  B  2  159  ?  -41.650   32.670   -7.537  1.00  13.78  ?  169  LYS  B  CG   1  
ATOM    3123  C  CD   .  LYS  B  2  159  ?  -43.033   32.608   -6.964  1.00  13.98  ?  169  LYS  B  CD   1  
ATOM    3124  C  CE   .  LYS  B  2  159  ?  -44.086   32.349   -8.018  1.00  14.23  ?  169  LYS  B  CE   1  
ATOM    3125  N  NZ   .  LYS  B  2  159  ?  -45.026   31.293   -7.583  1.00  14.38  ?  169  LYS  B  NZ   1  
ATOM    3126  N  N    .  GLY  B  2  160  ?  -38.228   33.011   -4.264  1.00  14.46  ?  170  GLY  B  N    1  
ATOM    3127  C  CA   .  GLY  B  2  160  ?  -37.273   32.699   -3.180  1.00  15.21  ?  170  GLY  B  CA   1  
ATOM    3128  C  C    .  GLY  B  2  160  ?  -37.768   33.187   -1.815  1.00  15.40  ?  170  GLY  B  C    1  
ATOM    3129  O  O    .  GLY  B  2  160  ?  -37.584   32.492   -0.835  1.00  15.93  ?  170  GLY  B  O    1  
ATOM    3130  N  N    .  ALA  B  2  161  ?  -38.361   34.369   -1.732  1.00  15.78  ?  171  ALA  B  N    1  
ATOM    3131  C  CA   .  ALA  B  2  161  ?  -39.129   34.794   -0.541  1.00  16.22  ?  171  ALA  B  CA   1  
ATOM    3132  C  C    .  ALA  B  2  161  ?  -40.000   33.639   -0.071  1.00  15.43  ?  171  ALA  B  C    1  
ATOM    3133  O  O    .  ALA  B  2  161  ?  -39.910   33.294    1.094  1.00  16.90  ?  171  ALA  B  O    1  
ATOM    3134  C  CB   .  ALA  B  2  161  ?  -39.992   35.989   -0.855  1.00  16.97  ?  171  ALA  B  CB   1  
ATOM    3135  N  N    .  ILE  B  2  162  ?  -40.787   33.061   -0.966  1.00  15.36  ?  172  ILE  B  N    1  
ATOM    3136  C  CA   .  ILE  B  2  162  ?  -41.831   32.051   -0.626  1.00  15.93  ?  172  ILE  B  CA   1  
ATOM    3137  C  C    .  ILE  B  2  162  ?  -41.193   30.877    0.103  1.00  15.97  ?  172  ILE  B  C    1  
ATOM    3138  O  O    .  ILE  B  2  162  ?  -41.847   30.346    0.992  1.00  15.17  ?  172  ILE  B  O    1  
ATOM    3139  C  CB   .  ILE  B  2  162  ?  -42.586   31.584   -1.882  1.00  16.20  ?  172  ILE  B  CB   1  
ATOM    3140  C  CG1  .  ILE  B  2  162  ?  -43.445   32.720   -2.459  1.00  16.88  ?  172  ILE  B  CG1  1  
ATOM    3141  C  CG2  .  ILE  B  2  162  ?  -43.400   30.329   -1.603  1.00  16.00  ?  172  ILE  B  CG2  1  
ATOM    3142  C  CD1  .  ILE  B  2  162  ?  -44.399   33.391   -1.468  1.00  16.95  ?  172  ILE  B  CD1  1  
ATOM    3143  N  N    .  ASP  B  2  163  ?  -39.975   30.491   -0.289  1.00  16.90  ?  173  ASP  B  N    1  
ATOM    3144  C  CA   .  ASP  B  2  163  ?  -39.274   29.279    0.226  1.00  16.93  ?  173  ASP  B  CA   1  
ATOM    3145  C  C    .  ASP  B  2  163  ?  -38.925   29.505    1.693  1.00  16.91  ?  173  ASP  B  C    1  
ATOM    3146  O  O    .  ASP  B  2  163  ?  -39.108   28.595    2.502  1.00  18.04  ?  173  ASP  B  O    1  
ATOM    3147  C  CB   .  ASP  B  2  163  ?  -38.024   28.951   -0.592  1.00  16.76  ?  173  ASP  B  CB   1  
ATOM    3148  C  CG   .  ASP  B  2  163  ?  -38.323   28.469   -2.003  1.00  16.55  ?  173  ASP  B  CG   1  
ATOM    3149  O  OD1  .  ASP  B  2  163  ?  -39.509   28.405   -2.392  1.00  15.99  ?  173  ASP  B  OD1  1  
ATOM    3150  O  OD2  .  ASP  B  2  163  ?  -37.359   28.169   -2.707  1.00  17.81  ?  173  ASP  B  OD2  1  
ATOM    3151  N  N    .  SER  B  2  164  ?  -38.437   30.692    2.015  1.00  16.77  ?  174  SER  B  N    1  
ATOM    3152  C  CA   .  SER  B  2  164  ?  -38.144   31.103    3.406  1.00  16.13  ?  174  SER  B  CA   1  
ATOM    3153  C  C    .  SER  B  2  164  ?  -39.469   31.161    4.162  1.00  15.06  ?  174  SER  B  C    1  
ATOM    3154  O  O    .  SER  B  2  164  ?  -39.539   30.584    5.233  1.00  14.64  ?  174  SER  B  O    1  
ATOM    3155  C  CB   .  SER  B  2  164  ?  -37.397   32.399    3.415  1.00  16.92  ?  174  SER  B  CB   1  
ATOM    3156  O  OG   .  SER  B  2  164  ?  -36.131   32.251    2.770  1.00  17.41  ?  174  SER  B  OG   1  
ATOM    3157  N  N    .  PHE  B  2  165  ?  -40.507   31.761    3.579  1.00  14.32  ?  175  PHE  B  N    1  
ATOM    3158  C  CA   .  PHE  B  2  165  ?  -41.832   31.903    4.236  1.00  14.17  ?  175  PHE  B  CA   1  
ATOM    3159  C  C    .  PHE  B  2  165  ?  -42.290   30.549    4.787  1.00  15.47  ?  175  PHE  B  C    1  
ATOM    3160  O  O    .  PHE  B  2  165  ?  -42.464   30.452    5.995  1.00  16.24  ?  175  PHE  B  O    1  
ATOM    3161  C  CB   .  PHE  B  2  165  ?  -42.875   32.493    3.291  1.00  13.31  ?  175  PHE  B  CB   1  
ATOM    3162  C  CG   .  PHE  B  2  165  ?  -42.782   33.976    3.039  1.00  12.97  ?  175  PHE  B  CG   1  
ATOM    3163  C  CD1  .  PHE  B  2  165  ?  -42.049   34.818    3.869  1.00  12.68  ?  175  PHE  B  CD1  1  
ATOM    3164  C  CD2  .  PHE  B  2  165  ?  -43.487   34.545    1.989  1.00  12.67  ?  175  PHE  B  CD2  1  
ATOM    3165  C  CE1  .  PHE  B  2  165  ?  -41.985   36.179    3.622  1.00  12.49  ?  175  PHE  B  CE1  1  
ATOM    3166  C  CE2  .  PHE  B  2  165  ?  -43.418   35.907    1.746  1.00  12.62  ?  175  PHE  B  CE2  1  
ATOM    3167  C  CZ   .  PHE  B  2  165  ?  -42.659   36.719    2.554  1.00  12.49  ?  175  PHE  B  CZ   1  
ATOM    3168  N  N    .  VAL  B  2  166  ?  -42.405   29.520    3.941  1.00  17.17  ?  176  VAL  B  N    1  
ATOM    3169  C  CA   .  VAL  B  2  166  ?  -43.063   28.217    4.276  1.00  17.87  ?  176  VAL  B  CA   1  
ATOM    3170  C  C    .  VAL  B  2  166  ?  -42.322   27.504    5.405  1.00  18.44  ?  176  VAL  B  C    1  
ATOM    3171  O  O    .  VAL  B  2  166  ?  -42.961   26.684    6.118  1.00  18.21  ?  176  VAL  B  O    1  
ATOM    3172  C  CB   .  VAL  B  2  166  ?  -43.182   27.292    3.056  1.00  18.19  ?  176  VAL  B  CB   1  
ATOM    3173  C  CG1  .  VAL  B  2  166  ?  -44.221   27.830    2.084  1.00  18.58  ?  176  VAL  B  CG1  1  
ATOM    3174  C  CG2  .  VAL  B  2  166  ?  -41.841   27.047    2.384  1.00  18.07  ?  176  VAL  B  CG2  1  
ATOM    3175  N  N    .  ARG  B  2  167  ?  -41.033   27.794    5.544  1.00  19.21  ?  177  ARG  B  N    1  
ATOM    3176  C  CA   .  ARG  B  2  167  ?  -40.141   27.125    6.514  1.00  20.39  ?  177  ARG  B  CA   1  
ATOM    3177  C  C    .  ARG  B  2  167  ?  -40.555   27.602    7.912  1.00  18.24  ?  177  ARG  B  C    1  
ATOM    3178  O  O    .  ARG  B  2  167  ?  -40.862   26.765    8.782  1.00  16.26  ?  177  ARG  B  O    1  
ATOM    3179  C  CB   .  ARG  B  2  167  ?  -38.704   27.447    6.107  1.00  24.05  ?  177  ARG  B  CB   1  
ATOM    3180  C  CG   .  ARG  B  2  167  ?  -37.805   26.237    5.942  1.00  29.49  ?  177  ARG  B  CG   1  
ATOM    3181  C  CD   .  ARG  B  2  167  ?  -36.354   26.580    6.221  1.00  37.35  ?  177  ARG  B  CD   1  
ATOM    3182  N  NE   .  ARG  B  2  167  ?  -36.231   27.755    7.082  1.00  46.07  ?  177  ARG  B  NE   1  
ATOM    3183  C  CZ   .  ARG  B  2  167  ?  -35.873   28.981    6.680  1.00  53.89  ?  177  ARG  B  CZ   1  
ATOM    3184  N  NH1  .  ARG  B  2  167  ?  -35.577   29.213    5.412  1.00  60.14  ?  177  ARG  B  NH1  1  
ATOM    3185  N  NH2  .  ARG  B  2  167  ?  -35.822   29.978    7.550  1.00  54.73  ?  177  ARG  B  NH2  1  
ATOM    3186  N  N    .  ILE  B  2  168  ?  -40.668   28.918    8.072  1.00  17.39  ?  178  ILE  B  N    1  
ATOM    3187  C  CA   .  ILE  B  2  168  ?  -41.053   29.569    9.353  1.00  17.52  ?  178  ILE  B  CA   1  
ATOM    3188  C  C    .  ILE  B  2  168  ?  -42.570   29.426    9.558  1.00  16.81  ?  178  ILE  B  C    1  
ATOM    3189  O  O    .  ILE  B  2  168  ?  -42.995   29.136   10.676  1.00  16.94  ?  178  ILE  B  O    1  
ATOM    3190  C  CB   .  ILE  B  2  168  ?  -40.643   31.050    9.372  1.00  18.70  ?  178  ILE  B  CB   1  
ATOM    3191  C  CG1  .  ILE  B  2  168  ?  -39.255   31.320    8.780  1.00  19.50  ?  178  ILE  B  CG1  1  
ATOM    3192  C  CG2  .  ILE  B  2  168  ?  -40.779   31.594   10.784  1.00  18.84  ?  178  ILE  B  CG2  1  
ATOM    3193  C  CD1  .  ILE  B  2  168  ?  -38.111   30.763    9.581  1.00  20.69  ?  178  ILE  B  CD1  1  
ATOM    3194  N  N    .  PHE  B  2  169  ?  -43.374   29.640    8.520  1.00  16.04  ?  179  PHE  B  N    1  
ATOM    3195  C  CA   .  PHE  B  2  169  ?  -44.850   29.486    8.582  1.00  15.63  ?  179  PHE  B  CA   1  
ATOM    3196  C  C    .  PHE  B  2  169  ?  -45.186   28.150    9.260  1.00  16.00  ?  179  PHE  B  C    1  
ATOM    3197  O  O    .  PHE  B  2  169  ?  -46.156   28.126   10.038  1.00  15.54  ?  179  PHE  B  O    1  
ATOM    3198  C  CB   .  PHE  B  2  169  ?  -45.478   29.571    7.184  1.00  14.96  ?  179  PHE  B  CB   1  
ATOM    3199  C  CG   .  PHE  B  2  169  ?  -45.559   30.944    6.558  1.00  14.40  ?  179  PHE  B  CG   1  
ATOM    3200  C  CD1  .  PHE  B  2  169  ?  -45.160   32.087    7.237  1.00  14.09  ?  179  PHE  B  CD1  1  
ATOM    3201  C  CD2  .  PHE  B  2  169  ?  -46.093   31.094    5.291  1.00  14.43  ?  179  PHE  B  CD2  1  
ATOM    3202  C  CE1  .  PHE  B  2  169  ?  -45.263   33.338    6.651  1.00  14.21  ?  179  PHE  B  CE1  1  
ATOM    3203  C  CE2  .  PHE  B  2  169  ?  -46.200   32.347    4.706  1.00  14.70  ?  179  PHE  B  CE2  1  
ATOM    3204  C  CZ   .  PHE  B  2  169  ?  -45.779   33.467    5.383  1.00  14.57  ?  179  PHE  B  CZ   1  
ATOM    3205  N  N    .  SER  B  2  170  ?  -44.415   27.091    8.970  1.00  16.07  ?  180  SER  B  N    1  
ATOM    3206  C  CA   .  SER  B  2  170  ?  -44.641   25.714    9.478  1.00  16.32  ?  180  SER  B  CA   1  
ATOM    3207  C  C    .  SER  B  2  170  ?  -44.531   25.693   11.004  1.00  16.24  ?  180  SER  B  C    1  
ATOM    3208  O  O    .  SER  B  2  170  ?  -45.131   24.792   11.613  1.00  16.49  ?  180  SER  B  O    1  
ATOM    3209  C  CB   .  SER  B  2  170  ?  -43.688   24.726    8.858  1.00  16.84  ?  180  SER  B  CB   1  
ATOM    3210  O  OG   .  SER  B  2  170  ?  -42.581   24.443    9.708  1.00  17.80  ?  180  SER  B  OG   1  
ATOM    3211  N  N    .  LYS  B  2  171  ?  -43.777   26.615   11.590  1.00  15.90  ?  181  LYS  B  N    1  
ATOM    3212  C  CA   .  LYS  B  2  171  ?  -43.602   26.680   13.057  1.00  16.64  ?  181  LYS  B  CA   1  
ATOM    3213  C  C    .  LYS  B  2  171  ?  -44.752   27.453   13.682  1.00  15.58  ?  181  LYS  B  C    1  
ATOM    3214  O  O    .  LYS  B  2  171  ?  -45.331   26.998   14.617  1.00  15.21  ?  181  LYS  B  O    1  
ATOM    3215  C  CB   .  LYS  B  2  171  ?  -42.315   27.413   13.416  1.00  18.15  ?  181  LYS  B  CB   1  
ATOM    3216  C  CG   .  LYS  B  2  171  ?  -41.050   26.921   12.739  1.00  19.71  ?  181  LYS  B  CG   1  
ATOM    3217  C  CD   .  LYS  B  2  171  ?  -40.781   25.467   12.909  1.00  21.53  ?  181  LYS  B  CD   1  
ATOM    3218  C  CE   .  LYS  B  2  171  ?  -39.335   25.100   12.701  1.00  22.37  ?  181  LYS  B  CE   1  
ATOM    3219  N  NZ   .  LYS  B  2  171  ?  -38.449   26.257   12.943  1.00  23.37  ?  181  LYS  B  NZ   1  
ATOM    3220  N  N    .  ASP  B  2  172  ?  -45.053   28.602   13.126  1.00  15.01  ?  182  ASP  B  N    1  
ATOM    3221  C  CA   .  ASP  B  2  172  ?  -46.140   29.477   13.598  1.00  14.80  ?  182  ASP  B  CA   1  
ATOM    3222  C  C    .  ASP  B  2  172  ?  -47.482   28.768   13.509  1.00  14.53  ?  182  ASP  B  C    1  
ATOM    3223  O  O    .  ASP  B  2  172  ?  -48.271   28.928   14.399  1.00  14.49  ?  182  ASP  B  O    1  
ATOM    3224  C  CB   .  ASP  B  2  172  ?  -46.213   30.718   12.711  1.00  14.88  ?  182  ASP  B  CB   1  
ATOM    3225  C  CG   .  ASP  B  2  172  ?  -45.092   31.694   12.941  1.00  15.36  ?  182  ASP  B  CG   1  
ATOM    3226  O  OD1  .  ASP  B  2  172  ?  -44.229   31.376   13.704  1.00  15.75  ?  182  ASP  B  OD1  1  
ATOM    3227  O  OD2  .  ASP  B  2  172  ?  -45.101   32.736   12.346  1.00  16.08  ?  182  ASP  B  OD2  1  
ATOM    3228  N  N    .  CYS  B  2  173  ?  -47.697   28.006   12.431  1.00  14.63  ?  183  CYS  B  N    1  
ATOM    3229  C  CA   .  CYS  B  2  173  ?  -48.970   27.264   12.229  1.00  13.83  ?  183  CYS  B  CA   1  
ATOM    3230  C  C    .  CYS  B  2  173  ?  -48.893   25.909   12.943  1.00  14.10  ?  183  CYS  B  C    1  
ATOM    3231  O  O    .  CYS  B  2  173  ?  -49.628   24.986   12.541  1.00  13.75  ?  183  CYS  B  O    1  
ATOM    3232  C  CB   .  CYS  B  2  173  ?  -49.240   27.045   10.745  1.00  13.34  ?  183  CYS  B  CB   1  
ATOM    3233  S  SG   .  CYS  B  2  173  ?  -49.394   28.587    9.805  1.00  12.50  ?  183  CYS  B  SG   1  
ATOM    3234  N  N    .  GLY  B  2  174  ?  -48.032   25.806   13.961  1.00  14.64  ?  184  GLY  B  N    1  
ATOM    3235  C  CA   .  GLY  B  2  174  ?  -47.868   24.554   14.726  1.00  14.91  ?  184  GLY  B  CA   1  
ATOM    3236  C  C    .  GLY  B  2  174  ?  -48.766   24.511   15.952  1.00  15.47  ?  184  GLY  B  C    1  
ATOM    3237  O  O    .  GLY  B  2  174  ?  -48.774   23.471   16.638  1.00  15.96  ?  184  GLY  B  O    1  
ATOM    3238  N  N    .  ASP  B  2  175  ?  -49.495   25.601   16.217  1.00  16.51  ?  185  ASP  B  N    1  
ATOM    3239  C  CA   .  ASP  B  2  175  ?  -50.408   25.675   17.390  1.00  18.69  ?  185  ASP  B  CA   1  
ATOM    3240  C  C    .  ASP  B  2  175  ?  -51.788   25.136   16.992  1.00  19.53  ?  185  ASP  B  C    1  
ATOM    3241  O  O    .  ASP  B  2  175  ?  -52.525   24.681   17.889  1.00  19.55  ?  185  ASP  B  O    1  
ATOM    3242  C  CB   .  ASP  B  2  175  ?  -50.492   27.100   17.942  1.00  19.30  ?  185  ASP  B  CB   1  
ATOM    3243  C  CG   .  ASP  B  2  175  ?  -50.160   28.166   16.912  1.00  20.53  ?  185  ASP  B  CG   1  
ATOM    3244  O  OD1  .  ASP  B  2  175  ?  -50.958   28.338   15.969  1.00  21.40  ?  185  ASP  B  OD1  1  
ATOM    3245  O  OD2  .  ASP  B  2  175  ?  -49.106   28.815   17.060  1.00  21.76  ?  185  ASP  B  OD2  1  
ATOM    3246  N  N    .  LYS  B  2  176  ?  -52.113   25.191   15.697  1.00  21.20  ?  186  LYS  B  N    1  
ATOM    3247  C  CA   .  LYS  B  2  176  ?  -53.424   24.699   15.192  1.00  22.21  ?  186  LYS  B  CA   1  
ATOM    3248  C  C    .  LYS  B  2  176  ?  -53.211   23.441   14.341  1.00  20.23  ?  186  LYS  B  C    1  
ATOM    3249  O  O    .  LYS  B  2  176  ?  -54.103   23.122   13.530  1.00  18.93  ?  186  LYS  B  O    1  
ATOM    3250  C  CB   .  LYS  B  2  176  ?  -54.128   25.794   14.384  1.00  25.22  ?  186  LYS  B  CB   1  
ATOM    3251  N  N    .  LYS  B  2  177  ?  -52.075   22.760   14.529  1.00  19.39  ?  187  LYS  B  N    1  
ATOM    3252  C  CA   .  LYS  B  2  177  ?  -51.749   21.522   13.769  1.00  18.69  ?  187  LYS  B  CA   1  
ATOM    3253  C  C    .  LYS  B  2  177  ?  -51.943   21.778   12.270  1.00  17.98  ?  187  LYS  B  C    1  
ATOM    3254  O  O    .  LYS  B  2  177  ?  -52.622   20.963   11.614  1.00  17.26  ?  187  LYS  B  O    1  
ATOM    3255  C  CB   .  LYS  B  2  177  ?  -52.619   20.356   14.248  1.00  17.84  ?  187  LYS  B  CB   1  
ATOM    3256  C  CG   .  LYS  B  2  177  ?  -51.905   19.320   15.106  1.00  17.02  ?  187  LYS  B  CG   1  
ATOM    3257  C  CD   .  LYS  B  2  177  ?  -52.431   19.252   16.524  1.00  16.55  ?  187  LYS  B  CD   1  
ATOM    3258  C  CE   .  LYS  B  2  177  ?  -51.361   18.904   17.538  1.00  16.62  ?  187  LYS  B  CE   1  
ATOM    3259  N  NZ   .  LYS  B  2  177  ?  -51.532   17.531   18.068  1.00  16.86  ?  187  LYS  B  NZ   1  
ATOM    3260  N  N    .  ILE  B  2  178  ?  -51.365   22.870   11.758  1.00  17.72  ?  188  ILE  B  N    1  
ATOM    3261  C  CA   .  ILE  B  2  178  ?  -51.483   23.225   10.312  1.00  17.96  ?  188  ILE  B  CA   1  
ATOM    3262  C  C    .  ILE  B  2  178  ?  -50.100   23.112    9.661  1.00  17.49  ?  188  ILE  B  C    1  
ATOM    3263  O  O    .  ILE  B  2  178  ?  -49.160   23.767   10.153  1.00  16.73  ?  188  ILE  B  O    1  
ATOM    3264  C  CB   .  ILE  B  2  178  ?  -52.082   24.636   10.141  1.00  18.62  ?  188  ILE  B  CB   1  
ATOM    3265  C  CG1  .  ILE  B  2  178  ?  -53.580   24.659   10.458  1.00  18.64  ?  188  ILE  B  CG1  1  
ATOM    3266  C  CG2  .  ILE  B  2  178  ?  -51.791   25.180    8.751  1.00  19.12  ?  188  ILE  B  CG2  1  
ATOM    3267  C  CD1  .  ILE  B  2  178  ?  -54.166   26.048   10.552  1.00  18.99  ?  188  ILE  B  CD1  1  
ATOM    3268  N  N    .  THR  B  2  179  ?  -49.992   22.309    8.597  1.00  16.84  ?  189  THR  B  N    1  
ATOM    3269  C  CA   .  THR  B  2  179  ?  -48.704   22.116    7.878  1.00  16.45  ?  189  THR  B  CA   1  
ATOM    3270  C  C    .  THR  B  2  179  ?  -48.630   23.129    6.732  1.00  15.39  ?  189  THR  B  C    1  
ATOM    3271  O  O    .  THR  B  2  179  ?  -49.694   23.547    6.223  1.00  14.82  ?  189  THR  B  O    1  
ATOM    3272  C  CB   .  THR  B  2  179  ?  -48.513   20.655    7.451  1.00  17.06  ?  189  THR  B  CB   1  
ATOM    3273  O  OG1  .  THR  B  2  179  ?  -49.327   20.359    6.308  1.00  17.59  ?  189  THR  B  OG1  1  
ATOM    3274  C  CG2  .  THR  B  2  179  ?  -48.817   19.713    8.598  1.00  17.21  ?  189  THR  B  CG2  1  
ATOM    3275  N  N    .  VAL  B  2  180  ?  -47.414   23.550    6.388  1.00  14.28  ?  190  VAL  B  N    1  
ATOM    3276  C  CA   .  VAL  B  2  180  ?  -47.162   24.621    5.379  1.00  13.93  ?  190  VAL  B  CA   1  
ATOM    3277  C  C    .  VAL  B  2  180  ?  -45.999   24.157    4.514  1.00  13.72  ?  190  VAL  B  C    1  
ATOM    3278  O  O    .  VAL  B  2  180  ?  -44.881   23.940    5.040  1.00  13.28  ?  190  VAL  B  O    1  
ATOM    3279  C  CB   .  VAL  B  2  180  ?  -46.885   26.006    6.003  1.00  13.34  ?  190  VAL  B  CB   1  
ATOM    3280  C  CG1  .  VAL  B  2  180  ?  -46.814   27.098    4.949  1.00  12.35  ?  190  VAL  B  CG1  1  
ATOM    3281  C  CG2  .  VAL  B  2  180  ?  -47.920   26.352    7.068  1.00  13.73  ?  190  VAL  B  CG2  1  
ATOM    3282  N  N    .  ASN  B  2  181  ?  -46.276   24.021    3.229  1.00  13.34  ?  191  ASN  B  N    1  
ATOM    3283  C  CA   .  ASN  B  2  181  ?  -45.301   23.530    2.240  1.00  13.27  ?  191  ASN  B  CA   1  
ATOM    3284  C  C    .  ASN  B  2  181  ?  -45.481   24.336    0.960  1.00  13.60  ?  191  ASN  B  C    1  
ATOM    3285  O  O    .  ASN  B  2  181  ?  -46.573   24.838    0.723  1.00  14.07  ?  191  ASN  B  O    1  
ATOM    3286  C  CB   .  ASN  B  2  181  ?  -45.496   22.038    2.001  1.00  12.94  ?  191  ASN  B  CB   1  
ATOM    3287  C  CG   .  ASN  B  2  181  ?  -45.385   21.214    3.263  1.00  12.44  ?  191  ASN  B  CG   1  
ATOM    3288  O  OD1  .  ASN  B  2  181  ?  -44.267   20.942    3.720  1.00  11.47  ?  191  ASN  B  OD1  1  
ATOM    3289  N  ND2  .  ASN  B  2  181  ?  -46.533   20.778    3.777  1.00  11.97  ?  191  ASN  B  ND2  1  
ATOM    3290  N  N    .  ALA  B  2  182  ?  -44.424   24.460    0.174  1.00  14.11  ?  192  ALA  B  N    1  
ATOM    3291  C  CA   .  ALA  B  2  182  ?  -44.487   24.977   -1.201  1.00  14.02  ?  192  ALA  B  CA   1  
ATOM    3292  C  C    .  ALA  B  2  182  ?  -44.165   23.824   -2.146  1.00  14.10  ?  192  ALA  B  C    1  
ATOM    3293  O  O    .  ALA  B  2  182  ?  -43.295   23.004   -1.809  1.00  14.80  ?  192  ALA  B  O    1  
ATOM    3294  C  CB   .  ALA  B  2  182  ?  -43.525   26.126   -1.345  1.00  14.37  ?  192  ALA  B  CB   1  
ATOM    3295  N  N    .  VAL  B  2  183  ?  -44.909   23.719   -3.237  1.00  14.12  ?  193  VAL  B  N    1  
ATOM    3296  C  CA   .  VAL  B  2  183  ?  -44.439   23.032   -4.465  1.00  14.06  ?  193  VAL  B  CA   1  
ATOM    3297  C  C    .  VAL  B  2  183  ?  -43.703   24.091   -5.281  1.00  14.92  ?  193  VAL  B  C    1  
ATOM    3298  O  O    .  VAL  B  2  183  ?  -44.103   25.284   -5.235  1.00  15.19  ?  193  VAL  B  O    1  
ATOM    3299  C  CB   .  VAL  B  2  183  ?  -45.570   22.407   -5.287  1.00  13.72  ?  193  VAL  B  CB   1  
ATOM    3300  C  CG1  .  VAL  B  2  183  ?  -46.278   21.298   -4.525  1.00  13.65  ?  193  VAL  B  CG1  1  
ATOM    3301  C  CG2  .  VAL  B  2  183  ?  -46.538   23.477   -5.765  1.00  13.59  ?  193  VAL  B  CG2  1  
ATOM    3302  N  N    .  ALA  B  2  184  ?  -42.659   23.656   -5.981  1.00  14.90  ?  194  ALA  B  N    1  
ATOM    3303  C  CA   .  ALA  B  2  184  ?  -41.827   24.491   -6.862  1.00  14.57  ?  194  ALA  B  CA   1  
ATOM    3304  C  C    .  ALA  B  2  184  ?  -41.862   23.862   -8.256  1.00  14.65  ?  194  ALA  B  C    1  
ATOM    3305  O  O    .  ALA  B  2  184  ?  -40.963   23.099   -8.616  1.00  15.86  ?  194  ALA  B  O    1  
ATOM    3306  C  CB   .  ALA  B  2  184  ?  -40.435   24.583   -6.274  1.00  14.46  ?  194  ALA  B  CB   1  
ATOM    3307  N  N    .  PRO  B  2  185  ?  -42.936   24.188   -9.016  1.00  13.37  ?  195  PRO  B  N    1  
ATOM    3308  C  CA   .  PRO  B  2  185  ?  -43.078   23.678  -10.349  1.00  12.73  ?  195  PRO  B  CA   1  
ATOM    3309  C  C    .  PRO  B  2  185  ?  -41.897   24.043  -11.244  1.00  12.51  ?  195  PRO  B  C    1  
ATOM    3310  O  O    .  PRO  B  2  185  ?  -41.226   25.003  -10.975  1.00  12.73  ?  195  PRO  B  O    1  
ATOM    3311  C  CB   .  PRO  B  2  185  ?  -44.357   24.389  -10.814  1.00  12.87  ?  195  PRO  B  CB   1  
ATOM    3312  C  CG   .  PRO  B  2  185  ?  -45.152   24.565   -9.573  1.00  13.16  ?  195  PRO  B  CG   1  
ATOM    3313  C  CD   .  PRO  B  2  185  ?  -44.078   25.039   -8.631  1.00  13.40  ?  195  PRO  B  CD   1  
ATOM    3314  N  N    .  GLY  B  2  186  ?  -41.658   23.226  -12.255  1.00  12.16  ?  196  GLY  B  N    1  
ATOM    3315  C  CA   .  GLY  B  2  186  ?  -40.656   23.574  -13.263  1.00  11.91  ?  196  GLY  B  CA   1  
ATOM    3316  C  C    .  GLY  B  2  186  ?  -41.418   24.018  -14.477  1.00  11.49  ?  196  GLY  B  C    1  
ATOM    3317  O  O    .  GLY  B  2  186  ?  -42.470   24.610  -14.294  1.00  11.76  ?  196  GLY  B  O    1  
ATOM    3318  N  N    .  GLY  B  2  187  ?  -40.927   23.735  -15.667  1.00  11.29  ?  197  GLY  B  N    1  
ATOM    3319  C  CA   .  GLY  B  2  187  ?  -41.702   24.037  -16.879  1.00  10.93  ?  197  GLY  B  CA   1  
ATOM    3320  C  C    .  GLY  B  2  187  ?  -42.954   23.201  -16.978  1.00  10.94  ?  197  GLY  B  C    1  
ATOM    3321  O  O    .  GLY  B  2  187  ?  -42.841   22.047  -17.372  1.00  11.37  ?  197  GLY  B  O    1  
ATOM    3322  N  N    .  THR  B  2  188  ?  -44.104   23.787  -16.677  1.00  10.83  ?  198  THR  B  N    1  
ATOM    3323  C  CA   .  THR  B  2  188  ?  -45.407   23.072  -16.700  1.00  10.93  ?  198  THR  B  CA   1  
ATOM    3324  C  C    .  THR  B  2  188  ?  -46.265   23.685  -17.812  1.00  11.01  ?  198  THR  B  C    1  
ATOM    3325  O  O    .  THR  B  2  188  ?  -46.402   24.898  -17.814  1.00  10.80  ?  198  THR  B  O    1  
ATOM    3326  C  CB   .  THR  B  2  188  ?  -46.007   23.067  -15.288  1.00  10.86  ?  198  THR  B  CB   1  
ATOM    3327  O  OG1  .  THR  B  2  188  ?  -45.051   22.471  -14.415  1.00  10.68  ?  198  THR  B  OG1  1  
ATOM    3328  C  CG2  .  THR  B  2  188  ?  -47.320   22.326  -15.201  1.00  10.91  ?  198  THR  B  CG2  1  
ATOM    3329  N  N    .  VAL  B  2  189  ?  -46.832   22.872  -18.710  1.00  11.28  ?  199  VAL  B  N    1  
ATOM    3330  C  CA   .  VAL  B  2  189  ?  -47.557   23.415  -19.908  1.00  11.57  ?  199  VAL  B  CA   1  
ATOM    3331  C  C    .  VAL  B  2  189  ?  -48.840   24.152  -19.520  1.00  11.71  ?  199  VAL  B  C    1  
ATOM    3332  O  O    .  VAL  B  2  189  ?  -49.845   23.486  -19.278  1.00  11.33  ?  199  VAL  B  O    1  
ATOM    3333  C  CB   .  VAL  B  2  189  ?  -47.733   22.392  -21.049  1.00  11.60  ?  199  VAL  B  CB   1  
ATOM    3334  C  CG1  .  VAL  B  2  189  ?  -48.108   23.079  -22.348  1.00  11.55  ?  199  VAL  B  CG1  1  
ATOM    3335  C  CG2  .  VAL  B  2  189  ?  -46.486   21.546  -21.232  1.00  12.00  ?  199  VAL  B  CG2  1  
ATOM    3336  N  N    .  THR  B  2  190  ?  -48.769   25.476  -19.476  1.00  12.39  ?  200  THR  B  N    1  
ATOM    3337  C  CA   .  THR  B  2  190  ?  -49.857   26.431  -19.127  1.00  13.19  ?  200  THR  B  CA   1  
ATOM    3338  C  C    .  THR  B  2  190  ?  -49.687   27.710  -19.972  1.00  14.64  ?  200  THR  B  C    1  
ATOM    3339  O  O    .  THR  B  2  190  ?  -48.692   27.798  -20.733  1.00  15.06  ?  200  THR  B  O    1  
ATOM    3340  C  CB   .  THR  B  2  190  ?  -49.794   26.803  -17.638  1.00  12.98  ?  200  THR  B  CB   1  
ATOM    3341  O  OG1  .  THR  B  2  190  ?  -48.640   27.622  -17.441  1.00  12.71  ?  200  THR  B  OG1  1  
ATOM    3342  C  CG2  .  THR  B  2  190  ?  -49.711   25.615  -16.701  1.00  12.80  ?  200  THR  B  CG2  1  
ATOM    3343  N  N    .  ASP  B  2  191  ?  -50.569   28.708  -19.812  1.00  16.03  ?  201  ASP  B  N    1  
ATOM    3344  C  CA   .  ASP  B  2  191  ?  -50.477   30.011  -20.539  1.00  15.88  ?  201  ASP  B  CA   1  
ATOM    3345  C  C    .  ASP  B  2  191  ?  -49.161   30.736  -20.188  1.00  16.16  ?  201  ASP  B  C    1  
ATOM    3346  O  O    .  ASP  B  2  191  ?  -48.584   31.385  -21.082  1.00  15.09  ?  201  ASP  B  O    1  
ATOM    3347  C  CB   .  ASP  B  2  191  ?  -51.705   30.877  -20.252  1.00  15.86  ?  201  ASP  B  CB   1  
ATOM    3348  C  CG   .  ASP  B  2  191  ?  -52.960   30.364  -20.931  1.00  15.92  ?  201  ASP  B  CG   1  
ATOM    3349  O  OD1  .  ASP  B  2  191  ?  -52.828   29.895  -22.098  1.00  16.19  ?  201  ASP  B  OD1  1  
ATOM    3350  O  OD2  .  ASP  B  2  191  ?  -54.054   30.412  -20.280  1.00  14.65  ?  201  ASP  B  OD2  1  
ATOM    3351  N  N    .  MET  B  2  192  ?  -48.693   30.625  -18.941  1.00  17.01  ?  202  MET  B  N    1  
ATOM    3352  C  CA   .  MET  B  2  192  ?  -47.455   31.291  -18.459  1.00  17.80  ?  202  MET  B  CA   1  
ATOM    3353  C  C    .  MET  B  2  192  ?  -46.239   30.653  -19.142  1.00  19.22  ?  202  MET  B  C    1  
ATOM    3354  O  O    .  MET  B  2  192  ?  -45.356   31.412  -19.561  1.00  19.56  ?  202  MET  B  O    1  
ATOM    3355  C  CB   .  MET  B  2  192  ?  -47.327   31.171  -16.939  1.00  17.61  ?  202  MET  B  CB   1  
ATOM    3356  C  CG   .  MET  B  2  192  ?  -46.149   31.939  -16.353  1.00  17.24  ?  202  MET  B  CG   1  
ATOM    3357  S  SD   .  MET  B  2  192  ?  -45.786   31.465  -14.639  1.00  16.27  ?  202  MET  B  SD   1  
ATOM    3358  C  CE   .  MET  B  2  192  ?  -47.012   32.378  -13.705  1.00  15.76  ?  202  MET  B  CE   1  
ATOM    3359  N  N    .  PHE  B  2  193  ?  -46.227   29.325  -19.301  1.00  21.45  ?  203  PHE  B  N    1  
ATOM    3360  C  CA   .  PHE  B  2  193  ?  -45.128   28.542  -19.938  1.00  23.98  ?  203  PHE  B  CA   1  
ATOM    3361  C  C    .  PHE  B  2  193  ?  -44.896   28.937  -21.397  1.00  26.49  ?  203  PHE  B  C    1  
ATOM    3362  O  O    .  PHE  B  2  193  ?  -43.734   29.040  -21.778  1.00  29.36  ?  203  PHE  B  O    1  
ATOM    3363  C  CB   .  PHE  B  2  193  ?  -45.434   27.047  -19.996  1.00  24.80  ?  203  PHE  B  CB   1  
ATOM    3364  C  CG   .  PHE  B  2  193  ?  -44.368   26.210  -20.666  1.00  25.54  ?  203  PHE  B  CG   1  
ATOM    3365  C  CD1  .  PHE  B  2  193  ?  -43.332   25.656  -19.930  1.00  24.78  ?  203  PHE  B  CD1  1  
ATOM    3366  C  CD2  .  PHE  B  2  193  ?  -44.424   25.943  -22.026  1.00  26.50  ?  203  PHE  B  CD2  1  
ATOM    3367  C  CE1  .  PHE  B  2  193  ?  -42.364   24.877  -20.540  1.00  25.83  ?  203  PHE  B  CE1  1  
ATOM    3368  C  CE2  .  PHE  B  2  193  ?  -43.460   25.154  -22.635  1.00  26.71  ?  203  PHE  B  CE2  1  
ATOM    3369  C  CZ   .  PHE  B  2  193  ?  -42.436   24.616  -21.887  1.00  26.65  ?  203  PHE  B  CZ   1  
ATOM    3370  N  N    .  HIS  B  2  194  ?  -45.954   29.020  -22.209  1.00  28.89  ?  204  HIS  B  N    1  
ATOM    3371  C  CA   .  HIS  B  2  194  ?  -45.879   29.438  -23.636  1.00  28.81  ?  204  HIS  B  CA   1  
ATOM    3372  C  C    .  HIS  B  2  194  ?  -45.322   30.860  -23.703  1.00  29.41  ?  204  HIS  B  C    1  
ATOM    3373  O  O    .  HIS  B  2  194  ?  -44.656   31.197  -24.700  1.00  30.50  ?  204  HIS  B  O    1  
ATOM    3374  C  CB   .  HIS  B  2  194  ?  -47.242   29.313  -24.319  1.00  27.46  ?  204  HIS  B  CB   1  
ATOM    3375  C  CG   .  HIS  B  2  194  ?  -47.722   27.907  -24.420  1.00  26.84  ?  204  HIS  B  CG   1  
ATOM    3376  N  ND1  .  HIS  B  2  194  ?  -49.014   27.541  -24.076  1.00  25.89  ?  204  HIS  B  ND1  1  
ATOM    3377  C  CD2  .  HIS  B  2  194  ?  -47.097   26.776  -24.821  1.00  26.47  ?  204  HIS  B  CD2  1  
ATOM    3378  C  CE1  .  HIS  B  2  194  ?  -49.175   26.248  -24.272  1.00  25.33  ?  204  HIS  B  CE1  1  
ATOM    3379  N  NE2  .  HIS  B  2  194  ?  -48.014   25.753  -24.732  1.00  25.77  ?  204  HIS  B  NE2  1  
ATOM    3380  N  N    .  ASP  B  2  195  ?  -45.557   31.638  -22.649  1.00  31.35  ?  205  ASP  B  N    1  
ATOM    3381  C  CA   .  ASP  B  2  195  ?  -45.166   33.063  -22.559  1.00  33.42  ?  205  ASP  B  CA   1  
ATOM    3382  C  C    .  ASP  B  2  195  ?  -43.639   33.181  -22.522  1.00  35.78  ?  205  ASP  B  C    1  
ATOM    3383  O  O    .  ASP  B  2  195  ?  -43.121   34.131  -23.121  1.00  41.59  ?  205  ASP  B  O    1  
ATOM    3384  C  CB   .  ASP  B  2  195  ?  -45.819   33.732  -21.352  1.00  33.22  ?  205  ASP  B  CB   1  
ATOM    3385  C  CG   .  ASP  B  2  195  ?  -46.159   35.171  -21.640  1.00  36.12  ?  205  ASP  B  CG   1  
ATOM    3386  O  OD1  .  ASP  B  2  195  ?  -46.805   35.400  -22.668  1.00  41.33  ?  205  ASP  B  OD1  1  
ATOM    3387  O  OD2  .  ASP  B  2  195  ?  -45.749   36.051  -20.860  1.00  40.21  ?  205  ASP  B  OD2  1  
ATOM    3388  N  N    .  VAL  B  2  196  ?  -42.932   32.265  -21.866  1.00  36.25  ?  206  VAL  B  N    1  
ATOM    3389  C  CA   .  VAL  B  2  196  ?  -41.474   32.444  -21.605  1.00  42.78  ?  206  VAL  B  CA   1  
ATOM    3390  C  C    .  VAL  B  2  196  ?  -40.639   31.321  -22.239  1.00  46.50  ?  206  VAL  B  C    1  
ATOM    3391  O  O    .  VAL  B  2  196  ?  -39.391   31.449  -22.248  1.00  48.08  ?  206  VAL  B  O    1  
ATOM    3392  C  CB   .  VAL  B  2  196  ?  -41.181   32.616  -20.099  1.00  46.02  ?  206  VAL  B  CB   1  
ATOM    3393  C  CG1  .  VAL  B  2  196  ?  -41.671   33.980  -19.609  1.00  47.74  ?  206  VAL  B  CG1  1  
ATOM    3394  C  CG2  .  VAL  B  2  196  ?  -41.729   31.474  -19.251  1.00  41.18  ?  206  VAL  B  CG2  1  
ATOM    3395  N  N    .  SER  B  2  197  ?  -41.256   30.285  -22.808  1.00  48.52  ?  207  SER  B  N    1  
ATOM    3396  C  CA   .  SER  B  2  197  ?  -40.561   29.447  -23.812  1.00  48.43  ?  207  SER  B  CA   1  
ATOM    3397  C  C    .  SER  B  2  197  ?  -40.163   30.392  -24.958  1.00  54.76  ?  207  SER  B  C    1  
ATOM    3398  O  O    .  SER  B  2  197  ?  -39.054   30.207  -25.507  1.00  57.17  ?  207  SER  B  O    1  
ATOM    3399  C  CB   .  SER  B  2  197  ?  -41.373   28.238  -24.243  1.00  47.92  ?  207  SER  B  CB   1  
ATOM    3400  O  OG   .  SER  B  2  197  ?  -42.594   28.589  -24.876  1.00  49.77  ?  207  SER  B  OG   1  
ATOM    3401  N  N    .  GLN  B  2  198  ?  -40.992   31.400  -25.220  1.00  57.66  ?  208  GLN  B  N    1  
ATOM    3402  C  CA   .  GLN  B  2  198  ?  -40.686   32.384  -26.279  1.00  56.78  ?  208  GLN  B  CA   1  
ATOM    3403  C  C    .  GLN  B  2  198  ?  -39.415   33.121  -25.888  1.00  60.67  ?  208  GLN  B  C    1  
ATOM    3404  O  O    .  GLN  B  2  198  ?  -38.413   32.962  -26.590  1.00  68.63  ?  208  GLN  B  O    1  
ATOM    3405  C  CB   .  GLN  B  2  198  ?  -41.829   33.384  -26.410  1.00  57.29  ?  208  GLN  B  CB   1  
ATOM    3406  C  CG   .  GLN  B  2  198  ?  -42.056   33.897  -27.820  1.00  56.32  ?  208  GLN  B  CG   1  
ATOM    3407  C  CD   .  GLN  B  2  198  ?  -43.523   33.943  -28.171  1.00  58.90  ?  208  GLN  B  CD   1  
ATOM    3408  O  OE1  .  GLN  B  2  198  ?  -44.392   33.726  -27.329  1.00  60.38  ?  208  GLN  B  OE1  1  
ATOM    3409  N  NE2  .  GLN  B  2  198  ?  -43.811   34.222  -29.431  1.00  56.02  ?  208  GLN  B  NE2  1  
ATOM    3410  N  N    .  HIS  B  2  199  ?  -39.460   33.882  -24.796  1.00  61.72  ?  209  HIS  B  N    1  
ATOM    3411  C  CA   .  HIS  B  2  199  ?  -38.302   34.741  -24.430  1.00  60.10  ?  209  HIS  B  CA   1  
ATOM    3412  C  C    .  HIS  B  2  199  ?  -37.063   33.918  -24.080  1.00  55.22  ?  209  HIS  B  C    1  
ATOM    3413  O  O    .  HIS  B  2  199  ?  -35.958   34.428  -24.336  1.00  44.81  ?  209  HIS  B  O    1  
ATOM    3414  C  CB   .  HIS  B  2  199  ?  -38.633   35.674  -23.259  1.00  61.47  ?  209  HIS  B  CB   1  
ATOM    3415  C  CG   .  HIS  B  2  199  ?  -39.778   36.609  -23.452  1.00  65.90  ?  209  HIS  B  CG   1  
ATOM    3416  N  ND1  .  HIS  B  2  199  ?  -39.938   37.406  -24.563  1.00  67.01  ?  209  HIS  B  ND1  1  
ATOM    3417  C  CD2  .  HIS  B  2  199  ?  -40.805   36.897  -22.646  1.00  67.25  ?  209  HIS  B  CD2  1  
ATOM    3418  C  CE1  .  HIS  B  2  199  ?  -41.038   38.133  -24.428  1.00  69.66  ?  209  HIS  B  CE1  1  
ATOM    3419  N  NE2  .  HIS  B  2  199  ?  -41.579   37.840  -23.270  1.00  65.63  ?  209  HIS  B  NE2  1  
ATOM    3420  N  N    .  TYR  B  2  200  ?  -37.220   32.723  -23.507  1.00  30.00  ?  210  TYR  B  N    1  
ATOM    3421  C  CA   .  TYR  B  2  200  ?  -36.016   31.980  -23.037  1.00  30.00  ?  210  TYR  B  CA   1  
ATOM    3422  C  C    .  TYR  B  2  200  ?  -35.688   30.845  -24.005  1.00  30.00  ?  210  TYR  B  C    1  
ATOM    3423  O  O    .  TYR  B  2  200  ?  -35.185   29.801  -23.549  1.00  30.00  ?  210  TYR  B  O    1  
ATOM    3424  C  CB   .  TYR  B  2  200  ?  -36.141   31.547  -21.570  1.00  30.00  ?  210  TYR  B  CB   1  
ATOM    3425  N  N    .  TYR  B  2  201  ?  -40.375   30.130  -33.436  1.00  59.81  ?  217  TYR  B  N    1  
ATOM    3426  C  CA   .  TYR  B  2  201  ?  -40.915   28.760  -33.306  1.00  58.33  ?  217  TYR  B  CA   1  
ATOM    3427  C  C    .  TYR  B  2  201  ?  -42.393   28.809  -32.911  1.00  58.83  ?  217  TYR  B  C    1  
ATOM    3428  O  O    .  TYR  B  2  201  ?  -42.912   29.912  -32.676  1.00  59.96  ?  217  TYR  B  O    1  
ATOM    3429  C  CB   .  TYR  B  2  201  ?  -40.079   28.010  -32.272  1.00  56.65  ?  217  TYR  B  CB   1  
ATOM    3430  C  CG   .  TYR  B  2  201  ?  -38.685   27.658  -32.715  1.00  55.07  ?  217  TYR  B  CG   1  
ATOM    3431  C  CD1  .  TYR  B  2  201  ?  -38.473   26.716  -33.705  1.00  55.49  ?  217  TYR  B  CD1  1  
ATOM    3432  C  CD2  .  TYR  B  2  201  ?  -37.579   28.258  -32.140  1.00  53.22  ?  217  TYR  B  CD2  1  
ATOM    3433  C  CE1  .  TYR  B  2  201  ?  -37.197   26.378  -34.117  1.00  53.70  ?  217  TYR  B  CE1  1  
ATOM    3434  C  CE2  .  TYR  B  2  201  ?  -36.295   27.934  -32.542  1.00  52.68  ?  217  TYR  B  CE2  1  
ATOM    3435  C  CZ   .  TYR  B  2  201  ?  -36.104   26.988  -33.532  1.00  53.98  ?  217  TYR  B  CZ   1  
ATOM    3436  O  OH   .  TYR  B  2  201  ?  -34.840   26.652  -33.945  1.00  50.63  ?  217  TYR  B  OH   1  
ATOM    3437  N  N    .  THR  B  2  202  ?  -43.062   27.656  -32.875  1.00  56.76  ?  218  THR  B  N    1  
ATOM    3438  C  CA   .  THR  B  2  202  ?  -44.460   27.629  -32.381  1.00  58.94  ?  218  THR  B  CA   1  
ATOM    3439  C  C    .  THR  B  2  202  ?  -44.415   27.182  -30.925  1.00  63.14  ?  218  THR  B  C    1  
ATOM    3440  O  O    .  THR  B  2  202  ?  -43.349   26.720  -30.501  1.00  69.60  ?  218  THR  B  O    1  
ATOM    3441  C  CB   .  THR  B  2  202  ?  -45.358   26.712  -33.221  1.00  58.29  ?  218  THR  B  CB   1  
ATOM    3442  O  OG1  .  THR  B  2  202  ?  -45.906   25.701  -32.373  1.00  55.63  ?  218  THR  B  OG1  1  
ATOM    3443  C  CG2  .  THR  B  2  202  ?  -44.644   26.069  -34.387  1.00  55.55  ?  218  THR  B  CG2  1  
ATOM    3444  N  N    .  PRO  B  2  203  ?  -45.490   27.322  -30.125  1.00  64.14  ?  219  PRO  B  N    1  
ATOM    3445  C  CA   .  PRO  B  2  203  ?  -45.480   26.791  -28.773  1.00  59.92  ?  219  PRO  B  CA   1  
ATOM    3446  C  C    .  PRO  B  2  203  ?  -45.124   25.311  -28.822  1.00  56.22  ?  219  PRO  B  C    1  
ATOM    3447  O  O    .  PRO  B  2  203  ?  -44.260   24.911  -28.099  1.00  57.66  ?  219  PRO  B  O    1  
ATOM    3448  C  CB   .  PRO  B  2  203  ?  -46.958   26.849  -28.409  1.00  61.19  ?  219  PRO  B  CB   1  
ATOM    3449  C  CG   .  PRO  B  2  203  ?  -47.466   28.068  -29.134  1.00  63.13  ?  219  PRO  B  CG   1  
ATOM    3450  C  CD   .  PRO  B  2  203  ?  -46.705   28.074  -30.441  1.00  63.98  ?  219  PRO  B  CD   1  
ATOM    3451  N  N    .  GLU  B  2  204  ?  -45.784   24.564  -29.699  1.00  54.49  ?  220  GLU  B  N    1  
ATOM    3452  C  CA   .  GLU  B  2  204  ?  -45.575   23.095  -29.802  1.00  52.32  ?  220  GLU  B  CA   1  
ATOM    3453  C  C    .  GLU  B  2  204  ?  -44.099   22.813  -30.122  1.00  50.27  ?  220  GLU  B  C    1  
ATOM    3454  O  O    .  GLU  B  2  204  ?  -43.563   21.809  -29.619  1.00  51.69  ?  220  GLU  B  O    1  
ATOM    3455  C  CB   .  GLU  B  2  204  ?  -46.551   22.572  -30.863  1.00  55.67  ?  220  GLU  B  CB   1  
ATOM    3456  C  CG   .  GLU  B  2  204  ?  -46.485   21.080  -31.138  1.00  59.93  ?  220  GLU  B  CG   1  
ATOM    3457  C  CD   .  GLU  B  2  204  ?  -47.460   20.609  -32.212  1.00  62.47  ?  220  GLU  B  CD   1  
ATOM    3458  O  OE1  .  GLU  B  2  204  ?  -48.681   20.669  -31.960  1.00  61.54  ?  220  GLU  B  OE1  1  
ATOM    3459  O  OE2  .  GLU  B  2  204  ?  -47.004   20.188  -33.306  1.00  60.38  ?  220  GLU  B  OE2  1  
ATOM    3460  N  N    .  GLU  B  2  205  ?  -43.465   23.676  -30.919  1.00  48.88  ?  221  GLU  B  N    1  
ATOM    3461  C  CA   .  GLU  B  2  205  ?  -42.039   23.562  -31.333  1.00  49.96  ?  221  GLU  B  CA   1  
ATOM    3462  C  C    .  GLU  B  2  205  ?  -41.143   23.863  -30.123  1.00  48.66  ?  221  GLU  B  C    1  
ATOM    3463  O  O    .  GLU  B  2  205  ?  -40.074   23.221  -29.979  1.00  50.28  ?  221  GLU  B  O    1  
ATOM    3464  C  CB   .  GLU  B  2  205  ?  -41.735   24.498  -32.515  1.00  53.50  ?  221  GLU  B  CB   1  
ATOM    3465  C  CG   .  GLU  B  2  205  ?  -42.010   23.895  -33.900  1.00  54.09  ?  221  GLU  B  CG   1  
ATOM    3466  C  CD   .  GLU  B  2  205  ?  -41.886   24.815  -35.117  1.00  52.37  ?  221  GLU  B  CD   1  
ATOM    3467  O  OE1  .  GLU  B  2  205  ?  -41.523   26.007  -34.967  1.00  48.74  ?  221  GLU  B  OE1  1  
ATOM    3468  O  OE2  .  GLU  B  2  205  ?  -42.176   24.338  -36.228  1.00  52.70  ?  221  GLU  B  OE2  1  
ATOM    3469  N  N    .  ARG  B  2  206  ?  -41.546   24.813  -29.281  1.00  47.79  ?  222  ARG  B  N    1  
ATOM    3470  C  CA   .  ARG  B  2  206  ?  -40.775   25.191  -28.070  1.00  47.17  ?  222  ARG  B  CA   1  
ATOM    3471  C  C    .  ARG  B  2  206  ?  -41.061   24.178  -26.964  1.00  45.46  ?  222  ARG  B  C    1  
ATOM    3472  O  O    .  ARG  B  2  206  ?  -40.151   23.935  -26.154  1.00  47.52  ?  222  ARG  B  O    1  
ATOM    3473  C  CB   .  ARG  B  2  206  ?  -41.112   26.619  -27.654  1.00  49.43  ?  222  ARG  B  CB   1  
ATOM    3474  C  CG   .  ARG  B  2  206  ?  -40.600   27.650  -28.647  1.00  52.26  ?  222  ARG  B  CG   1  
ATOM    3475  C  CD   .  ARG  B  2  206  ?  -40.686   29.040  -28.070  1.00  54.87  ?  222  ARG  B  CD   1  
ATOM    3476  N  NE   .  ARG  B  2  206  ?  -42.053   29.366  -27.681  1.00  58.45  ?  222  ARG  B  NE   1  
ATOM    3477  C  CZ   .  ARG  B  2  206  ?  -42.992   29.813  -28.510  1.00  62.44  ?  222  ARG  B  CZ   1  
ATOM    3478  N  NH1  .  ARG  B  2  206  ?  -42.714   29.989  -29.793  1.00  67.50  ?  222  ARG  B  NH1  1  
ATOM    3479  N  NH2  .  ARG  B  2  206  ?  -44.204   30.089  -28.056  1.00  60.28  ?  222  ARG  B  NH2  1  
ATOM    3480  N  N    .  GLN  B  2  207  ?  -42.268   23.600  -26.951  1.00  42.18  ?  223  GLN  B  N    1  
ATOM    3481  C  CA   .  GLN  B  2  207  ?  -42.659   22.479  -26.050  1.00  39.30  ?  223  GLN  B  CA   1  
ATOM    3482  C  C    .  GLN  B  2  207  ?  -41.841   21.223  -26.376  1.00  41.70  ?  223  GLN  B  C    1  
ATOM    3483  O  O    .  GLN  B  2  207  ?  -41.331   20.613  -25.417  1.00  43.23  ?  223  GLN  B  O    1  
ATOM    3484  C  CB   .  GLN  B  2  207  ?  -44.139   22.136  -26.203  1.00  36.86  ?  223  GLN  B  CB   1  
ATOM    3485  C  CG   .  GLN  B  2  207  ?  -45.041   22.858  -25.228  1.00  34.92  ?  223  GLN  B  CG   1  
ATOM    3486  C  CD   .  GLN  B  2  207  ?  -46.456   22.358  -25.345  1.00  33.66  ?  223  GLN  B  CD   1  
ATOM    3487  O  OE1  .  GLN  B  2  207  ?  -47.362   23.095  -25.713  1.00  33.60  ?  223  GLN  B  OE1  1  
ATOM    3488  N  NE2  .  GLN  B  2  207  ?  -46.655   21.091  -25.028  1.00  33.81  ?  223  GLN  B  NE2  1  
ATOM    3489  N  N    .  LYS  B  2  208  ?  -41.747   20.847  -27.665  1.00  41.54  ?  224  LYS  B  N    1  
ATOM    3490  C  CA   .  LYS  B  2  208  ?  -41.044   19.617  -28.131  1.00  42.46  ?  224  LYS  B  CA   1  
ATOM    3491  C  C    .  LYS  B  2  208  ?  -39.583   19.674  -27.675  1.00  43.74  ?  224  LYS  B  C    1  
ATOM    3492  O  O    .  LYS  B  2  208  ?  -39.096   18.629  -27.211  1.00  50.69  ?  224  LYS  B  O    1  
ATOM    3493  C  CB   .  LYS  B  2  208  ?  -41.136   19.426  -29.650  1.00  40.26  ?  224  LYS  B  CB   1  
ATOM    3494  N  N    .  MET  B  2  209  ?  -38.928   20.841  -27.772  1.00  42.75  ?  225  MET  B  N    1  
ATOM    3495  C  CA   .  MET  B  2  209  ?  -37.486   21.029  -27.444  1.00  41.69  ?  225  MET  B  CA   1  
ATOM    3496  C  C    .  MET  B  2  209  ?  -37.287   21.005  -25.924  1.00  42.93  ?  225  MET  B  C    1  
ATOM    3497  O  O    .  MET  B  2  209  ?  -36.185   20.604  -25.495  1.00  42.64  ?  225  MET  B  O    1  
ATOM    3498  C  CB   .  MET  B  2  209  ?  -36.957   22.349  -28.012  1.00  40.21  ?  225  MET  B  CB   1  
ATOM    3499  N  N    .  ALA  B  2  210  ?  -38.310   21.407  -25.153  1.00  45.26  ?  226  ALA  B  N    1  
ATOM    3500  C  CA   .  ALA  B  2  210  ?  -38.293   21.508  -23.666  1.00  45.21  ?  226  ALA  B  CA   1  
ATOM    3501  C  C    .  ALA  B  2  210  ?  -38.518   20.124  -23.042  1.00  43.08  ?  226  ALA  B  C    1  
ATOM    3502  O  O    .  ALA  B  2  210  ?  -38.049   19.896  -21.912  1.00  40.14  ?  226  ALA  B  O    1  
ATOM    3503  C  CB   .  ALA  B  2  210  ?  -39.325   22.502  -23.188  1.00  44.58  ?  226  ALA  B  CB   1  
ATOM    3504  N  N    .  ALA  B  2  211  ?  -39.177   19.228  -23.780  1.00  42.35  ?  227  ALA  B  N    1  
ATOM    3505  C  CA   .  ALA  B  2  211  ?  -39.442   17.821  -23.398  1.00  42.48  ?  227  ALA  B  CA   1  
ATOM    3506  C  C    .  ALA  B  2  211  ?  -38.135   17.080  -23.064  1.00  43.25  ?  227  ALA  B  C    1  
ATOM    3507  O  O    .  ALA  B  2  211  ?  -38.210   16.100  -22.297  1.00  40.21  ?  227  ALA  B  O    1  
ATOM    3508  C  CB   .  ALA  B  2  211  ?  -40.203   17.135  -24.508  1.00  41.07  ?  227  ALA  B  CB   1  
ATOM    3509  N  N    .  HIS  B  2  212  ?  -36.989   17.516  -23.608  1.00  45.81  ?  228  HIS  B  N    1  
ATOM    3510  C  CA   .  HIS  B  2  212  ?  -35.680   16.811  -23.492  1.00  49.59  ?  228  HIS  B  CA   1  
ATOM    3511  C  C    .  HIS  B  2  212  ?  -34.964   17.246  -22.201  1.00  44.11  ?  228  HIS  B  C    1  
ATOM    3512  O  O    .  HIS  B  2  212  ?  -34.014   16.539  -21.778  1.00  42.00  ?  228  HIS  B  O    1  
ATOM    3513  C  CB   .  HIS  B  2  212  ?  -34.835   16.976  -24.778  1.00  57.36  ?  228  HIS  B  CB   1  
ATOM    3514  C  CG   .  HIS  B  2  212  ?  -35.366   16.216  -25.955  1.00  66.09  ?  228  HIS  B  CG   1  
ATOM    3515  N  ND1  .  HIS  B  2  212  ?  -35.706   14.866  -25.883  1.00  72.92  ?  228  HIS  B  ND1  1  
ATOM    3516  C  CD2  .  HIS  B  2  212  ?  -35.631   16.601  -27.225  1.00  70.83  ?  228  HIS  B  CD2  1  
ATOM    3517  C  CE1  .  HIS  B  2  212  ?  -36.162   14.458  -27.052  1.00  73.67  ?  228  HIS  B  CE1  1  
ATOM    3518  N  NE2  .  HIS  B  2  212  ?  -36.123   15.506  -27.896  1.00  75.92  ?  228  HIS  B  NE2  1  
ATOM    3519  N  N    .  ALA  B  2  213  ?  -35.417   18.333  -21.568  1.00  39.74  ?  229  ALA  B  N    1  
ATOM    3520  C  CA   .  ALA  B  2  213  ?  -34.911   18.804  -20.254  1.00  37.17  ?  229  ALA  B  CA   1  
ATOM    3521  C  C    .  ALA  B  2  213  ?  -34.968   17.663  -19.228  1.00  34.53  ?  229  ALA  B  C    1  
ATOM    3522  O  O    .  ALA  B  2  213  ?  -33.977   17.477  -18.488  1.00  34.35  ?  229  ALA  B  O    1  
ATOM    3523  C  CB   .  ALA  B  2  213  ?  -35.705   19.997  -19.775  1.00  36.71  ?  229  ALA  B  CB   1  
ATOM    3524  N  N    .  SER  B  2  214  ?  -36.106   16.966  -19.162  1.00  31.00  ?  230  SER  B  N    1  
ATOM    3525  C  CA   .  SER  B  2  214  ?  -36.369   15.837  -18.236  1.00  28.14  ?  230  SER  B  CA   1  
ATOM    3526  C  C    .  SER  B  2  214  ?  -35.663   14.584  -18.748  1.00  26.19  ?  230  SER  B  C    1  
ATOM    3527  O  O    .  SER  B  2  214  ?  -35.613   14.314  -19.948  1.00  25.25  ?  230  SER  B  O    1  
ATOM    3528  C  CB   .  SER  B  2  214  ?  -37.860   15.606  -18.064  1.00  28.13  ?  230  SER  B  CB   1  
ATOM    3529  O  OG   .  SER  B  2  214  ?  -38.139   14.467  -17.254  1.00  26.07  ?  230  SER  B  OG   1  
ATOM    3530  N  N    .  PRO  B  2  215  ?  -35.081   13.778  -17.843  1.00  23.81  ?  231  PRO  B  N    1  
ATOM    3531  C  CA   .  PRO  B  2  215  ?  -34.642   12.432  -18.199  1.00  23.74  ?  231  PRO  B  CA   1  
ATOM    3532  C  C    .  PRO  B  2  215  ?  -35.794   11.447  -18.480  1.00  23.21  ?  231  PRO  B  C    1  
ATOM    3533  O  O    .  PRO  B  2  215  ?  -35.516   10.371  -18.996  1.00  22.87  ?  231  PRO  B  O    1  
ATOM    3534  C  CB   .  PRO  B  2  215  ?  -33.804   12.018  -16.986  1.00  23.98  ?  231  PRO  B  CB   1  
ATOM    3535  C  CG   .  PRO  B  2  215  ?  -34.346   12.840  -15.849  1.00  23.86  ?  231  PRO  B  CG   1  
ATOM    3536  C  CD   .  PRO  B  2  215  ?  -34.749   14.155  -16.467  1.00  23.76  ?  231  PRO  B  CD   1  
ATOM    3537  N  N    .  LEU  B  2  216  ?  -37.039   11.844  -18.185  1.00  21.70  ?  232  LEU  B  N    1  
ATOM    3538  C  CA   .  LEU  B  2  216  ?  -38.278   11.103  -18.549  1.00  20.86  ?  232  LEU  B  CA   1  
ATOM    3539  C  C    .  LEU  B  2  216  ?  -38.785   11.522  -19.944  1.00  21.05  ?  232  LEU  B  C    1  
ATOM    3540  O  O    .  LEU  B  2  216  ?  -39.800   10.943  -20.381  1.00  20.47  ?  232  LEU  B  O    1  
ATOM    3541  C  CB   .  LEU  B  2  216  ?  -39.343   11.365  -17.476  1.00  19.74  ?  232  LEU  B  CB   1  
ATOM    3542  C  CG   .  LEU  B  2  216  ?  -38.955   10.980  -16.053  1.00  18.64  ?  232  LEU  B  CG   1  
ATOM    3543  C  CD1  .  LEU  B  2  216  ?  -39.992   11.443  -15.063  1.00  18.65  ?  232  LEU  B  CD1  1  
ATOM    3544  C  CD2  .  LEU  B  2  216  ?  -38.762    9.488  -15.925  1.00  18.98  ?  232  LEU  B  CD2  1  
ATOM    3545  N  N    .  HIS  B  2  217  ?  -38.176   12.528  -20.566  1.00  21.39  ?  233  HIS  B  N    1  
ATOM    3546  C  CA   .  HIS  B  2  217  ?  -38.530   12.989  -21.939  1.00  22.54  ?  233  HIS  B  CA   1  
ATOM    3547  C  C    .  HIS  B  2  217  ?  -40.013   13.351  -22.011  1.00  23.43  ?  233  HIS  B  C    1  
ATOM    3548  O  O    .  HIS  B  2  217  ?  -40.735   12.775  -22.832  1.00  26.66  ?  233  HIS  B  O    1  
ATOM    3549  C  CB   .  HIS  B  2  217  ?  -37.988   12.012  -22.984  1.00  22.42  ?  233  HIS  B  CB   1  
ATOM    3550  C  CG   .  HIS  B  2  217  ?  -36.503   12.038  -23.047  1.00  24.00  ?  233  HIS  B  CG   1  
ATOM    3551  N  ND1  .  HIS  B  2  217  ?  -35.819   12.809  -23.958  1.00  24.19  ?  233  HIS  B  ND1  1  
ATOM    3552  C  CD2  .  HIS  B  2  217  ?  -35.576   11.424  -22.312  1.00  24.46  ?  233  HIS  B  CD2  1  
ATOM    3553  C  CE1  .  HIS  B  2  217  ?  -34.521   12.646  -23.775  1.00  25.04  ?  233  HIS  B  CE1  1  
ATOM    3554  N  NE2  .  HIS  B  2  217  ?  -34.352   11.809  -22.781  1.00  24.55  ?  233  HIS  B  NE2  1  
ATOM    3555  N  N    .  ARG  B  2  218  ?  -40.425   14.332  -21.219  1.00  22.10  ?  234  ARG  B  N    1  
ATOM    3556  C  CA   .  ARG  B  2  218  ?  -41.823   14.799  -21.155  1.00  21.06  ?  234  ARG  B  CA   1  
ATOM    3557  C  C    .  ARG  B  2  218  ?  -41.706   16.227  -20.628  1.00  20.71  ?  234  ARG  B  C    1  
ATOM    3558  O  O    .  ARG  B  2  218  ?  -40.737   16.488  -19.928  1.00  20.71  ?  234  ARG  B  O    1  
ATOM    3559  C  CB   .  ARG  B  2  218  ?  -42.618   13.854  -20.257  1.00  21.64  ?  234  ARG  B  CB   1  
ATOM    3560  C  CG   .  ARG  B  2  218  ?  -43.939   13.361  -20.817  1.00  22.43  ?  234  ARG  B  CG   1  
ATOM    3561  C  CD   .  ARG  B  2  218  ?  -44.549   12.434  -19.785  1.00  22.94  ?  234  ARG  B  CD   1  
ATOM    3562  N  NE   .  ARG  B  2  218  ?  -44.113   12.726  -18.427  1.00  23.55  ?  234  ARG  B  NE   1  
ATOM    3563  C  CZ   .  ARG  B  2  218  ?  -44.814   13.435  -17.551  1.00  24.23  ?  234  ARG  B  CZ   1  
ATOM    3564  N  NH1  .  ARG  B  2  218  ?  -44.994   14.728  -17.742  1.00  24.29  ?  234  ARG  B  NH1  1  
ATOM    3565  N  NH2  .  ARG  B  2  218  ?  -45.328   12.849  -16.486  1.00  23.92  ?  234  ARG  B  NH2  1  
ATOM    3566  N  N    .  ASN  B  2  219  ?  -42.664   17.105  -20.909  1.00  21.37  ?  235  ASN  B  N    1  
ATOM    3567  C  CA   .  ASN  B  2  219  ?  -42.514   18.549  -20.583  1.00  20.79  ?  235  ASN  B  CA   1  
ATOM    3568  C  C    .  ASN  B  2  219  ?  -43.105   18.944  -19.238  1.00  19.95  ?  235  ASN  B  C    1  
ATOM    3569  O  O    .  ASN  B  2  219  ?  -42.747   20.027  -18.795  1.00  19.15  ?  235  ASN  B  O    1  
ATOM    3570  C  CB   .  ASN  B  2  219  ?  -43.227   19.495  -21.558  1.00  20.82  ?  235  ASN  B  CB   1  
ATOM    3571  C  CG   .  ASN  B  2  219  ?  -42.576   19.631  -22.905  1.00  21.30  ?  235  ASN  B  CG   1  
ATOM    3572  O  OD1  .  ASN  B  2  219  ?  -43.079   19.108  -23.894  1.00  20.42  ?  235  ASN  B  OD1  1  
ATOM    3573  N  ND2  .  ASN  B  2  219  ?  -41.486   20.368  -22.949  1.00  21.04  ?  235  ASN  B  ND2  1  
ATOM    3574  N  N    .  GLY  B  2  220  ?  -44.005   18.168  -18.649  1.00  18.83  ?  236  GLY  B  N    1  
ATOM    3575  C  CA   .  GLY  B  2  220  ?  -44.574   18.684  -17.385  1.00  17.84  ?  236  GLY  B  CA   1  
ATOM    3576  C  C    .  GLY  B  2  220  ?  -45.928   19.345  -17.552  1.00  17.20  ?  236  GLY  B  C    1  
ATOM    3577  O  O    .  GLY  B  2  220  ?  -46.016   20.351  -18.246  1.00  16.56  ?  236  GLY  B  O    1  
ATOM    3578  N  N    .  PHE  B  2  221  ?  -46.958   18.773  -16.938  1.00  16.57  ?  237  PHE  B  N    1  
ATOM    3579  C  CA   .  PHE  B  2  221  ?  -48.330   19.321  -17.064  1.00  16.39  ?  237  PHE  B  CA   1  
ATOM    3580  C  C    .  PHE  B  2  221  ?  -48.969   19.567  -15.687  1.00  15.63  ?  237  PHE  B  C    1  
ATOM    3581  O  O    .  PHE  B  2  221  ?  -48.500   19.033  -14.697  1.00  14.08  ?  237  PHE  B  O    1  
ATOM    3582  C  CB   .  PHE  B  2  221  ?  -49.142   18.404  -17.974  1.00  16.88  ?  237  PHE  B  CB   1  
ATOM    3583  C  CG   .  PHE  B  2  221  ?  -48.477   18.071  -19.281  1.00  17.30  ?  237  PHE  B  CG   1  
ATOM    3584  C  CD1  .  PHE  B  2  221  ?  -47.585   17.018  -19.375  1.00  17.28  ?  237  PHE  B  CD1  1  
ATOM    3585  C  CD2  .  PHE  B  2  221  ?  -48.740   18.817  -20.415  1.00  17.48  ?  237  PHE  B  CD2  1  
ATOM    3586  C  CE1  .  PHE  B  2  221  ?  -46.965   16.721  -20.575  1.00  17.14  ?  237  PHE  B  CE1  1  
ATOM    3587  C  CE2  .  PHE  B  2  221  ?  -48.120   18.517  -21.615  1.00  17.47  ?  237  PHE  B  CE2  1  
ATOM    3588  C  CZ   .  PHE  B  2  221  ?  -47.237   17.470  -21.692  1.00  17.06  ?  237  PHE  B  CZ   1  
ATOM    3589  N  N    .  PRO  B  2  222  ?  -50.007   20.427  -15.600  1.00  16.41  ?  238  PRO  B  N    1  
ATOM    3590  C  CA   .  PRO  B  2  222  ?  -50.697   20.713  -14.336  1.00  16.66  ?  238  PRO  B  CA   1  
ATOM    3591  C  C    .  PRO  B  2  222  ?  -50.992   19.496  -13.424  1.00  17.04  ?  238  PRO  B  C    1  
ATOM    3592  O  O    .  PRO  B  2  222  ?  -50.728   19.552  -12.228  1.00  16.95  ?  238  PRO  B  O    1
[truncated: 481,534 more chars]
