# Supplementary material for: Structural analysis of an anthrol reductase inspires enantioselective synthesis of enantiopure hydroxycycloketones and β-halohydrins
Source: Nat Commun. 2023 Jan 21;14:353. doi: 10.1038/s41467-023-36064-4 (PMC9867772; doi:10.1038/s41467-023-36064-4)
Supplement: Supplementary file 4 — Supplementary Data 1 [file 41467_2023_36064_MOESM4_ESM.zip › Supplementary Data 1/8HFK.cif]

data_XXXX
#

_cell.entry_id          XXXX
_cell.length_a          124.867
_cell.length_b          124.867
_cell.length_c          133.195
_cell.angle_alpha       90.00
_cell.angle_beta        90.00
_cell.angle_gamma       90.00
_cell.Z_PDB             8
_cell.pdbx_unique_axis  ?
#
_symmetry.entry_id                        XXXX
_symmetry.space_group_name_H-M            "P 41 21 2"
_symmetry.pdbx_full_space_group_name_H-M  ?
_symmetry.cell_setting                    ?
_symmetry.Int_Tables_number               ?
#
_atom_sites.entry_id                   XXXX
_atom_sites.fract_transf_matrix[1][1]  0.008009
_atom_sites.fract_transf_matrix[1][2]  0.000000
_atom_sites.fract_transf_matrix[1][3]  0.000000
_atom_sites.fract_transf_matrix[2][1]  -0.000000
_atom_sites.fract_transf_matrix[2][2]  0.008009
_atom_sites.fract_transf_matrix[2][3]  0.000000
_atom_sites.fract_transf_matrix[3][1]  0.000000
_atom_sites.fract_transf_matrix[3][2]  -0.000000
_atom_sites.fract_transf_matrix[3][3]  0.007508
_atom_sites.fract_transf_vector[1]     0.00000
_atom_sites.fract_transf_vector[2]     0.00000
_atom_sites.fract_transf_vector[3]     0.00000
#
_refine.pdbx_refine_id                          1
_refine.entry_id                                XXXX
_refine.pdbx_diffrn_id                          ?
_refine.pdbx_TLS_residual_ADP_flag              ?
_refine.ls_number_reflns_obs                    22831
_refine.ls_number_reflns_all                    ?
_refine.pdbx_ls_sigma_I                         ?
_refine.pdbx_ls_sigma_F                         ?
_refine.pdbx_data_cutoff_high_absF              ?
_refine.pdbx_data_cutoff_low_absF               ?
_refine.pdbx_data_cutoff_high_rms_absF          ?
_refine.ls_d_res_low                            24.05
_refine.ls_d_res_high                           2.90
_refine.ls_percent_reflns_obs                   99.68
_refine.ls_R_factor_obs                         0.20553
_refine.ls_R_factor_all                         ?
_refine.ls_R_factor_R_work                      0.20170
_refine.ls_R_factor_R_free                      0.28943
_refine.ls_R_factor_R_free_error                ?
_refine.ls_R_factor_R_free_error_details        ?
_refine.ls_percent_reflns_R_free                4.4
_refine.ls_number_reflns_R_free                 1041
_refine.ls_number_parameters                    ?
_refine.ls_number_restraints                    ?
_refine.occupancy_min                           ?
_refine.occupancy_max                           ?
_refine.correlation_coeff_Fo_to_Fc              0.928
_refine.correlation_coeff_Fo_to_Fc_free         0.841
_refine.B_iso_mean                              28.083
_refine.aniso_B[1][1]                           0.68
_refine.aniso_B[2][2]                           0.68
_refine.aniso_B[3][3]                           -1.37
_refine.aniso_B[1][2]                           -0.00
_refine.aniso_B[1][3]                           -0.00
_refine.aniso_B[2][3]                           -0.00
_refine.solvent_model_details                   MASK
_refine.solvent_model_param_ksol                ?
_refine.solvent_model_param_bsol                ?
_refine.pdbx_solvent_vdw_probe_radii            1.20
_refine.pdbx_solvent_ion_probe_radii            0.80
_refine.pdbx_solvent_shrinkage_radii            0.80
_refine.pdbx_ls_cross_valid_method              THROUGHOUT
_refine.details                                 "HYDROGENS HAVE BEEN ADDED IN THE RIDING POSITIONS"
_refine.pdbx_starting_model                     ?
_refine.pdbx_method_to_determine_struct         ?
_refine.pdbx_isotropic_thermal_model            ?
_refine.pdbx_stereochemistry_target_values      "MAXIMUM LIKELIHOOD"
_refine.pdbx_stereochem_target_val_spec_case    ?
_refine.pdbx_R_Free_selection_details           RANDOM
_refine.pdbx_overall_ESU_R                      ?
_refine.pdbx_overall_ESU_R_Free                 0.500
_refine.overall_SU_ML                           0.414
_refine.pdbx_overall_phase_error                ?
_refine.overall_SU_B                            22.360
_refine.overall_SU_R_Cruickshank_DPI            ?
_refine.pdbx_overall_SU_R_free_Cruickshank_DPI  ?
_refine.pdbx_overall_SU_R_Blow_DPI              ?
_refine.pdbx_overall_SU_R_free_Blow_DPI         ?
#   #
loop_
_refine_ls_restr.type
_refine_ls_restr.dev_ideal
_refine_ls_restr.dev_ideal_target
_refine_ls_restr.weight
_refine_ls_restr.number
_refine_ls_restr.pdbx_refine_id
_refine_ls_restr.pdbx_restraint_function
r_bond_refined_d               0.007   0.013  ?   7985  .  ?  
r_bond_other_d                 0.001   0.017  ?   7270  .  ?  
r_angle_refined_deg            1.616   1.677  ?  10844  .  ?  
r_angle_other_deg              1.238   1.599  ?  16797  .  ?  
r_dihedral_angle_1_deg         7.911   5.000  ?   1009  .  ?  
r_dihedral_angle_2_deg        35.514  22.368  ?    380  .  ?  
r_dihedral_angle_3_deg        17.734  15.000  ?   1218  .  ?  
r_dihedral_angle_4_deg        17.833  15.000  ?     45  .  ?  
r_chiral_restr                 0.065   0.200  ?   1042  .  ?  
r_gen_planes_refined           0.006   0.020  ?   9009  .  ?  
r_gen_planes_other             0.001   0.020  ?   1674  .  ?  
r_nbd_refined                      ?       ?  ?      ?  .  ?  
r_nbd_other                        ?       ?  ?      ?  .  ?  
r_nbtor_refined                    ?       ?  ?      ?  .  ?  
r_nbtor_other                      ?       ?  ?      ?  .  ?  
r_xyhbond_nbd_refined              ?       ?  ?      ?  .  ?  
r_xyhbond_nbd_other                ?       ?  ?      ?  .  ?  
r_metal_ion_refined                ?       ?  ?      ?  .  ?  
r_metal_ion_other                  ?       ?  ?      ?  .  ?  
r_symmetry_vdw_refined             ?       ?  ?      ?  .  ?  
r_symmetry_vdw_other               ?       ?  ?      ?  .  ?  
r_symmetry_hbond_refined           ?       ?  ?      ?  .  ?  
r_symmetry_hbond_other             ?       ?  ?      ?  .  ?  
r_symmetry_metal_ion_refined       ?       ?  ?      ?  .  ?  
r_symmetry_metal_ion_other         ?       ?  ?      ?  .  ?  
r_mcbond_it                    1.839   3.032  ?   4060  .  ?  
r_mcbond_other                 1.834   3.032  ?   4059  .  ?  
r_mcangle_it                   3.021   4.539  ?   5061  .  ?  
r_mcangle_other                3.021   4.539  ?   5062  .  ?  
r_scbond_it                    2.423   3.145  ?   3924  .  ?  
r_scbond_other                 2.422   3.146  ?   3925  .  ?  
r_scangle_it                       ?       ?  ?      ?  .  ?  
r_scangle_other                3.660   4.675  ?   5783  .  ?  
r_long_range_B_refined         6.231  36.305  ?   8728  .  ?  
r_long_range_B_other           6.232  36.309  ?   8729  .  ?  
r_rigid_bond_restr                 ?       ?  ?      ?  .  ?  
r_sphericity_free                  ?       ?  ?      ?  .  ?  
r_sphericity_bonded                ?       ?  ?      ?  .  ?  
#
_refine_ls_shell.pdbx_refine_id                  .
_refine_ls_shell.pdbx_total_number_of_bins_used  20
_refine_ls_shell.d_res_high                      2.900
_refine_ls_shell.d_res_low                       2.975
_refine_ls_shell.number_reflns_R_work            1633
_refine_ls_shell.R_factor_R_work                 0.252
_refine_ls_shell.percent_reflns_obs              99.94
_refine_ls_shell.R_factor_R_free                 0.302
_refine_ls_shell.R_factor_R_free_error           ?
_refine_ls_shell.percent_reflns_R_free           ?
_refine_ls_shell.number_reflns_R_free            103
_refine_ls_shell.number_reflns_all               ?
_refine_ls_shell.R_factor_all                    ?
#
_refine_hist.pdbx_refine_id                  .
_refine_hist.cycle_id                        1
_refine_hist.pdbx_number_atoms_protein       ?
_refine_hist.pdbx_number_atoms_nucleic_acid  ?
_refine_hist.pdbx_number_atoms_ligand        ?
_refine_hist.number_atoms_solvent            ?
_refine_hist.number_atoms_total              7840
_refine_hist.d_res_high                      .
_refine_hist.d_res_low                       .
#   #
loop_
_atom_site.group_PDB
_atom_site.id
_atom_site.type_symbol
_atom_site.label_atom_id
_atom_site.label_alt_id
_atom_site.label_comp_id
_atom_site.label_asym_id
_atom_site.label_entity_id
_atom_site.label_seq_id
_atom_site.pdbx_PDB_ins_code
_atom_site.Cartn_x
_atom_site.Cartn_y
_atom_site.Cartn_z
_atom_site.occupancy
_atom_site.B_iso_or_equiv
_atom_site.pdbx_formal_charge
_atom_site.auth_seq_id
_atom_site.auth_comp_id
_atom_site.auth_asym_id
_atom_site.auth_atom_id
_atom_site.pdbx_PDB_model_num
ATOM       1  N   N     .  HIS  A  1    1  ?   62.397    7.176  39.703  1.00   30.00  ?    9  HIS  A  N     1  
ATOM       2  C   CA    .  HIS  A  1    1  ?   61.187    7.434  40.527  1.00   30.00  ?    9  HIS  A  CA    1  
ATOM       3  C   C     .  HIS  A  1    1  ?   60.116    6.379  40.258  1.00   30.00  ?    9  HIS  A  C     1  
ATOM       4  O   O     .  HIS  A  1    1  ?   59.647    5.767  41.236  1.00   30.00  ?    9  HIS  A  O     1  
ATOM       5  C   CB    .  HIS  A  1    1  ?   60.566    8.792  40.221  1.00   30.00  ?    9  HIS  A  CB    1  
ATOM       6  C   CG    .  HIS  A  1    1  ?   59.318    9.069  40.991  1.00   30.00  ?    9  HIS  A  CG    1  
ATOM       7  N   ND1   .  HIS  A  1    1  ?   58.995    8.413  42.158  1.00   30.00  ?    9  HIS  A  ND1   1  
ATOM       8  C   CD2   .  HIS  A  1    1  ?   58.318    9.925  40.765  1.00   30.00  ?    9  HIS  A  CD2   1  
ATOM       9  C   CE1   .  HIS  A  1    1  ?   57.835    8.861  42.607  1.00   30.00  ?    9  HIS  A  CE1   1  
ATOM      10  N   NE2   .  HIS  A  1    1  ?   57.407    9.780  41.776  1.00   30.00  ?    9  HIS  A  NE2   1  
ATOM      11  N   N     .  ILE  A  1    2  ?   59.740    6.182  38.993  1.00   30.00  ?   10  ILE  A  N     1  
ATOM      12  C   CA    .  ILE  A  1    2  ?   58.640    5.225  38.643  1.00   30.00  ?   10  ILE  A  CA    1  
ATOM      13  C   C     .  ILE  A  1    2  ?   57.362    5.690  39.340  1.00   30.00  ?   10  ILE  A  C     1  
ATOM      14  O   O     .  ILE  A  1    2  ?   57.059    5.197  40.440  1.00   30.00  ?   10  ILE  A  O     1  
ATOM      15  C   CB    .  ILE  A  1    2  ?   59.008    3.773  38.980  1.00   30.00  ?   10  ILE  A  CB    1  
ATOM      16  C   CG1   .  ILE  A  1    2  ?   60.312    3.367  38.293  1.00   30.00  ?   10  ILE  A  CG1   1  
ATOM      17  C   CG2   .  ILE  A  1    2  ?   57.867    2.845  38.613  1.00   30.00  ?   10  ILE  A  CG2   1  
ATOM      18  C   CD1   .  ILE  A  1    2  ?   60.407    3.820  36.854  1.00   30.00  ?   10  ILE  A  CD1   1  
ATOM      19  N   N     .  PRO  A  1    3  ?   56.592    6.599  38.714  1.00   40.58  ?   11  PRO  A  N     1  
ATOM      20  C   CA    .  PRO  A  1    3  ?   55.444    7.199  39.378  1.00   39.70  ?   11  PRO  A  CA    1  
ATOM      21  C   C     .  PRO  A  1    3  ?   54.152    6.418  39.611  1.00   37.81  ?   11  PRO  A  C     1  
ATOM      22  O   O     .  PRO  A  1    3  ?   54.125    5.658  40.545  1.00   36.38  ?   11  PRO  A  O     1  
ATOM      23  C   CB    .  PRO  A  1    3  ?   55.132    8.322  38.385  1.00   42.49  ?   11  PRO  A  CB    1  
ATOM      24  C   CG    .  PRO  A  1    3  ?   55.532    7.772  37.064  1.00   39.98  ?   11  PRO  A  CG    1  
ATOM      25  C   CD    .  PRO  A  1    3  ?   56.855    7.124  37.379  1.00   39.80  ?   11  PRO  A  CD    1  
ATOM      26  N   N     .  GLY  A  1    4  ?   53.143    6.581  38.768  1.00   37.39  ?   12  GLY  A  N     1  
ATOM      27  C   CA    .  GLY  A  1    4  ?   51.818    5.998  39.048  1.00   36.46  ?   12  GLY  A  CA    1  
ATOM      28  C   C     .  GLY  A  1    4  ?   51.651    4.559  38.635  1.00   34.06  ?   12  GLY  A  C     1  
ATOM      29  O   O     .  GLY  A  1    4  ?   50.770    4.299  37.814  1.00   35.28  ?   12  GLY  A  O     1  
ATOM      30  N   N     .  ARG  A  1    5  ?   52.415    3.666  39.246  1.00   30.49  ?   13  ARG  A  N     1  
ATOM      31  C   CA    .  ARG  A  1    5  ?   52.358    2.229  38.901  1.00   30.96  ?   13  ARG  A  CA    1  
ATOM      32  C   C     .  ARG  A  1    5  ?   51.325    1.579  39.810  1.00   28.01  ?   13  ARG  A  C     1  
ATOM      33  O   O     .  ARG  A  1    5  ?   51.043    2.163  40.858  1.00   28.12  ?   13  ARG  A  O     1  
ATOM      34  C   CB    .  ARG  A  1    5  ?   53.746    1.596  39.039  1.00   32.60  ?   13  ARG  A  CB    1  
ATOM      35  C   CG    .  ARG  A  1    5  ?   54.562    1.610  37.759  1.00   33.45  ?   13  ARG  A  CG    1  
ATOM      36  C   CD    .  ARG  A  1    5  ?   55.643    0.558  37.848  1.00   33.27  ?   13  ARG  A  CD    1  
ATOM      37  N   NE    .  ARG  A  1    5  ?   55.100   -0.777  37.694  1.00   34.02  ?   13  ARG  A  NE    1  
ATOM      38  C   CZ    .  ARG  A  1    5  ?   54.953   -1.380  36.525  1.00   35.29  ?   13  ARG  A  CZ    1  
ATOM      39  N   NH1   .  ARG  A  1    5  ?   54.973   -0.667  35.415  1.00   34.06  ?   13  ARG  A  NH1   1  
ATOM      40  N   NH2   .  ARG  A  1    5  ?   54.791   -2.689  36.471  1.00   35.40  ?   13  ARG  A  NH2   1  
ATOM      41  N   N     .  LEU  A  1    6  ?   50.792    0.427  39.414  1.00   24.64  ?   14  LEU  A  N     1  
ATOM      42  C   CA    .  LEU  A  1    6  ?   49.712   -0.218  40.190  1.00   23.36  ?   14  LEU  A  CA    1  
ATOM      43  C   C     .  LEU  A  1    6  ?   50.177   -1.603  40.621  1.00   22.57  ?   14  LEU  A  C     1  
ATOM      44  O   O     .  LEU  A  1    6  ?   49.376   -2.524  40.541  1.00   21.32  ?   14  LEU  A  O     1  
ATOM      45  C   CB    .  LEU  A  1    6  ?   48.491   -0.273  39.278  1.00   23.29  ?   14  LEU  A  CB    1  
ATOM      46  C   CG    .  LEU  A  1    6  ?   48.171    1.017  38.532  1.00   23.38  ?   14  LEU  A  CG    1  
ATOM      47  C   CD1   .  LEU  A  1    6  ?   47.180    0.753  37.413  1.00   23.17  ?   14  LEU  A  CD1   1  
ATOM      48  C   CD2   .  LEU  A  1    6  ?   47.632    2.063  39.488  1.00   23.11  ?   14  LEU  A  CD2   1  
ATOM      49  N   N     .  ASP  A  1    7  ?   51.412   -1.711  41.105  1.00   23.30  ?   15  ASP  A  N     1  
ATOM      50  C   CA    .  ASP  A  1    7  ?   52.027   -3.019  41.479  1.00   23.57  ?   15  ASP  A  CA    1  
ATOM      51  C   C     .  ASP  A  1    7  ?   51.240   -3.634  42.656  1.00   24.05  ?   15  ASP  A  C     1  
ATOM      52  O   O     .  ASP  A  1    7  ?   50.981   -2.925  43.641  1.00   23.39  ?   15  ASP  A  O     1  
ATOM      53  C   CB    .  ASP  A  1    7  ?   53.523   -2.854  41.770  1.00   23.27  ?   15  ASP  A  CB    1  
ATOM      54  C   CG    .  ASP  A  1    7  ?   54.363   -2.445  40.563  1.00   23.68  ?   15  ASP  A  CG    1  
ATOM      55  O   OD1   .  ASP  A  1    7  ?   54.300   -3.153  39.547  1.00   22.83  ?   15  ASP  A  OD1   1  
ATOM      56  O   OD2   .  ASP  A  1    7  ?   55.089   -1.420  40.650  1.00   24.01  ?   15  ASP  A  OD2   1  
ATOM      57  N   N     .  GLY  A  1    8  ?   50.825   -4.896  42.536  1.00   24.20  ?   16  GLY  A  N     1  
ATOM      58  C   CA    .  GLY  A  1    8  ?   50.083   -5.617  43.584  1.00   24.83  ?   16  GLY  A  CA    1  
ATOM      59  C   C     .  GLY  A  1    8  ?   48.632   -5.177  43.686  1.00   26.71  ?   16  GLY  A  C     1  
ATOM      60  O   O     .  GLY  A  1    8  ?   47.977   -5.575  44.667  1.00   30.52  ?   16  GLY  A  O     1  
ATOM      61  N   N     .  LYS  A  1    9  ?   48.120   -4.397  42.733  1.00   26.64  ?   17  LYS  A  N     1  
ATOM      62  C   CA    .  LYS  A  1    9  ?   46.682   -4.020  42.684  1.00   26.77  ?   17  LYS  A  CA    1  
ATOM      63  C   C     .  LYS  A  1    9  ?   45.979   -4.907  41.657  1.00   26.45  ?   17  LYS  A  C     1  
ATOM      64  O   O     .  LYS  A  1    9  ?   46.662   -5.402  40.771  1.00   27.49  ?   17  LYS  A  O     1  
ATOM      65  C   CB    .  LYS  A  1    9  ?   46.503   -2.551  42.303  1.00   27.99  ?   17  LYS  A  CB    1  
ATOM      66  C   CG    .  LYS  A  1    9  ?   47.216   -1.551  43.193  1.00   28.92  ?   17  LYS  A  CG    1  
ATOM      67  C   CD    .  LYS  A  1    9  ?   46.567   -1.398  44.535  1.00   29.26  ?   17  LYS  A  CD    1  
ATOM      68  C   CE    .  LYS  A  1    9  ?   47.379   -0.523  45.459  1.00   29.94  ?   17  LYS  A  CE    1  
ATOM      69  N   NZ    .  LYS  A  1    9  ?   46.758   -0.481  46.801  1.00   31.54  ?   17  LYS  A  NZ    1  
ATOM      70  N   N     .  VAL  A  1   10  ?   44.663   -5.092  41.783  1.00   27.18  ?   18  VAL  A  N     1  
ATOM      71  C   CA    .  VAL  A  1   10  ?   43.827   -5.858  40.812  1.00   27.65  ?   18  VAL  A  CA    1  
ATOM      72  C   C     .  VAL  A  1   10  ?   42.789   -4.906  40.230  1.00   27.42  ?   18  VAL  A  C     1  
ATOM      73  O   O     .  VAL  A  1   10  ?   42.197   -4.147  41.022  1.00   26.79  ?   18  VAL  A  O     1  
ATOM      74  C   CB    .  VAL  A  1   10  ?   43.128   -7.076  41.438  1.00   28.01  ?   18  VAL  A  CB    1  
ATOM      75  C   CG1   .  VAL  A  1   10  ?   42.296   -7.800  40.389  1.00   29.07  ?   18  VAL  A  CG1   1  
ATOM      76  C   CG2   .  VAL  A  1   10  ?   44.108   -8.036  42.088  1.00   27.79  ?   18  VAL  A  CG2   1  
ATOM      77  N   N     .  ALA  A  1   11  ?   42.571   -4.981  38.913  1.00   27.34  ?   19  ALA  A  N     1  
ATOM      78  C   CA    .  ALA  A  1   11  ?   41.671   -4.070  38.168  1.00   28.69  ?   19  ALA  A  CA    1  
ATOM      79  C   C     .  ALA  A  1   11  ?   40.724   -4.866  37.269  1.00   29.14  ?   19  ALA  A  C     1  
ATOM      80  O   O     .  ALA  A  1   11  ?   41.127   -5.938  36.781  1.00   29.77  ?   19  ALA  A  O     1  
ATOM      81  C   CB    .  ALA  A  1   11  ?   42.462   -3.073  37.364  1.00   28.76  ?   19  ALA  A  CB    1  
ATOM      82  N   N     .  LEU  A  1   12  ?   39.515   -4.329  37.081  1.00   28.77  ?   20  LEU  A  N     1  
ATOM      83  C   CA    .  LEU  A  1   12  ?   38.459   -4.869  36.193  1.00   29.52  ?   20  LEU  A  CA    1  
ATOM      84  C   C     .  LEU  A  1   12  ?   37.984   -3.766  35.241  1.00   28.63  ?   20  LEU  A  C     1  
ATOM      85  O   O     .  LEU  A  1   12  ?   37.646   -2.671  35.734  1.00   28.36  ?   20  LEU  A  O     1  
ATOM      86  C   CB    .  LEU  A  1   12  ?   37.295   -5.384  37.045  1.00   30.47  ?   20  LEU  A  CB    1  
ATOM      87  C   CG    .  LEU  A  1   12  ?   36.085   -5.875  36.252  1.00   30.50  ?   20  LEU  A  CG    1  
ATOM      88  C   CD1   .  LEU  A  1   12  ?   35.441   -7.074  36.921  1.00   31.10  ?   20  LEU  A  CD1   1  
ATOM      89  C   CD2   .  LEU  A  1   12  ?   35.075   -4.761  36.047  1.00   30.20  ?   20  LEU  A  CD2   1  
ATOM      90  N   N     .  VAL  A  1   13  ?   37.910   -4.090  33.946  1.00   26.98  ?   21  VAL  A  N     1  
ATOM      91  C   CA    .  VAL  A  1   13  ?   37.441   -3.193  32.850  1.00   27.49  ?   21  VAL  A  CA    1  
ATOM      92  C   C     .  VAL  A  1   13  ?   36.314   -3.900  32.062  1.00   27.54  ?   21  VAL  A  C     1  
ATOM      93  O   O     .  VAL  A  1   13  ?   36.552   -5.030  31.540  1.00   27.18  ?   21  VAL  A  O     1  
ATOM      94  C   CB    .  VAL  A  1   13  ?   38.637   -2.811  31.955  1.00   27.65  ?   21  VAL  A  CB    1  
ATOM      95  C   CG1   .  VAL  A  1   13  ?   38.283   -1.758  30.921  1.00   28.17  ?   21  VAL  A  CG1   1  
ATOM      96  C   CG2   .  VAL  A  1   13  ?   39.828   -2.349  32.781  1.00   28.18  ?   21  VAL  A  CG2   1  
ATOM      97  N   N     .  THR  A  1   14  ?   35.119   -3.290  31.978  1.00   25.98  ?   22  THR  A  N     1  
ATOM      98  C   CA    .  THR  A  1   14  ?   33.985   -3.835  31.187  1.00   24.12  ?   22  THR  A  CA    1  
ATOM      99  C   C     .  THR  A  1   14  ?   34.267   -3.516  29.727  1.00   23.26  ?   22  THR  A  C     1  
ATOM     100  O   O     .  THR  A  1   14  ?   34.795   -2.421  29.448  1.00   23.03  ?   22  THR  A  O     1  
ATOM     101  C   CB    .  THR  A  1   14  ?   32.614   -3.323  31.637  1.00   24.26  ?   22  THR  A  CB    1  
ATOM     102  O   OG1   .  THR  A  1   14  ?   32.510   -1.942  31.286  1.00   24.85  ?   22  THR  A  OG1   1  
ATOM     103  C   CG2   .  THR  A  1   14  ?   32.364   -3.545  33.115  1.00   23.55  ?   22  THR  A  CG2   1  
ATOM     104  N   N     .  GLY  A  1   15  ?   33.967   -4.467  28.847  1.00   22.97  ?   23  GLY  A  N     1  
ATOM     105  C   CA    .  GLY  A  1   15  ?   34.208   -4.342  27.399  1.00   22.46  ?   23  GLY  A  CA    1  
ATOM     106  C   C     .  GLY  A  1   15  ?   35.655   -4.028  27.082  1.00   21.75  ?   23  GLY  A  C     1  
ATOM     107  O   O     .  GLY  A  1   15  ?   35.876   -3.207  26.192  1.00   23.42  ?   23  GLY  A  O     1  
ATOM     108  N   N     .  SER  A  1   16  ?   36.616   -4.676  27.745  1.00   21.23  ?   24  SER  A  N     1  
ATOM     109  C   CA    .  SER  A  1   16  ?   38.067   -4.471  27.485  1.00   21.71  ?   24  SER  A  CA    1  
ATOM     110  C   C     .  SER  A  1   16  ?   38.547   -5.433  26.386  1.00   22.16  ?   24  SER  A  C     1  
ATOM     111  O   O     .  SER  A  1   16  ?   39.769   -5.624  26.229  1.00   20.96  ?   24  SER  A  O     1  
ATOM     112  C   CB    .  SER  A  1   16  ?   38.897   -4.562  28.762  1.00   21.51  ?   24  SER  A  CB    1  
ATOM     113  O   OG    .  SER  A  1   16  ?   38.459   -5.600  29.623  1.00   20.11  ?   24  SER  A  OG    1  
ATOM     114  N   N     .  GLY  A  1   17  ?   37.601   -6.007  25.639  1.00   24.37  ?   25  GLY  A  N     1  
ATOM     115  C   CA    .  GLY  A  1   17  ?   37.851   -6.797  24.418  1.00   24.45  ?   25  GLY  A  CA    1  
ATOM     116  C   C     .  GLY  A  1   17  ?   38.357   -5.953  23.255  1.00   23.33  ?   25  GLY  A  C     1  
ATOM     117  O   O     .  GLY  A  1   17  ?   39.318   -6.387  22.610  1.00   21.79  ?   25  GLY  A  O     1  
ATOM     118  N   N     .  ARG  A  1   18  ?   37.727   -4.808  22.983  1.00   24.12  ?   26  ARG  A  N     1  
ATOM     119  C   CA    .  ARG  A  1   18  ?   38.051   -3.933  21.824  1.00   25.51  ?   26  ARG  A  CA    1  
ATOM     120  C   C     .  ARG  A  1   18  ?   38.164   -2.467  22.244  1.00   27.29  ?   26  ARG  A  C     1  
ATOM     121  O   O     .  ARG  A  1   18  ?   37.895   -2.137  23.433  1.00   32.45  ?   26  ARG  A  O     1  
ATOM     122  C   CB    .  ARG  A  1   18  ?   36.936   -3.984  20.783  1.00   25.44  ?   26  ARG  A  CB    1  
ATOM     123  C   CG    .  ARG  A  1   18  ?   36.355   -5.369  20.591  1.00   26.68  ?   26  ARG  A  CG    1  
ATOM     124  C   CD    .  ARG  A  1   18  ?   35.307   -5.358  19.507  1.00   26.75  ?   26  ARG  A  CD    1  
ATOM     125  N   NE    .  ARG  A  1   18  ?   34.032   -4.844  19.975  1.00   25.10  ?   26  ARG  A  NE    1  
ATOM     126  C   CZ    .  ARG  A  1   18  ?   33.308   -3.950  19.327  1.00   25.48  ?   26  ARG  A  CZ    1  
ATOM     127  N   NH1   .  ARG  A  1   18  ?   33.737   -3.448  18.180  1.00   27.29  ?   26  ARG  A  NH1   1  
ATOM     128  N   NH2   .  ARG  A  1   18  ?   32.146   -3.565  19.818  1.00   25.30  ?   26  ARG  A  NH2   1  
ATOM     129  N   N     .  GLY  A  1   19  ?   38.496   -1.619  21.271  1.00   25.70  ?   27  GLY  A  N     1  
ATOM     130  C   CA    .  GLY  A  1   19  ?   38.445   -0.152  21.383  1.00   25.01  ?   27  GLY  A  CA    1  
ATOM     131  C   C     .  GLY  A  1   19  ?   39.177    0.343  22.610  1.00   24.44  ?   27  GLY  A  C     1  
ATOM     132  O   O     .  GLY  A  1   19  ?   40.218   -0.241  22.937  1.00   23.63  ?   27  GLY  A  O     1  
ATOM     133  N   N     .  ILE  A  1   20  ?   38.596    1.341  23.281  1.00   24.66  ?   28  ILE  A  N     1  
ATOM     134  C   CA    .  ILE  A  1   20  ?   39.163    2.060  24.455  1.00   24.13  ?   28  ILE  A  CA    1  
ATOM     135  C   C     .  ILE  A  1   20  ?   39.449    1.038  25.563  1.00   23.59  ?   28  ILE  A  C     1  
ATOM     136  O   O     .  ILE  A  1   20  ?   40.591    1.031  26.081  1.00   22.94  ?   28  ILE  A  O     1  
ATOM     137  C   CB    .  ILE  A  1   20  ?   38.192    3.175  24.898  1.00   26.20  ?   28  ILE  A  CB    1  
ATOM     138  C   CG1   .  ILE  A  1   20  ?   37.873    4.127  23.742  1.00   27.81  ?   28  ILE  A  CG1   1  
ATOM     139  C   CG2   .  ILE  A  1   20  ?   38.707    3.939  26.117  1.00   25.93  ?   28  ILE  A  CG2   1  
ATOM     140  C   CD1   .  ILE  A  1   20  ?   36.820    5.170  24.069  1.00   29.11  ?   28  ILE  A  CD1   1  
ATOM     141  N   N     .  GLY  A  1   21  ?   38.464    0.190  25.894  1.00   23.11  ?   29  GLY  A  N     1  
ATOM     142  C   CA    .  GLY  A  1   21  ?   38.539   -0.753  27.032  1.00   22.39  ?   29  GLY  A  CA    1  
ATOM     143  C   C     .  GLY  A  1   21  ?   39.818   -1.580  27.018  1.00   21.66  ?   29  GLY  A  C     1  
ATOM     144  O   O     .  GLY  A  1   21  ?   40.430   -1.767  28.089  1.00   20.90  ?   29  GLY  A  O     1  
ATOM     145  N   N     .  ALA  A  1   22  ?   40.202   -2.068  25.840  1.00   20.64  ?   30  ALA  A  N     1  
ATOM     146  C   CA    .  ALA  A  1   22  ?   41.400   -2.905  25.627  1.00   20.74  ?   30  ALA  A  CA    1  
ATOM     147  C   C     .  ALA  A  1   22  ?   42.670   -2.096  25.952  1.00   20.48  ?   30  ALA  A  C     1  
ATOM     148  O   O     .  ALA  A  1   22  ?   43.561   -2.612  26.675  1.00   18.89  ?   30  ALA  A  O     1  
ATOM     149  C   CB    .  ALA  A  1   22  ?   41.386   -3.412  24.204  1.00   20.59  ?   30  ALA  A  CB    1  
ATOM     150  N   N     .  ALA  A  1   23  ?   42.758   -0.870  25.424  1.00   20.47  ?   31  ALA  A  N     1  
ATOM     151  C   CA    .  ALA  A  1   23  ?   43.901    0.053  25.618  1.00   19.96  ?   31  ALA  A  CA    1  
ATOM     152  C   C     .  ALA  A  1   23  ?   43.965    0.455  27.096  1.00   20.12  ?   31  ALA  A  C     1  
ATOM     153  O   O     .  ALA  A  1   23  ?   45.093    0.555  27.626  1.00   19.29  ?   31  ALA  A  O     1  
ATOM     154  C   CB    .  ALA  A  1   23  ?   43.751    1.242  24.717  1.00   19.45  ?   31  ALA  A  CB    1  
ATOM     155  N   N     .  VAL  A  1   24  ?   42.790    0.651  27.714  1.00   19.69  ?   32  VAL  A  N     1  
ATOM     156  C   CA    .  VAL  A  1   24  ?   42.616    0.891  29.173  1.00   20.30  ?   32  VAL  A  CA    1  
ATOM     157  C   C     .  VAL  A  1   24  ?   43.278   -0.270  29.917  1.00   20.93  ?   32  VAL  A  C     1  
ATOM     158  O   O     .  VAL  A  1   24  ?   44.166    0.002  30.737  1.00   20.52  ?   32  VAL  A  O     1  
ATOM     159  C   CB    .  VAL  A  1   24  ?   41.127    1.037  29.544  1.00   20.83  ?   32  VAL  A  CB    1  
ATOM     160  C   CG1   .  VAL  A  1   24  ?   40.900    1.037  31.048  1.00   20.81  ?   32  VAL  A  CG1   1  
ATOM     161  C   CG2   .  VAL  A  1   24  ?   40.515    2.282  28.925  1.00   20.96  ?   32  VAL  A  CG2   1  
ATOM     162  N   N     .  ALA  A  1   25  ?   42.867   -1.506  29.592  1.00   22.59  ?   33  ALA  A  N     1  
ATOM     163  C   CA    .  ALA  A  1   25  ?   43.245   -2.779  30.262  1.00   22.46  ?   33  ALA  A  CA    1  
ATOM     164  C   C     .  ALA  A  1   25  ?   44.716   -3.131  29.984  1.00   23.35  ?   33  ALA  A  C     1  
ATOM     165  O   O     .  ALA  A  1   25  ?   45.365   -3.643  30.914  1.00   25.87  ?   33  ALA  A  O     1  
ATOM     166  C   CB    .  ALA  A  1   25  ?   42.327   -3.896  29.825  1.00   21.73  ?   33  ALA  A  CB    1  
ATOM     167  N   N     .  VAL  A  1   26  ?   45.230   -2.875  28.774  1.00   22.08  ?   34  VAL  A  N     1  
ATOM     168  C   CA    .  VAL  A  1   26  ?   46.678   -3.039  28.450  1.00   22.30  ?   34  VAL  A  CA    1  
ATOM     169  C   C     .  VAL  A  1   26  ?   47.498   -1.986  29.219  1.00   23.52  ?   34  VAL  A  C     1  
ATOM     170  O   O     .  VAL  A  1   26  ?   48.636   -2.307  29.664  1.00   23.48  ?   34  VAL  A  O     1  
ATOM     171  C   CB    .  VAL  A  1   26  ?   46.934   -2.957  26.933  1.00   21.88  ?   34  VAL  A  CB    1  
ATOM     172  C   CG1   .  VAL  A  1   26  ?   48.387   -2.644  26.605  1.00   20.79  ?   34  VAL  A  CG1   1  
ATOM     173  C   CG2   .  VAL  A  1   26  ?   46.491   -4.234  26.233  1.00   22.30  ?   34  VAL  A  CG2   1  
ATOM     174  N   N     .  HIS  A  1   27  ?   46.967   -0.769  29.371  1.00   24.17  ?   35  HIS  A  N     1  
ATOM     175  C   CA    .  HIS  A  1   27  ?   47.632    0.306  30.153  1.00   24.06  ?   35  HIS  A  CA    1  
ATOM     176  C   C     .  HIS  A  1   27  ?   47.768   -0.146  31.619  1.00   25.19  ?   35  HIS  A  C     1  
ATOM     177  O   O     .  HIS  A  1   27  ?   48.900   -0.075  32.157  1.00   26.22  ?   35  HIS  A  O     1  
ATOM     178  C   CB    .  HIS  A  1   27  ?   46.926    1.660  29.996  1.00   22.56  ?   35  HIS  A  CB    1  
ATOM     179  C   CG    .  HIS  A  1   27  ?   47.793    2.783  30.440  1.00   22.94  ?   35  HIS  A  CG    1  
ATOM     180  N   ND1   .  HIS  A  1   27  ?   48.905    3.158  29.732  1.00   22.06  ?   35  HIS  A  ND1   1  
ATOM     181  C   CD2   .  HIS  A  1   27  ?   47.759    3.570  31.544  1.00   24.31  ?   35  HIS  A  CD2   1  
ATOM     182  C   CE1   .  HIS  A  1   27  ?   49.514    4.152  30.360  1.00   22.65  ?   35  HIS  A  CE1   1  
ATOM     183  N   NE2   .  HIS  A  1   27  ?   48.835    4.422  31.487  1.00   23.16  ?   35  HIS  A  NE2   1  
ATOM     184  N   N     .  LEU  A  1   28  ?   46.687   -0.607  32.261  1.00   24.05  ?   36  LEU  A  N     1  
ATOM     185  C   CA    .  LEU  A  1   28  ?   46.758   -0.977  33.699  1.00   23.75  ?   36  LEU  A  CA    1  
ATOM     186  C   C     .  LEU  A  1   28  ?   47.798   -2.101  33.863  1.00   24.73  ?   36  LEU  A  C     1  
ATOM     187  O   O     .  LEU  A  1   28  ?   48.644   -2.011  34.797  1.00   23.48  ?   36  LEU  A  O     1  
ATOM     188  C   CB    .  LEU  A  1   28  ?   45.371   -1.369  34.216  1.00   22.58  ?   36  LEU  A  CB    1  
ATOM     189  C   CG    .  LEU  A  1   28  ?   44.280   -0.305  34.094  1.00   22.93  ?   36  LEU  A  CG    1  
ATOM     190  C   CD1   .  LEU  A  1   28  ?   43.085   -0.653  34.972  1.00   23.13  ?   36  LEU  A  CD1   1  
ATOM     191  C   CD2   .  LEU  A  1   28  ?   44.793    1.083  34.438  1.00   22.77  ?   36  LEU  A  CD2   1  
ATOM     192  N   N     .  GLY  A  1   29  ?   47.757   -3.109  32.984  1.00   25.24  ?   37  GLY  A  N     1  
ATOM     193  C   CA    .  GLY  A  1   29  ?   48.753   -4.197  32.935  1.00   25.87  ?   37  GLY  A  CA    1  
ATOM     194  C   C     .  GLY  A  1   29  ?   50.164   -3.631  32.870  1.00   25.24  ?   37  GLY  A  C     1  
ATOM     195  O   O     .  GLY  A  1   29  ?   50.986   -3.970  33.727  1.00   25.71  ?   37  GLY  A  O     1  
ATOM     196  N   N     .  LEU  A  1   30  ?   50.418   -2.753  31.909  1.00   24.44  ?   38  LEU  A  N     1  
ATOM     197  C   CA    .  LEU  A  1   30  ?   51.727   -2.081  31.722  1.00   25.84  ?   38  LEU  A  CA    1  
ATOM     198  C   C     .  LEU  A  1   30  ?   52.136   -1.371  33.022  1.00   26.91  ?   38  LEU  A  C     1  
ATOM     199  O   O     .  LEU  A  1   30  ?   53.322   -1.366  33.340  1.00   28.42  ?   38  LEU  A  O     1  
ATOM     200  C   CB    .  LEU  A  1   30  ?   51.571   -1.112  30.545  1.00   26.30  ?   38  LEU  A  CB    1  
ATOM     201  C   CG    .  LEU  A  1   30  ?   52.818   -0.356  30.097  1.00   25.98  ?   38  LEU  A  CG    1  
ATOM     202  C   CD1   .  LEU  A  1   30  ?   53.725   -1.253  29.269  1.00   25.48  ?   38  LEU  A  CD1   1  
ATOM     203  C   CD2   .  LEU  A  1   30  ?   52.415    0.879  29.300  1.00   26.20  ?   38  LEU  A  CD2   1  
ATOM     204  N   N     .  LEU  A  1   31  ?   51.178   -0.816  33.761  1.00   28.56  ?   39  LEU  A  N     1  
ATOM     205  C   CA    .  LEU  A  1   31  ?   51.425   -0.039  35.005  1.00   29.08  ?   39  LEU  A  CA    1  
ATOM     206  C   C     .  LEU  A  1   31  ?   51.568   -0.993  36.197  1.00   26.96  ?   39  LEU  A  C     1  
ATOM     207  O   O     .  LEU  A  1   31  ?   51.706   -0.493  37.345  1.00   27.06  ?   39  LEU  A  O     1  
ATOM     208  C   CB    .  LEU  A  1   31  ?   50.272    0.953  35.232  1.00   31.12  ?   39  LEU  A  CB    1  
ATOM     209  C   CG    .  LEU  A  1   31  ?   50.266    2.231  34.388  1.00   33.34  ?   39  LEU  A  CG    1  
ATOM     210  C   CD1   .  LEU  A  1   31  ?   49.242    3.230  34.926  1.00   35.12  ?   39  LEU  A  CD1   1  
ATOM     211  C   CD2   .  LEU  A  1   31  ?   51.640    2.881  34.344  1.00   33.94  ?   39  LEU  A  CD2   1  
ATOM     212  N   N     .  GLY  A  1   32  ?   51.484   -2.300  35.958  1.00   25.55  ?   40  GLY  A  N     1  
ATOM     213  C   CA    .  GLY  A  1   32  ?   51.731   -3.331  36.986  1.00   26.55  ?   40  GLY  A  CA    1  
ATOM     214  C   C     .  GLY  A  1   32  ?   50.468   -3.953  37.577  1.00   25.87  ?   40  GLY  A  C     1  
ATOM     215  O   O     .  GLY  A  1   32  ?   50.613   -4.876  38.389  1.00   26.17  ?   40  GLY  A  O     1  
ATOM     216  N   N     .  ALA  A  1   33  ?   49.273   -3.493  37.212  1.00   25.34  ?   41  ALA  A  N     1  
ATOM     217  C   CA    .  ALA  A  1   33  ?   48.015   -4.077  37.721  1.00   25.93  ?   41  ALA  A  CA    1  
ATOM     218  C   C     .  ALA  A  1   33  ?   47.830   -5.468  37.109  1.00   26.72  ?   41  ALA  A  C     1  
ATOM     219  O   O     .  ALA  A  1   33  ?   48.299   -5.682  35.976  1.00   26.33  ?   41  ALA  A  O     1  
ATOM     220  C   CB    .  ALA  A  1   33  ?   46.845   -3.184  37.409  1.00   26.09  ?   41  ALA  A  CB    1  
ATOM     221  N   N     .  LYS  A  1   34  ?   47.217   -6.379  37.871  1.00   27.70  ?   42  LYS  A  N     1  
ATOM     222  C   CA    .  LYS  A  1   34  ?   46.579   -7.621  37.371  1.00   28.55  ?   42  LYS  A  CA    1  
ATOM     223  C   C     .  LYS  A  1   34  ?   45.167   -7.218  36.949  1.00   28.01  ?   42  LYS  A  C     1  
ATOM     224  O   O     .  LYS  A  1   34  ?   44.536   -6.422  37.685  1.00   27.32  ?   42  LYS  A  O     1  
ATOM     225  C   CB    .  LYS  A  1   34  ?   46.600   -8.708  38.449  1.00   31.64  ?   42  LYS  A  CB    1  
ATOM     226  C   CG    .  LYS  A  1   34  ?   47.969   -8.951  39.076  1.00   35.08  ?   42  LYS  A  CG    1  
ATOM     227  C   CD    .  LYS  A  1   34  ?   48.119  -10.282  39.783  1.00   38.44  ?   42  LYS  A  CD    1  
ATOM     228  C   CE    .  LYS  A  1   34  ?   48.979  -10.203  41.032  1.00   44.42  ?   42  LYS  A  CE    1  
ATOM     229  N   NZ    .  LYS  A  1   34  ?   48.223   -9.718  42.225  1.00   48.33  ?   42  LYS  A  NZ    1  
ATOM     230  N   N     .  VAL  A  1   35  ?   44.714   -7.688  35.788  1.00   26.67  ?   43  VAL  A  N     1  
ATOM     231  C   CA    .  VAL  A  1   35  ?   43.545   -7.095  35.075  1.00   25.74  ?   43  VAL  A  CA    1  
ATOM     232  C   C     .  VAL  A  1   35  ?   42.524   -8.201  34.774  1.00   24.50  ?   43  VAL  A  C     1  
ATOM     233  O   O     .  VAL  A  1   35  ?   42.942   -9.311  34.453  1.00   25.32  ?   43  VAL  A  O     1  
ATOM     234  C   CB    .  VAL  A  1   35  ?   44.003   -6.366  33.797  1.00   26.51  ?   43  VAL  A  CB    1  
ATOM     235  C   CG1   .  VAL  A  1   35  ?   42.899   -5.498  33.221  1.00   27.10  ?   43  VAL  A  CG1   1  
ATOM     236  C   CG2   .  VAL  A  1   35  ?   45.250   -5.523  34.031  1.00   26.94  ?   43  VAL  A  CG2   1  
ATOM     237  N   N     .  VAL  A  1   36  ?   41.233   -7.899  34.906  1.00   22.96  ?   44  VAL  A  N     1  
ATOM     238  C   CA    .  VAL  A  1   36  ?   40.100   -8.802  34.556  1.00   22.75  ?   44  VAL  A  CA    1  
ATOM     239  C   C     .  VAL  A  1   36  ?   39.400   -8.233  33.314  1.00   23.73  ?   44  VAL  A  C     1  
ATOM     240  O   O     .  VAL  A  1   36  ?   38.631   -7.253  33.447  1.00   23.19  ?   44  VAL  A  O     1  
ATOM     241  C   CB    .  VAL  A  1   36  ?   39.134   -8.953  35.742  1.00   22.31  ?   44  VAL  A  CB    1  
ATOM     242  C   CG1   .  VAL  A  1   36  ?   37.827   -9.610  35.341  1.00   22.01  ?   44  VAL  A  CG1   1  
ATOM     243  C   CG2   .  VAL  A  1   36  ?   39.784   -9.724  36.874  1.00   22.40  ?   44  VAL  A  CG2   1  
ATOM     244  N   N     .  VAL  A  1   37  ?   39.650   -8.844  32.153  1.00   23.84  ?   45  VAL  A  N     1  
ATOM     245  C   CA    .  VAL  A  1   37  ?   39.170   -8.386  30.820  1.00   23.08  ?   45  VAL  A  CA    1  
ATOM     246  C   C     .  VAL  A  1   37  ?   37.752   -8.918  30.594  1.00   23.01  ?   45  VAL  A  C     1  
ATOM     247  O   O     .  VAL  A  1   37  ?   37.610   -9.977  30.005  1.00   22.72  ?   45  VAL  A  O     1  
ATOM     248  C   CB    .  VAL  A  1   37  ?   40.150   -8.841  29.722  1.00   23.73  ?   45  VAL  A  CB    1  
ATOM     249  C   CG1   .  VAL  A  1   37  ?   39.675   -8.499  28.322  1.00   23.94  ?   45  VAL  A  CG1   1  
ATOM     250  C   CG2   .  VAL  A  1   37  ?   41.538   -8.262  29.954  1.00   24.94  ?   45  VAL  A  CG2   1  
ATOM     251  N   N     .  ASN  A  1   38  ?   36.736   -8.167  31.017  1.00   23.68  ?   46  ASN  A  N     1  
ATOM     252  C   CA    .  ASN  A  1   38  ?   35.305   -8.436  30.708  1.00   23.37  ?   46  ASN  A  CA    1  
ATOM     253  C   C     .  ASN  A  1   38  ?   35.018   -8.195  29.209  1.00   24.62  ?   46  ASN  A  C     1  
ATOM     254  O   O     .  ASN  A  1   38  ?   35.725   -7.379  28.563  1.00   25.13  ?   46  ASN  A  O     1  
ATOM     255  C   CB    .  ASN  A  1   38  ?   34.393   -7.598  31.606  1.00   22.30  ?   46  ASN  A  CB    1  
ATOM     256  C   CG    .  ASN  A  1   38  ?   32.925   -7.697  31.247  1.00   21.85  ?   46  ASN  A  CG    1  
ATOM     257  O   OD1   .  ASN  A  1   38  ?   32.349   -6.726  30.735  1.00   20.61  ?   46  ASN  A  OD1   1  
ATOM     258  N   ND2   .  ASN  A  1   38  ?   32.329   -8.860  31.505  1.00   20.14  ?   46  ASN  A  ND2   1  
ATOM     259  N   N     .  TYR  A  1   39  ?   34.003   -8.889  28.683  1.00   25.02  ?   47  TYR  A  N     1  
ATOM     260  C   CA    .  TYR  A  1   39  ?   33.493   -8.818  27.289  1.00   27.15  ?   47  TYR  A  CA    1  
ATOM     261  C   C     .  TYR  A  1   39  ?   32.132   -9.530  27.263  1.00   27.60  ?   47  TYR  A  C     1  
ATOM     262  O   O     .  TYR  A  1   39  ?   31.873  -10.350  28.184  1.00   27.37  ?   47  TYR  A  O     1  
ATOM     263  C   CB    .  TYR  A  1   39  ?   34.477   -9.473  26.308  1.00   28.89  ?   47  TYR  A  CB    1  
ATOM     264  C   CG    .  TYR  A  1   39  ?   34.528  -10.968  26.487  1.00   29.87  ?   47  TYR  A  CG    1  
ATOM     265  C   CD1   .  TYR  A  1   39  ?   35.279  -11.528  27.511  1.00   31.82  ?   47  TYR  A  CD1   1  
ATOM     266  C   CD2   .  TYR  A  1   39  ?   33.750  -11.817  25.718  1.00   28.84  ?   47  TYR  A  CD2   1  
ATOM     267  C   CE1   .  TYR  A  1   39  ?   35.283  -12.892  27.748  1.00   30.97  ?   47  TYR  A  CE1   1  
ATOM     268  C   CE2   .  TYR  A  1   39  ?   33.748  -13.185  25.942  1.00   29.92  ?   47  TYR  A  CE2   1  
ATOM     269  C   CZ    .  TYR  A  1   39  ?   34.515  -13.723  26.959  1.00   29.60  ?   47  TYR  A  CZ    1  
ATOM     270  O   OH    .  TYR  A  1   39  ?   34.523  -15.059  27.208  1.00   29.46  ?   47  TYR  A  OH    1  
ATOM     271  N   N     .  ALA  A  1   40  ?   31.311   -9.234  26.253  1.00   28.17  ?   48  ALA  A  N     1  
ATOM     272  C   CA    .  ALA  A  1   40  ?   29.997   -9.889  26.093  1.00   27.95  ?   48  ALA  A  CA    1  
ATOM     273  C   C     .  ALA  A  1   40  ?   29.966  -10.739  24.818  1.00   28.32  ?   48  ALA  A  C     1  
ATOM     274  O   O     .  ALA  A  1   40  ?   29.406  -11.833  24.872  1.00   28.00  ?   48  ALA  A  O     1  
ATOM     275  C   CB    .  ALA  A  1   40  ?   28.939   -8.834  26.051  1.00   27.35  ?   48  ALA  A  CB    1  
ATOM     276  N   N     .  ASN  A  1   41  ?   30.586  -10.283  23.727  1.00   29.51  ?   49  ASN  A  N     1  
ATOM     277  C   CA    .  ASN  A  1   41  ?   30.456  -10.993  22.426  1.00   28.27  ?   49  ASN  A  CA    1  
ATOM     278  C   C     .  ASN  A  1   41  ?   31.807  -11.191  21.742  1.00   26.65  ?   49  ASN  A  C     1  
ATOM     279  O   O     .  ASN  A  1   41  ?   31.840  -11.945  20.773  1.00   24.99  ?   49  ASN  A  O     1  
ATOM     280  C   CB    .  ASN  A  1   41  ?   29.521  -10.233  21.482  1.00   29.64  ?   49  ASN  A  CB    1  
ATOM     281  C   CG    .  ASN  A  1   41  ?   28.232   -9.783  22.131  1.00   31.34  ?   49  ASN  A  CG    1  
ATOM     282  O   OD1   .  ASN  A  1   41  ?   28.092   -8.623  22.510  1.00   30.54  ?   49  ASN  A  OD1   1  
ATOM     283  N   ND2   .  ASN  A  1   41  ?   27.278  -10.689  22.245  1.00   31.24  ?   49  ASN  A  ND2   1  
ATOM     284  N   N     .  SER  A  1   42  ?   32.869  -10.566  22.240  1.00   27.03  ?   50  SER  A  N     1  
ATOM     285  C   CA    .  SER  A  1   42  ?   34.195  -10.627  21.574  1.00   27.91  ?   50  SER  A  CA    1  
ATOM     286  C   C     .  SER  A  1   42  ?   35.198  -11.429  22.403  1.00   28.08  ?   50  SER  A  C     1  
ATOM     287  O   O     .  SER  A  1   42  ?   36.183  -10.840  22.859  1.00   27.10  ?   50  SER  A  O     1  
ATOM     288  C   CB    .  SER  A  1   42  ?   34.710   -9.252  21.324  1.00   28.65  ?   50  SER  A  CB    1  
ATOM     289  O   OG    .  SER  A  1   42  ?   33.917   -8.585  20.359  1.00   30.70  ?   50  SER  A  OG    1  
ATOM     290  N   N     .  PRO  A  1   43  ?   35.016  -12.756  22.564  1.00   27.45  ?   51  PRO  A  N     1  
ATOM     291  C   CA    .  PRO  A  1   43  ?   35.899  -13.579  23.380  1.00   26.60  ?   51  PRO  A  CA    1  
ATOM     292  C   C     .  PRO  A  1   43  ?   37.333  -13.712  22.862  1.00   26.60  ?   51  PRO  A  C     1  
ATOM     293  O   O     .  PRO  A  1   43  ?   38.220  -13.803  23.668  1.00   26.83  ?   51  PRO  A  O     1  
ATOM     294  C   CB    .  PRO  A  1   43  ?   35.208  -14.942  23.311  1.00   26.27  ?   51  PRO  A  CB    1  
ATOM     295  C   CG    .  PRO  A  1   43  ?   34.495  -14.941  22.001  1.00   26.51  ?   51  PRO  A  CG    1  
ATOM     296  C   CD    .  PRO  A  1   43  ?   33.949  -13.538  21.945  1.00   27.46  ?   51  PRO  A  CD    1  
ATOM     297  N   N     .  THR  A  1   44  ?   37.515  -13.741  21.544  1.00   28.15  ?   52  THR  A  N     1  
ATOM     298  C   CA    .  THR  A  1   44  ?   38.868  -13.916  20.951  1.00   28.44  ?   52  THR  A  CA    1  
ATOM     299  C   C     .  THR  A  1   44  ?   39.692  -12.656  21.242  1.00   29.40  ?   52  THR  A  C     1  
ATOM     300  O   O     .  THR  A  1   44  ?   40.792  -12.796  21.758  1.00   28.29  ?   52  THR  A  O     1  
ATOM     301  C   CB    .  THR  A  1   44  ?   38.778  -14.335  19.477  1.00   25.84  ?   52  THR  A  CB    1  
ATOM     302  O   OG1   .  THR  A  1   44  ?   39.842  -15.231  19.166  1.00   22.59  ?   52  THR  A  OG1   1  
ATOM     303  N   N     .  HIS  A  1   45  ?   39.164  -11.475  20.937  1.00   32.86  ?   53  HIS  A  N     1  
ATOM     304  C   CA    .  HIS  A  1   45  ?   39.978  -10.249  21.143  1.00   35.18  ?   53  HIS  A  CA    1  
ATOM     305  C   C     .  HIS  A  1   45  ?   40.236  -10.072  22.638  1.00   33.12  ?   53  HIS  A  C     1  
ATOM     306  O   O     .  HIS  A  1   45  ?   41.353   -9.655  22.993  1.00   33.91  ?   53  HIS  A  O     1  
ATOM     307  C   CB    .  HIS  A  1   45  ?   39.313   -9.013  20.533  1.00   41.03  ?   53  HIS  A  CB    1  
ATOM     308  C   CG    .  HIS  A  1   45  ?   38.805   -9.223  19.150  1.00   48.06  ?   53  HIS  A  CG    1  
ATOM     309  N   ND1   .  HIS  A  1   45  ?   37.616   -9.895  18.901  1.00   54.15  ?   53  HIS  A  ND1   1  
ATOM     310  C   CD2   .  HIS  A  1   45  ?   39.309   -8.858  17.953  1.00   51.92  ?   53  HIS  A  CD2   1  
ATOM     311  C   CE1   .  HIS  A  1   45  ?   37.411   -9.938  17.601  1.00   61.02  ?   53  HIS  A  CE1   1  
ATOM     312  N   NE2   .  HIS  A  1   45  ?   38.432   -9.295  16.998  1.00   61.26  ?   53  HIS  A  NE2   1  
ATOM     313  N   N     .  ALA  A  1   46  ?   39.249  -10.375  23.484  1.00   30.52  ?   54  ALA  A  N     1  
ATOM     314  C   CA    .  ALA  A  1   46  ?   39.423  -10.377  24.954  1.00   29.44  ?   54  ALA  A  CA    1  
ATOM     315  C   C     .  ALA  A  1   46  ?   40.663  -11.214  25.301  1.00   29.75  ?   54  ALA  A  C     1  
ATOM     316  O   O     .  ALA  A  1   46  ?   41.547  -10.698  26.006  1.00   30.72  ?   54  ALA  A  O     1  
ATOM     317  C   CB    .  ALA  A  1   46  ?   38.182  -10.896  25.629  1.00   30.09  ?   54  ALA  A  CB    1  
ATOM     318  N   N     .  GLN  A  1   47  ?   40.757  -12.438  24.770  1.00   30.05  ?   55  GLN  A  N     1  
ATOM     319  C   CA    .  GLN  A  1   47  ?   41.868  -13.394  25.051  1.00   29.41  ?   55  GLN  A  CA    1  
ATOM     320  C   C     .  GLN  A  1   47  ?   43.201  -12.806  24.557  1.00   30.94  ?   55  GLN  A  C     1  
ATOM     321  O   O     .  GLN  A  1   47  ?   44.222  -12.988  25.271  1.00   29.25  ?   55  GLN  A  O     1  
ATOM     322  C   CB    .  GLN  A  1   47  ?   41.570  -14.761  24.422  1.00   27.10  ?   55  GLN  A  CB    1  
ATOM     323  C   CG    .  GLN  A  1   47  ?   42.562  -15.846  24.804  1.00   25.71  ?   55  GLN  A  CG    1  
ATOM     324  C   CD    .  GLN  A  1   47  ?   42.907  -15.837  26.273  1.00   25.56  ?   55  GLN  A  CD    1  
ATOM     325  O   OE1   .  GLN  A  1   47  ?   42.051  -16.041  27.132  1.00   23.82  ?   55  GLN  A  OE1   1  
ATOM     326  N   NE2   .  GLN  A  1   47  ?   44.177  -15.599  26.572  1.00   24.99  ?   55  GLN  A  NE2   1  
ATOM     327  N   N     .  LYS  A  1   48  ?   43.203  -12.138  23.390  1.00   32.82  ?   56  LYS  A  N     1  
ATOM     328  C   CA    .  LYS  A  1   48  ?   44.420  -11.517  22.799  1.00   34.84  ?   56  LYS  A  CA    1  
ATOM     329  C   C     .  LYS  A  1   48  ?   44.930  -10.443  23.757  1.00   33.94  ?   56  LYS  A  C     1  
ATOM     330  O   O     .  LYS  A  1   48  ?   46.163  -10.255  23.800  1.00   34.39  ?   56  LYS  A  O     1  
ATOM     331  C   CB    .  LYS  A  1   48  ?   44.177  -10.839  21.448  1.00   37.58  ?   56  LYS  A  CB    1  
ATOM     332  C   CG    .  LYS  A  1   48  ?   43.799  -11.737  20.278  1.00   43.25  ?   56  LYS  A  CG    1  
ATOM     333  C   CD    .  LYS  A  1   48  ?   43.666  -10.948  18.963  1.00   47.85  ?   56  LYS  A  CD    1  
ATOM     334  C   CE    .  LYS  A  1   48  ?   42.652  -11.504  17.976  1.00   48.90  ?   56  LYS  A  CE    1  
ATOM     335  N   NZ    .  LYS  A  1   48  ?   43.138  -12.750  17.336  1.00   49.10  ?   56  LYS  A  NZ    1  
ATOM     336  N   N     .  VAL  A  1   49  ?   44.008   -9.754  24.449  1.00   31.67  ?   57  VAL  A  N     1  
ATOM     337  C   CA    .  VAL  A  1   49  ?   44.309   -8.627  25.387  1.00   31.08  ?   57  VAL  A  CA    1  
ATOM     338  C   C     .  VAL  A  1   49  ?   44.936   -9.216  26.662  1.00   29.64  ?   57  VAL  A  C     1  
ATOM     339  O   O     .  VAL  A  1   49  ?   45.934   -8.643  27.150  1.00   28.70  ?   57  VAL  A  O     1  
ATOM     340  C   CB    .  VAL  A  1   49  ?   43.066   -7.745  25.667  1.00   31.02  ?   57  VAL  A  CB    1  
ATOM     341  C   CG1   .  VAL  A  1   49  ?   43.214   -6.885  26.912  1.00   31.95  ?   57  VAL  A  CG1   1  
ATOM     342  C   CG2   .  VAL  A  1   49  ?   42.722   -6.848  24.490  1.00   29.46  ?   57  VAL  A  CG2   1  
ATOM     343  N   N     .  VAL  A  1   50  ?   44.392  -10.331  27.162  1.00   29.60  ?   58  VAL  A  N     1  
ATOM     344  C   CA    .  VAL  A  1   50  ?   44.921  -11.096  28.338  1.00   27.91  ?   58  VAL  A  CA    1  
ATOM     345  C   C     .  VAL  A  1   50  ?   46.355  -11.562  28.030  1.00   27.76  ?   58  VAL  A  C     1  
ATOM     346  O   O     .  VAL  A  1   50  ?   47.225  -11.387  28.899  1.00   26.76  ?   58  VAL  A  O     1  
ATOM     347  C   CB    .  VAL  A  1   50  ?   43.982  -12.269  28.691  1.00   25.47  ?   58  VAL  A  CB    1  
ATOM     348  C   CG1   .  VAL  A  1   50  ?   44.592  -13.231  29.696  1.00   24.37  ?   58  VAL  A  CG1   1  
ATOM     349  C   CG2   .  VAL  A  1   50  ?   42.633  -11.771  29.177  1.00   25.14  ?   58  VAL  A  CG2   1  
ATOM     350  N   N     .  ASP  A  1   51  ?   46.587  -12.118  26.835  1.00   28.84  ?   59  ASP  A  N     1  
ATOM     351  C   CA    .  ASP  A  1   51  ?   47.922  -12.595  26.372  1.00   31.37  ?   59  ASP  A  CA    1  
ATOM     352  C   C     .  ASP  A  1   51  ?   48.871  -11.388  26.245  1.00   31.04  ?   59  ASP  A  C     1  
ATOM     353  O   O     .  ASP  A  1   51  ?   49.997  -11.459  26.728  1.00   30.64  ?   59  ASP  A  O     1  
ATOM     354  C   CB    .  ASP  A  1   51  ?   47.814  -13.392  25.060  1.00   32.32  ?   59  ASP  A  CB    1  
ATOM     355  C   CG    .  ASP  A  1   51  ?   47.062  -14.728  25.137  1.00   33.91  ?   59  ASP  A  CG    1  
ATOM     356  O   OD1   .  ASP  A  1   51  ?   46.936  -15.307  26.257  1.00   32.29  ?   59  ASP  A  OD1   1  
ATOM     357  O   OD2   .  ASP  A  1   51  ?   46.609  -15.201  24.060  1.00   32.44  ?   59  ASP  A  OD2   1  
ATOM     358  N   N     .  GLU  A  1   52  ?   48.412  -10.300  25.634  1.00   33.45  ?   60  GLU  A  N     1  
ATOM     359  C   CA    .  GLU  A  1   52  ?   49.186   -9.049  25.432  1.00   34.18  ?   60  GLU  A  CA    1  
ATOM     360  C   C     .  GLU  A  1   52  ?   49.604   -8.489  26.805  1.00   35.32  ?   60  GLU  A  C     1  
ATOM     361  O   O     .  GLU  A  1   52  ?   50.696   -7.885  26.875  1.00   38.35  ?   60  GLU  A  O     1  
ATOM     362  C   CB    .  GLU  A  1   52  ?   48.359   -8.063  24.596  1.00   34.07  ?   60  GLU  A  CB    1  
ATOM     363  C   CG    .  GLU  A  1   52  ?   49.173   -6.925  24.005  1.00   36.18  ?   60  GLU  A  CG    1  
ATOM     364  C   CD    .  GLU  A  1   52  ?   48.380   -5.778  23.388  1.00   37.37  ?   60  GLU  A  CD    1  
ATOM     365  O   OE1   .  GLU  A  1   52  ?   48.895   -4.621  23.421  1.00   35.59  ?   60  GLU  A  OE1   1  
ATOM     366  O   OE2   .  GLU  A  1   52  ?   47.255   -6.027  22.868  1.00   38.40  ?   60  GLU  A  OE2   1  
ATOM     367  N   N     .  ILE  A  1   53  ?   48.783   -8.678  27.849  1.00   33.83  ?   61  ILE  A  N     1  
ATOM     368  C   CA    .  ILE  A  1   53  ?   49.038   -8.167  29.232  1.00   32.22  ?   61  ILE  A  CA    1  
ATOM     369  C   C     .  ILE  A  1   53  ?   50.003   -9.123  29.931  1.00   34.14  ?   61  ILE  A  C     1  
ATOM     370  O   O     .  ILE  A  1   53  ?   50.923   -8.623  30.592  1.00   34.41  ?   61  ILE  A  O     1  
ATOM     371  C   CB    .  ILE  A  1   53  ?   47.734   -7.979  30.038  1.00   30.33  ?   61  ILE  A  CB    1  
ATOM     372  C   CG1   .  ILE  A  1   53  ?   46.930   -6.789  29.512  1.00   30.05  ?   61  ILE  A  CG1   1  
ATOM     373  C   CG2   .  ILE  A  1   53  ?   48.015   -7.844  31.531  1.00   29.40  ?   61  ILE  A  CG2   1  
ATOM     374  C   CD1   .  ILE  A  1   53  ?   45.481   -6.771  29.950  1.00   30.24  ?   61  ILE  A  CD1   1  
ATOM     375  N   N     .  LYS  A  1   54  ?   49.768  -10.438  29.818  1.00   37.18  ?   62  LYS  A  N     1  
ATOM     376  C   CA    .  LYS  A  1   54  ?   50.663  -11.509  30.342  1.00   35.78  ?   62  LYS  A  CA    1  
ATOM     377  C   C     .  LYS  A  1   54  ?   52.061  -11.340  29.743  1.00   36.01  ?   62  LYS  A  C     1  
ATOM     378  O   O     .  LYS  A  1   54  ?   53.025  -11.512  30.487  1.00   39.00  ?   62  LYS  A  O     1  
ATOM     379  C   CB    .  LYS  A  1   54  ?   50.133  -12.898  29.997  1.00   35.29  ?   62  LYS  A  CB    1  
ATOM     380  C   CG    .  LYS  A  1   54  ?   49.054  -13.413  30.925  1.00   37.01  ?   62  LYS  A  CG    1  
ATOM     381  C   CD    .  LYS  A  1   54  ?   48.700  -14.868  30.688  1.00   39.61  ?   62  LYS  A  CD    1  
ATOM     382  C   CE    .  LYS  A  1   54  ?   47.454  -15.270  31.449  1.00   42.05  ?   62  LYS  A  CE    1  
ATOM     383  N   NZ    .  LYS  A  1   54  ?   47.053  -16.663  31.158  1.00   43.84  ?   62  LYS  A  NZ    1  
ATOM     384  N   N     .  GLN  A  1   55  ?   52.142  -10.965  28.466  1.00   36.37  ?   63  GLN  A  N     1  
ATOM     385  C   CA    .  GLN  A  1   55  ?   53.409  -10.734  27.723  1.00   38.58  ?   63  GLN  A  CA    1  
ATOM     386  C   C     .  GLN  A  1   55  ?   54.248   -9.625  28.388  1.00   38.30  ?   63  GLN  A  C     1  
ATOM     387  O   O     .  GLN  A  1   55  ?   55.496   -9.700  28.311  1.00   38.21  ?   63  GLN  A  O     1  
ATOM     388  C   CB    .  GLN  A  1   55  ?   53.121  -10.401  26.254  1.00   41.18  ?   63  GLN  A  CB    1  
ATOM     389  C   CG    .  GLN  A  1   55  ?   54.271  -10.769  25.337  1.00   46.04  ?   63  GLN  A  CG    1  
ATOM     390  C   CD    .  GLN  A  1   55  ?   54.817  -12.122  25.734  1.00   54.05  ?   63  GLN  A  CD    1  
ATOM     391  O   OE1   .  GLN  A  1   55  ?   54.073  -13.100  25.825  1.00   58.49  ?   63  GLN  A  OE1   1  
ATOM     392  N   NE2   .  GLN  A  1   55  ?   56.111  -12.184  26.022  1.00   54.98  ?   63  GLN  A  NE2   1  
ATOM     393  N   N     .  LEU  A  1   56  ?   53.631   -8.620  29.016  1.00   36.80  ?   64  LEU  A  N     1  
ATOM     394  C   CA    .  LEU  A  1   56  ?   54.413   -7.491  29.597  1.00   36.46  ?   64  LEU  A  CA    1  
ATOM     395  C   C     .  LEU  A  1   56  ?   54.556   -7.674  31.112  1.00   32.02  ?   64  LEU  A  C     1  
ATOM     396  O   O     .  LEU  A  1   56  ?   54.698   -6.671  31.814  1.00   29.49  ?   64  LEU  A  O     1  
ATOM     397  C   CB    .  LEU  A  1   56  ?   53.822   -6.129  29.196  1.00   37.83  ?   64  LEU  A  CB    1  
ATOM     398  C   CG    .  LEU  A  1   56  ?   52.307   -5.985  29.211  1.00   41.00  ?   64  LEU  A  CG    1  
ATOM     399  C   CD1   .  LEU  A  1   56  ?   51.813   -5.756  30.630  1.00   43.65  ?   64  LEU  A  CD1   1  
ATOM     400  C   CD2   .  LEU  A  1   56  ?   51.865   -4.839  28.303  1.00   42.68  ?   64  LEU  A  CD2   1  
ATOM     401  N   N     .  GLY  A  1   57  ?   54.573   -8.923  31.577  1.00   29.48  ?   65  GLY  A  N     1  
ATOM     402  C   CA    .  GLY  A  1   57  ?   54.988   -9.282  32.944  1.00   29.60  ?   65  GLY  A  CA    1  
ATOM     403  C   C     .  GLY  A  1   57  ?   53.916   -9.063  34.000  1.00   28.38  ?   65  GLY  A  C     1  
ATOM     404  O   O     .  GLY  A  1   57  ?   54.276   -8.969  35.175  1.00   27.97  ?   65  GLY  A  O     1  
ATOM     405  N   N     .  SER  A  1   58  ?   52.640   -9.009  33.633  1.00   27.58  ?   66  SER  A  N     1  
ATOM     406  C   CA    .  SER  A  1   58  ?   51.526   -9.051  34.612  1.00   28.78  ?   66  SER  A  CA    1  
ATOM     407  C   C     .  SER  A  1   58  ?   50.676  -10.299  34.349  1.00   28.60  ?   66  SER  A  C     1  
ATOM     408  O   O     .  SER  A  1   58  ?   51.134  -11.179  33.597  1.00   33.13  ?   66  SER  A  O     1  
ATOM     409  C   CB    .  SER  A  1   58  ?   50.720   -7.783  34.561  1.00   30.14  ?   66  SER  A  CB    1  
ATOM     410  O   OG    .  SER  A  1   58  ?   49.902   -7.653  35.718  1.00   30.77  ?   66  SER  A  OG    1  
ATOM     411  N   N     .  ASP  A  1   59  ?   49.501  -10.383  34.958  1.00   26.16  ?   67  ASP  A  N     1  
ATOM     412  C   CA    .  ASP  A  1   59  ?   48.533  -11.482  34.734  1.00   26.86  ?   67  ASP  A  CA    1  
ATOM     413  C   C     .  ASP  A  1   59  ?   47.158  -10.857  34.412  1.00   26.69  ?   67  ASP  A  C     1  
ATOM     414  O   O     .  ASP  A  1   59  ?   46.887   -9.706  34.838  1.00   25.90  ?   67  ASP  A  O     1  
ATOM     415  C   CB    .  ASP  A  1   59  ?   48.601  -12.438  35.930  1.00   27.23  ?   67  ASP  A  CB    1  
ATOM     416  C   CG    .  ASP  A  1   59  ?   47.818  -13.734  35.787  1.00   28.40  ?   67  ASP  A  CG    1  
ATOM     417  O   OD1   .  ASP  A  1   59  ?   47.652  -14.220  34.663  1.00   29.79  ?   67  ASP  A  OD1   1  
ATOM     418  O   OD2   .  ASP  A  1   59  ?   47.390  -14.256  36.809  1.00   30.72  ?   67  ASP  A  OD2   1  
ATOM     419  N   N     .  ALA  A  1   60  ?   46.340  -11.567  33.630  1.00   26.86  ?   68  ALA  A  N     1  
ATOM     420  C   CA    .  ALA  A  1   60  ?   44.980  -11.150  33.210  1.00   27.62  ?   68  ALA  A  CA    1  
ATOM     421  C   C     .  ALA  A  1   60  ?   44.089  -12.385  33.023  1.00   27.49  ?   68  ALA  A  C     1  
ATOM     422  O   O     .  ALA  A  1   60  ?   44.632  -13.505  32.965  1.00   29.18  ?   68  ALA  A  O     1  
ATOM     423  C   CB    .  ALA  A  1   60  ?   45.062  -10.320  31.949  1.00   27.64  ?   68  ALA  A  CB    1  
ATOM     424  N   N     .  ILE  A  1   61  ?   42.771  -12.190  32.957  1.00   27.77  ?   69  ILE  A  N     1  
ATOM     425  C   CA    .  ILE  A  1   61  ?   41.785  -13.254  32.594  1.00   28.77  ?   69  ILE  A  CA    1  
ATOM     426  C   C     .  ILE  A  1   61  ?   40.531  -12.624  32.012  1.00   25.72  ?   69  ILE  A  C     1  
ATOM     427  O   O     .  ILE  A  1   61  ?   40.038  -11.654  32.581  1.00   25.54  ?   69  ILE  A  O     1  
ATOM     428  C   CB    .  ILE  A  1   61  ?   41.367  -14.116  33.790  1.00   32.55  ?   69  ILE  A  CB    1  
ATOM     429  C   CG1   .  ILE  A  1   61  ?   40.805  -13.255  34.928  1.00   34.44  ?   69  ILE  A  CG1   1  
ATOM     430  C   CG2   .  ILE  A  1   61  ?   42.519  -15.010  34.227  1.00   35.05  ?   69  ILE  A  CG2   1  
ATOM     431  C   CD1   .  ILE  A  1   61  ?   39.396  -13.633  35.337  1.00   35.44  ?   69  ILE  A  CD1   1  
ATOM     432  N   N     .  ALA  A  1   62  ?   40.011  -13.239  30.966  1.00   23.84  ?   70  ALA  A  N     1  
ATOM     433  C   CA    .  ALA  A  1   62  ?   38.762  -12.841  30.300  1.00   24.07  ?   70  ALA  A  CA    1  
ATOM     434  C   C     .  ALA  A  1   62  ?   37.587  -13.525  31.000  1.00   23.55  ?   70  ALA  A  C     1  
ATOM     435  O   O     .  ALA  A  1   62  ?   37.514  -14.759  30.984  1.00   24.87  ?   70  ALA  A  O     1  
ATOM     436  C   CB    .  ALA  A  1   62  ?   38.838  -13.192  28.833  1.00   24.48  ?   70  ALA  A  CB    1  
ATOM     437  N   N     .  ILE  A  1   63  ?   36.692  -12.746  31.589  1.00   23.24  ?   71  ILE  A  N     1  
ATOM     438  C   CA    .  ILE  A  1   63  ?   35.373  -13.256  32.045  1.00   24.42  ?   71  ILE  A  CA    1  
ATOM     439  C   C     .  ILE  A  1   63  ?   34.333  -12.798  31.034  1.00   25.64  ?   71  ILE  A  C     1  
ATOM     440  O   O     .  ILE  A  1   63  ?   34.424  -11.669  30.598  1.00   27.95  ?   71  ILE  A  O     1  
ATOM     441  C   CB    .  ILE  A  1   63  ?   35.062  -12.763  33.465  1.00   24.68  ?   71  ILE  A  CB    1  
ATOM     442  C   CG1   .  ILE  A  1   63  ?   36.130  -13.251  34.449  1.00   24.67  ?   71  ILE  A  CG1   1  
ATOM     443  C   CG2   .  ILE  A  1   63  ?   33.654  -13.167  33.875  1.00   24.41  ?   71  ILE  A  CG2   1  
ATOM     444  C   CD1   .  ILE  A  1   63  ?   36.047  -12.611  35.807  1.00   25.37  ?   71  ILE  A  CD1   1  
ATOM     445  N   N     .  LYS  A  1   64  ?   33.403  -13.669  30.662  1.00   28.92  ?   72  LYS  A  N     1  
ATOM     446  C   CA    .  LYS  A  1   64  ?   32.207  -13.301  29.862  1.00   30.98  ?   72  LYS  A  CA    1  
ATOM     447  C   C     .  LYS  A  1   64  ?   31.154  -12.727  30.812  1.00   28.63  ?   72  LYS  A  C     1  
ATOM     448  O   O     .  LYS  A  1   64  ?   30.886  -13.384  31.833  1.00   28.13  ?   72  LYS  A  O     1  
ATOM     449  C   CB    .  LYS  A  1   64  ?   31.649  -14.528  29.133  1.00   35.36  ?   72  LYS  A  CB    1  
ATOM     450  C   CG    .  LYS  A  1   64  ?   30.261  -14.352  28.531  1.00   37.79  ?   72  LYS  A  CG    1  
ATOM     451  C   CD    .  LYS  A  1   64  ?   29.838  -15.470  27.610  1.00   39.50  ?   72  LYS  A  CD    1  
ATOM     452  C   CE    .  LYS  A  1   64  ?   28.680  -15.060  26.728  1.00   41.04  ?   72  LYS  A  CE    1  
ATOM     453  N   NZ    .  LYS  A  1   64  ?   28.738  -15.747  25.418  1.00   44.18  ?   72  LYS  A  NZ    1  
ATOM     454  N   N     .  ALA  A  1   65  ?   30.582  -11.561  30.496  1.00   26.64  ?   73  ALA  A  N     1  
ATOM     455  C   CA    .  ALA  A  1   65  ?   29.353  -11.064  31.157  1.00   25.95  ?   73  ALA  A  CA    1  
ATOM     456  C   C     .  ALA  A  1   65  ?   28.708   -9.946  30.333  1.00   24.63  ?   73  ALA  A  C     1  
ATOM     457  O   O     .  ALA  A  1   65  ?   29.446   -9.060  29.863  1.00   22.77  ?   73  ALA  A  O     1  
ATOM     458  C   CB    .  ALA  A  1   65  ?   29.669  -10.612  32.559  1.00   27.12  ?   73  ALA  A  CB    1  
ATOM     459  N   N     .  ASP  A  1   66  ?   27.379  -10.023  30.156  1.00   23.59  ?   74  ASP  A  N     1  
ATOM     460  C   CA    .  ASP  A  1   66  ?   26.535   -8.974  29.525  1.00   23.14  ?   74  ASP  A  CA    1  
ATOM     461  C   C     .  ASP  A  1   66  ?   26.110   -8.006  30.626  1.00   22.86  ?   74  ASP  A  C     1  
ATOM     462  O   O     .  ASP  A  1   66  ?   25.349   -8.457  31.508  1.00   22.56  ?   74  ASP  A  O     1  
ATOM     463  C   CB    .  ASP  A  1   66  ?   25.326   -9.582  28.812  1.00   22.97  ?   74  ASP  A  CB    1  
ATOM     464  C   CG    .  ASP  A  1   66  ?   24.255   -8.579  28.405  1.00   24.34  ?   74  ASP  A  CG    1  
ATOM     465  O   OD1   .  ASP  A  1   66  ?   24.546   -7.360  28.405  1.00   24.47  ?   74  ASP  A  OD1   1  
ATOM     466  O   OD2   .  ASP  A  1   66  ?   23.124   -9.026  28.094  1.00   24.37  ?   74  ASP  A  OD2   1  
ATOM     467  N   N     .  VAL  A  1   67  ?   26.588   -6.751  30.597  1.00   22.87  ?   75  VAL  A  N     1  
ATOM     468  C   CA    .  VAL  A  1   67  ?   26.408   -5.806  31.743  1.00   24.69  ?   75  VAL  A  CA    1  
ATOM     469  C   C     .  VAL  A  1   67  ?   25.056   -5.117  31.573  1.00   23.93  ?   75  VAL  A  C     1  
ATOM     470  O   O     .  VAL  A  1   67  ?   24.824   -4.157  32.323  1.00   23.77  ?   75  VAL  A  O     1  
ATOM     471  C   CB    .  VAL  A  1   67  ?   27.559   -4.788  31.953  1.00   26.01  ?   75  VAL  A  CB    1  
ATOM     472  C   CG1   .  VAL  A  1   67  ?   28.941   -5.427  31.961  1.00   26.35  ?   75  VAL  A  CG1   1  
ATOM     473  C   CG2   .  VAL  A  1   67  ?   27.532   -3.646  30.954  1.00   27.49  ?   75  VAL  A  CG2   1  
ATOM     474  N   N     .  ARG  A  1   68  ?   24.218   -5.599  30.638  1.00   23.75  ?   76  ARG  A  N     1  
ATOM     475  C   CA    .  ARG  A  1   68  ?   22.757   -5.291  30.565  1.00   22.66  ?   76  ARG  A  CA    1  
ATOM     476  C   C     .  ARG  A  1   68  ?   21.987   -6.101  31.614  1.00   21.79  ?   76  ARG  A  C     1  
ATOM     477  O   O     .  ARG  A  1   68  ?   21.038   -5.523  32.158  1.00   21.86  ?   76  ARG  A  O     1  
ATOM     478  C   CB    .  ARG  A  1   68  ?   22.166   -5.564  29.180  1.00   22.39  ?   76  ARG  A  CB    1  
ATOM     479  C   CG    .  ARG  A  1   68  ?   22.400   -4.441  28.177  1.00   22.81  ?   76  ARG  A  CG    1  
ATOM     480  C   CD    .  ARG  A  1   68  ?   21.533   -4.580  26.930  1.00   22.15  ?   76  ARG  A  CD    1  
ATOM     481  N   NE    .  ARG  A  1   68  ?   21.653   -3.473  25.983  1.00   21.22  ?   76  ARG  A  NE    1  
ATOM     482  C   CZ    .  ARG  A  1   68  ?   22.569   -3.357  25.019  1.00   20.85  ?   76  ARG  A  CZ    1  
ATOM     483  N   NH1   .  ARG  A  1   68  ?   23.503   -4.274  24.832  1.00   21.31  ?   76  ARG  A  NH1   1  
ATOM     484  N   NH2   .  ARG  A  1   68  ?   22.556   -2.302  24.232  1.00   21.18  ?   76  ARG  A  NH2   1  
ATOM     485  N   N     .  GLN  A  1   69  ?   22.362   -7.367  31.858  1.00   21.49  ?   77  GLN  A  N     1  
ATOM     486  C   CA    .  GLN  A  1   69  ?   21.790   -8.245  32.920  1.00   22.08  ?   77  GLN  A  CA    1  
ATOM     487  C   C     .  GLN  A  1   69  ?   22.572   -8.011  34.206  1.00   24.03  ?   77  GLN  A  C     1  
ATOM     488  O   O     .  GLN  A  1   69  ?   23.776   -8.348  34.218  1.00   26.41  ?   77  GLN  A  O     1  
ATOM     489  C   CB    .  GLN  A  1   69  ?   21.919   -9.754  32.684  1.00   21.94  ?   77  GLN  A  CB    1  
ATOM     490  C   CG    .  GLN  A  1   69  ?   21.853  -10.200  31.236  1.00   22.12  ?   77  GLN  A  CG    1  
ATOM     491  C   CD    .  GLN  A  1   69  ?   20.617   -9.697  30.540  1.00   21.83  ?   77  GLN  A  CD    1  
ATOM     492  O   OE1   .  GLN  A  1   69  ?   19.593   -9.456  31.172  1.00   20.36  ?   77  GLN  A  OE1   1  
ATOM     493  N   NE2   .  GLN  A  1   69  ?   20.727   -9.506  29.229  1.00   22.32  ?   77  GLN  A  NE2   1  
ATOM     494  N   N     .  VAL  A  1   70  ?   21.901   -7.499  35.242  1.00   24.69  ?   78  VAL  A  N     1  
ATOM     495  C   CA    .  VAL  A  1   70  ?   22.515   -7.071  36.532  1.00   24.40  ?   78  VAL  A  CA    1  
ATOM     496  C   C     .  VAL  A  1   70  ?   23.094   -8.297  37.244  1.00   24.53  ?   78  VAL  A  C     1  
ATOM     497  O   O     .  VAL  A  1   70  ?   24.185   -8.199  37.791  1.00   25.36  ?   78  VAL  A  O     1  
ATOM     498  C   CB    .  VAL  A  1   70  ?   21.495   -6.298  37.394  1.00   24.62  ?   78  VAL  A  CB    1  
ATOM     499  C   CG1   .  VAL  A  1   70  ?   22.029   -5.995  38.791  1.00   24.96  ?   78  VAL  A  CG1   1  
ATOM     500  C   CG2   .  VAL  A  1   70  ?   21.038   -5.020  36.709  1.00   23.83  ?   78  VAL  A  CG2   1  
ATOM     501  N   N     .  PRO  A  1   71  ?   22.395   -9.461  37.307  1.00   24.25  ?   79  PRO  A  N     1  
ATOM     502  C   CA    .  PRO  A  1   71  ?   22.971  -10.692  37.856  1.00   24.67  ?   79  PRO  A  CA    1  
ATOM     503  C   C     .  PRO  A  1   71  ?   24.262  -11.174  37.169  1.00   26.29  ?   79  PRO  A  C     1  
ATOM     504  O   O     .  PRO  A  1   71  ?   25.090  -11.746  37.855  1.00   27.41  ?   79  PRO  A  O     1  
ATOM     505  C   CB    .  PRO  A  1   71  ?   21.878  -11.753  37.658  1.00   23.78  ?   79  PRO  A  CB    1  
ATOM     506  C   CG    .  PRO  A  1   71  ?   20.599  -10.967  37.567  1.00   23.21  ?   79  PRO  A  CG    1  
ATOM     507  C   CD    .  PRO  A  1   71  ?   20.986   -9.647  36.935  1.00   24.08  ?   79  PRO  A  CD    1  
ATOM     508  N   N     .  GLU  A  1   72  ?   24.432  -10.953  35.861  1.00   26.93  ?   80  GLU  A  N     1  
ATOM     509  C   CA    .  GLU  A  1   72  ?   25.725  -11.247  35.185  1.00   27.87  ?   80  GLU  A  CA    1  
ATOM     510  C   C     .  GLU  A  1   72  ?   26.791  -10.278  35.735  1.00   27.47  ?   80  GLU  A  C     1  
ATOM     511  O   O     .  GLU  A  1   72  ?   27.937  -10.706  35.851  1.00   29.81  ?   80  GLU  A  O     1  
ATOM     512  C   CB    .  GLU  A  1   72  ?   25.584  -11.225  33.655  1.00   29.77  ?   80  GLU  A  CB    1  
ATOM     513  C   CG    .  GLU  A  1   72  ?   24.767  -12.380  33.073  1.00   32.12  ?   80  GLU  A  CG    1  
ATOM     514  C   CD    .  GLU  A  1   72  ?   25.356  -13.115  31.864  1.00   35.32  ?   80  GLU  A  CD    1  
ATOM     515  O   OE1   .  GLU  A  1   72  ?   25.643  -14.334  31.991  1.00   36.39  ?   80  GLU  A  OE1   1  
ATOM     516  O   OE2   .  GLU  A  1   72  ?   25.528  -12.490  30.791  1.00   36.64  ?   80  GLU  A  OE2   1  
ATOM     517  N   N     .  ILE  A  1   73  ?   26.428   -9.041  36.103  1.00   27.04  ?   81  ILE  A  N     1  
ATOM     518  C   CA    .  ILE  A  1   73  ?   27.347   -8.013  36.697  1.00   27.19  ?   81  ILE  A  CA    1  
ATOM     519  C   C     .  ILE  A  1   73  ?   27.889   -8.512  38.042  1.00   26.96  ?   81  ILE  A  C     1  
ATOM     520  O   O     .  ILE  A  1   73  ?   29.107   -8.362  38.282  1.00   26.34  ?   81  ILE  A  O     1  
ATOM     521  C   CB    .  ILE  A  1   73  ?   26.655   -6.641  36.882  1.00   27.14  ?   81  ILE  A  CB    1  
ATOM     522  C   CG1   .  ILE  A  1   73  ?   26.218   -6.037  35.544  1.00   28.21  ?   81  ILE  A  CG1   1  
ATOM     523  C   CG2   .  ILE  A  1   73  ?   27.541   -5.682  37.674  1.00   25.39  ?   81  ILE  A  CG2   1  
ATOM     524  C   CD1   .  ILE  A  1   73  ?   25.637   -4.640  35.661  1.00   29.27  ?   81  ILE  A  CD1   1  
ATOM     525  N   N     .  VAL  A  1   74  ?   26.999   -9.004  38.911  1.00   26.88  ?   82  VAL  A  N     1  
ATOM     526  C   CA    .  VAL  A  1   74  ?   27.357   -9.519  40.267  1.00   26.82  ?   82  VAL  A  CA    1  
ATOM     527  C   C     .  VAL  A  1   74  ?   28.254  -10.733  40.056  1.00   26.49  ?   82  VAL  A  C     1  
ATOM     528  O   O     .  VAL  A  1   74  ?   29.283  -10.821  40.739  1.00   26.04  ?   82  VAL  A  O     1  
ATOM     529  C   CB    .  VAL  A  1   74  ?   26.140   -9.890  41.141  1.00   26.53  ?   82  VAL  A  CB    1  
ATOM     530  C   CG1   .  VAL  A  1   74  ?   26.588  -10.516  42.455  1.00   27.17  ?   82  VAL  A  CG1   1  
ATOM     531  C   CG2   .  VAL  A  1   74  ?   25.209   -8.715  41.413  1.00   25.45  ?   82  VAL  A  CG2   1  
ATOM     532  N   N     .  ARG  A  1   75  ?   27.864  -11.611  39.128  1.00   27.57  ?   83  ARG  A  N     1  
ATOM     533  C   CA    .  ARG  A  1   75  ?   28.619  -12.843  38.779  1.00   28.27  ?   83  ARG  A  CA    1  
ATOM     534  C   C     .  ARG  A  1   75  ?   30.010  -12.426  38.298  1.00   28.11  ?   83  ARG  A  C     1  
ATOM     535  O   O     .  ARG  A  1   75  ?   30.990  -13.107  38.673  1.00   30.54  ?   83  ARG  A  O     1  
ATOM     536  C   CB    .  ARG  A  1   75  ?   27.875  -13.664  37.721  1.00   29.12  ?   83  ARG  A  CB    1  
ATOM     537  C   CG    .  ARG  A  1   75  ?   28.484  -15.030  37.453  1.00   29.92  ?   83  ARG  A  CG    1  
ATOM     538  C   CD    .  ARG  A  1   75  ?   27.772  -15.842  36.381  1.00   31.52  ?   83  ARG  A  CD    1  
ATOM     539  N   NE    .  ARG  A  1   75  ?   27.632  -15.192  35.079  1.00   34.79  ?   83  ARG  A  NE    1  
ATOM     540  C   CZ    .  ARG  A  1   75  ?   28.631  -14.867  34.232  1.00   38.20  ?   83  ARG  A  CZ    1  
ATOM     541  N   NH1   .  ARG  A  1   75  ?   29.907  -15.079  34.531  1.00   39.00  ?   83  ARG  A  NH1   1  
ATOM     542  N   NH2   .  ARG  A  1   75  ?   28.339  -14.297  33.075  1.00   37.90  ?   83  ARG  A  NH2   1  
ATOM     543  N   N     .  LEU  A  1   76  ?   30.096  -11.338  37.527  1.00   26.33  ?   84  LEU  A  N     1  
ATOM     544  C   CA    .  LEU  A  1   76  ?   31.384  -10.847  36.981  1.00   25.56  ?   84  LEU  A  CA    1  
ATOM     545  C   C     .  LEU  A  1   76  ?   32.307  -10.435  38.144  1.00   26.22  ?   84  LEU  A  C     1  
ATOM     546  O   O     .  LEU  A  1   76  ?   33.473  -10.888  38.168  1.00   25.56  ?   84  LEU  A  O     1  
ATOM     547  C   CB    .  LEU  A  1   76  ?   31.119   -9.697  36.009  1.00   24.45  ?   84  LEU  A  CB    1  
ATOM     548  C   CG    .  LEU  A  1   76  ?   32.357   -8.896  35.613  1.00   24.65  ?   84  LEU  A  CG    1  
ATOM     549  C   CD1   .  LEU  A  1   76  ?   33.446   -9.806  35.057  1.00   23.56  ?   84  LEU  A  CD1   1  
ATOM     550  C   CD2   .  LEU  A  1   76  ?   31.989   -7.800  34.624  1.00   24.67  ?   84  LEU  A  CD2   1  
ATOM     551  N   N     .  PHE  A  1   77  ?   31.806   -9.639  39.091  1.00   26.17  ?   85  PHE  A  N     1  
ATOM     552  C   CA    .  PHE  A  1   77  ?   32.604   -9.098  40.225  1.00   27.26  ?   85  PHE  A  CA    1  
ATOM     553  C   C     .  PHE  A  1   77  ?   32.936  -10.208  41.238  1.00   27.39  ?   85  PHE  A  C     1  
ATOM     554  O   O     .  PHE  A  1   77  ?   34.080  -10.215  41.731  1.00   26.59  ?   85  PHE  A  O     1  
ATOM     555  C   CB    .  PHE  A  1   77  ?   31.895   -7.893  40.855  1.00   28.53  ?   85  PHE  A  CB    1  
ATOM     556  C   CG    .  PHE  A  1   77  ?   32.160   -6.598  40.130  1.00   28.63  ?   85  PHE  A  CG    1  
ATOM     557  C   CD1   .  PHE  A  1   77  ?   31.562   -6.342  38.903  1.00   29.36  ?   85  PHE  A  CD1   1  
ATOM     558  C   CD2   .  PHE  A  1   77  ?   33.057   -5.669  40.637  1.00   28.68  ?   85  PHE  A  CD2   1  
ATOM     559  C   CE1   .  PHE  A  1   77  ?   31.837   -5.174  38.206  1.00   29.13  ?   85  PHE  A  CE1   1  
ATOM     560  C   CE2   .  PHE  A  1   77  ?   33.332   -4.501  39.941  1.00   29.47  ?   85  PHE  A  CE2   1  
ATOM     561  C   CZ    .  PHE  A  1   77  ?   32.710   -4.251  38.735  1.00   29.99  ?   85  PHE  A  CZ    1  
ATOM     562  N   N     .  ASP  A  1   78  ?   31.988  -11.108  41.538  1.00   27.73  ?   86  ASP  A  N     1  
ATOM     563  C   CA    .  ASP  A  1   78  ?   32.199  -12.297  42.413  1.00   28.05  ?   86  ASP  A  CA    1  
ATOM     564  C   C     .  ASP  A  1   78  ?   33.351  -13.161  41.864  1.00   30.03  ?   86  ASP  A  C     1  
ATOM     565  O   O     .  ASP  A  1   78  ?   34.266  -13.535  42.659  1.00   30.66  ?   86  ASP  A  O     1  
ATOM     566  C   CB    .  ASP  A  1   78  ?   30.958  -13.189  42.482  1.00   27.20  ?   86  ASP  A  CB    1  
ATOM     567  C   CG    .  ASP  A  1   78  ?   29.775  -12.645  43.256  1.00   26.08  ?   86  ASP  A  CG    1  
ATOM     568  O   OD1   .  ASP  A  1   78  ?   29.961  -11.688  44.004  1.00   25.14  ?   86  ASP  A  OD1   1  
ATOM     569  O   OD2   .  ASP  A  1   78  ?   28.672  -13.207  43.096  1.00   25.65  ?   86  ASP  A  OD2   1  
ATOM     570  N   N     .  GLU  A  1   79  ?   33.280  -13.499  40.569  1.00   30.02  ?   87  GLU  A  N     1  
ATOM     571  C   CA    .  GLU  A  1   79  ?   34.291  -14.309  39.838  1.00   30.85  ?   87  GLU  A  CA    1  
ATOM     572  C   C     .  GLU  A  1   79  ?   35.649  -13.601  39.894  1.00   31.23  ?   87  GLU  A  C     1  
ATOM     573  O   O     .  GLU  A  1   79  ?   36.635  -14.278  40.187  1.00   36.16  ?   87  GLU  A  O     1  
ATOM     574  C   CB    .  GLU  A  1   79  ?   33.866  -14.557  38.386  1.00   30.83  ?   87  GLU  A  CB    1  
ATOM     575  C   CG    .  GLU  A  1   79  ?   33.199  -15.904  38.182  1.00   31.47  ?   87  GLU  A  CG    1  
ATOM     576  C   CD    .  GLU  A  1   79  ?   32.555  -16.094  36.820  1.00   33.35  ?   87  GLU  A  CD    1  
ATOM     577  O   OE1   .  GLU  A  1   79  ?   31.363  -15.790  36.709  1.00   33.09  ?   87  GLU  A  OE1   1  
ATOM     578  O   OE2   .  GLU  A  1   79  ?   33.246  -16.544  35.868  1.00   33.71  ?   87  GLU  A  OE2   1  
ATOM     579  N   N     .  ALA  A  1   80  ?   35.694  -12.294  39.632  1.00   30.41  ?   88  ALA  A  N     1  
ATOM     580  C   CA    .  ALA  A  1   80  ?   36.929  -11.473  39.575  1.00   29.86  ?   88  ALA  A  CA    1  
ATOM     581  C   C     .  ALA  A  1   80  ?   37.663  -11.486  40.928  1.00   27.98  ?   88  ALA  A  C     1  
ATOM     582  O   O     .  ALA  A  1   80  ?   38.904  -11.614  40.939  1.00   25.20  ?   88  ALA  A  O     1  
ATOM     583  C   CB    .  ALA  A  1   80  ?   36.577  -10.061  39.159  1.00   31.54  ?   88  ALA  A  CB    1  
ATOM     584  N   N     .  VAL  A  1   81  ?   36.932  -11.311  42.029  1.00   27.49  ?   89  VAL  A  N     1  
ATOM     585  C   CA    .  VAL  A  1   81  ?   37.491  -11.451  43.405  1.00   28.40  ?   89  VAL  A  CA    1  
ATOM     586  C   C     .  VAL  A  1   81  ?   37.934  -12.903  43.599  1.00   28.95  ?   89  VAL  A  C     1  
ATOM     587  O   O     .  VAL  A  1   81  ?   39.052  -13.094  44.108  1.00   29.53  ?   89  VAL  A  O     1  
ATOM     588  C   CB    .  VAL  A  1   81  ?   36.499  -11.003  44.496  1.00   28.24  ?   89  VAL  A  CB    1  
ATOM     589  C   CG1   .  VAL  A  1   81  ?   36.140  -12.118  45.475  1.00   28.52  ?   89  VAL  A  CG1   1  
ATOM     590  C   CG2   .  VAL  A  1   81  ?   37.029   -9.793  45.231  1.00   27.51  ?   89  VAL  A  CG2   1  
ATOM     591  N   N     .  ALA  A  1   82  ?   37.092  -13.876  43.225  1.00   29.17  ?   90  ALA  A  N     1  
ATOM     592  C   CA    .  ALA  A  1   82  ?   37.371  -15.321  43.414  1.00   30.35  ?   90  ALA  A  CA    1  
ATOM     593  C   C     .  ALA  A  1   82  ?   38.761  -15.638  42.847  1.00   31.32  ?   90  ALA  A  C     1  
ATOM     594  O   O     .  ALA  A  1   82  ?   39.586  -16.185  43.601  1.00   35.53  ?   90  ALA  A  O     1  
ATOM     595  C   CB    .  ALA  A  1   82  ?   36.303  -16.184  42.786  1.00   30.27  ?   90  ALA  A  CB    1  
ATOM     596  N   N     .  HIS  A  1   83  ?   39.027  -15.261  41.596  1.00   28.83  ?   91  HIS  A  N     1  
ATOM     597  C   CA    .  HIS  A  1   83  ?   40.260  -15.633  40.859  1.00   30.18  ?   91  HIS  A  CA    1  
ATOM     598  C   C     .  HIS  A  1   83  ?   41.493  -14.983  41.520  1.00   32.12  ?   91  HIS  A  C     1  
ATOM     599  O   O     .  HIS  A  1   83  ?   42.396  -15.738  41.980  1.00   38.40  ?   91  HIS  A  O     1  
ATOM     600  C   CB    .  HIS  A  1   83  ?   40.080  -15.284  39.380  1.00   30.41  ?   91  HIS  A  CB    1  
ATOM     601  C   CG    .  HIS  A  1   83  ?   41.219  -15.674  38.495  1.00   33.21  ?   91  HIS  A  CG    1  
ATOM     602  N   ND1   .  HIS  A  1   83  ?   41.358  -16.957  38.001  1.00   34.76  ?   91  HIS  A  ND1   1  
ATOM     603  C   CD2   .  HIS  A  1   83  ?   42.256  -14.953  37.993  1.00   33.84  ?   91  HIS  A  CD2   1  
ATOM     604  C   CE1   .  HIS  A  1   83  ?   42.432  -17.003  37.220  1.00   35.88  ?   91  HIS  A  CE1   1  
ATOM     605  N   NE2   .  HIS  A  1   83  ?   43.012  -15.784  37.204  1.00   32.51  ?   91  HIS  A  NE2   1  
ATOM     606  N   N     .  PHE  A  1   84  ?   41.528  -13.648  41.601  1.00   29.75  ?   92  PHE  A  N     1  
ATOM     607  C   CA    .  PHE  A  1   84  ?   42.717  -12.838  41.981  1.00   27.20  ?   92  PHE  A  CA    1  
ATOM     608  C   C     .  PHE  A  1   84  ?   42.721  -12.531  43.486  1.00   27.08  ?   92  PHE  A  C     1  
ATOM     609  O   O     .  PHE  A  1   84  ?   43.728  -11.958  43.941  1.00   28.02  ?   92  PHE  A  O     1  
ATOM     610  C   CB    .  PHE  A  1   84  ?   42.748  -11.537  41.172  1.00   26.63  ?   92  PHE  A  CB    1  
ATOM     611  C   CG    .  PHE  A  1   84  ?   43.324  -11.663  39.784  1.00   26.97  ?   92  PHE  A  CG    1  
ATOM     612  C   CD1   .  PHE  A  1   84  ?   44.614  -12.150  39.592  1.00   27.04  ?   92  PHE  A  CD1   1  
ATOM     613  C   CD2   .  PHE  A  1   84  ?   42.594  -11.287  38.670  1.00   25.86  ?   92  PHE  A  CD2   1  
ATOM     614  C   CE1   .  PHE  A  1   84  ?   45.157  -12.268  38.322  1.00   25.59  ?   92  PHE  A  CE1   1  
ATOM     615  C   CE2   .  PHE  A  1   84  ?   43.147  -11.396  37.400  1.00   26.15  ?   92  PHE  A  CE2   1  
ATOM     616  C   CZ    .  PHE  A  1   84  ?   44.426  -11.881  37.227  1.00   25.68  ?   92  PHE  A  CZ    1  
ATOM     617  N   N     .  GLY  A  1   85  ?   41.619  -12.811  44.201  1.00   25.26  ?   93  GLY  A  N     1  
ATOM     618  C   CA    .  GLY  A  1   85  ?   41.509  -12.702  45.671  1.00   24.00  ?   93  GLY  A  CA    1  
ATOM     619  C   C     .  GLY  A  1   85  ?   41.083  -11.334  46.179  1.00   23.51  ?   93  GLY  A  C     1  
ATOM     620  O   O     .  GLY  A  1   85  ?   40.803  -11.221  47.396  1.00   23.21  ?   93  GLY  A  O     1  
ATOM     621  N   N     .  GLN  A  1   86  ?   41.057  -10.313  45.317  1.00   23.20  ?   94  GLN  A  N     1  
ATOM     622  C   CA    .  GLN  A  1   86  ?   40.713   -8.915  45.703  1.00   22.05  ?   94  GLN  A  CA    1  
ATOM     623  C   C     .  GLN  A  1   86  ?   40.418   -8.104  44.441  1.00   20.89  ?   94  GLN  A  C     1  
ATOM     624  O   O     .  GLN  A  1   86  ?   40.449   -8.672  43.344  1.00   19.91  ?   94  GLN  A  O     1  
ATOM     625  C   CB    .  GLN  A  1   86  ?   41.851   -8.277  46.510  1.00   21.79  ?   94  GLN  A  CB    1  
ATOM     626  C   CG    .  GLN  A  1   86  ?   42.913   -7.613  45.649  1.00   21.65  ?   94  GLN  A  CG    1  
ATOM     627  C   CD    .  GLN  A  1   86  ?   44.153   -7.282  46.436  1.00   22.37  ?   94  GLN  A  CD    1  
ATOM     628  O   OE1   .  GLN  A  1   86  ?   44.790   -8.159  47.020  1.00   24.21  ?   94  GLN  A  OE1   1  
ATOM     629  N   NE2   .  GLN  A  1   86  ?   44.521   -6.011  46.435  1.00   21.50  ?   94  GLN  A  NE2   1  
ATOM     630  N   N     .  LEU  A  1   87  ?   40.146   -6.814  44.611  1.00   21.00  ?   95  LEU  A  N     1  
ATOM     631  C   CA    .  LEU  A  1   87  ?   39.938   -5.846  43.500  1.00   20.57  ?   95  LEU  A  CA    1  
ATOM     632  C   C     .  LEU  A  1   87  ?   40.134   -4.430  44.061  1.00   19.82  ?   95  LEU  A  C     1  
ATOM     633  O   O     .  LEU  A  1   87  ?   39.475   -4.099  45.062  1.00   19.18  ?   95  LEU  A  O     1  
ATOM     634  C   CB    .  LEU  A  1   87  ?   38.534   -6.061  42.907  1.00   19.93  ?   95  LEU  A  CB    1  
ATOM     635  C   CG    .  LEU  A  1   87  ?   38.238   -5.298  41.615  1.00   19.61  ?   95  LEU  A  CG    1  
ATOM     636  C   CD1   .  LEU  A  1   87  ?   39.150   -5.738  40.482  1.00   19.38  ?   95  LEU  A  CD1   1  
ATOM     637  C   CD2   .  LEU  A  1   87  ?   36.782   -5.442  41.206  1.00   19.64  ?   95  LEU  A  CD2   1  
ATOM     638  N   N     .  ASP  A  1   88  ?   41.034   -3.644  43.460  1.00   20.42  ?   96  ASP  A  N     1  
ATOM     639  C   CA    .  ASP  A  1   88  ?   41.306   -2.224  43.842  1.00   20.63  ?   96  ASP  A  CA    1  
ATOM     640  C   C     .  ASP  A  1   88  ?   40.592   -1.254  42.885  1.00   19.84  ?   96  ASP  A  C     1  
ATOM     641  O   O     .  ASP  A  1   88  ?   40.080   -0.231  43.388  1.00   17.85  ?   96  ASP  A  O     1  
ATOM     642  C   CB    .  ASP  A  1   88  ?   42.810   -1.967  43.932  1.00   20.66  ?   96  ASP  A  CB    1  
ATOM     643  C   CG    .  ASP  A  1   88  ?   43.459   -2.896  44.941  1.00   20.37  ?   96  ASP  A  CG    1  
ATOM     644  O   OD1   .  ASP  A  1   88  ?   43.362   -4.097  44.752  1.00   19.16  ?   96  ASP  A  OD1   1  
ATOM     645  O   OD2   .  ASP  A  1   88  ?   43.991   -2.406  45.940  1.00   22.33  ?   96  ASP  A  OD2   1  
ATOM     646  N   N     .  ILE  A  1   89  ?   40.484   -1.606  41.593  1.00   19.85  ?   97  ILE  A  N     1  
ATOM     647  C   CA    .  ILE  A  1   89  ?   40.093   -0.675  40.486  1.00   20.27  ?   97  ILE  A  CA    1  
ATOM     648  C   C     .  ILE  A  1   89  ?   38.932   -1.256  39.659  1.00   19.98  ?   97  ILE  A  C     1  
ATOM     649  O   O     .  ILE  A  1   89  ?   39.005   -2.425  39.297  1.00   20.89  ?   97  ILE  A  O     1  
ATOM     650  C   CB    .  ILE  A  1   89  ?   41.323   -0.357  39.614  1.00   20.32  ?   97  ILE  A  CB    1  
ATOM     651  C   CG1   .  ILE  A  1   89  ?   42.386    0.420  40.398  1.00   20.30  ?   97  ILE  A  CG1   1  
ATOM     652  C   CG2   .  ILE  A  1   89  ?   40.918    0.374  38.344  1.00   20.62  ?   97  ILE  A  CG2   1  
ATOM     653  C   CD1   .  ILE  A  1   89  ?   43.793    0.276  39.859  1.00   20.31  ?   97  ILE  A  CD1   1  
ATOM     654  N   N     .  ALA  A  1   90  ?   37.919   -0.440  39.340  1.00   19.01  ?   98  ALA  A  N     1  
ATOM     655  C   CA    .  ALA  A  1   90  ?   36.726   -0.837  38.565  1.00   19.05  ?   98  ALA  A  CA    1  
ATOM     656  C   C     .  ALA  A  1   90  ?   36.418    0.217  37.492  1.00   19.28  ?   98  ALA  A  C     1  
ATOM     657  O   O     .  ALA  A  1   90  ?   35.900    1.280  37.890  1.00   19.93  ?   98  ALA  A  O     1  
ATOM     658  C   CB    .  ALA  A  1   90  ?   35.562   -1.009  39.502  1.00   19.03  ?   98  ALA  A  CB    1  
ATOM     659  N   N     .  VAL  A  1   91  ?   36.660   -0.106  36.206  1.00   18.03  ?   99  VAL  A  N     1  
ATOM     660  C   CA    .  VAL  A  1   91  ?   36.465    0.788  35.027  1.00   17.71  ?   99  VAL  A  CA    1  
ATOM     661  C   C     .  VAL  A  1   91  ?   35.242    0.313  34.244  1.00   17.86  ?   99  VAL  A  C     1  
ATOM     662  O   O     .  VAL  A  1   91  ?   35.379   -0.605  33.421  1.00   17.37  ?   99  VAL  A  O     1  
ATOM     663  C   CB    .  VAL  A  1   91  ?   37.692    0.844  34.095  1.00   18.23  ?   99  VAL  A  CB    1  
ATOM     664  C   CG1   .  VAL  A  1   91  ?   37.610    2.031  33.147  1.00   18.12  ?   99  VAL  A  CG1   1  
ATOM     665  C   CG2   .  VAL  A  1   91  ?   39.011    0.878  34.847  1.00   18.50  ?   99  VAL  A  CG2   1  
ATOM     666  N   N     .  SER  A  1   92  ?   34.100    0.960  34.469  1.00   18.35  ?  100  SER  A  N     1  
ATOM     667  C   CA    .  SER  A  1   92  ?   32.875    0.850  33.641  1.00   18.39  ?  100  SER  A  CA    1  
ATOM     668  C   C     .  SER  A  1   92  ?   33.139    1.496  32.273  1.00   18.31  ?  100  SER  A  C     1  
ATOM     669  O   O     .  SER  A  1   92  ?   33.069    2.724  32.215  1.00   18.15  ?  100  SER  A  O     1  
ATOM     670  C   CB    .  SER  A  1   92  ?   31.710    1.500  34.348  1.00   18.35  ?  100  SER  A  CB    1  
ATOM     671  O   OG    .  SER  A  1   92  ?   30.551    1.475  33.539  1.00   19.02  ?  100  SER  A  OG    1  
ATOM     672  N   N     .  ASN  A  1   93  ?   33.439    0.703  31.230  1.00   18.28  ?  101  ASN  A  N     1  
ATOM     673  C   CA    .  ASN  A  1   93  ?   33.832    1.201  29.878  1.00   18.42  ?  101  ASN  A  CA    1  
ATOM     674  C   C     .  ASN  A  1   93  ?   32.773    0.882  28.801  1.00   18.41  ?  101  ASN  A  C     1  
ATOM     675  O   O     .  ASN  A  1   93  ?   32.653    1.680  27.846  1.00   17.93  ?  101  ASN  A  O     1  
ATOM     676  C   CB    .  ASN  A  1   93  ?   35.200    0.673  29.429  1.00   17.75  ?  101  ASN  A  CB    1  
ATOM     677  C   CG    .  ASN  A  1   93  ?   35.437    0.899  27.947  1.00   17.25  ?  101  ASN  A  CG    1  
ATOM     678  O   OD1   .  ASN  A  1   93  ?   35.638    2.032  27.494  1.00   15.49  ?  101  ASN  A  OD1   1  
ATOM     679  N   ND2   .  ASN  A  1   93  ?   35.360   -0.176  27.183  1.00   17.21  ?  101  ASN  A  ND2   1  
ATOM     680  N   N     .  SER  A  1   94  ?   32.046   -0.228  28.932  1.00   18.38  ?  102  SER  A  N     1  
ATOM     681  C   CA    .  SER  A  1   94  ?   31.112   -0.760  27.904  1.00   18.96  ?  102  SER  A  CA    1  
ATOM     682  C   C     .  SER  A  1   94  ?   30.055    0.281  27.490  1.00   18.18  ?  102  SER  A  C     1  
ATOM     683  O   O     .  SER  A  1   94  ?   29.397    0.879  28.375  1.00   17.28  ?  102  SER  A  O     1  
ATOM     684  C   CB    .  SER  A  1   94  ?   30.436   -2.027  28.406  1.00   20.34  ?  102  SER  A  CB    1  
ATOM     685  O   OG    .  SER  A  1   94  ?   31.375   -3.071  28.618  1.00   21.49  ?  102  SER  A  OG    1  
ATOM     686  N   N     .  GLY  A  1   95  ?   29.822    0.428  26.185  1.00   17.29  ?  103  GLY  A  N     1  
ATOM     687  C   CA    .  GLY  A  1   95  ?   28.763    1.320  25.684  1.00   17.03  ?  103  GLY  A  CA    1  
ATOM     688  C   C     .  GLY  A  1   95  ?   28.485    1.147  24.199  1.00   16.83  ?  103  GLY  A  C     1  
ATOM     689  O   O     .  GLY  A  1   95  ?   29.322    0.552  23.481  1.00   16.18  ?  103  GLY  A  O     1  
ATOM     690  N   N     .  VAL  A  1   96  ?   27.349    1.689  23.751  1.00   16.20  ?  104  VAL  A  N     1  
ATOM     691  C   CA    .  VAL  A  1   96  ?   26.907    1.671  22.332  1.00   15.99  ?  104  VAL  A  CA    1  
ATOM     692  C   C     .  VAL  A  1   96  ?   26.540    3.097  21.899  1.00   16.65  ?  104  VAL  A  C     1  
ATOM     693  O   O     .  VAL  A  1   96  ?   26.255    3.956  22.768  1.00   15.23  ?  104  VAL  A  O     1  
ATOM     694  C   CB    .  VAL  A  1   96  ?   25.745    0.681  22.163  1.00   15.70  ?  104  VAL  A  CB    1  
ATOM     695  C   CG1   .  VAL  A  1   96  ?   26.227   -0.743  22.369  1.00   15.36  ?  104  VAL  A  CG1   1  
ATOM     696  C   CG2   .  VAL  A  1   96  ?   24.587    0.988  23.096  1.00   15.77  ?  104  VAL  A  CG2   1  
ATOM     697  N   N     .  VAL  A  1   97  ?   26.591    3.357  20.592  1.00   17.99  ?  105  VAL  A  N     1  
ATOM     698  C   CA    .  VAL  A  1   97  ?   26.176    4.666  20.004  1.00   19.59  ?  105  VAL  A  CA    1  
ATOM     699  C   C     .  VAL  A  1   97  ?   24.901    4.459  19.179  1.00   20.88  ?  105  VAL  A  C     1  
ATOM     700  O   O     .  VAL  A  1   97  ?   24.772    3.386  18.561  1.00   20.52  ?  105  VAL  A  O     1  
ATOM     701  C   CB    .  VAL  A  1   97  ?   27.286    5.293  19.146  1.00   19.61  ?  105  VAL  A  CB    1  
ATOM     702  C   CG1   .  VAL  A  1   97  ?   27.603    4.441  17.937  1.00   20.33  ?  105  VAL  A  CG1   1  
ATOM     703  C   CG2   .  VAL  A  1   97  ?   26.915    6.701  18.719  1.00   19.63  ?  105  VAL  A  CG2   1  
ATOM     704  N   N     .  SER  A  1   98  ?   24.001    5.448  19.182  1.00   21.44  ?  106  SER  A  N     1  
ATOM     705  C   CA    .  SER  A  1   98  ?   22.726    5.438  18.421  1.00   22.29  ?  106  SER  A  CA    1  
ATOM     706  C   C     .  SER  A  1   98  ?   22.577    6.791  17.749  1.00   22.15  ?  106  SER  A  C     1  
ATOM     707  O   O     .  SER  A  1   98  ?   23.073    7.752  18.312  1.00   21.59  ?  106  SER  A  O     1  
ATOM     708  C   CB    .  SER  A  1   98  ?   21.537    5.125  19.313  1.00   23.30  ?  106  SER  A  CB    1  
ATOM     709  O   OG    .  SER  A  1   98  ?   20.307    5.211  18.597  1.00   23.40  ?  106  SER  A  OG    1  
ATOM     710  N   N     .  PHE  A  1   99  ?   21.953    6.818  16.579  1.00   24.96  ?  107  PHE  A  N     1  
ATOM     711  C   CA    .  PHE  A  1   99  ?   21.704    8.079  15.849  1.00   26.18  ?  107  PHE  A  CA    1  
ATOM     712  C   C     .  PHE  A  1   99  ?   20.231    8.110  15.452  1.00   25.67  ?  107  PHE  A  C     1  
ATOM     713  O   O     .  PHE  A  1   99  ?   19.733    7.076  15.010  1.00   26.95  ?  107  PHE  A  O     1  
ATOM     714  C   CB    .  PHE  A  1   99  ?   22.608    8.163  14.623  1.00   28.41  ?  107  PHE  A  CB    1  
ATOM     715  C   CG    .  PHE  A  1   99  ?   24.022    7.690  14.826  1.00   32.45  ?  107  PHE  A  CG    1  
ATOM     716  C   CD1   .  PHE  A  1   99  ?   24.336    6.342  14.773  1.00   34.19  ?  107  PHE  A  CD1   1  
ATOM     717  C   CD2   .  PHE  A  1   99  ?   25.044    8.596  15.046  1.00   35.12  ?  107  PHE  A  CD2   1  
ATOM     718  C   CE1   .  PHE  A  1   99  ?   25.638    5.910  14.955  1.00   35.60  ?  107  PHE  A  CE1   1  
ATOM     719  C   CE2   .  PHE  A  1   99  ?   26.345    8.162  15.222  1.00   34.58  ?  107  PHE  A  CE2   1  
ATOM     720  C   CZ    .  PHE  A  1   99  ?   26.638    6.822  15.173  1.00   35.48  ?  107  PHE  A  CZ    1  
ATOM     721  N   N     .  GLY  A  1  100  ?   19.563    9.245  15.641  1.00   25.17  ?  108  GLY  A  N     1  
ATOM     722  C   CA    .  GLY  A  1  100  ?   18.156    9.378  15.233  1.00   26.36  ?  108  GLY  A  CA    1  
ATOM     723  C   C     .  GLY  A  1  100  ?   17.524   10.654  15.742  1.00   29.03  ?  108  GLY  A  C     1  
ATOM     724  O   O     .  GLY  A  1  100  ?   17.934   11.116  16.812  1.00   33.13  ?  108  GLY  A  O     1  
ATOM     725  N   N     .  HIS  A  1  101  ?   16.545   11.199  15.015  1.00   29.16  ?  109  HIS  A  N     1  
ATOM     726  C   CA    .  HIS  A  1  101  ?   15.814   12.394  15.518  1.00   28.75  ?  109  HIS  A  CA    1  
ATOM     727  C   C     .  HIS  A  1  101  ?   14.845   11.936  16.612  1.00   27.11  ?  109  HIS  A  C     1  
ATOM     728  O   O     .  HIS  A  1  101  ?   14.205   10.878  16.431  1.00   28.22  ?  109  HIS  A  O     1  
ATOM     729  C   CB    .  HIS  A  1  101  ?   15.093   13.112  14.372  1.00   28.54  ?  109  HIS  A  CB    1  
ATOM     730  C   CG    .  HIS  A  1  101  ?   14.345   14.344  14.770  1.00   28.23  ?  109  HIS  A  CG    1  
ATOM     731  N   ND1   .  HIS  A  1  101  ?   13.404   14.377  15.777  1.00   27.90  ?  109  HIS  A  ND1   1  
ATOM     732  C   CD2   .  HIS  A  1  101  ?   14.394   15.588  14.275  1.00   28.77  ?  109  HIS  A  CD2   1  
ATOM     733  C   CE1   .  HIS  A  1  101  ?   12.914   15.603  15.882  1.00   27.72  ?  109  HIS  A  CE1   1  
ATOM     734  N   NE2   .  HIS  A  1  101  ?   13.500   16.355  14.978  1.00   27.33  ?  109  HIS  A  NE2   1  
ATOM     735  N   N     .  LEU  A  1  102  ?   14.707   12.721  17.674  1.00   25.28  ?  110  LEU  A  N     1  
ATOM     736  C   CA    .  LEU  A  1  102  ?   13.777   12.395  18.777  1.00   23.88  ?  110  LEU  A  CA    1  
ATOM     737  C   C     .  LEU  A  1  102  ?   12.578   11.649  18.212  1.00   23.61  ?  110  LEU  A  C     1  
ATOM     738  O   O     .  LEU  A  1  102  ?   12.271   10.561  18.699  1.00   24.27  ?  110  LEU  A  O     1  
ATOM     739  C   CB    .  LEU  A  1  102  ?   13.328   13.707  19.418  1.00   22.84  ?  110  LEU  A  CB    1  
ATOM     740  C   CG    .  LEU  A  1  102  ?   13.034   13.706  20.917  1.00   22.96  ?  110  LEU  A  CG    1  
ATOM     741  C   CD1   .  LEU  A  1  102  ?   12.042   14.805  21.251  1.00   21.41  ?  110  LEU  A  CD1   1  
ATOM     742  C   CD2   .  LEU  A  1  102  ?   12.514   12.365  21.391  1.00   22.90  ?  110  LEU  A  CD2   1  
ATOM     743  N   N     .  LYS  A  1  103  ?   11.930   12.228  17.226  1.00   24.60  ?  111  LYS  A  N     1  
ATOM     744  C   CA    .  LYS  A  1  103  ?   10.693   11.630  16.657  1.00   26.51  ?  111  LYS  A  CA    1  
ATOM     745  C   C     .  LYS  A  1  103  ?   10.922   10.169  16.253  1.00   26.97  ?  111  LYS  A  C     1  
ATOM     746  O   O     .  LYS  A  1  103  ?   10.092    9.327  16.645  1.00   30.87  ?  111  LYS  A  O     1  
ATOM     747  C   CB    .  LYS  A  1  103  ?   10.209   12.457  15.461  1.00   27.39  ?  111  LYS  A  CB    1  
ATOM     748  C   CG    .  LYS  A  1  103  ?   11.207   12.603  14.321  1.00   27.87  ?  111  LYS  A  CG    1  
ATOM     749  C   CD    .  LYS  A  1  103  ?   10.710   13.495  13.208  1.00   29.22  ?  111  LYS  A  CD    1  
ATOM     750  C   CE    .  LYS  A  1  103  ?   11.831   14.088  12.383  1.00   30.27  ?  111  LYS  A  CE    1  
ATOM     751  N   NZ    .  LYS  A  1  103  ?   12.843   13.066  12.026  1.00   30.82  ?  111  LYS  A  NZ    1  
ATOM     752  N   N     .  ASP  A  1  104  ?   11.995    9.867  15.512  1.00   25.71  ?  112  ASP  A  N     1  
ATOM     753  C   CA    .  ASP  A  1  104  ?   12.148    8.478  15.008  1.00   23.81  ?  112  ASP  A  CA    1  
ATOM     754  C   C     .  ASP  A  1  104  ?   12.576    7.527  16.126  1.00   22.84  ?  112  ASP  A  C     1  
ATOM     755  O   O     .  ASP  A  1  104  ?   12.449    6.322  15.930  1.00   22.62  ?  112  ASP  A  O     1  
ATOM     756  C   CB    .  ASP  A  1  104  ?   13.082    8.523  13.796  1.00   21.94  ?  112  ASP  A  CB    1  
ATOM     757  C   CG    .  ASP  A  1  104  ?   12.616    9.489  12.725  1.00   20.24  ?  112  ASP  A  CG    1  
ATOM     758  O   OD1   .  ASP  A  1  104  ?   11.432    9.432  12.368  1.00   18.82  ?  112  ASP  A  OD1   1  
ATOM     759  O   OD2   .  ASP  A  1  104  ?   13.443   10.281  12.263  1.00   18.55  ?  112  ASP  A  OD2   1  
ATOM     760  N   N     .  VAL  A  1  105  ?   13.036    8.059  17.253  1.00   22.70  ?  113  VAL  A  N     1  
ATOM     761  C   CA    .  VAL  A  1  105  ?   13.559    7.226  18.375  1.00   22.60  ?  113  VAL  A  CA    1  
ATOM     762  C   C     .  VAL  A  1  105  ?   12.429    6.389  18.958  1.00   21.76  ?  113  VAL  A  C     1  
ATOM     763  O   O     .  VAL  A  1  105  ?   11.374    6.950  19.231  1.00   20.71  ?  113  VAL  A  O     1  
ATOM     764  C   CB    .  VAL  A  1  105  ?   14.285    8.072  19.437  1.00   22.81  ?  113  VAL  A  CB    1  
ATOM     765  C   CG1   .  VAL  A  1  105  ?   14.940    7.191  20.490  1.00   23.01  ?  113  VAL  A  CG1   1  
ATOM     766  C   CG2   .  VAL  A  1  105  ?   15.302    9.008  18.811  1.00   22.49  ?  113  VAL  A  CG2   1  
ATOM     767  N   N     .  THR  A  1  106  ?   12.697    5.112  19.205  1.00   21.63  ?  114  THR  A  N     1  
ATOM     768  C   CA    .  THR  A  1  106  ?   11.643    4.163  19.615  1.00   21.71  ?  114  THR  A  CA    1  
ATOM     769  C   C     .  THR  A  1  106  ?   11.854    3.658  21.035  1.00   21.42  ?  114  THR  A  C     1  
ATOM     770  O   O     .  THR  A  1  106  ?   12.899    3.956  21.598  1.00   21.17  ?  114  THR  A  O     1  
ATOM     771  C   CB    .  THR  A  1  106  ?   11.662    2.986  18.638  1.00   21.74  ?  114  THR  A  CB    1  
ATOM     772  O   OG1   .  THR  A  1  106  ?   12.948    2.374  18.701  1.00   21.78  ?  114  THR  A  OG1   1  
ATOM     773  C   CG2   .  THR  A  1  106  ?   11.373    3.398  17.214  1.00   21.31  ?  114  THR  A  CG2   1  
ATOM     774  N   N     .  GLU  A  1  107  ?   10.867    2.956  21.584  1.00   22.08  ?  115  GLU  A  N     1  
ATOM     775  C   CA    .  GLU  A  1  107  ?   10.984    2.321  22.931  1.00   23.49  ?  115  GLU  A  CA    1  
ATOM     776  C   C     .  GLU  A  1  107  ?   12.151    1.320  22.921  1.00   23.02  ?  115  GLU  A  C     1  
ATOM     777  O   O     .  GLU  A  1  107  ?   12.990    1.332  23.856  1.00   20.02  ?  115  GLU  A  O     1  
ATOM     778  C   CB    .  GLU  A  1  107  ?    9.693    1.564  23.304  1.00   23.65  ?  115  GLU  A  CB    1  
ATOM     779  C   CG    .  GLU  A  1  107  ?    8.635    2.426  23.973  1.00   23.58  ?  115  GLU  A  CG    1  
ATOM     780  C   CD    .  GLU  A  1  107  ?    7.371    1.709  24.438  1.00   23.85  ?  115  GLU  A  CD    1  
ATOM     781  O   OE1   .  GLU  A  1  107  ?    7.160    1.578  25.672  1.00   23.25  ?  115  GLU  A  OE1   1  
ATOM     782  O   OE2   .  GLU  A  1  107  ?    6.566    1.339  23.577  1.00   24.08  ?  115  GLU  A  OE2   1  
ATOM     783  N   N     .  GLU  A  1  108  ?   12.145    0.446  21.912  1.00   24.37  ?  116  GLU  A  N     1  
ATOM     784  C   CA    .  GLU  A  1  108  ?   13.132   -0.650  21.727  1.00   25.47  ?  116  GLU  A  CA    1  
ATOM     785  C   C     .  GLU  A  1  108  ?   14.517    0.014  21.674  1.00   24.98  ?  116  GLU  A  C     1  
ATOM     786  O   O     .  GLU  A  1  108  ?   15.346   -0.284  22.565  1.00   23.46  ?  116  GLU  A  O     1  
ATOM     787  C   CB    .  GLU  A  1  108  ?   12.788   -1.476  20.476  1.00   27.25  ?  116  GLU  A  CB    1  
ATOM     788  C   CG    .  GLU  A  1  108  ?   11.440   -2.226  20.514  1.00   29.82  ?  116  GLU  A  CG    1  
ATOM     789  C   CD    .  GLU  A  1  108  ?   10.111   -1.503  20.207  1.00   32.51  ?  116  GLU  A  CD    1  
ATOM     790  O   OE1   .  GLU  A  1  108  ?   10.076   -0.538  19.377  1.00   29.93  ?  116  GLU  A  OE1   1  
ATOM     791  O   OE2   .  GLU  A  1  108  ?    9.074   -1.920  20.802  1.00   33.73  ?  116  GLU  A  OE2   1  
ATOM     792  N   N     .  GLU  A  1  109  ?   14.718    0.944  20.723  1.00   23.85  ?  117  GLU  A  N     1  
ATOM     793  C   CA    .  GLU  A  1  109  ?   16.013    1.640  20.490  1.00   23.70  ?  117  GLU  A  CA    1  
ATOM     794  C   C     .  GLU  A  1  109  ?   16.481    2.341  21.773  1.00   23.95  ?  117  GLU  A  C     1  
ATOM     795  O   O     .  GLU  A  1  109  ?   17.687    2.288  22.052  1.00   24.20  ?  117  GLU  A  O     1  
ATOM     796  C   CB    .  GLU  A  1  109  ?   15.924    2.647  19.336  1.00   23.49  ?  117  GLU  A  CB    1  
ATOM     797  C   CG    .  GLU  A  1  109  ?   17.256    3.310  18.993  1.00   22.50  ?  117  GLU  A  CG    1  
ATOM     798  C   CD    .  GLU  A  1  109  ?   18.443    2.369  18.801  1.00   22.18  ?  117  GLU  A  CD    1  
ATOM     799  O   OE1   .  GLU  A  1  109  ?   18.244    1.135  18.710  1.00   20.73  ?  117  GLU  A  OE1   1  
ATOM     800  O   OE2   .  GLU  A  1  109  ?   19.578    2.868  18.737  1.00   22.31  ?  117  GLU  A  OE2   1  
ATOM     801  N   N     .  PHE  A  1  110  ?   15.571    2.975  22.517  1.00   24.26  ?  118  PHE  A  N     1  
ATOM     802  C   CA    .  PHE  A  1  110  ?   15.875    3.749  23.749  1.00   24.21  ?  118  PHE  A  CA    1  
ATOM     803  C   C     .  PHE  A  1  110  ?   16.390    2.808  24.843  1.00   24.45  ?  118  PHE  A  C     1  
ATOM     804  O   O     .  PHE  A  1  110  ?   17.477    3.062  25.402  1.00   26.52  ?  118  PHE  A  O     1  
ATOM     805  C   CB    .  PHE  A  1  110  ?   14.633    4.498  24.230  1.00   25.26  ?  118  PHE  A  CB    1  
ATOM     806  C   CG    .  PHE  A  1  110  ?   14.814    5.216  25.543  1.00   26.73  ?  118  PHE  A  CG    1  
ATOM     807  C   CD1   .  PHE  A  1  110  ?   14.886    4.511  26.736  1.00   27.21  ?  118  PHE  A  CD1   1  
ATOM     808  C   CD2   .  PHE  A  1  110  ?   14.921    6.597  25.587  1.00   26.64  ?  118  PHE  A  CD2   1  
ATOM     809  C   CE1   .  PHE  A  1  110  ?   15.057    5.172  27.940  1.00   27.02  ?  118  PHE  A  CE1   1  
ATOM     810  C   CE2   .  PHE  A  1  110  ?   15.104    7.253  26.792  1.00   26.49  ?  118  PHE  A  CE2   1  
ATOM     811  C   CZ    .  PHE  A  1  110  ?   15.168    6.539  27.964  1.00   26.64  ?  118  PHE  A  CZ    1  
ATOM     812  N   N     .  ASP  A  1  111  ?   15.622    1.757  25.141  1.00   23.32  ?  119  ASP  A  N     1  
ATOM     813  C   CA    .  ASP  A  1  111  ?   15.960    0.747  26.174  1.00   23.12  ?  119  ASP  A  CA    1  
ATOM     814  C   C     .  ASP  A  1  111  ?   17.293    0.106  25.802  1.00   23.66  ?  119  ASP  A  C     1  
ATOM     815  O   O     .  ASP  A  1  111  ?   18.095   -0.130  26.720  1.00   23.35  ?  119  ASP  A  O     1  
ATOM     816  C   CB    .  ASP  A  1  111  ?   14.875   -0.320  26.340  1.00   22.59  ?  119  ASP  A  CB    1  
ATOM     817  C   CG    .  ASP  A  1  111  ?   13.538    0.208  26.848  1.00   22.68  ?  119  ASP  A  CG    1  
ATOM     818  O   OD1   .  ASP  A  1  111  ?   13.506    1.295  27.503  1.00   22.02  ?  119  ASP  A  OD1   1  
ATOM     819  O   OD2   .  ASP  A  1  111  ?   12.535   -0.468  26.595  1.00   21.64  ?  119  ASP  A  OD2   1  
ATOM     820  N   N     .  ARG  A  1  112  ?   17.519   -0.142  24.508  1.00   24.79  ?  120  ARG  A  N     1  
ATOM     821  C   CA    .  ARG  A  1  112  ?   18.801   -0.700  23.994  1.00   25.32  ?  120  ARG  A  CA    1  
ATOM     822  C   C     .  ARG  A  1  112  ?   19.957    0.161  24.508  1.00   26.00  ?  120  ARG  A  C     1  
ATOM     823  O   O     .  ARG  A  1  112  ?   20.930   -0.413  25.012  1.00   27.92  ?  120  ARG  A  O     1  
ATOM     824  C   CB    .  ARG  A  1  112  ?   18.855   -0.753  22.462  1.00   25.01  ?  120  ARG  A  CB    1  
ATOM     825  C   CG    .  ARG  A  1  112  ?   19.979   -1.626  21.911  1.00   24.04  ?  120  ARG  A  CG    1  
ATOM     826  C   CD    .  ARG  A  1  112  ?   19.984   -1.710  20.391  1.00   23.33  ?  120  ARG  A  CD    1  
ATOM     827  N   NE    .  ARG  A  1  112  ?   20.371   -0.439  19.797  1.00   22.47  ?  120  ARG  A  NE    1  
ATOM     828  C   CZ    .  ARG  A  1  112  ?   21.618    0.006  19.702  1.00   22.14  ?  120  ARG  A  CZ    1  
ATOM     829  N   NH1   .  ARG  A  1  112  ?   22.633   -0.721  20.136  1.00   21.59  ?  120  ARG  A  NH1   1  
ATOM     830  N   NH2   .  ARG  A  1  112  ?   21.851    1.189  19.166  1.00   23.20  ?  120  ARG  A  NH2   1  
ATOM     831  N   N     .  VAL  A  1  113  ?   19.858    1.487  24.403  1.00   25.52  ?  121  VAL  A  N     1  
ATOM     832  C   CA    .  VAL  A  1  113  ?   21.008    2.377  24.736  1.00   25.17  ?  121  VAL  A  CA    1  
ATOM     833  C   C     .  VAL  A  1  113  ?   21.106    2.512  26.264  1.00   24.94  ?  121  VAL  A  C     1  
ATOM     834  O   O     .  VAL  A  1  113  ?   22.231    2.367  26.778  1.00   24.63  ?  121  VAL  A  O     1  
ATOM     835  C   CB    .  VAL  A  1  113  ?   20.937    3.728  23.994  1.00   24.51  ?  121  VAL  A  CB    1  
ATOM     836  C   CG1   .  VAL  A  1  113  ?   21.711    4.809  24.721  1.00   25.40  ?  121  VAL  A  CG1   1  
ATOM     837  C   CG2   .  VAL  A  1  113  ?   21.450    3.609  22.563  1.00   23.82  ?  121  VAL  A  CG2   1  
ATOM     838  N   N     .  PHE  A  1  114  ?   19.990    2.737  26.971  1.00   24.68  ?  122  PHE  A  N     1  
ATOM     839  C   CA    .  PHE  A  1  114  ?   19.993    3.082  28.422  1.00   24.69  ?  122  PHE  A  CA    1  
ATOM     840  C   C     .  PHE  A  1  114  ?   20.348    1.860  29.285  1.00   23.19  ?  122  PHE  A  C     1  
ATOM     841  O   O     .  PHE  A  1  114  ?   21.064    2.025  30.273  1.00   22.75  ?  122  PHE  A  O     1  
ATOM     842  C   CB    .  PHE  A  1  114  ?   18.673    3.732  28.847  1.00   25.79  ?  122  PHE  A  CB    1  
ATOM     843  C   CG    .  PHE  A  1  114  ?   18.735    5.235  28.926  1.00   25.42  ?  122  PHE  A  CG    1  
ATOM     844  C   CD1   .  PHE  A  1  114  ?   18.968    5.991  27.790  1.00   25.41  ?  122  PHE  A  CD1   1  
ATOM     845  C   CD2   .  PHE  A  1  114  ?   18.568    5.891  30.131  1.00   25.92  ?  122  PHE  A  CD2   1  
ATOM     846  C   CE1   .  PHE  A  1  114  ?   19.044    7.375  27.851  1.00   26.06  ?  122  PHE  A  CE1   1  
ATOM     847  C   CE2   .  PHE  A  1  114  ?   18.638    7.277  30.189  1.00   28.17  ?  122  PHE  A  CE2   1  
ATOM     848  C   CZ    .  PHE  A  1  114  ?   18.883    8.020  29.051  1.00   26.79  ?  122  PHE  A  CZ    1  
ATOM     849  N   N     .  SER  A  1  115  ?   19.890    0.671  28.902  1.00   22.32  ?  123  SER  A  N     1  
ATOM     850  C   CA    .  SER  A  1  115  ?   20.121   -0.609  29.618  1.00   20.96  ?  123  SER  A  CA    1  
ATOM     851  C   C     .  SER  A  1  115  ?   21.610   -0.947  29.721  1.00   20.52  ?  123  SER  A  C     1  
ATOM     852  O   O     .  SER  A  1  115  ?   21.947   -1.666  30.665  1.00   22.19  ?  123  SER  A  O     1  
ATOM     853  C   CB    .  SER  A  1  115  ?   19.403   -1.712  28.929  1.00   20.81  ?  123  SER  A  CB    1  
ATOM     854  O   OG    .  SER  A  1  115  ?   19.926   -1.867  27.623  1.00   20.75  ?  123  SER  A  OG    1  
ATOM     855  N   N     .  LEU  A  1  116  ?   22.451   -0.529  28.768  1.00   20.65  ?  124  LEU  A  N     1  
ATOM     856  C   CA    .  LEU  A  1  116  ?   23.926   -0.775  28.792  1.00   21.24  ?  124  LEU  A  CA    1  
ATOM     857  C   C     .  LEU  A  1  116  ?   24.653    0.480  29.292  1.00   20.90  ?  124  LEU  A  C     1  
ATOM     858  O   O     .  LEU  A  1  116  ?   25.515    0.358  30.201  1.00   19.82  ?  124  LEU  A  O     1  
ATOM     859  C   CB    .  LEU  A  1  116  ?   24.436   -1.160  27.394  1.00   22.03  ?  124  LEU  A  CB    1  
ATOM     860  C   CG    .  LEU  A  1  116  ?   25.955   -1.371  27.260  1.00   23.15  ?  124  LEU  A  CG    1  
ATOM     861  C   CD1   .  LEU  A  1  116  ?   26.438   -2.608  28.017  1.00   23.08  ?  124  LEU  A  CD1   1  
ATOM     862  C   CD2   .  LEU  A  1  116  ?   26.381   -1.472  25.803  1.00   22.79  ?  124  LEU  A  CD2   1  
ATOM     863  N   N     .  ASN  A  1  117  ?   24.332    1.631  28.697  1.00   20.85  ?  125  ASN  A  N     1  
ATOM     864  C   CA    .  ASN  A  1  117  ?   25.131    2.873  28.817  1.00   21.11  ?  125  ASN  A  CA    1  
ATOM     865  C   C     .  ASN  A  1  117  ?   24.922    3.502  30.191  1.00   21.66  ?  125  ASN  A  C     1  
ATOM     866  O   O     .  ASN  A  1  117  ?   25.905    4.079  30.709  1.00   22.67  ?  125  ASN  A  O     1  
ATOM     867  C   CB    .  ASN  A  1  117  ?   24.777    3.902  27.749  1.00   21.03  ?  125  ASN  A  CB    1  
ATOM     868  C   CG    .  ASN  A  1  117  ?   25.260    3.521  26.374  1.00   20.39  ?  125  ASN  A  CG    1  
ATOM     869  O   OD1   .  ASN  A  1  117  ?   25.608    2.367  26.120  1.00   18.99  ?  125  ASN  A  OD1   1  
ATOM     870  N   ND2   .  ASN  A  1  117  ?   25.267    4.500  25.486  1.00   20.78  ?  125  ASN  A  ND2   1  
ATOM     871  N   N     .  THR  A  1  118  ?   23.705    3.412  30.735  1.00   21.57  ?  126  THR  A  N     1  
ATOM     872  C   CA    .  THR  A  1  118  ?   23.253    4.181  31.930  1.00   22.00  ?  126  THR  A  CA    1  
ATOM     873  C   C     .  THR  A  1  118  ?   22.979    3.231  33.105  1.00   20.85  ?  126  THR  A  C     1  
ATOM     874  O   O     .  THR  A  1  118  ?   23.730    3.283  34.092  1.00   20.72  ?  126  THR  A  O     1  
ATOM     875  C   CB    .  THR  A  1  118  ?   22.045    5.049  31.557  1.00   23.24  ?  126  THR  A  CB    1  
ATOM     876  O   OG1   .  THR  A  1  118  ?   22.362    5.731  30.338  1.00   23.18  ?  126  THR  A  OG1   1  
ATOM     877  C   CG2   .  THR  A  1  118  ?   21.678    6.033  32.646  1.00   23.58  ?  126  THR  A  CG2   1  
ATOM     878  N   N     .  ARG  A  1  119  ?   21.946    2.396  32.992  1.00   20.33  ?  127  ARG  A  N     1  
ATOM     879  C   CA    .  ARG  A  1  119  ?   21.592    1.317  33.961  1.00   20.62  ?  127  ARG  A  CA    1  
ATOM     880  C   C     .  ARG  A  1  119  ?   22.802    0.397  34.174  1.00   20.89  ?  127  ARG  A  C     1  
ATOM     881  O   O     .  ARG  A  1  119  ?   23.295    0.320  35.310  1.00   21.38  ?  127  ARG  A  O     1  
ATOM     882  C   CB    .  ARG  A  1  119  ?   20.389    0.549  33.411  1.00   20.28  ?  127  ARG  A  CB    1  
ATOM     883  C   CG    .  ARG  A  1  119  ?   19.666   -0.348  34.396  1.00   20.00  ?  127  ARG  A  CG    1  
ATOM     884  C   CD    .  ARG  A  1  119  ?   18.442   -0.910  33.700  1.00   20.09  ?  127  ARG  A  CD    1  
ATOM     885  N   NE    .  ARG  A  1  119  ?   17.528   -1.571  34.621  1.00   19.86  ?  127  ARG  A  NE    1  
ATOM     886  C   CZ    .  ARG  A  1  119  ?   17.672   -2.811  35.085  1.00   19.54  ?  127  ARG  A  CZ    1  
ATOM     887  N   NH1   .  ARG  A  1  119  ?   18.714   -3.554  34.749  1.00   19.62  ?  127  ARG  A  NH1   1  
ATOM     888  N   NH2   .  ARG  A  1  119  ?   16.770   -3.303  35.910  1.00   19.51  ?  127  ARG  A  NH2   1  
ATOM     889  N   N     .  GLY  A  1  120  ?   23.279   -0.255  33.113  1.00   20.81  ?  128  GLY  A  N     1  
ATOM     890  C   CA    .  GLY  A  1  120  ?   24.501   -1.081  33.141  1.00   21.71  ?  128  GLY  A  CA    1  
ATOM     891  C   C     .  GLY  A  1  120  ?   25.584   -0.457  34.005  1.00   21.88  ?  128  GLY  A  C     1  
ATOM     892  O   O     .  GLY  A  1  120  ?   25.934   -1.064  35.023  1.00   23.35  ?  128  GLY  A  O     1  
ATOM     893  N   N     .  GLN  A  1  121  ?   26.054    0.736  33.642  1.00   21.59  ?  129  GLN  A  N     1  
ATOM     894  C   CA    .  GLN  A  1  121  ?   27.191    1.430  34.307  1.00   22.19  ?  129  GLN  A  CA    1  
ATOM     895  C   C     .  GLN  A  1  121  ?   26.879    1.678  35.791  1.00   23.55  ?  129  GLN  A  C     1  
ATOM     896  O   O     .  GLN  A  1  121  ?   27.793    1.507  36.636  1.00   23.64  ?  129  GLN  A  O     1  
ATOM     897  C   CB    .  GLN  A  1  121  ?   27.499    2.751  33.597  1.00   21.48  ?  129  GLN  A  CB    1  
ATOM     898  C   CG    .  GLN  A  1  121  ?   28.221    2.565  32.270  1.00   20.60  ?  129  GLN  A  CG    1  
ATOM     899  C   CD    .  GLN  A  1  121  ?   29.168    3.701  31.977  1.00   20.21  ?  129  GLN  A  CD    1  
ATOM     900  O   OE1   .  GLN  A  1  121  ?   30.252    3.828  32.552  1.00   19.15  ?  129  GLN  A  OE1   1  
ATOM     901  N   NE2   .  GLN  A  1  121  ?   28.750    4.543  31.056  1.00   20.64  ?  129  GLN  A  NE2   1  
ATOM     902  N   N     .  PHE  A  1  122  ?   25.648    2.085  36.104  1.00   23.51  ?  130  PHE  A  N     1  
ATOM     903  C   CA    .  PHE  A  1  122  ?   25.210    2.376  37.493  1.00   23.91  ?  130  PHE  A  CA    1  
ATOM     904  C   C     .  PHE  A  1  122  ?   25.502    1.142  38.356  1.00   24.88  ?  130  PHE  A  C     1  
ATOM     905  O   O     .  PHE  A  1  122  ?   26.116    1.279  39.437  1.00   26.10  ?  130  PHE  A  O     1  
ATOM     906  C   CB    .  PHE  A  1  122  ?   23.735    2.799  37.509  1.00   23.42  ?  130  PHE  A  CB    1  
ATOM     907  C   CG    .  PHE  A  1  122  ?   23.127    2.943  38.879  1.00   22.06  ?  130  PHE  A  CG    1  
ATOM     908  C   CD1   .  PHE  A  1  122  ?   22.634    1.838  39.554  1.00   21.63  ?  130  PHE  A  CD1   1  
ATOM     909  C   CD2   .  PHE  A  1  122  ?   23.044    4.187  39.485  1.00   22.07  ?  130  PHE  A  CD2   1  
ATOM     910  C   CE1   .  PHE  A  1  122  ?   22.071    1.975  40.813  1.00   22.39  ?  130  PHE  A  CE1   1  
ATOM     911  C   CE2   .  PHE  A  1  122  ?   22.495    4.323  40.752  1.00   22.10  ?  130  PHE  A  CE2   1  
ATOM     912  C   CZ    .  PHE  A  1  122  ?   22.015    3.216  41.417  1.00   22.14  ?  130  PHE  A  CZ    1  
ATOM     913  N   N     .  PHE  A  1  123  ?   25.109   -0.037  37.868  1.00   24.89  ?  131  PHE  A  N     1  
ATOM     914  C   CA    .  PHE  A  1  123  ?   25.113   -1.308  38.641  1.00   25.23  ?  131  PHE  A  CA    1  
ATOM     915  C   C     .  PHE  A  1  123  ?   26.532   -1.894  38.662  1.00   24.98  ?  131  PHE  A  C     1  
ATOM     916  O   O     .  PHE  A  1  123  ?   26.870   -2.612  39.627  1.00   25.18  ?  131  PHE  A  O     1  
ATOM     917  C   CB    .  PHE  A  1  123  ?   24.018   -2.242  38.114  1.00   25.17  ?  131  PHE  A  CB    1  
ATOM     918  C   CG    .  PHE  A  1  123  ?   22.639   -1.808  38.546  1.00   26.62  ?  131  PHE  A  CG    1  
ATOM     919  C   CD1   .  PHE  A  1  123  ?   22.301   -1.770  39.892  1.00   27.84  ?  131  PHE  A  CD1   1  
ATOM     920  C   CD2   .  PHE  A  1  123  ?   21.687   -1.390  37.626  1.00   27.28  ?  131  PHE  A  CD2   1  
ATOM     921  C   CE1   .  PHE  A  1  123  ?   21.047   -1.339  40.310  1.00   27.70  ?  131  PHE  A  CE1   1  
ATOM     922  C   CE2   .  PHE  A  1  123  ?   20.434   -0.959  38.046  1.00   27.91  ?  131  PHE  A  CE2   1  
ATOM     923  C   CZ    .  PHE  A  1  123  ?   20.117   -0.929  39.387  1.00   27.57  ?  131  PHE  A  CZ    1  
ATOM     924  N   N     .  VAL  A  1  124  ?   27.343   -1.585  37.646  1.00   24.32  ?  132  VAL  A  N     1  
ATOM     925  C   CA    .  VAL  A  1  124  ?   28.800   -1.908  37.611  1.00   23.45  ?  132  VAL  A  CA    1  
ATOM     926  C   C     .  VAL  A  1  124  ?   29.474   -1.146  38.764  1.00   24.06  ?  132  VAL  A  C     1  
ATOM     927  O   O     .  VAL  A  1  124  ?   30.467   -1.645  39.303  1.00   23.14  ?  132  VAL  A  O     1  
ATOM     928  C   CB    .  VAL  A  1  124  ?   29.424   -1.560  36.244  1.00   22.59  ?  132  VAL  A  CB    1  
ATOM     929  C   CG1   .  VAL  A  1  124  ?   30.951   -1.589  36.287  1.00   22.39  ?  132  VAL  A  CG1   1  
ATOM     930  C   CG2   .  VAL  A  1  124  ?   28.896   -2.457  35.133  1.00   21.60  ?  132  VAL  A  CG2   1  
ATOM     931  N   N     .  ALA  A  1  125  ?   28.939    0.025  39.120  1.00   24.41  ?  133  ALA  A  N     1  
ATOM     932  C   CA    .  ALA  A  1  125  ?   29.475    0.917  40.168  1.00   24.78  ?  133  ALA  A  CA    1  
ATOM     933  C   C     .  ALA  A  1  125  ?   28.961    0.462  41.542  1.00   25.03  ?  133  ALA  A  C     1  
ATOM     934  O   O     .  ALA  A  1  125  ?   29.712    0.562  42.530  1.00   25.08  ?  133  ALA  A  O     1  
ATOM     935  C   CB    .  ALA  A  1  125  ?   29.089    2.349  39.854  1.00   25.35  ?  133  ALA  A  CB    1  
ATOM     936  N   N     .  ARG  A  1  126  ?   27.712   -0.004  41.611  1.00   25.46  ?  134  ARG  A  N     1  
ATOM     937  C   CA    .  ARG  A  1  126  ?   27.119   -0.612  42.836  1.00   24.77  ?  134  ARG  A  CA    1  
ATOM     938  C   C     .  ARG  A  1  126  ?   27.975   -1.806  43.295  1.00   23.66  ?  134  ARG  A  C     1  
ATOM     939  O   O     .  ARG  A  1  126  ?   28.415   -1.828  44.463  1.00   23.61  ?  134  ARG  A  O     1  
ATOM     940  C   CB    .  ARG  A  1  126  ?   25.678   -1.051  42.542  1.00   25.53  ?  134  ARG  A  CB    1  
ATOM     941  C   CG    .  ARG  A  1  126  ?   24.901   -1.520  43.769  1.00   25.58  ?  134  ARG  A  CG    1  
ATOM     942  C   CD    .  ARG  A  1  126  ?   23.513   -2.044  43.450  1.00   23.98  ?  134  ARG  A  CD    1  
ATOM     943  N   NE    .  ARG  A  1  126  ?   23.507   -3.483  43.279  1.00   22.40  ?  134  ARG  A  NE    1  
ATOM     944  C   CZ    .  ARG  A  1  126  ?   22.418   -4.205  43.072  1.00   22.20  ?  134  ARG  A  CZ    1  
ATOM     945  N   NH1   .  ARG  A  1  126  ?   21.230   -3.628  42.980  1.00   23.22  ?  134  ARG  A  NH1   1  
ATOM     946  N   NH2   .  ARG  A  1  126  ?   22.520   -5.512  42.941  1.00   21.56  ?  134  ARG  A  NH2   1  
ATOM     947  N   N     .  GLU  A  1  127  ?   28.198   -2.765  42.398  1.00   22.78  ?  135  GLU  A  N     1  
ATOM     948  C   CA    .  GLU  A  1  127  ?   28.881   -4.049  42.683  1.00   22.89  ?  135  GLU  A  CA    1  
ATOM     949  C   C     .  GLU  A  1  127  ?   30.376   -3.817  42.908  1.00   22.89  ?  135  GLU  A  C     1  
ATOM     950  O   O     .  GLU  A  1  127  ?   30.960   -4.552  43.696  1.00   23.58  ?  135  GLU  A  O     1  
ATOM     951  C   CB    .  GLU  A  1  127  ?   28.629   -5.019  41.530  1.00   23.05  ?  135  GLU  A  CB    1  
ATOM     952  C   CG    .  GLU  A  1  127  ?   27.191   -5.482  41.455  1.00   23.02  ?  135  GLU  A  CG    1  
ATOM     953  C   CD    .  GLU  A  1  127  ?   26.687   -6.050  42.768  1.00   23.04  ?  135  GLU  A  CD    1  
ATOM     954  O   OE1   .  GLU  A  1  127  ?   27.495   -6.760  43.424  1.00   23.36  ?  135  GLU  A  OE1   1  
ATOM     955  O   OE2   .  GLU  A  1  127  ?   25.510   -5.765  43.139  1.00   20.97  ?  135  GLU  A  OE2   1  
ATOM     956  N   N     .  ALA  A  1  128  ?   30.973   -2.849  42.217  1.00   23.97  ?  136  ALA  A  N     1  
ATOM     957  C   CA    .  ALA  A  1  128  ?   32.383   -2.434  42.397  1.00   24.50  ?  136  ALA  A  CA    1  
ATOM     958  C   C     .  ALA  A  1  128  ?   32.548   -1.946  43.837  1.00   25.54  ?  136  ALA  A  C     1  
ATOM     959  O   O     .  ALA  A  1  128  ?   33.427   -2.471  44.532  1.00   27.64  ?  136  ALA  A  O     1  
ATOM     960  C   CB    .  ALA  A  1  128  ?   32.776   -1.379  41.381  1.00   23.97  ?  136  ALA  A  CB    1  
ATOM     961  N   N     .  TYR  A  1  129  ?   31.697   -1.017  44.277  1.00   26.17  ?  137  TYR  A  N     1  
ATOM     962  C   CA    .  TYR  A  1  129  ?   31.662   -0.526  45.675  1.00   27.00  ?  137  TYR  A  CA    1  
ATOM     963  C   C     .  TYR  A  1  129  ?   31.614   -1.713  46.652  1.00   28.46  ?  137  TYR  A  C     1  
ATOM     964  O   O     .  TYR  A  1  129  ?   32.306   -1.674  47.682  1.00   29.85  ?  137  TYR  A  O     1  
ATOM     965  C   CB    .  TYR  A  1  129  ?   30.459    0.384  45.926  1.00   26.78  ?  137  TYR  A  CB    1  
ATOM     966  C   CG    .  TYR  A  1  129  ?   30.313    0.748  47.382  1.00   26.60  ?  137  TYR  A  CG    1  
ATOM     967  C   CD1   .  TYR  A  1  129  ?   31.001    1.824  47.929  1.00   25.62  ?  137  TYR  A  CD1   1  
ATOM     968  C   CD2   .  TYR  A  1  129  ?   29.548   -0.039  48.229  1.00   25.79  ?  137  TYR  A  CD2   1  
ATOM     969  C   CE1   .  TYR  A  1  129  ?   30.878    2.144  49.271  1.00   25.90  ?  137  TYR  A  CE1   1  
ATOM     970  C   CE2   .  TYR  A  1  129  ?   29.432    0.260  49.576  1.00   25.66  ?  137  TYR  A  CE2   1  
ATOM     971  C   CZ    .  TYR  A  1  129  ?   30.097    1.353  50.100  1.00   25.81  ?  137  TYR  A  CZ    1  
ATOM     972  O   OH    .  TYR  A  1  129  ?   29.974    1.623  51.433  1.00   25.32  ?  137  TYR  A  OH    1  
ATOM     973  N   N     .  LYS  A  1  130  ?   30.799   -2.730  46.367  1.00   29.31  ?  138  LYS  A  N     1  
ATOM     974  C   CA    .  LYS  A  1  130  ?   30.555   -3.864  47.303  1.00   30.29  ?  138  LYS  A  CA    1  
ATOM     975  C   C     .  LYS  A  1  130  ?   31.765   -4.816  47.316  1.00   29.86  ?  138  LYS  A  C     1  
ATOM     976  O   O     .  LYS  A  1  130  ?   32.020   -5.412  48.380  1.00   32.85  ?  138  LYS  A  O     1  
ATOM     977  C   CB    .  LYS  A  1  130  ?   29.233   -4.560  46.947  1.00   31.76  ?  138  LYS  A  CB    1  
ATOM     978  C   CG    .  LYS  A  1  130  ?   27.962   -3.777  47.288  1.00   30.61  ?  138  LYS  A  CG    1  
ATOM     979  C   CD    .  LYS  A  1  130  ?   26.765   -4.129  46.413  1.00   30.06  ?  138  LYS  A  CD    1  
ATOM     980  C   CE    .  LYS  A  1  130  ?   26.315   -5.571  46.533  1.00   28.89  ?  138  LYS  A  CE    1  
ATOM     981  N   NZ    .  LYS  A  1  130  ?   24.970   -5.772  45.949  1.00   27.78  ?  138  LYS  A  NZ    1  
ATOM     982  N   N     .  HIS  A  1  131  ?   32.520   -4.916  46.217  1.00   27.84  ?  139  HIS  A  N     1  
ATOM     983  C   CA    .  HIS  A  1  131  ?   33.655   -5.863  46.058  1.00   27.37  ?  139  HIS  A  CA    1  
ATOM     984  C   C     .  HIS  A  1  131  ?   35.003   -5.179  46.258  1.00   25.09  ?  139  HIS  A  C     1  
ATOM     985  O   O     .  HIS  A  1  131  ?   35.969   -5.894  46.502  1.00   26.45  ?  139  HIS  A  O     1  
ATOM     986  C   CB    .  HIS  A  1  131  ?   33.589   -6.548  44.687  1.00   29.70  ?  139  HIS  A  CB    1  
ATOM     987  C   CG    .  HIS  A  1  131  ?   32.473   -7.535  44.609  1.00   32.22  ?  139  HIS  A  CG    1  
ATOM     988  N   ND1   .  HIS  A  1  131  ?   31.229   -7.209  44.109  1.00   31.60  ?  139  HIS  A  ND1   1  
ATOM     989  C   CD2   .  HIS  A  1  131  ?   32.388   -8.815  45.038  1.00   32.85  ?  139  HIS  A  CD2   1  
ATOM     990  C   CE1   .  HIS  A  1  131  ?   30.438   -8.254  44.205  1.00   32.46  ?  139  HIS  A  CE1   1  
ATOM     991  N   NE2   .  HIS  A  1  131  ?   31.125   -9.248  44.778  1.00   31.97  ?  139  HIS  A  NE2   1  
ATOM     992  N   N     .  LEU  A  1  132  ?   35.074   -3.859  46.149  1.00   24.12  ?  140  LEU  A  N     1  
ATOM     993  C   CA    .  LEU  A  1  132  ?   36.365   -3.120  46.086  1.00   24.56  ?  140  LEU  A  CA    1  
ATOM     994  C   C     .  LEU  A  1  132  ?   37.004   -3.030  47.481  1.00   23.29  ?  140  LEU  A  C     1  
ATOM     995  O   O     .  LEU  A  1  132  ?   36.272   -2.858  48.471  1.00   22.97  ?  140  LEU  A  O     1  
ATOM     996  C   CB    .  LEU  A  1  132  ?   36.127   -1.722  45.495  1.00   24.53  ?  140  LEU  A  CB    1  
ATOM     997  C   CG    .  LEU  A  1  132  ?   37.120   -1.258  44.427  1.00   25.36  ?  140  LEU  A  CG    1  
ATOM     998  C   CD1   .  LEU  A  1  132  ?   37.391   -2.344  43.397  1.00   25.05  ?  140  LEU  A  CD1   1  
ATOM     999  C   CD2   .  LEU  A  1  132  ?   36.598   -0.003  43.729  1.00   26.00  ?  140  LEU  A  CD2   1  
ATOM    1000  N   N     .  ASN  A  1  133  ?   38.329   -3.150  47.532  1.00   22.38  ?  141  ASN  A  N     1  
ATOM    1001  C   CA    .  ASN  A  1  133  ?   39.188   -2.730  48.662  1.00   24.40  ?  141  ASN  A  CA    1  
ATOM    1002  C   C     .  ASN  A  1  133  ?   38.908   -1.264  49.023  1.00   24.13  ?  141  ASN  A  C     1  
ATOM    1003  O   O     .  ASN  A  1  133  ?   38.728   -0.462  48.109  1.00   26.34  ?  141  ASN  A  O     1  
ATOM    1004  C   CB    .  ASN  A  1  133  ?   40.674   -2.877  48.296  1.00   26.68  ?  141  ASN  A  CB    1  
ATOM    1005  C   CG    .  ASN  A  1  133  ?   41.186   -4.295  48.436  1.00   26.87  ?  141  ASN  A  CG    1  
ATOM    1006  O   OD1   .  ASN  A  1  133  ?   40.648   -5.049  49.231  1.00   26.61  ?  141  ASN  A  OD1   1  
ATOM    1007  N   ND2   .  ASN  A  1  133  ?   42.213   -4.668  47.681  1.00   26.67  ?  141  ASN  A  ND2   1  
ATOM    1008  N   N     .  ASN  A  1  134  ?   38.940   -0.909  50.305  1.00   24.29  ?  142  ASN  A  N     1  
ATOM    1009  C   CA    .  ASN  A  1  134  ?   39.044    0.503  50.760  1.00   26.03  ?  142  ASN  A  CA    1  
ATOM    1010  C   C     .  ASN  A  1  134  ?   40.234    1.159  50.049  1.00   25.47  ?  142  ASN  A  C     1  
ATOM    1011  O   O     .  ASN  A  1  134  ?   41.244    0.456  49.828  1.00   26.54  ?  142  ASN  A  O     1  
ATOM    1012  C   CB    .  ASN  A  1  134  ?   39.226    0.609  52.281  1.00   29.08  ?  142  ASN  A  CB    1  
ATOM    1013  C   CG    .  ASN  A  1  134  ?   38.098   -0.021  53.075  1.00   31.29  ?  142  ASN  A  CG    1  
ATOM    1014  O   OD1   .  ASN  A  1  134  ?   37.825   -1.222  52.946  1.00   33.01  ?  142  ASN  A  OD1   1  
ATOM    1015  N   ND2   .  ASN  A  1  134  ?   37.455    0.783  53.913  1.00   31.46  ?  142  ASN  A  ND2   1  
ATOM    1016  N   N     .  GLY  A  1  135  ?   40.143    2.445  49.695  1.00   24.21  ?  143  GLY  A  N     1  
ATOM    1017  C   CA    .  GLY  A  1  135  ?   41.217    3.144  48.950  1.00   22.48  ?  143  GLY  A  CA    1  
ATOM    1018  C   C     .  GLY  A  1  135  ?   41.184    2.871  47.449  1.00   21.27  ?  143  GLY  A  C     1  
ATOM    1019  O   O     .  GLY  A  1  135  ?   42.063    3.395  46.728  1.00   21.57  ?  143  GLY  A  O     1  
ATOM    1020  N   N     .  GLY  A  1  136  ?   40.206    2.095  46.973  1.00   20.90  ?  144  GLY  A  N     1  
ATOM    1021  C   CA    .  GLY  A  1  136  ?   40.082    1.679  45.562  1.00   20.39  ?  144  GLY  A  CA    1  
ATOM    1022  C   C     .  GLY  A  1  136  ?   39.643    2.822  44.657  1.00   19.73  ?  144  GLY  A  C     1  
ATOM    1023  O   O     .  GLY  A  1  136  ?   39.642    3.983  45.112  1.00   18.57  ?  144  GLY  A  O     1  
ATOM    1024  N   N     .  ARG  A  1  137  ?   39.261    2.493  43.417  1.00   19.95  ?  145  ARG  A  N     1  
ATOM    1025  C   CA    .  ARG  A  1  137  ?   38.987    3.463  42.319  1.00   19.68  ?  145  ARG  A  CA    1  
ATOM    1026  C   C     .  ARG  A  1  137  ?   37.828    2.994  41.440  1.00   19.50  ?  145  ARG  A  C     1  
ATOM    1027  O   O     .  ARG  A  1  137  ?   37.933    1.902  40.883  1.00   20.54  ?  145  ARG  A  O     1  
ATOM    1028  C   CB    .  ARG  A  1  137  ?   40.216    3.609  41.428  1.00   18.96  ?  145  ARG  A  CB    1  
ATOM    1029  C   CG    .  ARG  A  1  137  ?   41.448    4.084  42.175  1.00   18.98  ?  145  ARG  A  CG    1  
ATOM    1030  C   CD    .  ARG  A  1  137  ?   41.463    5.586  42.319  1.00   19.10  ?  145  ARG  A  CD    1  
ATOM    1031  N   NE    .  ARG  A  1  137  ?   42.718    6.023  42.910  1.00   19.55  ?  145  ARG  A  NE    1  
ATOM    1032  C   CZ    .  ARG  A  1  137  ?   42.896    6.304  44.200  1.00   19.84  ?  145  ARG  A  CZ    1  
ATOM    1033  N   NH1   .  ARG  A  1  137  ?   41.898    6.199  45.056  1.00   19.51  ?  145  ARG  A  NH1   1  
ATOM    1034  N   NH2   .  ARG  A  1  137  ?   44.079    6.694  44.633  1.00   21.12  ?  145  ARG  A  NH2   1  
ATOM    1035  N   N     .  ILE  A  1  138  ?   36.780    3.810  41.297  1.00   19.75  ?  146  ILE  A  N     1  
ATOM    1036  C   CA    .  ILE  A  1  138  ?   35.722    3.616  40.261  1.00   19.15  ?  146  ILE  A  CA    1  
ATOM    1037  C   C     .  ILE  A  1  138  ?   35.875    4.686  39.166  1.00   19.16  ?  146  ILE  A  C     1  
ATOM    1038  O   O     .  ILE  A  1  138  ?   35.964    5.907  39.474  1.00   20.64  ?  146  ILE  A  O     1  
ATOM    1039  C   CB    .  ILE  A  1  138  ?   34.330    3.592  40.904  1.00   18.72  ?  146  ILE  A  CB    1  
ATOM    1040  C   CG1   .  ILE  A  1  138  ?   34.203    2.389  41.845  1.00   19.46  ?  146  ILE  A  CG1   1  
ATOM    1041  C   CG2   .  ILE  A  1  138  ?   33.258    3.583  39.828  1.00   19.13  ?  146  ILE  A  CG2   1  
ATOM    1042  C   CD1   .  ILE  A  1  138  ?   32.968    2.392  42.733  1.00   19.71  ?  146  ILE  A  CD1   1  
ATOM    1043  N   N     .  ILE  A  1  139  ?   35.955    4.231  37.920  1.00   18.14  ?  147  ILE  A  N     1  
ATOM    1044  C   CA    .  ILE  A  1  139  ?   35.854    5.081  36.701  1.00   17.78  ?  147  ILE  A  CA    1  
ATOM    1045  C   C     .  ILE  A  1  139  ?   34.606    4.650  35.918  1.00   17.04  ?  147  ILE  A  C     1  
ATOM    1046  O   O     .  ILE  A  1  139  ?   34.345    3.443  35.763  1.00   16.23  ?  147  ILE  A  O     1  
ATOM    1047  C   CB    .  ILE  A  1  139  ?   37.149    5.005  35.864  1.00   17.94  ?  147  ILE  A  CB    1  
ATOM    1048  C   CG1   .  ILE  A  1  139  ?   38.390    5.349  36.700  1.00   18.21  ?  147  ILE  A  CG1   1  
ATOM    1049  C   CG2   .  ILE  A  1  139  ?   37.055    5.888  34.632  1.00   18.02  ?  147  ILE  A  CG2   1  
ATOM    1050  C   CD1   .  ILE  A  1  139  ?   38.409    6.762  37.253  1.00   17.99  ?  147  ILE  A  CD1   1  
ATOM    1051  N   N     .  MET  A  1  140  ?   33.823    5.620  35.477  1.00   17.45  ?  148  MET  A  N     1  
ATOM    1052  C   CA    .  MET  A  1  140  ?   32.740    5.386  34.494  1.00   18.16  ?  148  MET  A  CA    1  
ATOM    1053  C   C     .  MET  A  1  140  ?   33.110    6.154  33.220  1.00   18.07  ?  148  MET  A  C     1  
ATOM    1054  O   O     .  MET  A  1  140  ?   33.954    7.068  33.325  1.00   18.34  ?  148  MET  A  O     1  
ATOM    1055  C   CB    .  MET  A  1  140  ?   31.392    5.805  35.092  1.00   17.78  ?  148  MET  A  CB    1  
ATOM    1056  C   CG    .  MET  A  1  140  ?   31.020    4.933  36.280  1.00   17.23  ?  148  MET  A  CG    1  
ATOM    1057  S   SD    .  MET  A  1  140  ?   29.799    5.676  37.356  1.00   17.31  ?  148  MET  A  SD    1  
ATOM    1058  C   CE    .  MET  A  1  140  ?   28.295    4.990  36.666  1.00   17.89  ?  148  MET  A  CE    1  
ATOM    1059  N   N     .  THR  A  1  141  ?   32.621    5.723  32.054  1.00   17.95  ?  149  THR  A  N     1  
ATOM    1060  C   CA    .  THR  A  1  141  ?   32.902    6.407  30.769  1.00   17.92  ?  149  THR  A  CA    1  
ATOM    1061  C   C     .  THR  A  1  141  ?   31.668    7.219  30.410  1.00   18.85  ?  149  THR  A  C     1  
ATOM    1062  O   O     .  THR  A  1  141  ?   30.572    6.659  30.515  1.00   20.11  ?  149  THR  A  O     1  
ATOM    1063  C   CB    .  THR  A  1  141  ?   33.303    5.454  29.644  1.00   17.62  ?  149  THR  A  CB    1  
ATOM    1064  O   OG1   .  THR  A  1  141  ?   34.223    4.473  30.125  1.00   17.02  ?  149  THR  A  OG1   1  
ATOM    1065  C   CG2   .  THR  A  1  141  ?   33.945    6.200  28.499  1.00   17.55  ?  149  THR  A  CG2   1  
ATOM    1066  N   N     .  SER  A  1  142  ?   31.865    8.500  30.086  1.00   19.55  ?  150  SER  A  N     1  
ATOM    1067  C   CA    .  SER  A  1  142  ?   30.830    9.456  29.625  1.00   19.86  ?  150  SER  A  CA    1  
ATOM    1068  C   C     .  SER  A  1  142  ?   31.118    9.810  28.162  1.00   20.94  ?  150  SER  A  C     1  
ATOM    1069  O   O     .  SER  A  1  142  ?   31.574    8.922  27.424  1.00   20.00  ?  150  SER  A  O     1  
ATOM    1070  C   CB    .  SER  A  1  142  ?   30.823   10.662  30.511  1.00   19.66  ?  150  SER  A  CB    1  
ATOM    1071  O   OG    .  SER  A  1  142  ?   29.741   11.525  30.193  1.00   19.72  ?  150  SER  A  OG    1  
ATOM    1072  N   N     .  SER  A  1  143  ?   30.929   11.072  27.775  1.00   22.54  ?  151  SER  A  N     1  
ATOM    1073  C   CA    .  SER  A  1  143  ?   31.089   11.561  26.383  1.00   24.10  ?  151  SER  A  CA    1  
ATOM    1074  C   C     .  SER  A  1  143  ?   31.250   13.079  26.413  1.00   25.95  ?  151  SER  A  C     1  
ATOM    1075  O   O     .  SER  A  1  143  ?   30.740   13.668  27.360  1.00   27.11  ?  151  SER  A  O     1  
ATOM    1076  C   CB    .  SER  A  1  143  ?   29.893   11.104  25.575  1.00   23.58  ?  151  SER  A  CB    1  
ATOM    1077  O   OG    .  SER  A  1  143  ?   29.838   11.722  24.303  1.00   22.56  ?  151  SER  A  OG    1  
ATOM    1078  N   N     .  ASN  A  1  144  ?   31.837   13.698  25.397  1.00   30.50  ?  152  ASN  A  N     1  
ATOM    1079  C   CA    .  ASN  A  1  144  ?   32.041   15.173  25.394  1.00   35.57  ?  152  ASN  A  CA    1  
ATOM    1080  C   C     .  ASN  A  1  144  ?   30.830   15.867  24.766  1.00   38.18  ?  152  ASN  A  C     1  
ATOM    1081  O   O     .  ASN  A  1  144  ?   30.877   17.073  24.558  1.00   38.38  ?  152  ASN  A  O     1  
ATOM    1082  C   CB    .  ASN  A  1  144  ?   33.360   15.577  24.739  1.00   35.87  ?  152  ASN  A  CB    1  
ATOM    1083  C   CG    .  ASN  A  1  144  ?   33.417   15.414  23.239  1.00   37.24  ?  152  ASN  A  CG    1  
ATOM    1084  O   OD1   .  ASN  A  1  144  ?   34.203   16.095  22.593  1.00   39.37  ?  152  ASN  A  OD1   1  
ATOM    1085  N   ND2   .  ASN  A  1  144  ?   32.621   14.518  22.684  1.00   38.29  ?  152  ASN  A  ND2   1  
ATOM    1086  N   N     .  THR  A  1  145  ?   29.774   15.118  24.510  1.00   45.16  ?  153  THR  A  N     1  
ATOM    1087  C   CA    .  THR  A  1  145  ?   28.535   15.661  23.886  1.00   52.63  ?  153  THR  A  CA    1  
ATOM    1088  C   C     .  THR  A  1  145  ?   27.371   15.656  24.891  1.00   55.26  ?  153  THR  A  C     1  
ATOM    1089  O   O     .  THR  A  1  145  ?   26.283   16.160  24.519  1.00   53.25  ?  153  THR  A  O     1  
ATOM    1090  C   CB    .  THR  A  1  145  ?   28.228   14.885  22.601  1.00   54.49  ?  153  THR  A  CB    1  
ATOM    1091  O   OG1   .  THR  A  1  145  ?   28.253   13.492  22.929  1.00   51.65  ?  153  THR  A  OG1   1  
ATOM    1092  C   CG2   .  THR  A  1  145  ?   29.216   15.199  21.496  1.00   53.87  ?  153  THR  A  CG2   1  
ATOM    1093  N   N     .  SER  A  1  146  ?   27.640   15.056  26.051  1.00   57.31  ?  154  SER  A  N     1  
ATOM    1094  C   CA    .  SER  A  1  146  ?   26.675   15.004  27.163  1.00   61.78  ?  154  SER  A  CA    1  
ATOM    1095  C   C     .  SER  A  1  146  ?   26.275   16.427  27.528  1.00   68.77  ?  154  SER  A  C     1  
ATOM    1096  O   O     .  SER  A  1  146  ?   25.077   16.664  27.704  1.00   76.05  ?  154  SER  A  O     1  
ATOM    1097  C   CB    .  SER  A  1  146  ?   27.309   14.310  28.320  1.00   60.45  ?  154  SER  A  CB    1  
ATOM    1098  O   OG    .  SER  A  1  146  ?   28.208   13.307  27.882  1.00   60.28  ?  154  SER  A  OG    1  
ATOM    1099  N   N     .  ARG  A  1  147  ?   27.235   17.346  27.629  1.00   71.80  ?  155  ARG  A  N     1  
ATOM    1100  C   CA    .  ARG  A  1  147  ?   26.828   18.755  27.869  1.00   70.66  ?  155  ARG  A  CA    1  
ATOM    1101  C   C     .  ARG  A  1  147  ?   27.737   19.707  27.094  1.00   72.85  ?  155  ARG  A  C     1  
ATOM    1102  O   O     .  ARG  A  1  147  ?   27.267   20.793  26.746  1.00   84.11  ?  155  ARG  A  O     1  
ATOM    1103  C   CB    .  ARG  A  1  147  ?   26.845   19.078  29.364  1.00   68.63  ?  155  ARG  A  CB    1  
ATOM    1104  N   N     .  ASP  A  1  148  ?   28.976   19.306  26.832  1.00   71.07  ?  156  ASP  A  N     1  
ATOM    1105  C   CA    .  ASP  A  1  148  ?   29.942   20.199  26.144  1.00   68.31  ?  156  ASP  A  CA    1  
ATOM    1106  C   C     .  ASP  A  1  148  ?   29.366   20.660  24.798  1.00   66.45  ?  156  ASP  A  C     1  
ATOM    1107  O   O     .  ASP  A  1  148  ?   29.242   21.886  24.611  1.00   68.90  ?  156  ASP  A  O     1  
ATOM    1108  C   CB    .  ASP  A  1  148  ?   31.311   19.528  26.015  1.00   66.67  ?  156  ASP  A  CB    1  
ATOM    1109  C   CG    .  ASP  A  1  148  ?   32.123   19.545  27.295  1.00   67.07  ?  156  ASP  A  CG    1  
ATOM    1110  O   OD1   .  ASP  A  1  148  ?   31.506   19.544  28.374  1.00   72.95  ?  156  ASP  A  OD1   1  
ATOM    1111  O   OD2   .  ASP  A  1  148  ?   33.365   19.564  27.198  1.00   65.36  ?  156  ASP  A  OD2   1  
ATOM    1112  N   N     .  SER  A  1  149  ?   26.768   20.463  21.165  1.00   30.00  ?  158  SER  A  N     1  
ATOM    1113  C   CA    .  SER  A  1  149  ?   25.435   20.117  20.609  1.00   30.00  ?  158  SER  A  CA    1  
ATOM    1114  C   C     .  SER  A  1  149  ?   25.597   19.457  19.238  1.00   30.00  ?  158  SER  A  C     1  
ATOM    1115  O   O     .  SER  A  1  149  ?   26.120   20.117  18.330  1.00   30.00  ?  158  SER  A  O     1  
ATOM    1116  C   CB    .  SER  A  1  149  ?   24.583   21.342  20.502  1.00   30.00  ?  158  SER  A  CB    1  
ATOM    1117  O   OG    .  SER  A  1  149  ?   23.806   21.317  19.313  1.00   30.00  ?  158  SER  A  OG    1  
ATOM    1118  N   N     .  VAL  A  1  150  ?   25.167   18.205  19.102  1.00   36.31  ?  159  VAL  A  N     1  
ATOM    1119  C   CA    .  VAL  A  1  150  ?   25.318   17.454  17.828  1.00   36.89  ?  159  VAL  A  CA    1  
ATOM    1120  C   C     .  VAL  A  1  150  ?   23.964   16.849  17.475  1.00   34.94  ?  159  VAL  A  C     1  
ATOM    1121  O   O     .  VAL  A  1  150  ?   23.476   16.008  18.225  1.00   37.00  ?  159  VAL  A  O     1  
ATOM    1122  C   CB    .  VAL  A  1  150  ?   26.405   16.379  17.947  1.00   38.62  ?  159  VAL  A  CB    1  
ATOM    1123  C   CG1   .  VAL  A  1  150  ?   26.627   15.656  16.629  1.00   39.74  ?  159  VAL  A  CG1   1  
ATOM    1124  C   CG2   .  VAL  A  1  150  ?   27.705   16.968  18.466  1.00   39.44  ?  159  VAL  A  CG2   1  
ATOM    1125  N   N     .  PRO  A  1  151  ?   23.345   17.258  16.360  1.00   31.20  ?  160  PRO  A  N     1  
ATOM    1126  C   CA    .  PRO  A  1  151  ?   22.023   16.778  16.003  1.00   29.94  ?  160  PRO  A  CA    1  
ATOM    1127  C   C     .  PRO  A  1  151  ?   21.784   15.263  15.927  1.00   28.64  ?  160  PRO  A  C     1  
ATOM    1128  O   O     .  PRO  A  1  151  ?   22.723   14.571  15.651  1.00   27.21  ?  160  PRO  A  O     1  
ATOM    1129  C   CB    .  PRO  A  1  151  ?   21.832   17.379  14.599  1.00   30.14  ?  160  PRO  A  CB    1  
ATOM    1130  C   CG    .  PRO  A  1  151  ?   23.197   17.816  14.150  1.00   29.95  ?  160  PRO  A  CG    1  
ATOM    1131  C   CD    .  PRO  A  1  151  ?   23.878   18.240  15.426  1.00   30.68  ?  160  PRO  A  CD    1  
ATOM    1132  N   N     .  LYS  A  1  152  ?   20.554   14.809  16.189  1.00   27.54  ?  161  LYS  A  N     1  
ATOM    1133  C   CA    .  LYS  A  1  152  ?   20.092   13.392  16.084  1.00   26.09  ?  161  LYS  A  CA    1  
ATOM    1134  C   C     .  LYS  A  1  152  ?   20.951   12.483  16.959  1.00   23.51  ?  161  LYS  A  C     1  
ATOM    1135  O   O     .  LYS  A  1  152  ?   21.133   11.322  16.572  1.00   21.37  ?  161  LYS  A  O     1  
ATOM    1136  C   CB    .  LYS  A  1  152  ?   20.127   12.916  14.630  1.00   26.98  ?  161  LYS  A  CB    1  
ATOM    1137  C   CG    .  LYS  A  1  152  ?   19.904   14.019  13.614  1.00   26.91  ?  161  LYS  A  CG    1  
ATOM    1138  C   CD    .  LYS  A  1  152  ?   19.560   13.527  12.248  1.00   26.56  ?  161  LYS  A  CD    1  
ATOM    1139  C   CE    .  LYS  A  1  152  ?   18.903   14.625  11.450  1.00   27.39  ?  161  LYS  A  CE    1  
ATOM    1140  N   NZ    .  LYS  A  1  152  ?   19.303   14.506  10.040  1.00   29.49  ?  161  LYS  A  NZ    1  
ATOM    1141  N   N     .  PHE  A  1  153  ?   21.410   13.017  18.098  1.00   23.82  ?  162  PHE  A  N     1  
ATOM    1142  C   CA    .  PHE  A  1  153  ?   22.360   12.401  19.073  1.00   23.16  ?  162  PHE  A  CA    1  
ATOM    1143  C   C     .  PHE  A  1  153  ?   21.798   12.544  20.498  1.00   21.70  ?  162  PHE  A  C     1  
ATOM    1144  O   O     .  PHE  A  1  153  ?   22.535   12.426  21.472  1.00   21.50  ?  162  PHE  A  O     1  
ATOM    1145  C   CB    .  PHE  A  1  153  ?   23.731   13.080  18.936  1.00   22.81  ?  162  PHE  A  CB    1  
ATOM    1146  C   CG    .  PHE  A  1  153  ?   24.931   12.186  19.077  1.00   22.09  ?  162  PHE  A  CG    1  
ATOM    1147  C   CD1   .  PHE  A  1  153  ?   24.951   10.917  18.506  1.00   22.15  ?  162  PHE  A  CD1   1  
ATOM    1148  C   CD2   .  PHE  A  1  153  ?   26.059   12.631  19.749  1.00   22.18  ?  162  PHE  A  CD2   1  
ATOM    1149  C   CE1   .  PHE  A  1  153  ?   26.062   10.093  18.637  1.00   21.87  ?  162  PHE  A  CE1   1  
ATOM    1150  C   CE2   .  PHE  A  1  153  ?   27.167   11.800  19.889  1.00   23.06  ?  162  PHE  A  CE2   1  
ATOM    1151  C   CZ    .  PHE  A  1  153  ?   27.168   10.534  19.333  1.00   22.12  ?  162  PHE  A  CZ    1  
ATOM    1152  N   N     .  SER  A  1  154  ?   20.503   12.801  20.635  1.00   20.96  ?  163  SER  A  N     1  
ATOM    1153  C   CA    .  SER  A  1  154  ?   19.891   13.022  21.963  1.00   21.34  ?  163  SER  A  CA    1  
ATOM    1154  C   C     .  SER  A  1  154  ?   20.016   11.739  22.801  1.00   21.78  ?  163  SER  A  C     1  
ATOM    1155  O   O     .  SER  A  1  154  ?   20.541   11.817  23.907  1.00   24.20  ?  163  SER  A  O     1  
ATOM    1156  C   CB    .  SER  A  1  154  ?   18.464   13.513  21.829  1.00   21.07  ?  163  SER  A  CB    1  
ATOM    1157  O   OG    .  SER  A  1  154  ?   17.646   12.570  21.158  1.00   20.72  ?  163  SER  A  OG    1  
ATOM    1158  N   N     .  LEU  A  1  155  ?   19.573   10.596  22.284  1.00   21.10  ?  164  LEU  A  N     1  
ATOM    1159  C   CA    .  LEU  A  1  155  ?   19.443    9.340  23.057  1.00   20.95  ?  164  LEU  A  CA    1  
ATOM    1160  C   C     .  LEU  A  1  155  ?   20.816    8.915  23.583  1.00   20.38  ?  164  LEU  A  C     1  
ATOM    1161  O   O     .  LEU  A  1  155  ?   20.907    8.614  24.794  1.00   20.27  ?  164  LEU  A  O     1  
ATOM    1162  C   CB    .  LEU  A  1  155  ?   18.821    8.266  22.158  1.00   22.39  ?  164  LEU  A  CB    1  
ATOM    1163  C   CG    .  LEU  A  1  155  ?   18.742    6.858  22.754  1.00   23.48  ?  164  LEU  A  CG    1  
ATOM    1164  C   CD1   .  LEU  A  1  155  ?   17.804    6.800  23.950  1.00   24.00  ?  164  LEU  A  CD1   1  
ATOM    1165  C   CD2   .  LEU  A  1  155  ?   18.289    5.865  21.701  1.00   25.20  ?  164  LEU  A  CD2   1  
ATOM    1166  N   N     .  TYR  A  1  156  ?   21.836    8.857  22.719  1.00   19.97  ?  165  TYR  A  N     1  
ATOM    1167  C   CA    .  TYR  A  1  156  ?   23.230    8.539  23.129  1.00   19.21  ?  165  TYR  A  CA    1  
ATOM    1168  C   C     .  TYR  A  1  156  ?   23.633    9.542  24.202  1.00   19.75  ?  165  TYR  A  C     1  
ATOM    1169  O   O     .  TYR  A  1  156  ?   23.877    9.098  25.337  1.00   21.95  ?  165  TYR  A  O     1  
ATOM    1170  C   CB    .  TYR  A  1  156  ?   24.263    8.624  21.999  1.00   18.62  ?  165  TYR  A  CB    1  
ATOM    1171  C   CG    .  TYR  A  1  156  ?   25.692    8.450  22.464  1.00   17.63  ?  165  TYR  A  CG    1  
ATOM    1172  C   CD1   .  TYR  A  1  156  ?   26.165    7.208  22.856  1.00   17.48  ?  165  TYR  A  CD1   1  
ATOM    1173  C   CD2   .  TYR  A  1  156  ?   26.566    9.516  22.535  1.00   16.61  ?  165  TYR  A  CD2   1  
ATOM    1174  C   CE1   .  TYR  A  1  156  ?   27.467    7.027  23.280  1.00   17.07  ?  165  TYR  A  CE1   1  
ATOM    1175  C   CE2   .  TYR  A  1  156  ?   27.866    9.357  22.974  1.00   16.52  ?  165  TYR  A  CE2   1  
ATOM    1176  C   CZ    .  TYR  A  1  156  ?   28.324    8.109  23.348  1.00   16.99  ?  165  TYR  A  CZ    1  
ATOM    1177  O   OH    .  TYR  A  1  156  ?   29.603    7.941  23.813  1.00   17.25  ?  165  TYR  A  OH    1  
ATOM    1178  N   N     .  SER  A  1  157  ?   23.658   10.835  23.850  1.00   18.96  ?  166  SER  A  N     1  
ATOM    1179  C   CA    .  SER  A  1  157  ?   24.182   11.941  24.699  1.00   19.45  ?  166  SER  A  CA    1  
ATOM    1180  C   C     .  SER  A  1  157  ?   23.452   11.965  26.047  1.00   18.89  ?  166  SER  A  C     1  
ATOM    1181  O   O     .  SER  A  1  157  ?   24.113   12.112  27.080  1.00   19.92  ?  166  SER  A  O     1  
ATOM    1182  C   CB    .  SER  A  1  157  ?   24.077   13.272  24.006  1.00   20.33  ?  166  SER  A  CB    1  
ATOM    1183  O   OG    .  SER  A  1  157  ?   24.850   13.296  22.814  1.00   20.86  ?  166  SER  A  OG    1  
ATOM    1184  N   N     .  GLY  A  1  158  ?   22.136   11.807  26.034  1.00   18.32  ?  167  GLY  A  N     1  
ATOM    1185  C   CA    .  GLY  A  1  158  ?   21.350   11.595  27.255  1.00   18.72  ?  167  GLY  A  CA    1  
ATOM    1186  C   C     .  GLY  A  1  158  ?   21.940   10.482  28.098  1.00   18.54  ?  167  GLY  A  C     1  
ATOM    1187  O   O     .  GLY  A  1  158  ?   22.265   10.726  29.280  1.00   17.67  ?  167  GLY  A  O     1  
ATOM    1188  N   N     .  SER  A  1  159  ?   22.074    9.291  27.520  1.00   19.03  ?  168  SER  A  N     1  
ATOM    1189  C   CA    .  SER  A  1  159  ?   22.437    8.069  28.280  1.00   20.45  ?  168  SER  A  CA    1  
ATOM    1190  C   C     .  SER  A  1  159  ?   23.633    8.379  29.184  1.00   19.87  ?  168  SER  A  C     1  
ATOM    1191  O   O     .  SER  A  1  159  ?   23.685    7.808  30.274  1.00   19.52  ?  168  SER  A  O     1  
ATOM    1192  C   CB    .  SER  A  1  159  ?   22.693    6.882  27.365  1.00   21.31  ?  168  SER  A  CB    1  
ATOM    1193  O   OG    .  SER  A  1  159  ?   23.848    7.062  26.561  1.00   22.71  ?  168  SER  A  OG    1  
ATOM    1194  N   N     .  LYS  A  1  160  ?   24.493    9.309  28.747  1.00   19.20  ?  169  LYS  A  N     1  
ATOM    1195  C   CA    .  LYS  A  1  160  ?   25.829    9.630  29.317  1.00   18.38  ?  169  LYS  A  CA    1  
ATOM    1196  C   C     .  LYS  A  1  160  ?   25.776   10.793  30.323  1.00   17.52  ?  169  LYS  A  C     1  
ATOM    1197  O   O     .  LYS  A  1  160  ?   26.528   10.729  31.304  1.00   17.22  ?  169  LYS  A  O     1  
ATOM    1198  C   CB    .  LYS  A  1  160  ?   26.774    9.961  28.160  1.00   18.48  ?  169  LYS  A  CB    1  
ATOM    1199  C   CG    .  LYS  A  1  160  ?   26.881    8.865  27.122  1.00   18.38  ?  169  LYS  A  CG    1  
ATOM    1200  C   CD    .  LYS  A  1  160  ?   27.373    7.588  27.733  1.00   18.76  ?  169  LYS  A  CD    1  
ATOM    1201  C   CE    .  LYS  A  1  160  ?   28.428    6.917  26.893  1.00   19.01  ?  169  LYS  A  CE    1  
ATOM    1202  N   NZ    .  LYS  A  1  160  ?   29.293    6.086  27.752  1.00   19.76  ?  169  LYS  A  NZ    1  
ATOM    1203  N   N     .  GLY  A  1  161  ?   24.968   11.828  30.086  1.00   16.94  ?  170  GLY  A  N     1  
ATOM    1204  C   CA    .  GLY  A  1  161  ?   24.722   12.896  31.074  1.00   17.35  ?  170  GLY  A  CA    1  
ATOM    1205  C   C     .  GLY  A  1  161  ?   24.302   12.333  32.428  1.00   18.23  ?  170  GLY  A  C     1  
ATOM    1206  O   O     .  GLY  A  1  161  ?   24.732   12.872  33.474  1.00   18.14  ?  170  GLY  A  O     1  
ATOM    1207  N   N     .  ALA  A  1  162  ?   23.479   11.280  32.436  1.00   18.86  ?  171  ALA  A  N     1  
ATOM    1208  C   CA    .  ALA  A  1  162  ?   23.157   10.504  33.653  1.00   19.36  ?  171  ALA  A  CA    1  
ATOM    1209  C   C     .  ALA  A  1  162  ?   24.455   10.083  34.357  1.00   19.52  ?  171  ALA  A  C     1  
ATOM    1210  O   O     .  ALA  A  1  162  ?   24.512   10.183  35.569  1.00   20.12  ?  171  ALA  A  O     1  
ATOM    1211  C   CB    .  ALA  A  1  162  ?   22.300    9.320  33.300  1.00   19.75  ?  171  ALA  A  CB    1  
ATOM    1212  N   N     .  ILE  A  1  163  ?   25.482    9.655  33.629  1.00   20.66  ?  172  ILE  A  N     1  
ATOM    1213  C   CA    .  ILE  A  1  163  ?   26.774    9.239  34.253  1.00   21.80  ?  172  ILE  A  CA    1  
ATOM    1214  C   C     .  ILE  A  1  163  ?   27.364   10.444  34.997  1.00   22.29  ?  172  ILE  A  C     1  
ATOM    1215  O   O     .  ILE  A  1  163  ?   27.794   10.243  36.138  1.00   24.27  ?  172  ILE  A  O     1  
ATOM    1216  C   CB    .  ILE  A  1  163  ?   27.755    8.610  33.237  1.00   21.69  ?  172  ILE  A  CB    1  
ATOM    1217  C   CG1   .  ILE  A  1  163  ?   27.456    7.129  33.021  1.00   22.86  ?  172  ILE  A  CG1   1  
ATOM    1218  C   CG2   .  ILE  A  1  163  ?   29.196    8.791  33.668  1.00   21.73  ?  172  ILE  A  CG2   1  
ATOM    1219  C   CD1   .  ILE  A  1  163  ?   26.520    6.863  31.876  1.00   23.93  ?  172  ILE  A  CD1   1  
ATOM    1220  N   N     .  ASP  A  1  164  ?   27.376   11.639  34.390  1.00   22.61  ?  173  ASP  A  N     1  
ATOM    1221  C   CA    .  ASP  A  1  164  ?   28.075   12.843  34.930  1.00   21.64  ?  173  ASP  A  CA    1  
ATOM    1222  C   C     .  ASP  A  1  164  ?   27.489   13.158  36.304  1.00   22.11  ?  173  ASP  A  C     1  
ATOM    1223  O   O     .  ASP  A  1  164  ?   28.255   13.341  37.253  1.00   22.31  ?  173  ASP  A  O     1  
ATOM    1224  C   CB    .  ASP  A  1  164  ?   27.932   14.056  34.010  1.00   20.90  ?  173  ASP  A  CB    1  
ATOM    1225  C   CG    .  ASP  A  1  164  ?   28.458   13.869  32.594  1.00   21.26  ?  173  ASP  A  CG    1  
ATOM    1226  O   OD1   .  ASP  A  1  164  ?   29.159   12.858  32.337  1.00   20.45  ?  173  ASP  A  OD1   1  
ATOM    1227  O   OD2   .  ASP  A  1  164  ?   28.171   14.753  31.749  1.00   21.55  ?  173  ASP  A  OD2   1  
ATOM    1228  N   N     .  SER  A  1  165  ?   26.160   13.171  36.375  1.00   22.97  ?  174  SER  A  N     1  
ATOM    1229  C   CA    .  SER  A  1  165  ?   25.355   13.386  37.597  1.00   22.87  ?  174  SER  A  CA    1  
ATOM    1230  C   C     .  SER  A  1  165  ?   25.651   12.262  38.586  1.00   23.94  ?  174  SER  A  C     1  
ATOM    1231  O   O     .  SER  A  1  165  ?   25.813   12.557  39.791  1.00   27.97  ?  174  SER  A  O     1  
ATOM    1232  C   CB    .  SER  A  1  165  ?   23.891   13.482  37.262  1.00   22.91  ?  174  SER  A  CB    1  
ATOM    1233  O   OG    .  SER  A  1  165  ?   23.620   14.659  36.508  1.00   22.21  ?  174  SER  A  OG    1  
ATOM    1234  N   N     .  PHE  A  1  166  ?   25.776   11.026  38.111  1.00   24.22  ?  175  PHE  A  N     1  
ATOM    1235  C   CA    .  PHE  A  1  166  ?   26.064    9.860  38.994  1.00   25.80  ?  175  PHE  A  CA    1  
ATOM    1236  C   C     .  PHE  A  1  166  ?   27.428   10.031  39.690  1.00   27.34  ?  175  PHE  A  C     1  
ATOM    1237  O   O     .  PHE  A  1  166  ?   27.474    9.746  40.906  1.00   28.60  ?  175  PHE  A  O     1  
ATOM    1238  C   CB    .  PHE  A  1  166  ?   26.030    8.517  38.252  1.00   25.32  ?  175  PHE  A  CB    1  
ATOM    1239  C   CG    .  PHE  A  1  166  ?   24.677    7.990  37.836  1.00   24.26  ?  175  PHE  A  CG    1  
ATOM    1240  C   CD1   .  PHE  A  1  166  ?   23.552    8.170  38.623  1.00   24.54  ?  175  PHE  A  CD1   1  
ATOM    1241  C   CD2   .  PHE  A  1  166  ?   24.543    7.272  36.661  1.00   23.72  ?  175  PHE  A  CD2   1  
ATOM    1242  C   CE1   .  PHE  A  1  166  ?   22.323    7.667  38.224  1.00   24.96  ?  175  PHE  A  CE1   1  
ATOM    1243  C   CE2   .  PHE  A  1  166  ?   23.316    6.764  36.270  1.00   23.98  ?  175  PHE  A  CE2   1  
ATOM    1244  C   CZ    .  PHE  A  1  166  ?   22.206    6.972  37.044  1.00   24.18  ?  175  PHE  A  CZ    1  
ATOM    1245  N   N     .  VAL  A  1  167  ?   28.497   10.447  38.991  1.00   27.19  ?  176  VAL  A  N     1  
ATOM    1246  C   CA    .  VAL  A  1  167  ?   29.870   10.352  39.572  1.00   28.46  ?  176  VAL  A  CA    1  
ATOM    1247  C   C     .  VAL  A  1  167  ?   30.024   11.402  40.677  1.00   29.95  ?  176  VAL  A  C     1  
ATOM    1248  O   O     .  VAL  A  1  167  ?   30.765   11.098  41.654  1.00   32.00  ?  176  VAL  A  O     1  
ATOM    1249  C   CB    .  VAL  A  1  167  ?   31.019   10.412  38.545  1.00   27.92  ?  176  VAL  A  CB    1  
ATOM    1250  C   CG1   .  VAL  A  1  167  ?   30.689    9.593  37.317  1.00   29.86  ?  176  VAL  A  CG1   1  
ATOM    1251  C   CG2   .  VAL  A  1  167  ?   31.428   11.812  38.158  1.00   27.66  ?  176  VAL  A  CG2   1  
ATOM    1252  N   N     .  ARG  A  1  168  ?   29.354   12.557  40.558  1.00   28.99  ?  177  ARG  A  N     1  
ATOM    1253  C   CA    .  ARG  A  1  168  ?   29.466   13.656  41.558  1.00   29.09  ?  177  ARG  A  CA    1  
ATOM    1254  C   C     .  ARG  A  1  168  ?   28.905   13.142  42.910  1.00   29.32  ?  177  ARG  A  C     1  
ATOM    1255  O   O     .  ARG  A  1  168  ?   29.579   13.336  43.943  1.00   29.82  ?  177  ARG  A  O     1  
ATOM    1256  C   CB    .  ARG  A  1  168  ?   28.819   14.935  41.003  1.00   28.54  ?  177  ARG  A  CB    1  
ATOM    1257  N   N     .  ILE  A  1  169  ?   27.771   12.429  42.918  1.00   27.83  ?  178  ILE  A  N     1  
ATOM    1258  C   CA    .  ILE  A  1  169  ?   27.144   11.861  44.156  1.00   27.45  ?  178  ILE  A  CA    1  
ATOM    1259  C   C     .  ILE  A  1  169  ?   27.821   10.534  44.568  1.00   27.46  ?  178  ILE  A  C     1  
ATOM    1260  O   O     .  ILE  A  1  169  ?   27.881   10.254  45.786  1.00   26.03  ?  178  ILE  A  O     1  
ATOM    1261  C   CB    .  ILE  A  1  169  ?   25.625   11.666  43.970  1.00   26.88  ?  178  ILE  A  CB    1  
ATOM    1262  C   CG1   .  ILE  A  1  169  ?   24.907   12.908  43.435  1.00   27.76  ?  178  ILE  A  CG1   1  
ATOM    1263  C   CG2   .  ILE  A  1  169  ?   24.990   11.177  45.251  1.00   26.73  ?  178  ILE  A  CG2   1  
ATOM    1264  C   CD1   .  ILE  A  1  169  ?   25.173   14.171  44.198  1.00   29.15  ?  178  ILE  A  CD1   1  
ATOM    1265  N   N     .  PHE  A  1  170  ?   28.277    9.707  43.620  1.00   27.90  ?  179  PHE  A  N     1  
ATOM    1266  C   CA    .  PHE  A  1  170  ?   28.950    8.413  43.920  1.00   28.66  ?  179  PHE  A  CA    1  
ATOM    1267  C   C     .  PHE  A  1  170  ?   30.178    8.693  44.796  1.00   29.58  ?  179  PHE  A  C     1  
ATOM    1268  O   O     .  PHE  A  1  170  ?   30.389    7.955  45.770  1.00   28.98  ?  179  PHE  A  O     1  
ATOM    1269  C   CB    .  PHE  A  1  170  ?   29.329    7.653  42.642  1.00   28.19  ?  179  PHE  A  CB    1  
ATOM    1270  C   CG    .  PHE  A  1  170  ?   28.215    6.917  41.935  1.00   27.09  ?  179  PHE  A  CG    1  
ATOM    1271  C   CD1   .  PHE  A  1  170  ?   26.922    6.878  42.436  1.00   26.74  ?  179  PHE  A  CD1   1  
ATOM    1272  C   CD2   .  PHE  A  1  170  ?   28.480    6.216  40.768  1.00   27.82  ?  179  PHE  A  CD2   1  
ATOM    1273  C   CE1   .  PHE  A  1  170  ?   25.921    6.188  41.770  1.00   26.94  ?  179  PHE  A  CE1   1  
ATOM    1274  C   CE2   .  PHE  A  1  170  ?   27.477    5.522  40.103  1.00   27.55  ?  179  PHE  A  CE2   1  
ATOM    1275  C   CZ    .  PHE  A  1  170  ?   26.195    5.517  40.599  1.00   26.65  ?  179  PHE  A  CZ    1  
ATOM    1276  N   N     .  SER  A  1  171  ?   30.935    9.748  44.463  1.00   30.89  ?  180  SER  A  N     1  
ATOM    1277  C   CA    .  SER  A  1  171  ?   32.136   10.228  45.200  1.00   30.37  ?  180  SER  A  CA    1  
ATOM    1278  C   C     .  SER  A  1  171  ?   31.838   10.308  46.702  1.00   30.31  ?  180  SER  A  C     1  
ATOM    1279  O   O     .  SER  A  1  171  ?   32.689    9.851  47.489  1.00   33.20  ?  180  SER  A  O     1  
ATOM    1280  C   CB    .  SER  A  1  171  ?   32.626   11.550  44.657  1.00   29.93  ?  180  SER  A  CB    1  
ATOM    1281  O   OG    .  SER  A  1  171  ?   31.670   12.580  44.878  1.00   30.45  ?  180  SER  A  OG    1  
ATOM    1282  N   N     .  LYS  A  1  172  ?   30.676   10.844  47.085  1.00   30.75  ?  181  LYS  A  N     1  
ATOM    1283  C   CA    .  LYS  A  1  172  ?   30.270   11.008  48.509  1.00   31.43  ?  181  LYS  A  CA    1  
ATOM    1284  C   C     .  LYS  A  1  172  ?   29.991    9.624  49.111  1.00   29.50  ?  181  LYS  A  C     1  
ATOM    1285  O   O     .  LYS  A  1  172  ?   30.729    9.200  50.034  1.00   26.87  ?  181  LYS  A  O     1  
ATOM    1286  C   CB    .  LYS  A  1  172  ?   29.050   11.927  48.630  1.00   34.10  ?  181  LYS  A  CB    1  
ATOM    1287  C   CG    .  LYS  A  1  172  ?   29.096   13.219  47.814  1.00   39.05  ?  181  LYS  A  CG    1  
ATOM    1288  C   CD    .  LYS  A  1  172  ?   30.365   14.054  47.965  1.00   43.35  ?  181  LYS  A  CD    1  
ATOM    1289  C   CE    .  LYS  A  1  172  ?   30.477   15.174  46.946  1.00   47.96  ?  181  LYS  A  CE    1  
ATOM    1290  N   NZ    .  LYS  A  1  172  ?   29.580   16.318  47.255  1.00   49.05  ?  181  LYS  A  NZ    1  
ATOM    1291  N   N     .  ASP  A  1  173  ?   28.984    8.930  48.573  1.00   28.89  ?  182  ASP  A  N     1  
ATOM    1292  C   CA    .  ASP  A  1  173  ?   28.548    7.576  49.017  1.00   28.48  ?  182  ASP  A  CA    1  
ATOM    1293  C   C     .  ASP  A  1  173  ?   29.787    6.680  49.169  1.00   26.72  ?  182  ASP  A  C     1  
ATOM    1294  O   O     .  ASP  A  1  173  ?   29.983    6.113  50.243  1.00   25.76  ?  182  ASP  A  O     1  
ATOM    1295  C   CB    .  ASP  A  1  173  ?   27.513    6.977  48.049  1.00   28.31  ?  182  ASP  A  CB    1  
ATOM    1296  C   CG    .  ASP  A  1  173  ?   26.114    7.581  48.110  1.00   28.02  ?  182  ASP  A  CG    1  
ATOM    1297  O   OD1   .  ASP  A  1  173  ?   25.863    8.435  48.987  1.00   28.71  ?  182  ASP  A  OD1   1  
ATOM    1298  O   OD2   .  ASP  A  1  173  ?   25.274    7.191  47.273  1.00   29.20  ?  182  ASP  A  OD2   1  
ATOM    1299  N   N     .  CYS  A  1  174  ?   30.626    6.610  48.139  1.00   26.99  ?  183  CYS  A  N     1  
ATOM    1300  C   CA    .  CYS  A  1  174  ?   31.796    5.696  48.062  1.00   27.71  ?  183  CYS  A  CA    1  
ATOM    1301  C   C     .  CYS  A  1  174  ?   32.903    6.139  49.033  1.00   27.87  ?  183  CYS  A  C     1  
ATOM    1302  O   O     .  CYS  A  1  174  ?   33.845    5.344  49.244  1.00   26.17  ?  183  CYS  A  O     1  
ATOM    1303  C   CB    .  CYS  A  1  174  ?   32.295    5.598  46.622  1.00   27.56  ?  183  CYS  A  CB    1  
ATOM    1304  S   SG    .  CYS  A  1  174  ?   31.112    4.783  45.510  1.00   26.99  ?  183  CYS  A  SG    1  
ATOM    1305  N   N     .  GLY  A  1  175  ?   32.783    7.342  49.614  1.00   29.67  ?  184  GLY  A  N     1  
ATOM    1306  C   CA    .  GLY  A  1  175  ?   33.752    7.933  50.562  1.00   31.64  ?  184  GLY  A  CA    1  
ATOM    1307  C   C     .  GLY  A  1  175  ?   33.907    7.131  51.856  1.00   34.09  ?  184  GLY  A  C     1  
ATOM    1308  O   O     .  GLY  A  1  175  ?   35.010    7.125  52.430  1.00   37.41  ?  184  GLY  A  O     1  
ATOM    1309  N   N     .  ASP  A  1  176  ?   32.859    6.455  52.321  1.00   33.20  ?  185  ASP  A  N     1  
ATOM    1310  C   CA    .  ASP  A  1  176  ?   32.904    5.695  53.593  1.00   33.62  ?  185  ASP  A  CA    1  
ATOM    1311  C   C     .  ASP  A  1  176  ?   33.860    4.501  53.449  1.00   30.62  ?  185  ASP  A  C     1  
ATOM    1312  O   O     .  ASP  A  1  176  ?   34.183    3.896  54.491  1.00   28.94  ?  185  ASP  A  O     1  
ATOM    1313  C   CB    .  ASP  A  1  176  ?   31.485    5.337  54.054  1.00   38.45  ?  185  ASP  A  CB    1  
ATOM    1314  C   CG    .  ASP  A  1  176  ?   30.617    4.654  53.009  1.00   41.10  ?  185  ASP  A  CG    1  
ATOM    1315  O   OD1   .  ASP  A  1  176  ?   31.191    3.917  52.164  1.00   44.50  ?  185  ASP  A  OD1   1  
ATOM    1316  O   OD2   .  ASP  A  1  176  ?   29.374    4.857  53.052  1.00   39.23  ?  185  ASP  A  OD2   1  
ATOM    1317  N   N     .  LYS  A  1  177  ?   34.297    4.184  52.222  1.00   29.46  ?  186  LYS  A  N     1  
ATOM    1318  C   CA    .  LYS  A  1  177  ?   35.368    3.193  51.928  1.00   29.49  ?  186  LYS  A  CA    1  
ATOM    1319  C   C     .  LYS  A  1  177  ?   36.574    3.879  51.282  1.00   29.77  ?  186  LYS  A  C     1  
ATOM    1320  O   O     .  LYS  A  1  177  ?   37.417    3.163  50.711  1.00   33.25  ?  186  LYS  A  O     1  
ATOM    1321  C   CB    .  LYS  A  1  177  ?   34.822    2.065  51.046  1.00   30.97  ?  186  LYS  A  CB    1  
ATOM    1322  C   CG    .  LYS  A  1  177  ?   34.327    0.852  51.833  1.00   33.09  ?  186  LYS  A  CG    1  
ATOM    1323  C   CD    .  LYS  A  1  177  ?   33.317   -0.045  51.128  1.00   33.07  ?  186  LYS  A  CD    1  
ATOM    1324  C   CE    .  LYS  A  1  177  ?   33.952   -1.279  50.520  1.00   34.94  ?  186  LYS  A  CE    1  
ATOM    1325  N   NZ    .  LYS  A  1  177  ?   33.132   -2.488  50.776  1.00   36.58  ?  186  LYS  A  NZ    1  
ATOM    1326  N   N     .  LYS  A  1  178  ?   36.696    5.201  51.403  1.00   29.29  ?  187  LYS  A  N     1  
ATOM    1327  C   CA    .  LYS  A  1  178  ?   37.819    5.984  50.817  1.00   29.34  ?  187  LYS  A  CA    1  
ATOM    1328  C   C     .  LYS  A  1  178  ?   38.022    5.535  49.371  1.00   26.77  ?  187  LYS  A  C     1  
ATOM    1329  O   O     .  LYS  A  1  178  ?   39.138    5.201  49.005  1.00   24.85  ?  187  LYS  A  O     1  
ATOM    1330  C   CB    .  LYS  A  1  178  ?   39.089    5.818  51.658  1.00   33.06  ?  187  LYS  A  CB    1  
ATOM    1331  C   CG    .  LYS  A  1  178  ?   39.173    6.745  52.865  1.00   36.82  ?  187  LYS  A  CG    1  
ATOM    1332  C   CD    .  LYS  A  1  178  ?   39.723    6.087  54.106  1.00   42.87  ?  187  LYS  A  CD    1  
ATOM    1333  C   CE    .  LYS  A  1  178  ?   39.249    6.742  55.391  1.00   48.92  ?  187  LYS  A  CE    1  
ATOM    1334  N   NZ    .  LYS  A  1  178  ?   40.094    7.906  55.763  1.00   52.06  ?  187  LYS  A  NZ    1  
ATOM    1335  N   N     .  ILE  A  1  179  ?   36.937    5.523  48.600  1.00   25.96  ?  188  ILE  A  N     1  
ATOM    1336  C   CA    .  ILE  A  1  179  ?   36.895    5.163  47.154  1.00   23.66  ?  188  ILE  A  CA    1  
ATOM    1337  C   C     .  ILE  A  1  179  ?   36.626    6.449  46.347  1.00   22.95  ?  188  ILE  A  C     1  
ATOM    1338  O   O     .  ILE  A  1  179  ?   35.653    7.216  46.653  1.00   21.69  ?  188  ILE  A  O     1  
ATOM    1339  C   CB    .  ILE  A  1  179  ?   35.862    4.032  46.961  1.00   23.42  ?  188  ILE  A  CB    1  
ATOM    1340  C   CG1   .  ILE  A  1  179  ?   36.380    2.725  47.572  1.00   23.51  ?  188  ILE  A  CG1   1  
ATOM    1341  C   CG2   .  ILE  A  1  179  ?   35.451    3.848  45.508  1.00   23.53  ?  188  ILE  A  CG2   1  
ATOM    1342  C   CD1   .  ILE  A  1  179  ?   35.495    1.523  47.322  1.00   23.66  ?  188  ILE  A  CD1   1  
ATOM    1343  N   N     .  THR  A  1  180  ?   37.512    6.740  45.398  1.00   22.59  ?  189  THR  A  N     1  
ATOM    1344  C   CA    .  THR  A  1  180  ?   37.334    7.866  44.449  1.00   23.08  ?  189  THR  A  CA    1  
ATOM    1345  C   C     .  THR  A  1  180  ?   36.555    7.325  43.249  1.00   22.21  ?  189  THR  A  C     1  
ATOM    1346  O   O     .  THR  A  1  180  ?   36.960    6.297  42.678  1.00   19.55  ?  189  THR  A  O     1  
ATOM    1347  C   CB    .  THR  A  1  180  ?   38.662    8.532  44.059  1.00   24.49  ?  189  THR  A  CB    1  
ATOM    1348  O   OG1   .  THR  A  1  180  ?   39.449    7.644  43.258  1.00   26.25  ?  189  THR  A  OG1   1  
ATOM    1349  C   CG2   .  THR  A  1  180  ?   39.480    8.963  45.257  1.00   24.79  ?  189  THR  A  CG2   1  
ATOM    1350  N   N     .  VAL  A  1  181  ?   35.439    7.980  42.935  1.00   21.80  ?  190  VAL  A  N     1  
ATOM    1351  C   CA    .  VAL  A  1  181  ?   34.672    7.766  41.680  1.00   20.04  ?  190  VAL  A  CA    1  
ATOM    1352  C   C     .  VAL  A  1  181  ?   34.863    8.985  40.793  1.00   19.49  ?  190  VAL  A  C     1  
ATOM    1353  O   O     .  VAL  A  1  181  ?   34.699   10.095  41.319  1.00   17.57  ?  190  VAL  A  O     1  
ATOM    1354  C   CB    .  VAL  A  1  181  ?   33.186    7.560  41.955  1.00   19.63  ?  190  VAL  A  CB    1  
ATOM    1355  C   CG1   .  VAL  A  1  181  ?   32.509    7.059  40.691  1.00   19.30  ?  190  VAL  A  CG1   1  
ATOM    1356  C   CG2   .  VAL  A  1  181  ?   32.979    6.630  43.142  1.00   20.15  ?  190  VAL  A  CG2   1  
ATOM    1357  N   N     .  ASN  A  1  182  ?   35.187    8.742  39.515  1.00   19.63  ?  191  ASN  A  N     1  
ATOM    1358  C   CA    .  ASN  A  1  182  ?   35.426    9.755  38.449  1.00   19.13  ?  191  ASN  A  CA    1  
ATOM    1359  C   C     .  ASN  A  1  182  ?   34.940    9.207  37.108  1.00   19.20  ?  191  ASN  A  C     1  
ATOM    1360  O   O     .  ASN  A  1  182  ?   34.996    7.987  36.894  1.00   19.78  ?  191  ASN  A  O     1  
ATOM    1361  C   CB    .  ASN  A  1  182  ?   36.907   10.107  38.273  1.00   18.60  ?  191  ASN  A  CB    1  
ATOM    1362  C   CG    .  ASN  A  1  182  ?   37.509   10.756  39.495  1.00   18.50  ?  191  ASN  A  CG    1  
ATOM    1363  O   OD1   .  ASN  A  1  182  ?   37.097   11.848  39.881  1.00   18.99  ?  191  ASN  A  OD1   1  
ATOM    1364  N   ND2   .  ASN  A  1  182  ?   38.478   10.090  40.103  1.00   18.25  ?  191  ASN  A  ND2   1  
ATOM    1365  N   N     .  ALA  A  1  183  ?   34.545   10.097  36.211  1.00   19.01  ?  192  ALA  A  N     1  
ATOM    1366  C   CA    .  ALA  A  1  183  ?   34.166    9.757  34.829  1.00   19.64  ?  192  ALA  A  CA    1  
ATOM    1367  C   C     .  ALA  A  1  183  ?   35.249   10.260  33.879  1.00   19.58  ?  192  ALA  A  C     1  
ATOM    1368  O   O     .  ALA  A  1  183  ?   35.782   11.374  34.158  1.00   19.68  ?  192  ALA  A  O     1  
ATOM    1369  C   CB    .  ALA  A  1  183  ?   32.845   10.401  34.505  1.00   20.66  ?  192  ALA  A  CB    1  
ATOM    1370  N   N     .  VAL  A  1  184  ?   35.542    9.498  32.813  1.00   18.11  ?  193  VAL  A  N     1  
ATOM    1371  C   CA    .  VAL  A  1  184  ?   36.270   10.017  31.619  1.00   17.60  ?  193  VAL  A  CA    1  
ATOM    1372  C   C     .  VAL  A  1  184  ?   35.206   10.334  30.570  1.00   17.42  ?  193  VAL  A  C     1  
ATOM    1373  O   O     .  VAL  A  1  184  ?   34.253    9.557  30.454  1.00   17.32  ?  193  VAL  A  O     1  
ATOM    1374  C   CB    .  VAL  A  1  184  ?   37.350    9.063  31.077  1.00   18.10  ?  193  VAL  A  CB    1  
ATOM    1375  C   CG1   .  VAL  A  1  184  ?   38.602    9.072  31.930  1.00   18.02  ?  193  VAL  A  CG1   1  
ATOM    1376  C   CG2   .  VAL  A  1  184  ?   36.846    7.646  30.906  1.00   19.09  ?  193  VAL  A  CG2   1  
ATOM    1377  N   N     .  ALA  A  1  185  ?   35.338   11.475  29.891  1.00   17.14  ?  194  ALA  A  N     1  
ATOM    1378  C   CA    .  ALA  A  1  185  ?   34.420   11.946  28.830  1.00   16.84  ?  194  ALA  A  CA    1  
ATOM    1379  C   C     .  ALA  A  1  185  ?   35.189   12.002  27.510  1.00   17.09  ?  194  ALA  A  C     1  
ATOM    1380  O   O     .  ALA  A  1  185  ?   35.612   13.076  27.079  1.00   16.52  ?  194  ALA  A  O     1  
ATOM    1381  C   CB    .  ALA  A  1  185  ?   33.853   13.281  29.224  1.00   16.48  ?  194  ALA  A  CB    1  
ATOM    1382  N   N     .  PRO  A  1  186  ?   35.379   10.825  26.875  1.00   16.71  ?  195  PRO  A  N     1  
ATOM    1383  C   CA    .  PRO  A  1  186  ?   36.142   10.762  25.666  1.00   16.45  ?  195  PRO  A  CA    1  
ATOM    1384  C   C     .  PRO  A  1  186  ?   35.501   11.570  24.541  1.00   16.36  ?  195  PRO  A  C     1  
ATOM    1385  O   O     .  PRO  A  1  186  ?   34.328   11.816  24.591  1.00   15.98  ?  195  PRO  A  O     1  
ATOM    1386  C   CB    .  PRO  A  1  186  ?   36.131    9.258  25.354  1.00   16.73  ?  195  PRO  A  CB    1  
ATOM    1387  C   CG    .  PRO  A  1  186  ?   35.937    8.599  26.674  1.00   16.87  ?  195  PRO  A  CG    1  
ATOM    1388  C   CD    .  PRO  A  1  186  ?   34.891    9.496  27.279  1.00   16.87  ?  195  PRO  A  CD    1  
ATOM    1389  N   N     .  GLY  A  1  187  ?   36.303   11.946  23.538  1.00   16.72  ?  196  GLY  A  N     1  
ATOM    1390  C   CA    .  GLY  A  1  187  ?   35.789   12.719  22.390  1.00   17.44  ?  196  GLY  A  CA    1  
ATOM    1391  C   C     .  GLY  A  1  187  ?   35.474   11.824  21.204  1.00   18.01  ?  196  GLY  A  C     1  
ATOM    1392  O   O     .  GLY  A  1  187  ?   34.356   11.295  21.157  1.00   17.48  ?  196  GLY  A  O     1  
ATOM    1393  N   N     .  GLY  A  1  188  ?   36.424   11.658  20.277  1.00   19.10  ?  197  GLY  A  N     1  
ATOM    1394  C   CA    .  GLY  A  1  188  ?   36.195   10.834  19.073  1.00   20.09  ?  197  GLY  A  CA    1  
ATOM    1395  C   C     .  GLY  A  1  188  ?   37.288    9.797  18.881  1.00   21.66  ?  197  GLY  A  C     1  
ATOM    1396  O   O     .  GLY  A  1  188  ?   37.733    9.615  17.730  1.00   22.69  ?  197  GLY  A  O     1  
ATOM    1397  N   N     .  THR  A  1  189  ?   37.704    9.137  19.965  1.00   21.67  ?  198  THR  A  N     1  
ATOM    1398  C   CA    .  THR  A  1  189  ?   38.793    8.126  19.894  1.00   21.07  ?  198  THR  A  CA    1  
ATOM    1399  C   C     .  THR  A  1  189  ?   38.536    7.169  18.724  1.00   21.10  ?  198  THR  A  C     1  
ATOM    1400  O   O     .  THR  A  1  189  ?   37.443    6.569  18.684  1.00   21.54  ?  198  THR  A  O     1  
ATOM    1401  C   CB    .  THR  A  1  189  ?   38.928    7.384  21.230  1.00   21.26  ?  198  THR  A  CB    1  
ATOM    1402  O   OG1   .  THR  A  1  189  ?   38.893    5.978  20.985  1.00   20.15  ?  198  THR  A  OG1   1  
ATOM    1403  C   CG2   .  THR  A  1  189  ?   37.839    7.764  22.208  1.00   22.01  ?  198  THR  A  CG2   1  
ATOM    1404  N   N     .  VAL  A  1  190  ?   39.509    7.034  17.819  1.00   20.74  ?  199  VAL  A  N     1  
ATOM    1405  C   CA    .  VAL  A  1  190  ?   39.368    6.116  16.649  1.00   19.72  ?  199  VAL  A  CA    1  
ATOM    1406  C   C     .  VAL  A  1  190  ?   39.016    4.699  17.099  1.00   19.42  ?  199  VAL  A  C     1  
ATOM    1407  O   O     .  VAL  A  1  190  ?   39.864    4.038  17.706  1.00   19.82  ?  199  VAL  A  O     1  
ATOM    1408  C   CB    .  VAL  A  1  190  ?   40.563    6.202  15.675  1.00   19.24  ?  199  VAL  A  CB    1  
ATOM    1409  C   CG1   .  VAL  A  1  190  ?   41.644    7.143  16.163  1.00   19.58  ?  199  VAL  A  CG1   1  
ATOM    1410  C   CG2   .  VAL  A  1  190  ?   41.118    4.857  15.245  1.00   19.08  ?  199  VAL  A  CG2   1  
ATOM    1411  N   N     .  THR  A  1  191  ?   37.790    4.281  16.800  1.00   20.00  ?  200  THR  A  N     1  
ATOM    1412  C   CA    .  THR  A  1  191  ?   37.289    2.936  17.147  1.00   21.83  ?  200  THR  A  CA    1  
ATOM    1413  C   C     .  THR  A  1  191  ?   36.224    2.591  16.111  1.00   23.09  ?  200  THR  A  C     1  
ATOM    1414  O   O     .  THR  A  1  191  ?   35.899    3.479  15.319  1.00   23.51  ?  200  THR  A  O     1  
ATOM    1415  C   CB    .  THR  A  1  191  ?   36.673    2.901  18.550  1.00   22.28  ?  200  THR  A  CB    1  
ATOM    1416  O   OG1   .  THR  A  1  191  ?   35.622    3.865  18.602  1.00   23.23  ?  200  THR  A  OG1   1  
ATOM    1417  C   CG2   .  THR  A  1  191  ?   37.668    3.161  19.659  1.00   21.55  ?  200  THR  A  CG2   1  
ATOM    1418  N   N     .  ASP  A  1  192  ?   35.695    1.364  16.121  1.00   24.53  ?  201  ASP  A  N     1  
ATOM    1419  C   CA    .  ASP  A  1  192  ?   34.573    1.003  15.214  1.00   23.48  ?  201  ASP  A  CA    1  
ATOM    1420  C   C     .  ASP  A  1  192  ?   33.378    1.914  15.507  1.00   22.95  ?  201  ASP  A  C     1  
ATOM    1421  O   O     .  ASP  A  1  192  ?   32.607    2.148  14.577  1.00   22.63  ?  201  ASP  A  O     1  
ATOM    1422  C   CB    .  ASP  A  1  192  ?   34.275   -0.495  15.280  1.00   24.25  ?  201  ASP  A  CB    1  
ATOM    1423  C   CG    .  ASP  A  1  192  ?   35.240   -1.360  14.500  1.00   24.24  ?  201  ASP  A  CG    1  
ATOM    1424  O   OD1   .  ASP  A  1  192  ?   36.135   -0.799  13.861  1.00   25.06  ?  201  ASP  A  OD1   1  
ATOM    1425  O   OD2   .  ASP  A  1  192  ?   35.081   -2.583  14.552  1.00   23.76  ?  201  ASP  A  OD2   1  
ATOM    1426  N   N     .  MET  A  1  193  ?   33.274    2.455  16.725  1.00   22.94  ?  202  MET  A  N     1  
ATOM    1427  C   CA    .  MET  A  1  193  ?   32.166    3.369  17.125  1.00   22.92  ?  202  MET  A  CA    1  
ATOM    1428  C   C     .  MET  A  1  193  ?   32.393    4.759  16.529  1.00   23.95  ?  202  MET  A  C     1  
ATOM    1429  O   O     .  MET  A  1  193  ?   31.440    5.303  15.976  1.00   23.40  ?  202  MET  A  O     1  
ATOM    1430  C   CB    .  MET  A  1  193  ?   32.078    3.487  18.644  1.00   21.98  ?  202  MET  A  CB    1  
ATOM    1431  C   CG    .  MET  A  1  193  ?   30.690    3.800  19.154  1.00   21.64  ?  202  MET  A  CG    1  
ATOM    1432  S   SD    .  MET  A  1  193  ?   30.657    4.532  20.806  1.00   21.97  ?  202  MET  A  SD    1  
ATOM    1433  C   CE    .  MET  A  1  193  ?   30.456    3.064  21.806  1.00   22.25  ?  202  MET  A  CE    1  
ATOM    1434  N   N     .  PHE  A  1  194  ?   33.605    5.298  16.617  1.00   25.01  ?  203  PHE  A  N     1  
ATOM    1435  C   CA    .  PHE  A  1  194  ?   33.921    6.589  15.965  1.00   26.06  ?  203  PHE  A  CA    1  
ATOM    1436  C   C     .  PHE  A  1  194  ?   33.607    6.525  14.475  1.00   26.85  ?  203  PHE  A  C     1  
ATOM    1437  O   O     .  PHE  A  1  194  ?   33.044    7.486  13.933  1.00   29.75  ?  203  PHE  A  O     1  
ATOM    1438  C   CB    .  PHE  A  1  194  ?   35.409    6.906  16.063  1.00   26.36  ?  203  PHE  A  CB    1  
ATOM    1439  C   CG    .  PHE  A  1  194  ?   35.851    8.118  15.290  1.00   26.55  ?  203  PHE  A  CG    1  
ATOM    1440  C   CD1   .  PHE  A  1  194  ?   35.406    9.379  15.641  1.00   26.58  ?  203  PHE  A  CD1   1  
ATOM    1441  C   CD2   .  PHE  A  1  194  ?   36.712    7.995  14.215  1.00   26.91  ?  203  PHE  A  CD2   1  
ATOM    1442  C   CE1   .  PHE  A  1  194  ?   35.814   10.494  14.929  1.00   26.67  ?  203  PHE  A  CE1   1  
ATOM    1443  C   CE2   .  PHE  A  1  194  ?   37.116    9.111  13.501  1.00   27.13  ?  203  PHE  A  CE2   1  
ATOM    1444  C   CZ    .  PHE  A  1  194  ?   36.666   10.357  13.860  1.00   26.32  ?  203  PHE  A  CZ    1  
ATOM    1445  N   N     .  HIS  A  1  195  ?   33.981    5.435  13.824  1.00   24.36  ?  204  HIS  A  N     1  
ATOM    1446  C   CA    .  HIS  A  1  195  ?   33.782    5.348  12.361  1.00   24.25  ?  204  HIS  A  CA    1  
ATOM    1447  C   C     .  HIS  A  1  195  ?   32.280    5.310  12.039  1.00   24.26  ?  204  HIS  A  C     1  
ATOM    1448  O   O     .  HIS  A  1  195  ?   31.900    5.863  10.996  1.00   22.25  ?  204  HIS  A  O     1  
ATOM    1449  C   CB    .  HIS  A  1  195  ?   34.637    4.193  11.836  1.00   23.81  ?  204  HIS  A  CB    1  
ATOM    1450  C   CG    .  HIS  A  1  195  ?   36.105    4.438  11.851  1.00   22.99  ?  204  HIS  A  CG    1  
ATOM    1451  N   ND1   .  HIS  A  1  195  ?   37.008    3.454  12.184  1.00   22.50  ?  204  HIS  A  ND1   1  
ATOM    1452  C   CD2   .  HIS  A  1  195  ?   36.829    5.523  11.573  1.00   22.78  ?  204  HIS  A  CD2   1  
ATOM    1453  C   CE1   .  HIS  A  1  195  ?   38.233    3.944  12.113  1.00   23.06  ?  204  HIS  A  CE1   1  
ATOM    1454  N   NE2   .  HIS  A  1  195  ?   38.146    5.199  11.746  1.00   23.17  ?  204  HIS  A  NE2   1  
ATOM    1455  N   N     .  ASP  A  1  196  ?   31.457    4.695  12.892  1.00   25.29  ?  205  ASP  A  N     1  
ATOM    1456  C   CA    .  ASP  A  1  196  ?   29.983    4.659  12.704  1.00   26.18  ?  205  ASP  A  CA    1  
ATOM    1457  C   C     .  ASP  A  1  196  ?   29.394    6.051  12.918  1.00   28.82  ?  205  ASP  A  C     1  
ATOM    1458  O   O     .  ASP  A  1  196  ?   28.327    6.325  12.377  1.00   29.55  ?  205  ASP  A  O     1  
ATOM    1459  C   CB    .  ASP  A  1  196  ?   29.326    3.700  13.689  1.00   26.40  ?  205  ASP  A  CB    1  
ATOM    1460  C   CG    .  ASP  A  1  196  ?   27.987    3.141  13.254  1.00   26.28  ?  205  ASP  A  CG    1  
ATOM    1461  O   OD1   .  ASP  A  1  196  ?   27.542    3.476  12.144  1.00   29.09  ?  205  ASP  A  OD1   1  
ATOM    1462  O   OD2   .  ASP  A  1  196  ?   27.405    2.370  14.036  1.00   24.34  ?  205  ASP  A  OD2   1  
ATOM    1463  N   N     .  VAL  A  1  197  ?   30.069    6.885  13.696  1.00   31.14  ?  206  VAL  A  N     1  
ATOM    1464  C   CA    .  VAL  A  1  197  ?   29.584    8.263  13.970  1.00   33.95  ?  206  VAL  A  CA    1  
ATOM    1465  C   C     .  VAL  A  1  197  ?   30.180    9.216  12.930  1.00   35.42  ?  206  VAL  A  C     1  
ATOM    1466  O   O     .  VAL  A  1  197  ?   29.590   10.282  12.713  1.00   34.42  ?  206  VAL  A  O     1  
ATOM    1467  C   CB    .  VAL  A  1  197  ?   29.890    8.692  15.424  1.00   36.01  ?  206  VAL  A  CB    1  
ATOM    1468  C   CG1   .  VAL  A  1  197  ?   29.658    7.576  16.424  1.00   34.91  ?  206  VAL  A  CG1   1  
ATOM    1469  C   CG2   .  VAL  A  1  197  ?   31.274    9.293  15.584  1.00   36.93  ?  206  VAL  A  CG2   1  
ATOM    1470  N   N     .  SER  A  1  198  ?   31.303    8.844  12.315  1.00   36.50  ?  207  SER  A  N     1  
ATOM    1471  C   CA    .  SER  A  1  198  ?   31.914    9.674  11.246  1.00   37.14  ?  207  SER  A  CA    1  
ATOM    1472  C   C     .  SER  A  1  198  ?   31.160    9.431   9.940  1.00   38.36  ?  207  SER  A  C     1  
ATOM    1473  O   O     .  SER  A  1  198  ?   31.258   10.258   9.037  1.00   38.44  ?  207  SER  A  O     1  
ATOM    1474  C   CB    .  SER  A  1  198  ?   33.368    9.371  11.107  1.00   38.60  ?  207  SER  A  CB    1  
ATOM    1475  O   OG    .  SER  A  1  198  ?   33.581    8.257  10.258  1.00   40.20  ?  207  SER  A  OG    1  
ATOM    1476  N   N     .  GLN  A  1  199  ?   30.417    8.336   9.870  1.00   39.53  ?  208  GLN  A  N     1  
ATOM    1477  C   CA    .  GLN  A  1  199  ?   29.629    8.022   8.665  1.00   40.80  ?  208  GLN  A  CA    1  
ATOM    1478  C   C     .  GLN  A  1  199  ?   28.376    8.875   8.648  1.00   41.16  ?  208  GLN  A  C     1  
ATOM    1479  O   O     .  GLN  A  1  199  ?   27.940    9.234   7.552  1.00   46.81  ?  208  GLN  A  O     1  
ATOM    1480  C   CB    .  GLN  A  1  199  ?   29.129    6.587   8.728  1.00   43.47  ?  208  GLN  A  CB    1  
ATOM    1481  C   CG    .  GLN  A  1  199  ?   28.798    5.991   7.372  1.00   43.37  ?  208  GLN  A  CG    1  
ATOM    1482  C   CD    .  GLN  A  1  199  ?   29.162    4.530   7.331  1.00   44.21  ?  208  GLN  A  CD    1  
ATOM    1483  O   OE1   .  GLN  A  1  199  ?   30.142    4.132   6.707  1.00   49.76  ?  208  GLN  A  OE1   1  
ATOM    1484  N   NE2   .  GLN  A  1  199  ?   28.378    3.716   8.016  1.00   39.79  ?  208  GLN  A  NE2   1  
ATOM    1485  N   N     .  HIS  A  1  200  ?   27.831    9.187   9.814  1.00   40.96  ?  209  HIS  A  N     1  
ATOM    1486  C   CA    .  HIS  A  1  200  ?   26.523    9.884   9.854  1.00   41.31  ?  209  HIS  A  CA    1  
ATOM    1487  C   C     .  HIS  A  1  200  ?   26.686   11.398   9.874  1.00   40.94  ?  209  HIS  A  C     1  
ATOM    1488  O   O     .  HIS  A  1  200  ?   25.889   12.087   9.221  1.00   38.91  ?  209  HIS  A  O     1  
ATOM    1489  C   CB    .  HIS  A  1  200  ?   25.743    9.449  11.101  1.00   41.40  ?  209  HIS  A  CB    1  
ATOM    1490  C   CG    .  HIS  A  1  200  ?   25.346    8.016  11.129  1.00   44.65  ?  209  HIS  A  CG    1  
ATOM    1491  N   ND1   .  HIS  A  1  200  ?   24.081    7.611  11.490  1.00   48.46  ?  209  HIS  A  ND1   1  
ATOM    1492  C   CD2   .  HIS  A  1  200  ?   26.025    6.902  10.856  1.00   47.22  ?  209  HIS  A  CD2   1  
ATOM    1493  C   CE1   .  HIS  A  1  200  ?   24.014    6.290  11.435  1.00   50.53  ?  209  HIS  A  CE1   1  
ATOM    1494  N   NE2   .  HIS  A  1  200  ?   25.184    5.839  11.051  1.00   49.14  ?  209  HIS  A  NE2   1  
ATOM    1495  N   N     .  TYR  A  1  201  ?   27.683   11.902  10.591  1.00   43.58  ?  210  TYR  A  N     1  
ATOM    1496  C   CA    .  TYR  A  1  201  ?   27.785   13.369  10.792  1.00   44.22  ?  210  TYR  A  CA    1  
ATOM    1497  C   C     .  TYR  A  1  201  ?   28.738   14.000   9.781  1.00   46.26  ?  210  TYR  A  C     1  
ATOM    1498  O   O     .  TYR  A  1  201  ?   29.145   15.140   9.996  1.00   44.93  ?  210  TYR  A  O     1  
ATOM    1499  C   CB    .  TYR  A  1  201  ?   28.125   13.651  12.255  1.00   41.87  ?  210  TYR  A  CB    1  
ATOM    1500  C   CG    .  TYR  A  1  201  ?   27.003   13.268  13.183  1.00   44.63  ?  210  TYR  A  CG    1  
ATOM    1501  C   CD1   .  TYR  A  1  201  ?   25.763   13.868  13.071  1.00   47.46  ?  210  TYR  A  CD1   1  
ATOM    1502  C   CD2   .  TYR  A  1  201  ?   27.160   12.278  14.137  1.00   45.82  ?  210  TYR  A  CD2   1  
ATOM    1503  C   CE1   .  TYR  A  1  201  ?   24.713   13.518  13.901  1.00   47.04  ?  210  TYR  A  CE1   1  
ATOM    1504  C   CE2   .  TYR  A  1  201  ?   26.121   11.917  14.976  1.00   44.88  ?  210  TYR  A  CE2   1  
ATOM    1505  C   CZ    .  TYR  A  1  201  ?   24.893   12.540  14.857  1.00   45.27  ?  210  TYR  A  CZ    1  
ATOM    1506  O   OH    .  TYR  A  1  201  ?   23.847   12.197  15.669  1.00   44.93  ?  210  TYR  A  OH    1  
ATOM    1507  N   N     .  ILE  A  1  202  ?   29.009   13.299   8.685  1.00   50.61  ?  211  ILE  A  N     1  
ATOM    1508  C   CA    .  ILE  A  1  202  ?   29.880   13.862   7.620  1.00   53.64  ?  211  ILE  A  CA    1  
ATOM    1509  C   C     .  ILE  A  1  202  ?   29.015   14.109   6.391  1.00   57.02  ?  211  ILE  A  C     1  
ATOM    1510  O   O     .  ILE  A  1  202  ?   28.079   13.327   6.172  1.00   57.06  ?  211  ILE  A  O     1  
ATOM    1511  C   CB    .  ILE  A  1  202  ?   31.059   12.924   7.311  1.00   55.24  ?  211  ILE  A  CB    1  
ATOM    1512  C   CG1   .  ILE  A  1  202  ?   32.267   13.227   8.199  1.00   53.50  ?  211  ILE  A  CG1   1  
ATOM    1513  C   CG2   .  ILE  A  1  202  ?   31.426   12.969   5.836  1.00   56.35  ?  211  ILE  A  CG2   1  
ATOM    1514  C   CD1   .  ILE  A  1  202  ?   32.675   14.676   8.193  1.00   52.23  ?  211  ILE  A  CD1   1  
ATOM    1515  N   N     .  PRO  A  1  203  ?   29.259   15.187   5.619  1.00   56.37  ?  212  PRO  A  N     1  
ATOM    1516  C   CA    .  PRO  A  1  203  ?   28.530   15.429   4.384  1.00   56.35  ?  212  PRO  A  CA    1  
ATOM    1517  C   C     .  PRO  A  1  203  ?   28.072   14.178   3.605  1.00   57.39  ?  212  PRO  A  C     1  
ATOM    1518  O   O     .  PRO  A  1  203  ?   26.887   14.050   3.377  1.00   59.86  ?  212  PRO  A  O     1  
ATOM    1519  C   CB    .  PRO  A  1  203  ?   29.622   16.183   3.634  1.00   55.47  ?  212  PRO  A  CB    1  
ATOM    1520  C   CG    .  PRO  A  1  203  ?   30.170   17.114   4.682  1.00   54.01  ?  212  PRO  A  CG    1  
ATOM    1521  C   CD    .  PRO  A  1  203  ?   30.206   16.258   5.929  1.00   53.58  ?  212  PRO  A  CD    1  
ATOM    1522  N   N     .  ASN  A  1  204  ?   28.985   13.294   3.214  1.00   51.81  ?  213  ASN  A  N     1  
ATOM    1523  C   CA    .  ASN  A  1  204  ?   28.579   12.050   2.510  1.00   50.16  ?  213  ASN  A  CA    1  
ATOM    1524  C   C     .  ASN  A  1  204  ?   29.445   10.885   2.988  1.00   50.37  ?  213  ASN  A  C     1  
ATOM    1525  O   O     .  ASN  A  1  204  ?   30.131   10.307   2.142  1.00   47.92  ?  213  ASN  A  O     1  
ATOM    1526  C   CB    .  ASN  A  1  204  ?   28.648   12.238   0.996  1.00   48.53  ?  213  ASN  A  CB    1  
ATOM    1527  C   CG    .  ASN  A  1  204  ?   27.547   13.113   0.437  1.00   44.33  ?  213  ASN  A  CG    1  
ATOM    1528  O   OD1   .  ASN  A  1  204  ?   26.607   12.617  -0.177  1.00   39.88  ?  213  ASN  A  OD1   1  
ATOM    1529  N   ND2   .  ASN  A  1  204  ?   27.662   14.416   0.629  1.00   38.99  ?  213  ASN  A  ND2   1  
ATOM    1530  N   N     .  GLY  A  1  205  ?   29.353   10.509   4.267  1.00   49.18  ?  214  GLY  A  N     1  
ATOM    1531  C   CA    .  GLY  A  1  205  ?   30.239    9.489   4.868  1.00   48.95  ?  214  GLY  A  CA    1  
ATOM    1532  C   C     .  GLY  A  1  205  ?   30.435    8.201   4.100  1.00   49.22  ?  214  GLY  A  C     1  
ATOM    1533  O   O     .  GLY  A  1  205  ?   31.588    7.808   3.945  1.00   42.14  ?  214  GLY  A  O     1  
ATOM    1534  N   N     .  GLU  A  1  206  ?   29.358    7.544   3.683  1.00   52.78  ?  215  GLU  A  N     1  
ATOM    1535  C   CA    .  GLU  A  1  206  ?   29.455    6.225   3.003  1.00   52.97  ?  215  GLU  A  CA    1  
ATOM    1536  C   C     .  GLU  A  1  206  ?   30.199    6.384   1.679  1.00   47.38  ?  215  GLU  A  C     1  
ATOM    1537  O   O     .  GLU  A  1  206  ?   30.720    5.389   1.181  1.00   45.49  ?  215  GLU  A  O     1  
ATOM    1538  C   CB    .  GLU  A  1  206  ?   28.057    5.645   2.807  1.00   55.34  ?  215  GLU  A  CB    1  
ATOM    1539  C   CG    .  GLU  A  1  206  ?   27.298    6.275   1.655  1.00   61.34  ?  215  GLU  A  CG    1  
ATOM    1540  C   CD    .  GLU  A  1  206  ?   26.715    7.651   1.925  1.00   65.56  ?  215  GLU  A  CD    1  
ATOM    1541  O   OE1   .  GLU  A  1  206  ?   26.735    8.086   3.092  1.00   63.52  ?  215  GLU  A  OE1   1  
ATOM    1542  O   OE2   .  GLU  A  1  206  ?   26.238    8.283   0.964  1.00   64.20  ?  215  GLU  A  OE2   1  
ATOM    1543  N   N     .  THR  A  1  207  ?   30.250    7.601   1.157  1.00   44.75  ?  216  THR  A  N     1  
ATOM    1544  C   CA    .  THR  A  1  207  ?   30.987    7.872  -0.094  1.00   44.38  ?  216  THR  A  CA    1  
ATOM    1545  C   C     .  THR  A  1  207  ?   32.451    8.077   0.268  1.00   44.91  ?  216  THR  A  C     1  
ATOM    1546  O   O     .  THR  A  1  207  ?   33.229    8.398  -0.638  1.00   44.51  ?  216  THR  A  O     1  
ATOM    1547  C   CB    .  THR  A  1  207  ?   30.418    9.117  -0.772  1.00   43.57  ?  216  THR  A  CB    1  
ATOM    1548  O   OG1   .  THR  A  1  207  ?   31.012   10.259  -0.154  1.00   42.64  ?  216  THR  A  OG1   1  
ATOM    1549  C   CG2   .  THR  A  1  207  ?   28.912    9.202  -0.674  1.00   42.91  ?  216  THR  A  CG2   1  
ATOM    1550  N   N     .  TYR  A  1  208  ?   32.791    7.900   1.548  1.00   46.92  ?  217  TYR  A  N     1  
ATOM    1551  C   CA    .  TYR  A  1  208  ?   34.173    8.142   2.026  1.00   45.87  ?  217  TYR  A  CA    1  
ATOM    1552  C   C     .  TYR  A  1  208  ?   34.698    6.915   2.749  1.00   44.96  ?  217  TYR  A  C     1  
ATOM    1553  O   O     .  TYR  A  1  208  ?   33.912    6.081   3.201  1.00   46.71  ?  217  TYR  A  O     1  
ATOM    1554  C   CB    .  TYR  A  1  208  ?   34.236    9.284   3.033  1.00   48.74  ?  217  TYR  A  CB    1  
ATOM    1555  C   CG    .  TYR  A  1  208  ?   34.073   10.664   2.455  1.00   54.16  ?  217  TYR  A  CG    1  
ATOM    1556  C   CD1   .  TYR  A  1  208  ?   34.990   11.170   1.552  1.00   54.15  ?  217  TYR  A  CD1   1  
ATOM    1557  C   CD2   .  TYR  A  1  208  ?   33.005   11.466   2.817  1.00   54.78  ?  217  TYR  A  CD2   1  
ATOM    1558  C   CE1   .  TYR  A  1  208  ?   34.848   12.436   1.016  1.00   54.50  ?  217  TYR  A  CE1   1  
ATOM    1559  C   CE2   .  TYR  A  1  208  ?   32.846   12.735   2.290  1.00   54.72  ?  217  TYR  A  CE2   1  
ATOM    1560  C   CZ    .  TYR  A  1  208  ?   33.773   13.221   1.387  1.00   55.48  ?  217  TYR  A  CZ    1  
ATOM    1561  O   OH    .  TYR  A  1  208  ?   33.635   14.478   0.855  1.00   56.44  ?  217  TYR  A  OH    1  
ATOM    1562  N   N     .  THR  A  1  209  ?   36.016    6.829   2.846  1.00   43.41  ?  218  THR  A  N     1  
ATOM    1563  C   CA    .  THR  A  1  209  ?   36.641    5.708   3.568  1.00   40.08  ?  218  THR  A  CA    1  
ATOM    1564  C   C     .  THR  A  1  209  ?   36.693    6.106   5.030  1.00   38.24  ?  218  THR  A  C     1  
ATOM    1565  O   O     .  THR  A  1  209  ?   36.689    7.306   5.300  1.00   38.46  ?  218  THR  A  O     1  
ATOM    1566  C   CB    .  THR  A  1  209  ?   38.040    5.465   3.009  1.00   40.33  ?  218  THR  A  CB    1  
ATOM    1567  O   OG1   .  THR  A  1  209  ?   38.907    6.470   3.529  1.00   36.99  ?  218  THR  A  OG1   1  
ATOM    1568  C   CG2   .  THR  A  1  209  ?   38.072    5.491   1.498  1.00   39.64  ?  218  THR  A  CG2   1  
ATOM    1569  N   N     .  PRO  A  1  210  ?   36.697    5.157   5.976  1.00   36.97  ?  219  PRO  A  N     1  
ATOM    1570  C   CA    .  PRO  A  1  210  ?   36.871    5.505   7.377  1.00   36.08  ?  219  PRO  A  CA    1  
ATOM    1571  C   C     .  PRO  A  1  210  ?   38.103    6.377   7.636  1.00   34.33  ?  219  PRO  A  C     1  
ATOM    1572  O   O     .  PRO  A  1  210  ?   37.991    7.300   8.400  1.00   33.93  ?  219  PRO  A  O     1  
ATOM    1573  C   CB    .  PRO  A  1  210  ?   37.083    4.120   7.969  1.00   37.37  ?  219  PRO  A  CB    1  
ATOM    1574  C   CG    .  PRO  A  1  210  ?   36.179    3.249   7.146  1.00   38.07  ?  219  PRO  A  CG    1  
ATOM    1575  C   CD    .  PRO  A  1  210  ?   36.451    3.737   5.743  1.00   37.69  ?  219  PRO  A  CD    1  
ATOM    1576  N   N     .  GLU  A  1  211  ?   39.225    6.079   6.989  1.00   36.27  ?  220  GLU  A  N     1  
ATOM    1577  C   CA    .  GLU  A  1  211  ?   40.472    6.872   7.129  1.00   37.80  ?  220  GLU  A  CA    1  
ATOM    1578  C   C     .  GLU  A  1  211  ?   40.264    8.290   6.610  1.00   36.54  ?  220  GLU  A  C     1  
ATOM    1579  O   O     .  GLU  A  1  211  ?   40.765    9.229   7.244  1.00   35.12  ?  220  GLU  A  O     1  
ATOM    1580  C   CB    .  GLU  A  1  211  ?   41.574    6.229   6.301  1.00   41.51  ?  220  GLU  A  CB    1  
ATOM    1581  C   CG    .  GLU  A  1  211  ?   42.965    6.706   6.683  1.00   43.97  ?  220  GLU  A  CG    1  
ATOM    1582  C   CD    .  GLU  A  1  211  ?   44.093    6.138   5.838  1.00   45.20  ?  220  GLU  A  CD    1  
ATOM    1583  O   OE1   .  GLU  A  1  211  ?   44.054    6.318   4.609  1.00   45.04  ?  220  GLU  A  OE1   1  
ATOM    1584  O   OE2   .  GLU  A  1  211  ?   45.006    5.518   6.412  1.00   46.75  ?  220  GLU  A  OE2   1  
ATOM    1585  N   N     .  GLU  A  1  212  ?   39.581    8.423   5.481  1.00   34.45  ?  221  GLU  A  N     1  
ATOM    1586  C   CA    .  GLU  A  1  212  ?   39.261    9.756   4.933  1.00   33.78  ?  221  GLU  A  CA    1  
ATOM    1587  C   C     .  GLU  A  1  212  ?   38.585   10.588   6.014  1.00   33.26  ?  221  GLU  A  C     1  
ATOM    1588  O   O     .  GLU  A  1  212  ?   39.128   11.628   6.376  1.00   37.52  ?  221  GLU  A  O     1  
ATOM    1589  C   CB    .  GLU  A  1  212  ?   38.337    9.586   3.737  1.00   35.57  ?  221  GLU  A  CB    1  
ATOM    1590  C   CG    .  GLU  A  1  212  ?   38.990    9.920   2.411  1.00   37.86  ?  221  GLU  A  CG    1  
ATOM    1591  C   CD    .  GLU  A  1  212  ?   38.580    9.030   1.251  1.00   37.81  ?  221  GLU  A  CD    1  
ATOM    1592  O   OE1   .  GLU  A  1  212  ?   37.378    8.749   1.113  1.00   35.60  ?  221  GLU  A  OE1   1  
ATOM    1593  O   OE2   .  GLU  A  1  212  ?   39.467    8.620   0.490  1.00   41.66  ?  221  GLU  A  OE2   1  
ATOM    1594  N   N     .  ARG  A  1  213  ?   37.443   10.141   6.503  1.00   31.41  ?  222  ARG  A  N     1  
ATOM    1595  C   CA    .  ARG  A  1  213  ?   36.687   10.933   7.500  1.00   31.01  ?  222  ARG  A  CA    1  
ATOM    1596  C   C     .  ARG  A  1  213  ?   37.588   11.154   8.711  1.00   30.56  ?  222  ARG  A  C     1  
ATOM    1597  O   O     .  ARG  A  1  213  ?   37.518   12.230   9.306  1.00   27.34  ?  222  ARG  A  O     1  
ATOM    1598  C   CB    .  ARG  A  1  213  ?   35.363   10.219   7.780  1.00   33.35  ?  222  ARG  A  CB    1  
ATOM    1599  C   CG    .  ARG  A  1  213  ?   34.375   10.294   6.627  1.00   34.01  ?  222  ARG  A  CG    1  
ATOM    1600  C   CD    .  ARG  A  1  213  ?   33.229    9.319   6.776  1.00   35.09  ?  222  ARG  A  CD    1  
ATOM    1601  N   NE    .  ARG  A  1  213  ?   33.643    8.086   7.419  1.00   36.34  ?  222  ARG  A  NE    1  
ATOM    1602  C   CZ    .  ARG  A  1  213  ?   33.028    6.922   7.268  1.00   37.77  ?  222  ARG  A  CZ    1  
ATOM    1603  N   NH1   .  ARG  A  1  213  ?   32.749    6.479   6.059  1.00   38.96  ?  222  ARG  A  NH1   1  
ATOM    1604  N   NH2   .  ARG  A  1  213  ?   32.695    6.206   8.326  1.00   38.57  ?  222  ARG  A  NH2   1  
ATOM    1605  N   N     .  GLN  A  1  214  ?   38.422   10.175   9.044  1.00   32.64  ?  223  GLN  A  N     1  
ATOM    1606  C   CA    .  GLN  A  1  214  ?   39.407   10.340  10.144  1.00   32.82  ?  223  GLN  A  CA    1  
ATOM    1607  C   C     .  GLN  A  1  214  ?   40.260   11.580   9.870  1.00   34.91  ?  223  GLN  A  C     1  
ATOM    1608  O   O     .  GLN  A  1  214  ?   40.148   12.540  10.629  1.00   35.48  ?  223  GLN  A  O     1  
ATOM    1609  C   CB    .  GLN  A  1  214  ?   40.275    9.086  10.234  1.00   30.09  ?  223  GLN  A  CB    1  
ATOM    1610  C   CG    .  GLN  A  1  214  ?   40.401    8.506  11.631  1.00   28.87  ?  223  GLN  A  CG    1  
ATOM    1611  C   CD    .  GLN  A  1  214  ?   41.374    7.356  11.634  1.00   27.12  ?  223  GLN  A  CD    1  
ATOM    1612  O   OE1   .  GLN  A  1  214  ?   41.334    6.487  10.771  1.00   27.34  ?  223  GLN  A  OE1   1  
ATOM    1613  N   NE2   .  GLN  A  1  214  ?   42.269    7.346  12.606  1.00   25.30  ?  223  GLN  A  NE2   1  
ATOM    1614  N   N     .  LYS  A  1  215  ?   41.072   11.554   8.819  1.00   35.38  ?  224  LYS  A  N     1  
ATOM    1615  C   CA    .  LYS  A  1  215  ?   41.949   12.692   8.453  1.00   34.46  ?  224  LYS  A  CA    1  
ATOM    1616  C   C     .  LYS  A  1  215  ?   41.191   14.006   8.546  1.00   35.32  ?  224  LYS  A  C     1  
ATOM    1617  O   O     .  LYS  A  1  215  ?   41.802   15.005   8.927  1.00   32.46  ?  224  LYS  A  O     1  
ATOM    1618  C   CB    .  LYS  A  1  215  ?   42.367   12.493   7.002  1.00   32.03  ?  224  LYS  A  CB    1  
ATOM    1619  N   N     .  MET  A  1  216  ?   39.915   13.991   8.176  1.00   39.72  ?  225  MET  A  N     1  
ATOM    1620  C   CA    .  MET  A  1  216  ?   39.071   15.208   8.165  1.00   40.44  ?  225  MET  A  CA    1  
ATOM    1621  C   C     .  MET  A  1  216  ?   38.871   15.706   9.590  1.00   38.51  ?  225  MET  A  C     1  
ATOM    1622  O   O     .  MET  A  1  216  ?   38.945   16.918   9.799  1.00   40.38  ?  225  MET  A  O     1  
ATOM    1623  C   CB    .  MET  A  1  216  ?   37.707   14.860   7.570  1.00   43.06  ?  225  MET  A  CB    1  
ATOM    1624  C   CG    .  MET  A  1  216  ?   37.595   15.193   6.092  1.00   47.60  ?  225  MET  A  CG    1  
ATOM    1625  S   SD    .  MET  A  1  216  ?   36.769   13.946   5.068  1.00   49.18  ?  225  MET  A  SD    1  
ATOM    1626  C   CE    .  MET  A  1  216  ?   35.118   13.983   5.760  1.00   47.83  ?  225  MET  A  CE    1  
ATOM    1627  N   N     .  ALA  A  1  217  ?   38.614   14.795  10.519  1.00   36.63  ?  226  ALA  A  N     1  
ATOM    1628  C   CA    .  ALA  A  1  217  ?   38.398   15.169  11.929  1.00   36.93  ?  226  ALA  A  CA    1  
ATOM    1629  C   C     .  ALA  A  1  217  ?   39.706   15.637  12.565  1.00   35.76  ?  226  ALA  A  C     1  
ATOM    1630  O   O     .  ALA  A  1  217  ?   39.645   16.444  13.497  1.00   38.09  ?  226  ALA  A  O     1  
ATOM    1631  C   CB    .  ALA  A  1  217  ?   37.842   13.977  12.646  1.00   36.58  ?  226  ALA  A  CB    1  
ATOM    1632  N   N     .  ALA  A  1  218  ?   40.838   15.129  12.092  1.00   34.67  ?  227  ALA  A  N     1  
ATOM    1633  C   CA    .  ALA  A  1  218  ?   42.156   15.538  12.606  1.00   34.28  ?  227  ALA  A  CA    1  
ATOM    1634  C   C     .  ALA  A  1  218  ?   42.388   17.029  12.384  1.00   34.31  ?  227  ALA  A  C     1  
ATOM    1635  O   O     .  ALA  A  1  218  ?   42.951   17.672  13.268  1.00   34.22  ?  227  ALA  A  O     1  
ATOM    1636  C   CB    .  ALA  A  1  218  ?   43.180   14.744  11.871  1.00   34.87  ?  227  ALA  A  CB    1  
ATOM    1637  N   N     .  HIS  A  1  219  ?   41.985   17.541  11.230  1.00   37.13  ?  228  HIS  A  N     1  
ATOM    1638  C   CA    .  HIS  A  1  219  ?   42.162   18.975  10.884  1.00   39.77  ?  228  HIS  A  CA    1  
ATOM    1639  C   C     .  HIS  A  1  219  ?   41.399   19.843  11.879  1.00   38.04  ?  228  HIS  A  C     1  
ATOM    1640  O   O     .  HIS  A  1  219  ?   41.623   21.062  11.920  1.00   37.55  ?  228  HIS  A  O     1  
ATOM    1641  C   CB    .  HIS  A  1  219  ?   41.672   19.204   9.453  1.00   43.08  ?  228  HIS  A  CB    1  
ATOM    1642  C   CG    .  HIS  A  1  219  ?   42.540   18.598   8.406  1.00   47.59  ?  228  HIS  A  CG    1  
ATOM    1643  N   ND1   .  HIS  A  1  219  ?   43.865   18.936   8.242  1.00   52.98  ?  228  HIS  A  ND1   1  
ATOM    1644  C   CD2   .  HIS  A  1  219  ?   42.277   17.681   7.474  1.00   50.74  ?  228  HIS  A  CD2   1  
ATOM    1645  C   CE1   .  HIS  A  1  219  ?   44.375   18.234   7.243  1.00   47.80  ?  228  HIS  A  CE1   1  
ATOM    1646  N   NE2   .  HIS  A  1  219  ?   43.426   17.467   6.762  1.00   51.13  ?  228  HIS  A  NE2   1  
ATOM    1647  N   N     .  ALA  A  1  220  ?   40.554   19.218  12.685  1.00   36.47  ?  229  ALA  A  N     1  
ATOM    1648  C   CA    .  ALA  A  1  220  ?   39.704   19.965  13.630  1.00   38.51  ?  229  ALA  A  CA    1  
ATOM    1649  C   C     .  ALA  A  1  220  ?   40.332   20.037  15.022  1.00   35.20  ?  229  ALA  A  C     1  
ATOM    1650  O   O     .  ALA  A  1  220  ?   39.811   20.780  15.861  1.00   34.35  ?  229  ALA  A  O     1  
ATOM    1651  C   CB    .  ALA  A  1  220  ?   38.382   19.262  13.681  1.00   40.80  ?  229  ALA  A  CB    1  
ATOM    1652  N   N     .  SER  A  1  221  ?   41.390   19.270  15.255  1.00   32.86  ?  230  SER  A  N     1  
ATOM    1653  C   CA    .  SER  A  1  221  ?   42.034   19.254  16.588  1.00   31.57  ?  230  SER  A  CA    1  
ATOM    1654  C   C     .  SER  A  1  221  ?   43.118   20.316  16.626  1.00   30.45  ?  230  SER  A  C     1  
ATOM    1655  O   O     .  SER  A  1  221  ?   43.786   20.517  15.615  1.00   32.63  ?  230  SER  A  O     1  
ATOM    1656  C   CB    .  SER  A  1  221  ?   42.601   17.909  16.943  1.00   31.21  ?  230  SER  A  CB    1  
ATOM    1657  O   OG    .  SER  A  1  221  ?   43.035   17.887  18.292  1.00   29.63  ?  230  SER  A  OG    1  
ATOM    1658  N   N     .  PRO  A  1  222  ?   43.259   21.039  17.743  1.00   28.26  ?  231  PRO  A  N     1  
ATOM    1659  C   CA    .  PRO  A  1  222  ?   44.343   21.981  17.879  1.00   27.49  ?  231  PRO  A  CA    1  
ATOM    1660  C   C     .  PRO  A  1  222  ?   45.670   21.224  17.808  1.00   26.86  ?  231  PRO  A  C     1  
ATOM    1661  O   O     .  PRO  A  1  222  ?   46.667   21.846  17.575  1.00   27.11  ?  231  PRO  A  O     1  
ATOM    1662  C   CB    .  PRO  A  1  222  ?   44.054   22.596  19.255  1.00   28.31  ?  231  PRO  A  CB    1  
ATOM    1663  C   CG    .  PRO  A  1  222  ?   43.156   21.629  19.965  1.00   28.54  ?  231  PRO  A  CG    1  
ATOM    1664  C   CD    .  PRO  A  1  222  ?   42.325   21.024  18.863  1.00   28.79  ?  231  PRO  A  CD    1  
ATOM    1665  N   N     .  LEU  A  1  223  ?   45.636   19.904  17.978  1.00   27.42  ?  232  LEU  A  N     1  
ATOM    1666  C   CA    .  LEU  A  1  223  ?   46.866   19.066  17.952  1.00   27.41  ?  232  LEU  A  CA    1  
ATOM    1667  C   C     .  LEU  A  1  223  ?   46.945   18.362  16.598  1.00   28.32  ?  232  LEU  A  C     1  
ATOM    1668  O   O     .  LEU  A  1  223  ?   47.770   17.455  16.458  1.00   27.20  ?  232  LEU  A  O     1  
ATOM    1669  C   CB    .  LEU  A  1  223  ?   46.825   18.090  19.128  1.00   25.83  ?  232  LEU  A  CB    1  
ATOM    1670  C   CG    .  LEU  A  1  223  ?   46.923   18.725  20.512  1.00   25.16  ?  232  LEU  A  CG    1  
ATOM    1671  C   CD1   .  LEU  A  1  223  ?   46.848   17.668  21.599  1.00   24.05  ?  232  LEU  A  CD1   1  
ATOM    1672  C   CD2   .  LEU  A  1  223  ?   48.203   19.531  20.644  1.00   25.42  ?  232  LEU  A  CD2   1  
ATOM    1673  N   N     .  HIS  A  1  224  ?   46.123   18.795  15.646  1.00   29.04  ?  233  HIS  A  N     1  
ATOM    1674  C   CA    .  HIS  A  1  224  ?   46.129   18.246  14.271  1.00   27.76  ?  233  HIS  A  CA    1  
ATOM    1675  C   C     .  HIS  A  1  224  ?   46.403   16.749  14.342  1.00   26.86  ?  233  HIS  A  C     1  
ATOM    1676  O   O     .  HIS  A  1  224  ?   47.397   16.263  13.783  1.00   26.86  ?  233  HIS  A  O     1  
ATOM    1677  C   CB    .  HIS  A  1  224  ?   47.070   19.093  13.419  1.00   30.54  ?  233  HIS  A  CB    1  
ATOM    1678  C   CG    .  HIS  A  1  224  ?   46.694   20.534  13.384  1.00   34.02  ?  233  HIS  A  CG    1  
ATOM    1679  N   ND1   .  HIS  A  1  224  ?   45.934   21.073  12.371  1.00   34.91  ?  233  HIS  A  ND1   1  
ATOM    1680  C   CD2   .  HIS  A  1  224  ?   46.963   21.540  14.219  1.00   36.19  ?  233  HIS  A  CD2   1  
ATOM    1681  C   CE1   .  HIS  A  1  224  ?   45.759   22.363  12.597  1.00   34.49  ?  233  HIS  A  CE1   1  
ATOM    1682  N   NE2   .  HIS  A  1  224  ?   46.374   22.668  13.715  1.00   36.74  ?  233  HIS  A  NE2   1  
ATOM    1683  N   N     .  ARG  A  1  225  ?   45.507   16.041  15.014  1.00   24.91  ?  234  ARG  A  N     1  
ATOM    1684  C   CA    .  ARG  A  1  225  ?   45.626   14.574  15.117  1.00   23.58  ?  234  ARG  A  CA    1  
ATOM    1685  C   C     .  ARG  A  1  225  ?   44.311   14.019  15.653  1.00   21.72  ?  234  ARG  A  C     1  
ATOM    1686  O   O     .  ARG  A  1  225  ?   43.470   14.808  16.077  1.00   19.52  ?  234  ARG  A  O     1  
ATOM    1687  C   CB    .  ARG  A  1  225  ?   46.823   14.212  15.995  1.00   25.02  ?  234  ARG  A  CB    1  
ATOM    1688  C   CG    .  ARG  A  1  225  ?   46.503   13.953  17.457  1.00   25.28  ?  234  ARG  A  CG    1  
ATOM    1689  C   CD    .  ARG  A  1  225  ?   47.623   13.127  18.051  1.00   24.48  ?  234  ARG  A  CD    1  
ATOM    1690  N   NE    .  ARG  A  1  225  ?   47.765   13.341  19.479  1.00   24.22  ?  234  ARG  A  NE    1  
ATOM    1691  C   CZ    .  ARG  A  1  225  ?   47.394   12.464  20.398  1.00   22.64  ?  234  ARG  A  CZ    1  
ATOM    1692  N   NH1   .  ARG  A  1  225  ?   46.526   11.522  20.088  1.00   22.56  ?  234  ARG  A  NH1   1  
ATOM    1693  N   NH2   .  ARG  A  1  225  ?   47.887   12.536  21.620  1.00   21.66  ?  234  ARG  A  NH2   1  
ATOM    1694  N   N     .  ASN  A  1  226  ?   44.138   12.709  15.557  1.00   21.86  ?  235  ASN  A  N     1  
ATOM    1695  C   CA    .  ASN  A  1  226  ?   42.925   12.037  16.068  1.00   22.07  ?  235  ASN  A  CA    1  
ATOM    1696  C   C     .  ASN  A  1  226  ?   43.271   11.482  17.439  1.00   21.68  ?  235  ASN  A  C     1  
ATOM    1697  O   O     .  ASN  A  1  226  ?   44.407   11.051  17.605  1.00   21.28  ?  235  ASN  A  O     1  
ATOM    1698  C   CB    .  ASN  A  1  226  ?   42.477   10.875  15.175  1.00   21.88  ?  235  ASN  A  CB    1  
ATOM    1699  C   CG    .  ASN  A  1  226  ?   42.304   11.205  13.709  1.00   23.47  ?  235  ASN  A  CG    1  
ATOM    1700  O   OD1   .  ASN  A  1  226  ?   43.095   10.774  12.876  1.00   22.59  ?  235  ASN  A  OD1   1  
ATOM    1701  N   ND2   .  ASN  A  1  226  ?   41.250   11.929  13.375  1.00   24.36  ?  235  ASN  A  ND2   1  
ATOM    1702  N   N     .  GLY  A  1  227  ?   42.356   11.570  18.394  1.00   21.29  ?  236  GLY  A  N     1  
ATOM    1703  C   CA    .  GLY  A  1  227  ?   42.591   10.900  19.689  1.00   21.85  ?  236  GLY  A  CA    1  
ATOM    1704  C   C     .  GLY  A  1  227  ?   42.585    9.389  19.509  1.00   22.59  ?  236  GLY  A  C     1  
ATOM    1705  O   O     .  GLY  A  1  227  ?   41.930    8.922  18.567  1.00   24.28  ?  236  GLY  A  O     1  
ATOM    1706  N   N     .  PHE  A  1  228  ?   43.284    8.624  20.350  1.00   22.42  ?  237  PHE  A  N     1  
ATOM    1707  C   CA    .  PHE  A  1  228  ?   43.348    7.139  20.235  1.00   22.33  ?  237  PHE  A  CA    1  
ATOM    1708  C   C     .  PHE  A  1  228  ?   43.068    6.525  21.602  1.00   22.21  ?  237  PHE  A  C     1  
ATOM    1709  O   O     .  PHE  A  1  228  ?   43.206    7.194  22.611  1.00   20.69  ?  237  PHE  A  O     1  
ATOM    1710  C   CB    .  PHE  A  1  228  ?   44.700    6.673  19.675  1.00   21.69  ?  237  PHE  A  CB    1  
ATOM    1711  C   CG    .  PHE  A  1  228  ?   44.976    7.055  18.244  1.00   20.73  ?  237  PHE  A  CG    1  
ATOM    1712  C   CD1   .  PHE  A  1  228  ?   45.584    8.259  17.934  1.00   20.30  ?  237  PHE  A  CD1   1  
ATOM    1713  C   CD2   .  PHE  A  1  228  ?   44.634    6.207  17.205  1.00   20.50  ?  237  PHE  A  CD2   1  
ATOM    1714  C   CE1   .  PHE  A  1  228  ?   45.833    8.607  16.617  1.00   20.28  ?  237  PHE  A  CE1   1  
ATOM    1715  C   CE2   .  PHE  A  1  228  ?   44.889    6.556  15.891  1.00   19.84  ?  237  PHE  A  CE2   1  
ATOM    1716  C   CZ    .  PHE  A  1  228  ?   45.489    7.754  15.598  1.00   19.84  ?  237  PHE  A  CZ    1  
ATOM    1717  N   N     .  PRO  A  1  229  ?   42.663    5.239  21.669  1.00   24.39  ?  238  PRO  A  N     1  
ATOM    1718  C   CA    .  PRO  A  1  229  ?   42.401    4.568  22.943  1.00   25.68  ?  238  PRO  A  CA    1  
ATOM    1719  C   C     .  PRO  A  1  229  ?   43.491    4.774  24.009  1.00   27.78  ?  238  PRO  A  C     1  
ATOM    1720  O   O     .  PRO  A  1  229  ?   43.168    4.953  25.180  1.00   29.48  ?  238  PRO  A  O     1  
ATOM    1721  C   CB    .  PRO  A  1  229  ?   42.356    3.101  22.497  1.00   25.24  ?  238  PRO  A  CB    1  
ATOM    1722  C   CG    .  PRO  A  1  229  ?   41.716    3.170  21.144  1.00   24.92  ?  238  PRO  A  CG    1  
ATOM    1723  C   CD    .  PRO  A  1  229  ?   42.406    4.360  20.512  1.00   25.07  ?  238  PRO  A  CD    1  
ATOM    1724  N   N     .  GLU  A  1  230  ?   44.755    4.760  23.589  1.00   27.97  ?  239  GLU  A  N     1  
ATOM    1725  C   CA    .  GLU  A  1  230  ?   45.930    4.921  24.484  1.00   28.68  ?  239  GLU  A  CA    1  
ATOM    1726  C   C     .  GLU  A  1  230  ?   45.852    6.312  25.151  1.00   26.16  ?  239  GLU  A  C     1  
ATOM    1727  O   O     .  GLU  A  1  230  ?   46.313    6.461  26.299  1.00   24.69  ?  239  GLU  A  O     1  
ATOM    1728  C   CB    .  GLU  A  1  230  ?   47.201    4.644  23.662  1.00   32.62  ?  239  GLU  A  CB    1  
ATOM    1729  C   CG    .  GLU  A  1  230  ?   47.317    3.193  23.150  1.00   35.15  ?  239  GLU  A  CG    1  
ATOM    1730  C   CD    .  GLU  A  1  230  ?   46.502    2.763  21.924  1.00   36.06  ?  239  GLU  A  CD    1  
ATOM    1731  O   OE1   .  GLU  A  1  230  ?   46.424    1.535  21.650  1.00   34.77  ?  239  GLU  A  OE1   1  
ATOM    1732  O   OE2   .  GLU  A  1  230  ?   45.945    3.642  21.238  1.00   37.90  ?  239  GLU  A  OE2   1  
ATOM    1733  N   N     .  ASP  A  1  231  ?   45.233    7.292  24.480  1.00   24.08  ?  240  ASP  A  N     1  
ATOM    1734  C   CA    .  ASP  A  1  231  ?   45.124    8.706  24.944  1.00   22.72  ?  240  ASP  A  CA    1  
ATOM    1735  C   C     .  ASP  A  1  231  ?   44.179    8.816  26.144  1.00   21.74  ?  240  ASP  A  C     1  
ATOM    1736  O   O     .  ASP  A  1  231  ?   44.411    9.703  26.989  1.00   22.48  ?  240  ASP  A  O     1  
ATOM    1737  C   CB    .  ASP  A  1  231  ?   44.665    9.636  23.816  1.00   21.63  ?  240  ASP  A  CB    1  
ATOM    1738  C   CG    .  ASP  A  1  231  ?   45.740    9.907  22.773  1.00   20.56  ?  240  ASP  A  CG    1  
ATOM    1739  O   OD1   .  ASP  A  1  231  ?   46.882   10.229  23.188  1.00   19.49  ?  240  ASP  A  OD1   1  
ATOM    1740  O   OD2   .  ASP  A  1  231  ?   45.429    9.793  21.556  1.00   18.32  ?  240  ASP  A  OD2   1  
ATOM    1741  N   N     .  ILE  A  1  232  ?   43.153    7.961  26.191  1.00   21.01  ?  241  ILE  A  N     1  
ATOM    1742  C   CA    .  ILE  A  1  232  ?   42.124    7.893  27.273  1.00   19.86  ?  241  ILE  A  CA    1  
ATOM    1743  C   C     .  ILE  A  1  232  ?   42.676    7.003  28.387  1.00   19.96  ?  241  ILE  A  C     1  
ATOM    1744  O   O     .  ILE  A  1  232  ?   42.592    7.384  29.569  1.00   19.76  ?  241  ILE  A  O     1  
ATOM    1745  C   CB    .  ILE  A  1  232  ?   40.778    7.383  26.711  1.00   18.59  ?  241  ILE  A  CB    1  
ATOM    1746  C   CG1   .  ILE  A  1  232  ?   39.999    8.512  26.038  1.00   18.73  ?  241  ILE  A  CG1   1  
ATOM    1747  C   CG2   .  ILE  A  1  232  ?   39.942    6.723  27.784  1.00   18.83  ?  241  ILE  A  CG2   1  
ATOM    1748  C   CD1   .  ILE  A  1  232  ?   40.317    8.695  24.579  1.00   18.91  ?  241  ILE  A  CD1   1  
ATOM    1749  N   N     .  ALA  A  1  233  ?   43.226    5.855  27.993  1.00   20.08  ?  242  ALA  A  N     1  
ATOM    1750  C   CA    .  ALA  A  1  233  ?   43.843    4.843  28.873  1.00   19.08  ?  242  ALA  A  CA    1  
ATOM    1751  C   C     .  ALA  A  1  233  ?   44.929    5.497  29.727  1.00   19.12  ?  242  ALA  A  C     1  
ATOM    1752  O   O     .  ALA  A  1  233  ?   45.078    5.092  30.884  1.00   18.60  ?  242  ALA  A  O     1  
ATOM    1753  C   CB    .  ALA  A  1  233  ?   44.392    3.739  28.014  1.00   18.92  ?  242  ALA  A  CB    1  
ATOM    1754  N   N     .  ARG  A  1  234  ?   45.668    6.456  29.163  1.00   20.27  ?  243  ARG  A  N     1  
ATOM    1755  C   CA    .  ARG  A  1  234  ?   46.762    7.172  29.874  1.00   22.61  ?  243  ARG  A  CA    1  
ATOM    1756  C   C     .  ARG  A  1  234  ?   46.164    8.008  31.012  1.00   21.90  ?  243  ARG  A  C     1  
ATOM    1757  O   O     .  ARG  A  1  234  ?   46.822    8.159  32.064  1.00   23.97  ?  243  ARG  A  O     1  
ATOM    1758  C   CB    .  ARG  A  1  234  ?   47.584    8.030  28.906  1.00   25.10  ?  243  ARG  A  CB    1  
ATOM    1759  C   CG    .  ARG  A  1  234  ?   48.759    7.293  28.280  1.00   27.94  ?  243  ARG  A  CG    1  
ATOM    1760  C   CD    .  ARG  A  1  234  ?   49.248    7.914  26.976  1.00   30.53  ?  243  ARG  A  CD    1  
ATOM    1761  N   NE    .  ARG  A  1  234  ?   49.809    6.880  26.110  1.00   33.41  ?  243  ARG  A  NE    1  
ATOM    1762  C   CZ    .  ARG  A  1  234  ?   49.930    6.967  24.791  1.00   33.80  ?  243  ARG  A  CZ    1  
ATOM    1763  N   NH1   .  ARG  A  1  234  ?   49.562    8.063  24.151  1.00   35.86  ?  243  ARG  A  NH1   1  
ATOM    1764  N   NH2   .  ARG  A  1  234  ?   50.414    5.947  24.112  1.00   33.64  ?  243  ARG  A  NH2   1  
ATOM    1765  N   N     .  VAL  A  1  235  ?   44.957    8.530  30.812  1.00   20.10  ?  244  VAL  A  N     1  
ATOM    1766  C   CA    .  VAL  A  1  235  ?   44.259    9.407  31.792  1.00   18.30  ?  244  VAL  A  CA    1  
ATOM    1767  C   C     .  VAL  A  1  235  ?   43.649    8.496  32.850  1.00   18.30  ?  244  VAL  A  C     1  
ATOM    1768  O   O     .  VAL  A  1  235  ?   43.836    8.791  34.037  1.00   20.28  ?  244  VAL  A  O     1  
ATOM    1769  C   CB    .  VAL  A  1  235  ?   43.228   10.301  31.083  1.00   16.77  ?  244  VAL  A  CB    1  
ATOM    1770  C   CG1   .  VAL  A  1  235  ?   42.348   11.072  32.049  1.00   16.39  ?  244  VAL  A  CG1   1  
ATOM    1771  C   CG2   .  VAL  A  1  235  ?   43.924   11.230  30.111  1.00   16.13  ?  244  VAL  A  CG2   1  
ATOM    1772  N   N     .  VAL  A  1  236  ?   43.006    7.405  32.435  1.00   18.05  ?  245  VAL  A  N     1  
ATOM    1773  C   CA    .  VAL  A  1  236  ?   42.402    6.403  33.367  1.00   19.17  ?  245  VAL  A  CA    1  
ATOM    1774  C   C     .  VAL  A  1  236  ?   43.523    5.938  34.299  1.00   19.42  ?  245  VAL  A  C     1  
ATOM    1775  O   O     .  VAL  A  1  236  ?   43.346    5.951  35.526  1.00   18.99  ?  245  VAL  A  O     1  
ATOM    1776  C   CB    .  VAL  A  1  236  ?   41.739    5.231  32.608  1.00   19.06  ?  245  VAL  A  CB    1  
ATOM    1777  C   CG1   .  VAL  A  1  236  ?   41.402    4.056  33.523  1.00   18.54  ?  245  VAL  A  CG1   1  
ATOM    1778  C   CG2   .  VAL  A  1  236  ?   40.504    5.696  31.842  1.00   19.06  ?  245  VAL  A  CG2   1  
ATOM    1779  N   N     .  GLY  A  1  237  ?   44.667    5.619  33.705  1.00   20.56  ?  246  GLY  A  N     1  
ATOM    1780  C   CA    .  GLY  A  1  237  ?   45.889    5.244  34.430  1.00   22.32  ?  246  GLY  A  CA    1  
ATOM    1781  C   C     .  GLY  A  1  237  ?   46.146    6.168  35.606  1.00   22.03  ?  246  GLY  A  C     1  
ATOM    1782  O   O     .  GLY  A  1  237  ?   46.462    5.658  36.693  1.00   22.92  ?  246  GLY  A  O     1  
ATOM    1783  N   N     .  PHE  A  1  238  ?   46.045    7.475  35.396  1.00   21.65  ?  247  PHE  A  N     1  
ATOM    1784  C   CA    .  PHE  A  1  238  ?   46.411    8.465  36.432  1.00   23.47  ?  247  PHE  A  CA    1  
ATOM    1785  C   C     .  PHE  A  1  238  ?   45.372    8.401  37.543  1.00   23.86  ?  247  PHE  A  C     1  
ATOM    1786  O   O     .  PHE  A  1  238  ?   45.766    8.303  38.737  1.00   23.54  ?  247  PHE  A  O     1  
ATOM    1787  C   CB    .  PHE  A  1  238  ?   46.490    9.891  35.888  1.00   24.84  ?  247  PHE  A  CB    1  
ATOM    1788  C   CG    .  PHE  A  1  238  ?   46.842   10.889  36.960  1.00   25.15  ?  247  PHE  A  CG    1  
ATOM    1789  C   CD1   .  PHE  A  1  238  ?   48.109   10.902  37.524  1.00   25.68  ?  247  PHE  A  CD1   1  
ATOM    1790  C   CD2   .  PHE  A  1  238  ?   45.892   11.778  37.443  1.00   25.87  ?  247  PHE  A  CD2   1  
ATOM    1791  C   CE1   .  PHE  A  1  238  ?   48.425   11.799  38.538  1.00   26.05  ?  247  PHE  A  CE1   1  
ATOM    1792  C   CE2   .  PHE  A  1  238  ?   46.206   12.675  38.456  1.00   25.52  ?  247  PHE  A  CE2   1  
ATOM    1793  C   CZ    .  PHE  A  1  238  ?   47.473   12.684  39.000  1.00   26.18  ?  247  PHE  A  CZ    1  
ATOM    1794  N   N     .  LEU  A  1  239  ?   44.099    8.446  37.140  1.00   23.21  ?  248  LEU  A  N     1  
ATOM    1795  C   CA    .  LEU  A  1  239  ?   42.933    8.479  38.055  1.00   23.06  ?  248  LEU  A  CA    1  
ATOM    1796  C   C     .  LEU  A  1  239  ?   43.028    7.312  39.043  1.00   22.90  ?  248  LEU  A  C     1  
ATOM    1797  O   O     .  LEU  A  1  239  ?   42.837    7.558  40.230  1.00   23.84  ?  248  LEU  A  O     1  
ATOM    1798  C   CB    .  LEU  A  1  239  ?   41.636    8.382  37.248  1.00   24.15  ?  248  LEU  A  CB    1  
ATOM    1799  C   CG    .  LEU  A  1  239  ?   41.344    9.513  36.265  1.00   25.59  ?  248  LEU  A  CG    1  
ATOM    1800  C   CD1   .  LEU  A  1  239  ?   39.920    9.400  35.756  1.00   26.37  ?  248  LEU  A  CD1   1  
ATOM    1801  C   CD2   .  LEU  A  1  239  ?   41.559   10.885  36.895  1.00   27.18  ?  248  LEU  A  CD2   1  
ATOM    1802  N   N     .  VAL  A  1  240  ?   43.313    6.090  38.579  1.00   22.21  ?  249  VAL  A  N     1  
ATOM    1803  C   CA    .  VAL  A  1  240  ?   43.214    4.859  39.423  1.00   22.32  ?  249  VAL  A  CA    1  
ATOM    1804  C   C     .  VAL  A  1  240  ?   44.510    4.647  40.233  1.00   24.10  ?  249  VAL  A  C     1  
ATOM    1805  O   O     .  VAL  A  1  240  ?   44.560    3.689  41.070  1.00   22.96  ?  249  VAL  A  O     1  
ATOM    1806  C   CB    .  VAL  A  1  240  ?   42.836    3.620  38.591  1.00   20.50  ?  249  VAL  A  CB    1  
ATOM    1807  C   CG1   .  VAL  A  1  240  ?   41.516    3.822  37.891  1.00   19.59  ?  249  VAL  A  CG1   1  
ATOM    1808  C   CG2   .  VAL  A  1  240  ?   43.916    3.223  37.601  1.00   20.97  ?  249  VAL  A  CG2   1  
ATOM    1809  N   N     .  SER  A  1  241  ?   45.522    5.500  40.023  1.00   25.20  ?  250  SER  A  N     1  
ATOM    1810  C   CA    .  SER  A  1  241  ?   46.816    5.445  40.751  1.00   25.91  ?  250  SER  A  CA    1  
ATOM    1811  C   C     .  SER  A  1  241  ?   46.656    6.062  42.145  1.00   25.68  ?  250  SER  A  C     1  
ATOM    1812  O   O     .  SER  A  1  241  ?   45.717    6.870  42.349  1.00   24.61  ?  250  SER  A  O     1  
ATOM    1813  C   CB    .  SER  A  1  241  ?   47.925    6.112  39.967  1.00   26.08  ?  250  SER  A  CB    1  
ATOM    1814  O   OG    .  SER  A  1  241  ?   47.956    7.512  40.186  1.00   25.55  ?  250  SER  A  OG    1  
ATOM    1815  N   N     .  ALA  A  1  242  ?   47.554    5.705  43.063  1.00   25.67  ?  251  ALA  A  N     1  
ATOM    1816  C   CA    .  ALA  A  1  242  ?   47.709    6.396  44.365  1.00   25.55  ?  251  ALA  A  CA    1  
ATOM    1817  C   C     .  ALA  A  1  242  ?   47.720    7.910  44.110  1.00   24.07  ?  251  ALA  A  C     1  
ATOM    1818  O   O     .  ALA  A  1  242  ?   47.059    8.666  44.849  1.00   23.08  ?  251  ALA  A  O     1  
ATOM    1819  C   CB    .  ALA  A  1  242  ?   48.979    5.937  45.062  1.00   25.40  ?  251  ALA  A  CB    1  
ATOM    1820  N   N     .  GLU  A  1  243  ?   48.434    8.335  43.070  1.00   23.46  ?  252  GLU  A  N     1  
ATOM    1821  C   CA    .  GLU  A  1  243  ?   48.783    9.759  42.870  1.00   23.29  ?  252  GLU  A  CA    1  
ATOM    1822  C   C     .  GLU  A  1  243  ?   47.560   10.557  42.416  1.00   21.87  ?  252  GLU  A  C     1  
ATOM    1823  O   O     .  GLU  A  1  243  ?   47.571   11.779  42.681  1.00   21.15  ?  252  GLU  A  O     1  
ATOM    1824  C   CB    .  GLU  A  1  243  ?   49.972    9.888  41.921  1.00   25.21  ?  252  GLU  A  CB    1  
ATOM    1825  C   CG    .  GLU  A  1  243  ?   51.287    9.495  42.581  1.00   27.52  ?  252  GLU  A  CG    1  
ATOM    1826  C   CD    .  GLU  A  1  243  ?   51.690    8.043  42.377  1.00   31.62  ?  252  GLU  A  CD    1  
ATOM    1827  O   OE1   .  GLU  A  1  243  ?   50.766    7.165  42.345  1.00   34.56  ?  252  GLU  A  OE1   1  
ATOM    1828  O   OE2   .  GLU  A  1  243  ?   52.921    7.790  42.191  1.00   32.93  ?  252  GLU  A  OE2   1  
ATOM    1829  N   N     .  GLY  A  1  244  ?   46.536    9.905  41.831  1.00   21.38  ?  253  GLY  A  N     1  
ATOM    1830  C   CA    .  GLY  A  1  244  ?   45.347   10.564  41.235  1.00   20.27  ?  253  GLY  A  CA    1  
ATOM    1831  C   C     .  GLY  A  1  244  ?   44.233   10.810  42.239  1.00   19.41  ?  253  GLY  A  C     1  
ATOM    1832  O   O     .  GLY  A  1  244  ?   43.169   11.299  41.851  1.00   18.07  ?  253  GLY  A  O     1  
ATOM    1833  N   N     .  GLU  A  1  245  ?   44.501   10.520  43.509  1.00   20.24  ?  254  GLU  A  N     1  
ATOM    1834  C   CA    .  GLU  A  1  245  ?   43.504   10.454  44.602  1.00   19.91  ?  254  GLU  A  CA    1  
ATOM    1835  C   C     .  GLU  A  1  245  ?   42.686   11.748  44.715  1.00   19.47  ?  254  GLU  A  C     1  
ATOM    1836  O   O     .  GLU  A  1  245  ?   41.493   11.639  45.011  1.00   19.39  ?  254  GLU  A  O     1  
ATOM    1837  C   CB    .  GLU  A  1  245  ?   44.198   10.172  45.928  1.00   19.57  ?  254  GLU  A  CB    1  
ATOM    1838  C   CG    .  GLU  A  1  245  ?   43.280    9.418  46.853  1.00   20.39  ?  254  GLU  A  CG    1  
ATOM    1839  C   CD    .  GLU  A  1  245  ?   43.590    9.506  48.324  1.00   19.72  ?  254  GLU  A  CD    1  
ATOM    1840  O   OE1   .  GLU  A  1  245  ?   44.560   10.179  48.681  1.00   19.12  ?  254  GLU  A  OE1   1  
ATOM    1841  O   OE2   .  GLU  A  1  245  ?   42.839    8.897  49.087  1.00   19.92  ?  254  GLU  A  OE2   1  
ATOM    1842  N   N     .  TRP  A  1  246  ?   43.289   12.920  44.526  1.00   18.78  ?  255  TRP  A  N     1  
ATOM    1843  C   CA    .  TRP  A  1  246  ?   42.635   14.211  44.872  1.00   19.60  ?  255  TRP  A  CA    1  
ATOM    1844  C   C     .  TRP  A  1  246  ?   41.757   14.717  43.730  1.00   20.44  ?  255  TRP  A  C     1  
ATOM    1845  O   O     .  TRP  A  1  246  ?   41.150   15.810  43.898  1.00   20.64  ?  255  TRP  A  O     1  
ATOM    1846  C   CB    .  TRP  A  1  246  ?   43.663   15.270  45.261  1.00   20.46  ?  255  TRP  A  CB    1  
ATOM    1847  C   CG    .  TRP  A  1  246  ?   43.148   16.203  46.305  1.00   21.75  ?  255  TRP  A  CG    1  
ATOM    1848  C   CD1   .  TRP  A  1  246  ?   43.136   17.568  46.274  1.00   22.55  ?  255  TRP  A  CD1   1  
ATOM    1849  C   CD2   .  TRP  A  1  246  ?   42.534   15.820  47.546  1.00   22.51  ?  255  TRP  A  CD2   1  
ATOM    1850  N   NE1   .  TRP  A  1  246  ?   42.564   18.060  47.417  1.00   23.20  ?  255  TRP  A  NE1   1  
ATOM    1851  C   CE2   .  TRP  A  1  246  ?   42.190   17.012  48.216  1.00   22.77  ?  255  TRP  A  CE2   1  
ATOM    1852  C   CE3   .  TRP  A  1  246  ?   42.262   14.589  48.154  1.00   21.90  ?  255  TRP  A  CE3   1  
ATOM    1853  C   CZ2   .  TRP  A  1  246  ?   41.573   17.005  49.462  1.00   23.05  ?  255  TRP  A  CZ2   1  
ATOM    1854  C   CZ3   .  TRP  A  1  246  ?   41.674   14.581  49.396  1.00   22.43  ?  255  TRP  A  CZ3   1  
ATOM    1855  C   CH2   .  TRP  A  1  246  ?   41.329   15.775  50.034  1.00   23.37  ?  255  TRP  A  CH2   1  
ATOM    1856  N   N     .  ILE  A  1  247  ?   41.728   13.990  42.607  1.00   20.76  ?  256  ILE  A  N     1  
ATOM    1857  C   CA    .  ILE  A  1  247  ?   40.627   14.070  41.610  1.00   21.13  ?  256  ILE  A  CA    1  
ATOM    1858  C   C     .  ILE  A  1  247  ?   39.604   13.012  42.011  1.00   22.17  ?  256  ILE  A  C     1  
ATOM    1859  O   O     .  ILE  A  1  247  ?   39.889   11.826  41.757  1.00   24.73  ?  256  ILE  A  O     1  
ATOM    1860  C   CB    .  ILE  A  1  247  ?   41.118   13.841  40.175  1.00   21.10  ?  256  ILE  A  CB    1  
ATOM    1861  C   CG1   .  ILE  A  1  247  ?   42.118   14.906  39.726  1.00   21.40  ?  256  ILE  A  CG1   1  
ATOM    1862  C   CG2   .  ILE  A  1  247  ?   39.923   13.773  39.244  1.00   21.53  ?  256  ILE  A  CG2   1  
ATOM    1863  C   CD1   .  ILE  A  1  247  ?   42.753   14.621  38.378  1.00   21.43  ?  256  ILE  A  CD1   1  
ATOM    1864  N   N     .  ASN  A  1  248  ?   38.500   13.430  42.637  1.00   21.74  ?  257  ASN  A  N     1  
ATOM    1865  C   CA    .  ASN  A  1  248  ?   37.405   12.546  43.113  1.00   22.16  ?  257  ASN  A  CA    1  
ATOM    1866  C   C     .  ASN  A  1  248  ?   36.081   13.267  42.789  1.00   22.61  ?  257  ASN  A  C     1  
ATOM    1867  O   O     .  ASN  A  1  248  ?   35.929   14.449  43.126  1.00   23.29  ?  257  ASN  A  O     1  
ATOM    1868  C   CB    .  ASN  A  1  248  ?   37.698   12.130  44.567  1.00   22.95  ?  257  ASN  A  CB    1  
ATOM    1869  C   CG    .  ASN  A  1  248  ?   36.598   11.379  45.302  1.00   24.10  ?  257  ASN  A  CG    1  
ATOM    1870  O   OD1   .  ASN  A  1  248  ?   35.828   10.628  44.710  1.00   25.83  ?  257  ASN  A  OD1   1  
ATOM    1871  N   ND2   .  ASN  A  1  248  ?   36.543   11.536  46.618  1.00   23.62  ?  257  ASN  A  ND2   1  
ATOM    1872  N   N     .  GLY  A  1  249  ?   35.181   12.609  42.061  1.00   23.56  ?  258  GLY  A  N     1  
ATOM    1873  C   CA    .  GLY  A  1  249  ?   33.801   13.082  41.829  1.00   23.53  ?  258  GLY  A  CA    1  
ATOM    1874  C   C     .  GLY  A  1  249  ?   33.674   13.916  40.573  1.00   22.86  ?  258  GLY  A  C     1  
ATOM    1875  O   O     .  GLY  A  1  249  ?   32.546   14.327  40.276  1.00   24.14  ?  258  GLY  A  O     1  
ATOM    1876  N   N     .  LYS  A  1  250  ?   34.768   14.145  39.853  1.00   22.79  ?  259  LYS  A  N     1  
ATOM    1877  C   CA    .  LYS  A  1  250  ?   34.773   15.036  38.662  1.00   25.12  ?  259  LYS  A  CA    1  
ATOM    1878  C   C     .  LYS  A  1  250  ?   34.559   14.195  37.394  1.00   24.45  ?  259  LYS  A  C     1  
ATOM    1879  O   O     .  LYS  A  1  250  ?   34.712   12.968  37.476  1.00   24.52  ?  259  LYS  A  O     1  
ATOM    1880  C   CB    .  LYS  A  1  250  ?   36.079   15.840  38.581  1.00   25.19  ?  259  LYS  A  CB    1  
ATOM    1881  C   CG    .  LYS  A  1  250  ?   36.491   16.556  39.855  1.00   24.71  ?  259  LYS  A  CG    1  
ATOM    1882  C   CD    .  LYS  A  1  250  ?   35.603   17.691  40.249  1.00   25.19  ?  259  LYS  A  CD    1  
ATOM    1883  C   CE    .  LYS  A  1  250  ?   35.743   18.022  41.720  1.00   28.00  ?  259  LYS  A  CE    1  
ATOM    1884  N   NZ    .  LYS  A  1  250  ?   34.724   17.340  42.568  1.00   29.33  ?  259  LYS  A  NZ    1  
ATOM    1885  N   N     .  VAL  A  1  251  ?   34.207   14.857  36.284  1.00   23.47  ?  260  VAL  A  N     1  
ATOM    1886  C   CA    .  VAL  A  1  251  ?   34.122   14.294  34.903  1.00   23.13  ?  260  VAL  A  CA    1  
ATOM    1887  C   C     .  VAL  A  1  251  ?   35.237   14.931  34.081  1.00   24.09  ?  260  VAL  A  C     1  
ATOM    1888  O   O     .  VAL  A  1  251  ?   35.086   16.130  33.756  1.00   26.18  ?  260  VAL  A  O     1  
ATOM    1889  C   CB    .  VAL  A  1  251  ?   32.791   14.619  34.205  1.00   21.98  ?  260  VAL  A  CB    1  
ATOM    1890  C   CG1   .  VAL  A  1  251  ?   32.786   14.096  32.776  1.00   21.27  ?  260  VAL  A  CG1   1  
ATOM    1891  C   CG2   .  VAL  A  1  251  ?   31.599   14.116  34.994  1.00   22.21  ?  260  VAL  A  CG2   1  
ATOM    1892  N   N     .  LEU  A  1  252  ?   36.251   14.157  33.688  1.00   22.64  ?  261  LEU  A  N     1  
ATOM    1893  C   CA    .  LEU  A  1  252  ?   37.365   14.641  32.835  1.00   20.83  ?  261  LEU  A  CA    1  
ATOM    1894  C   C     .  LEU  A  1  252  ?   37.056   14.357  31.363  1.00   20.54  ?  261  LEU  A  C     1  
ATOM    1895  O   O     .  LEU  A  1  252  ?   36.689   13.202  31.050  1.00   20.47  ?  261  LEU  A  O     1  
ATOM    1896  C   CB    .  LEU  A  1  252  ?   38.661   13.964  33.273  1.00   21.39  ?  261  LEU  A  CB    1  
ATOM    1897  C   CG    .  LEU  A  1  252  ?   39.416   14.678  34.397  1.00   21.72  ?  261  LEU  A  CG    1  
ATOM    1898  C   CD1   .  LEU  A  1  252  ?   38.934   14.221  35.766  1.00   21.60  ?  261  LEU  A  CD1   1  
ATOM    1899  C   CD2   .  LEU  A  1  252  ?   40.908   14.433  34.259  1.00   22.69  ?  261  LEU  A  CD2   1  
ATOM    1900  N   N     .  THR  A  1  253  ?   37.254   15.383  30.517  1.00   19.74  ?  262  THR  A  N     1  
ATOM    1901  C   CA    .  THR  A  1  253  ?   37.037   15.286  29.052  1.00   19.28  ?  262  THR  A  CA    1  
ATOM    1902  C   C     .  THR  A  1  253  ?   38.379   15.165  28.327  1.00   19.95  ?  262  THR  A  C     1  
ATOM    1903  O   O     .  THR  A  1  253  ?   39.187   16.098  28.427  1.00   21.54  ?  262  THR  A  O     1  
ATOM    1904  C   CB    .  THR  A  1  253  ?   36.263   16.498  28.537  1.00   19.03  ?  262  THR  A  CB    1  
ATOM    1905  O   OG1   .  THR  A  1  253  ?   35.047   16.572  29.279  1.00   19.00  ?  262  THR  A  OG1   1  
ATOM    1906  C   CG2   .  THR  A  1  253  ?   35.957   16.409  27.060  1.00   19.31  ?  262  THR  A  CG2   1  
ATOM    1907  N   N     .  VAL  A  1  254  ?   38.606   14.043  27.642  1.00   18.85  ?  263  VAL  A  N     1  
ATOM    1908  C   CA    .  VAL  A  1  254  ?   39.879   13.810  26.901  1.00   17.81  ?  263  VAL  A  CA    1  
ATOM    1909  C   C     .  VAL  A  1  254  ?   39.534   13.904  25.419  1.00   17.36  ?  263  VAL  A  C     1  
ATOM    1910  O   O     .  VAL  A  1  254  ?   39.100   12.900  24.866  1.00   17.46  ?  263  VAL  A  O     1  
ATOM    1911  C   CB    .  VAL  A  1  254  ?   40.529   12.485  27.348  1.00   30.00  ?  263  VAL  A  CB    1  
ATOM    1912  C   CG1   .  VAL  A  1  254  ?   42.012   12.443  27.043  1.00   30.00  ?  263  VAL  A  CG1   1  
ATOM    1913  C   CG2   .  VAL  A  1  254  ?   40.291   12.226  28.825  1.00   30.00  ?  263  VAL  A  CG2   1  
ATOM    1914  N   N     .  ASP  A  1  255  ?   39.731   15.078  24.815  1.00   17.96  ?  264  ASP  A  N     1  
ATOM    1915  C   CA    .  ASP  A  1  255  ?   39.259   15.347  23.432  1.00   18.40  ?  264  ASP  A  CA    1  
ATOM    1916  C   C     .  ASP  A  1  255  ?   40.329   16.002  22.551  1.00   18.09  ?  264  ASP  A  C     1  
ATOM    1917  O   O     .  ASP  A  1  255  ?   40.049   16.222  21.374  1.00   17.90  ?  264  ASP  A  O     1  
ATOM    1918  C   CB    .  ASP  A  1  255  ?   38.022   16.240  23.528  1.00   18.37  ?  264  ASP  A  CB    1  
ATOM    1919  C   CG    .  ASP  A  1  255  ?   38.236   17.502  24.334  1.00   18.44  ?  264  ASP  A  CG    1  
ATOM    1920  O   OD1   .  ASP  A  1  255  ?   39.382   17.755  24.728  1.00   19.31  ?  264  ASP  A  OD1   1  
ATOM    1921  O   OD2   .  ASP  A  1  255  ?   37.251   18.218  24.552  1.00   17.35  ?  264  ASP  A  OD2   1  
ATOM    1922  N   N     .  GLY  A  1  256  ?   41.503   16.294  23.098  1.00   19.79  ?  265  GLY  A  N     1  
ATOM    1923  C   CA    .  GLY  A  1  256  ?   42.604   16.941  22.348  1.00   21.62  ?  265  GLY  A  CA    1  
ATOM    1924  C   C     .  GLY  A  1  256  ?   42.412   18.451  22.215  1.00   23.73  ?  265  GLY  A  C     1  
ATOM    1925  O   O     .  GLY  A  1  256  ?   43.367   19.137  21.712  1.00   21.80  ?  265  GLY  A  O     1  
ATOM    1926  N   N     .  GLY  A  1  257  ?   41.229   18.944  22.628  1.00   24.18  ?  266  GLY  A  N     1  
ATOM    1927  C   CA    .  GLY  A  1  257  ?   40.907   20.373  22.777  1.00   25.36  ?  266  GLY  A  CA    1  
ATOM    1928  C   C     .  GLY  A  1  257  ?   39.791   20.844  21.862  1.00   27.50  ?  266  GLY  A  C     1  
ATOM    1929  O   O     .  GLY  A  1  257  ?   39.595   22.076  21.794  1.00   29.79  ?  266  GLY  A  O     1  
ATOM    1930  N   N     .  ALA  A  1  258  ?   39.100   19.933  21.170  1.00   29.07  ?  267  ALA  A  N     1  
ATOM    1931  C   CA    .  ALA  A  1  258  ?   37.896   20.231  20.361  1.00   31.92  ?  267  ALA  A  CA    1  
ATOM    1932  C   C     .  ALA  A  1  258  ?   37.209   18.940  19.930  1.00   35.35  ?  267  ALA  A  C     1  
ATOM    1933  O   O     .  ALA  A  1  258  ?   37.759   17.858  20.174  1.00   36.92  ?  267  ALA  A  O     1  
ATOM    1934  C   CB    .  ALA  A  1  258  ?   38.250   21.040  19.140  1.00   33.81  ?  267  ALA  A  CB    1  
ATOM    1935  N   N     .  ALA  A  1  259  ?   36.041   19.095  19.305  1.00   41.41  ?  268  ALA  A  N     1  
ATOM    1936  C   CA    .  ALA  A  1  259  ?   35.284   18.050  18.579  1.00   43.92  ?  268  ALA  A  CA    1  
ATOM    1937  C   C     .  ALA  A  1  259  ?   35.622   18.146  17.083  1.00   45.94  ?  268  ALA  A  C     1  
ATOM    1938  O   O     .  ALA  A  1  259  ?   35.229   19.163  16.485  1.00   46.03  ?  268  ALA  A  O     1  
ATOM    1939  C   CB    .  ALA  A  1  259  ?   33.801   18.229  18.840  1.00   45.00  ?  268  ALA  A  CB    1  
ATOM    1940  O   OXT   .  ALA  A  1  259  ?   36.273   17.263  16.465  1.00   45.02  ?  268  ALA  A  OXT   1  
ATOM    1941  N   N     .  LEU  B  2    1  ?   -0.879   50.376  27.050  1.00   41.84  ?    8  LEU  B  N     1  
ATOM    1942  C   CA    .  LEU  B  2    1  ?   -0.177   49.736  28.223  1.00   42.36  ?    8  LEU  B  CA    1  
ATOM    1943  C   C     .  LEU  B  2    1  ?    0.191   48.290  27.869  1.00   41.08  ?    8  LEU  B  C     1  
ATOM    1944  O   O     .  LEU  B  2    1  ?   -0.674   47.413  28.005  1.00   41.74  ?    8  LEU  B  O     1  
ATOM    1945  C   CB    .  LEU  B  2    1  ?   -1.094   49.793  29.450  1.00   43.86  ?    8  LEU  B  CB    1  
ATOM    1946  C   CG    .  LEU  B  2    1  ?   -0.430   49.529  30.803  1.00   47.65  ?    8  LEU  B  CG    1  
ATOM    1947  C   CD1   .  LEU  B  2    1  ?    0.582   50.614  31.168  1.00   46.58  ?    8  LEU  B  CD1   1  
ATOM    1948  C   CD2   .  LEU  B  2    1  ?   -1.481   49.409  31.903  1.00   50.29  ?    8  LEU  B  CD2   1  
ATOM    1949  N   N     .  HIS  B  2    2  ?    1.435   48.062  27.440  1.00   39.75  ?    9  HIS  B  N     1  
ATOM    1950  C   CA    .  HIS  B  2    2  ?    1.940   46.766  26.908  1.00   39.29  ?    9  HIS  B  CA    1  
ATOM    1951  C   C     .  HIS  B  2    2  ?    1.902   45.672  27.986  1.00   41.05  ?    9  HIS  B  C     1  
ATOM    1952  O   O     .  HIS  B  2    2  ?    2.434   45.909  29.087  1.00   37.79  ?    9  HIS  B  O     1  
ATOM    1953  C   CB    .  HIS  B  2    2  ?    3.362   46.922  26.349  1.00   37.21  ?    9  HIS  B  CB    1  
ATOM    1954  C   CG    .  HIS  B  2    2  ?    3.989   45.616  26.012  1.00   36.09  ?    9  HIS  B  CG    1  
ATOM    1955  N   ND1   .  HIS  B  2    2  ?    3.749   44.975  24.818  1.00   36.22  ?    9  HIS  B  ND1   1  
ATOM    1956  C   CD2   .  HIS  B  2    2  ?    4.801   44.804  26.723  1.00   36.46  ?    9  HIS  B  CD2   1  
ATOM    1957  C   CE1   .  HIS  B  2    2  ?    4.407   43.832  24.793  1.00   35.99  ?    9  HIS  B  CE1   1  
ATOM    1958  N   NE2   .  HIS  B  2    2  ?    5.061   43.701  25.952  1.00   35.56  ?    9  HIS  B  NE2   1  
ATOM    1959  N   N     .  ILE  B  2    3  ?    1.344   44.501  27.645  1.00   43.93  ?   10  ILE  B  N     1  
ATOM    1960  C   CA    .  ILE  B  2    3  ?    1.211   43.302  28.534  1.00   45.08  ?   10  ILE  B  CA    1  
ATOM    1961  C   C     .  ILE  B  2    3  ?    2.083   42.167  27.984  1.00   43.53  ?   10  ILE  B  C     1  
ATOM    1962  O   O     .  ILE  B  2    3  ?    1.759   41.553  26.965  1.00   44.02  ?   10  ILE  B  O     1  
ATOM    1963  C   CB    .  ILE  B  2    3  ?   -0.276   42.890  28.670  1.00   45.55  ?   10  ILE  B  CB    1  
ATOM    1964  C   CG1   .  ILE  B  2    3  ?   -1.169   44.090  28.997  1.00   44.97  ?   10  ILE  B  CG1   1  
ATOM    1965  C   CG2   .  ILE  B  2    3  ?   -0.459   41.770  29.690  1.00   44.26  ?   10  ILE  B  CG2   1  
ATOM    1966  C   CD1   .  ILE  B  2    3  ?   -0.866   44.737  30.333  1.00   46.14  ?   10  ILE  B  CD1   1  
ATOM    1967  N   N     .  PRO  B  2    4  ?    3.214   41.831  28.644  1.00   41.14  ?   11  PRO  B  N     1  
ATOM    1968  C   CA    .  PRO  B  2    4  ?    4.148   40.847  28.099  1.00   41.24  ?   11  PRO  B  CA    1  
ATOM    1969  C   C     .  PRO  B  2    4  ?    3.760   39.380  28.341  1.00   40.93  ?   11  PRO  B  C     1  
ATOM    1970  O   O     .  PRO  B  2    4  ?    2.876   39.097  29.153  1.00   36.65  ?   11  PRO  B  O     1  
ATOM    1971  C   CB    .  PRO  B  2    4  ?    5.443   41.165  28.869  1.00   40.75  ?   11  PRO  B  CB    1  
ATOM    1972  C   CG    .  PRO  B  2    4  ?    4.948   41.622  30.224  1.00   40.70  ?   11  PRO  B  CG    1  
ATOM    1973  C   CD    .  PRO  B  2    4  ?    3.677   42.394  29.925  1.00   40.59  ?   11  PRO  B  CD    1  
ATOM    1974  N   N     .  GLY  B  2    5  ?    4.470   38.487  27.646  1.00   39.82  ?   12  GLY  B  N     1  
ATOM    1975  C   CA    .  GLY  B  2    5  ?    4.502   37.037  27.908  1.00   38.73  ?   12  GLY  B  CA    1  
ATOM    1976  C   C     .  GLY  B  2    5  ?    3.117   36.416  27.905  1.00   37.33  ?   12  GLY  B  C     1  
ATOM    1977  O   O     .  GLY  B  2    5  ?    2.907   35.497  28.704  1.00   37.45  ?   12  GLY  B  O     1  
ATOM    1978  N   N     .  ARG  B  2    6  ?    2.214   36.865  27.023  1.00   36.52  ?   13  ARG  B  N     1  
ATOM    1979  C   CA    .  ARG  B  2    6  ?    0.812   36.362  26.973  1.00   37.64  ?   13  ARG  B  CA    1  
ATOM    1980  C   C     .  ARG  B  2    6  ?    0.714   35.204  25.980  1.00   38.45  ?   13  ARG  B  C     1  
ATOM    1981  O   O     .  ARG  B  2    6  ?    1.643   35.068  25.163  1.00   42.34  ?   13  ARG  B  O     1  
ATOM    1982  C   CB    .  ARG  B  2    6  ?   -0.169   37.500  26.690  1.00   37.14  ?   13  ARG  B  CB    1  
ATOM    1983  C   CG    .  ARG  B  2    6  ?   -0.528   38.277  27.951  1.00   36.90  ?   13  ARG  B  CG    1  
ATOM    1984  C   CD    .  ARG  B  2    6  ?   -1.927   38.851  27.960  1.00   36.45  ?   13  ARG  B  CD    1  
ATOM    1985  N   NE    .  ARG  B  2    6  ?   -2.968   37.847  28.162  1.00   35.65  ?   13  ARG  B  NE    1  
ATOM    1986  C   CZ    .  ARG  B  2    6  ?   -3.298   37.306  29.331  1.00   32.76  ?   13  ARG  B  CZ    1  
ATOM    1987  N   NH1   .  ARG  B  2    6  ?   -2.645   37.631  30.435  1.00   31.49  ?   13  ARG  B  NH1   1  
ATOM    1988  N   NH2   .  ARG  B  2    6  ?   -4.275   36.418  29.383  1.00   31.85  ?   13  ARG  B  NH2   1  
ATOM    1989  N   N     .  LEU  B  2    7  ?   -0.325   34.364  26.117  1.00   37.47  ?   14  LEU  B  N     1  
ATOM    1990  C   CA    .  LEU  B  2    7  ?   -0.443   33.041  25.431  1.00   35.28  ?   14  LEU  B  CA    1  
ATOM    1991  C   C     .  LEU  B  2    7  ?   -1.860   32.846  24.866  1.00   33.28  ?   14  LEU  B  C     1  
ATOM    1992  O   O     .  LEU  B  2    7  ?   -2.221   31.702  24.560  1.00   32.40  ?   14  LEU  B  O     1  
ATOM    1993  C   CB    .  LEU  B  2    7  ?   -0.075   31.921  26.416  1.00   34.04  ?   14  LEU  B  CB    1  
ATOM    1994  C   CG    .  LEU  B  2    7  ?    1.288   32.045  27.104  1.00   34.17  ?   14  LEU  B  CG    1  
ATOM    1995  C   CD1   .  LEU  B  2    7  ?    1.473   30.929  28.125  1.00   34.00  ?   14  LEU  B  CD1   1  
ATOM    1996  C   CD2   .  LEU  B  2    7  ?    2.437   32.046  26.102  1.00   32.65  ?   14  LEU  B  CD2   1  
ATOM    1997  N   N     .  ASP  B  2    8  ?   -2.601   33.936  24.665  1.00   30.96  ?   15  ASP  B  N     1  
ATOM    1998  C   CA    .  ASP  B  2    8  ?   -4.004   33.937  24.183  1.00   28.28  ?   15  ASP  B  CA    1  
ATOM    1999  C   C     .  ASP  B  2    8  ?   -4.091   33.098  22.896  1.00   28.42  ?   15  ASP  B  C     1  
ATOM    2000  O   O     .  ASP  B  2    8  ?   -3.150   33.186  22.066  1.00   27.18  ?   15  ASP  B  O     1  
ATOM    2001  C   CB    .  ASP  B  2    8  ?   -4.477   35.387  24.059  1.00   27.73  ?   15  ASP  B  CB    1  
ATOM    2002  C   CG    .  ASP  B  2    8  ?   -4.426   36.127  25.389  1.00   27.30  ?   15  ASP  B  CG    1  
ATOM    2003  O   OD1   .  ASP  B  2    8  ?   -5.152   35.719  26.311  1.00   27.45  ?   15  ASP  B  OD1   1  
ATOM    2004  O   OD2   .  ASP  B  2    8  ?   -3.630   37.072  25.512  1.00   24.98  ?   15  ASP  B  OD2   1  
ATOM    2005  N   N     .  GLY  B  2    9  ?   -5.159   32.288  22.768  1.00   28.67  ?   16  GLY  B  N     1  
ATOM    2006  C   CA    .  GLY  B  2    9  ?   -5.443   31.371  21.637  1.00   27.76  ?   16  GLY  B  CA    1  
ATOM    2007  C   C     .  GLY  B  2    9  ?   -4.330   30.360  21.403  1.00   27.18  ?   16  GLY  B  C     1  
ATOM    2008  O   O     .  GLY  B  2    9  ?   -4.093   29.986  20.236  1.00   25.44  ?   16  GLY  B  O     1  
ATOM    2009  N   N     .  LYS  B  2   10  ?   -3.648   29.959  22.477  1.00   28.32  ?   17  LYS  B  N     1  
ATOM    2010  C   CA    .  LYS  B  2   10  ?   -2.603   28.903  22.489  1.00   28.00  ?   17  LYS  B  CA    1  
ATOM    2011  C   C     .  LYS  B  2   10  ?   -3.062   27.801  23.435  1.00   28.99  ?   17  LYS  B  C     1  
ATOM    2012  O   O     .  LYS  B  2   10  ?   -3.637   28.133  24.485  1.00   29.34  ?   17  LYS  B  O     1  
ATOM    2013  C   CB    .  LYS  B  2   10  ?   -1.246   29.394  23.007  1.00   25.92  ?   17  LYS  B  CB    1  
ATOM    2014  C   CG    .  LYS  B  2   10  ?   -0.635   30.562  22.261  1.00   24.67  ?   17  LYS  B  CG    1  
ATOM    2015  C   CD    .  LYS  B  2   10  ?   -0.100   30.152  20.927  1.00   24.61  ?   17  LYS  B  CD    1  
ATOM    2016  C   CE    .  LYS  B  2   10  ?    0.366   31.336  20.111  1.00   24.94  ?   17  LYS  B  CE    1  
ATOM    2017  N   NZ    .  LYS  B  2   10  ?    1.326   30.908  19.067  1.00   25.80  ?   17  LYS  B  NZ    1  
ATOM    2018  N   N     .  VAL  B  2   11  ?   -2.741   26.558  23.095  1.00   30.23  ?   18  VAL  B  N     1  
ATOM    2019  C   CA    .  VAL  B  2   11  ?   -3.036   25.357  23.922  1.00   30.69  ?   18  VAL  B  CA    1  
ATOM    2020  C   C     .  VAL  B  2   11  ?   -1.720   24.847  24.530  1.00   31.61  ?   18  VAL  B  C     1  
ATOM    2021  O   O     .  VAL  B  2   11  ?   -0.720   24.744  23.780  1.00   31.26  ?   18  VAL  B  O     1  
ATOM    2022  C   CB    .  VAL  B  2   11  ?   -3.745   24.298  23.065  1.00   30.56  ?   18  VAL  B  CB    1  
ATOM    2023  C   CG1   .  VAL  B  2   11  ?   -4.323   23.173  23.908  1.00   31.54  ?   18  VAL  B  CG1   1  
ATOM    2024  C   CG2   .  VAL  B  2   11  ?   -4.825   24.942  22.222  1.00   31.36  ?   18  VAL  B  CG2   1  
ATOM    2025  N   N     .  ALA  B  2   12  ?   -1.740   24.552  25.840  1.00   31.43  ?   19  ALA  B  N     1  
ATOM    2026  C   CA    .  ALA  B  2   12  ?   -0.610   24.037  26.648  1.00   30.33  ?   19  ALA  B  CA    1  
ATOM    2027  C   C     .  ALA  B  2   12  ?   -1.038   22.761  27.394  1.00   30.42  ?   19  ALA  B  C     1  
ATOM    2028  O   O     .  ALA  B  2   12  ?   -2.158   22.725  27.905  1.00   33.80  ?   19  ALA  B  O     1  
ATOM    2029  C   CB    .  ALA  B  2   12  ?   -0.159   25.116  27.595  1.00   29.46  ?   19  ALA  B  CB    1  
ATOM    2030  N   N     .  LEU  B  2   13  ?   -0.183   21.740  27.430  1.00   29.28  ?   20  LEU  B  N     1  
ATOM    2031  C   CA    .  LEU  B  2   13  ?   -0.390   20.481  28.193  1.00   30.20  ?   20  LEU  B  CA    1  
ATOM    2032  C   C     .  LEU  B  2   13  ?    0.665   20.448  29.307  1.00   31.49  ?   20  LEU  B  C     1  
ATOM    2033  O   O     .  LEU  B  2   13  ?    1.768   20.971  29.072  1.00   33.16  ?   20  LEU  B  O     1  
ATOM    2034  C   CB    .  LEU  B  2   13  ?   -0.254   19.298  27.224  1.00   30.39  ?   20  LEU  B  CB    1  
ATOM    2035  C   CG    .  LEU  B  2   13  ?   -0.570   17.910  27.786  1.00   31.71  ?   20  LEU  B  CG    1  
ATOM    2036  C   CD1   .  LEU  B  2   13  ?   -1.245   17.045  26.740  1.00   32.51  ?   20  LEU  B  CD1   1  
ATOM    2037  C   CD2   .  LEU  B  2   13  ?    0.675   17.206  28.300  1.00   32.80  ?   20  LEU  B  CD2   1  
ATOM    2038  N   N     .  VAL  B  2   14  ?    0.355   19.897  30.482  1.00   30.66  ?   21  VAL  B  N     1  
ATOM    2039  C   CA    .  VAL  B  2   14  ?    1.328   19.860  31.614  1.00   30.87  ?   21  VAL  B  CA    1  
ATOM    2040  C   C     .  VAL  B  2   14  ?    1.201   18.528  32.357  1.00   31.20  ?   21  VAL  B  C     1  
ATOM    2041  O   O     .  VAL  B  2   14  ?    0.346   18.426  33.241  1.00   33.94  ?   21  VAL  B  O     1  
ATOM    2042  C   CB    .  VAL  B  2   14  ?    1.139   21.055  32.565  1.00   30.02  ?   21  VAL  B  CB    1  
ATOM    2043  C   CG1   .  VAL  B  2   14  ?    2.147   21.024  33.701  1.00   30.65  ?   21  VAL  B  CG1   1  
ATOM    2044  C   CG2   .  VAL  B  2   14  ?    1.231   22.379  31.829  1.00   29.68  ?   21  VAL  B  CG2   1  
ATOM    2045  N   N     .  THR  B  2   15  ?    2.055   17.556  32.044  1.00   30.79  ?   22  THR  B  N     1  
ATOM    2046  C   CA    .  THR  B  2   15  ?    2.050   16.236  32.723  1.00   30.97  ?   22  THR  B  CA    1  
ATOM    2047  C   C     .  THR  B  2   15  ?    2.108   16.490  34.230  1.00   30.54  ?   22  THR  B  C     1  
ATOM    2048  O   O     .  THR  B  2   15  ?    2.737   17.497  34.641  1.00   29.40  ?   22  THR  B  O     1  
ATOM    2049  C   CB    .  THR  B  2   15  ?    3.184   15.323  32.239  1.00   31.03  ?   22  THR  B  CB    1  
ATOM    2050  O   OG1   .  THR  B  2   15  ?    4.425   15.975  32.509  1.00   31.67  ?   22  THR  B  OG1   1  
ATOM    2051  C   CG2   .  THR  B  2   15  ?    3.076   14.976  30.770  1.00   30.82  ?   22  THR  B  CG2   1  
ATOM    2052  N   N     .  GLY  B  2   16  ?    1.449   15.626  35.006  1.00   30.20  ?   23  GLY  B  N     1  
ATOM    2053  C   CA    .  GLY  B  2   16  ?    1.479   15.663  36.480  1.00   30.24  ?   23  GLY  B  CA    1  
ATOM    2054  C   C     .  GLY  B  2   16  ?    1.233   17.064  37.008  1.00   29.79  ?   23  GLY  B  C     1  
ATOM    2055  O   O     .  GLY  B  2   16  ?    2.044   17.529  37.838  1.00   32.79  ?   23  GLY  B  O     1  
ATOM    2056  N   N     .  SER  B  2   17  ?    0.154   17.705  36.550  1.00   26.96  ?   24  SER  B  N     1  
ATOM    2057  C   CA    .  SER  B  2   17  ?   -0.230   19.089  36.917  1.00   26.40  ?   24  SER  B  CA    1  
ATOM    2058  C   C     .  SER  B  2   17  ?   -1.418   19.094  37.886  1.00   26.58  ?   24  SER  B  C     1  
ATOM    2059  O   O     .  SER  B  2   17  ?   -1.952   20.173  38.130  1.00   26.60  ?   24  SER  B  O     1  
ATOM    2060  C   CB    .  SER  B  2   17  ?   -0.519   19.913  35.679  1.00   26.50  ?   24  SER  B  CB    1  
ATOM    2061  O   OG    .  SER  B  2   17  ?   -1.577   19.364  34.908  1.00   25.41  ?   24  SER  B  OG    1  
ATOM    2062  N   N     .  GLY  B  2   18  ?   -1.834   17.939  38.410  1.00   27.54  ?   25  GLY  B  N     1  
ATOM    2063  C   CA    .  GLY  B  2   18  ?   -2.910   17.860  39.415  1.00   27.06  ?   25  GLY  B  CA    1  
ATOM    2064  C   C     .  GLY  B  2   18  ?   -2.500   18.532  40.714  1.00   28.31  ?   25  GLY  B  C     1  
ATOM    2065  O   O     .  GLY  B  2   18  ?   -3.347   19.207  41.305  1.00   30.49  ?   25  GLY  B  O     1  
ATOM    2066  N   N     .  ARG  B  2   19  ?   -1.245   18.342  41.146  1.00   30.39  ?   26  ARG  B  N     1  
ATOM    2067  C   CA    .  ARG  B  2   19  ?   -0.656   18.896  42.398  1.00   31.55  ?   26  ARG  B  CA    1  
ATOM    2068  C   C     .  ARG  B  2   19  ?    0.770   19.351  42.117  1.00   36.17  ?   26  ARG  B  C     1  
ATOM    2069  O   O     .  ARG  B  2   19  ?    1.333   18.935  41.075  1.00   44.11  ?   26  ARG  B  O     1  
ATOM    2070  C   CB    .  ARG  B  2   19  ?   -0.538   17.835  43.494  1.00   29.14  ?   26  ARG  B  CB    1  
ATOM    2071  C   CG    .  ARG  B  2   19  ?   -1.287   16.555  43.181  1.00   28.59  ?   26  ARG  B  CG    1  
ATOM    2072  C   CD    .  ARG  B  2   19  ?   -1.205   15.544  44.298  1.00   28.36  ?   26  ARG  B  CD    1  
ATOM    2073  N   NE    .  ARG  B  2   19  ?   -0.436   14.382  43.887  1.00   26.65  ?   26  ARG  B  NE    1  
ATOM    2074  C   CZ    .  ARG  B  2   19  ?    0.789   14.077  44.298  1.00   25.76  ?   26  ARG  B  CZ    1  
ATOM    2075  N   NH1   .  ARG  B  2   19  ?    1.444   14.838  45.164  1.00   24.80  ?   26  ARG  B  NH1   1  
ATOM    2076  N   NH2   .  ARG  B  2   19  ?    1.354   12.980  43.832  1.00   26.10  ?   26  ARG  B  NH2   1  
ATOM    2077  N   N     .  GLY  B  2   20  ?    1.355   20.097  43.054  1.00   37.89  ?   27  GLY  B  N     1  
ATOM    2078  C   CA    .  GLY  B  2   20  ?    2.805   20.369  43.087  1.00   37.00  ?   27  GLY  B  CA    1  
ATOM    2079  C   C     .  GLY  B  2   20  ?    3.208   21.421  42.076  1.00   35.82  ?   27  GLY  B  C     1  
ATOM    2080  O   O     .  GLY  B  2   20  ?    2.362   22.248  41.710  1.00   34.85  ?   27  GLY  B  O     1  
ATOM    2081  N   N     .  ILE  B  2   21  ?    4.469   21.404  41.644  1.00   36.58  ?   28  ILE  B  N     1  
ATOM    2082  C   CA    .  ILE  B  2   21  ?    5.004   22.428  40.704  1.00   35.41  ?   28  ILE  B  CA    1  
ATOM    2083  C   C     .  ILE  B  2   21  ?    4.108   22.394  39.465  1.00   34.34  ?   28  ILE  B  C     1  
ATOM    2084  O   O     .  ILE  B  2   21  ?    3.535   23.451  39.145  1.00   33.26  ?   28  ILE  B  O     1  
ATOM    2085  C   CB    .  ILE  B  2   21  ?    6.491   22.188  40.385  1.00   34.14  ?   28  ILE  B  CB    1  
ATOM    2086  C   CG1   .  ILE  B  2   21  ?    7.375   22.477  41.597  1.00   33.93  ?   28  ILE  B  CG1   1  
ATOM    2087  C   CG2   .  ILE  B  2   21  ?    6.933   23.001  39.181  1.00   34.56  ?   28  ILE  B  CG2   1  
ATOM    2088  C   CD1   .  ILE  B  2   21  ?    8.761   21.889  41.484  1.00   35.21  ?   28  ILE  B  CD1   1  
ATOM    2089  N   N     .  GLY  B  2   22  ?    3.925   21.233  38.853  1.00   32.90  ?   29  GLY  B  N     1  
ATOM    2090  C   CA    .  GLY  B  2   22  ?    3.161   21.139  37.599  1.00   33.76  ?   29  GLY  B  CA    1  
ATOM    2091  C   C     .  GLY  B  2   22  ?    1.840   21.867  37.643  1.00   34.65  ?   29  GLY  B  C     1  
ATOM    2092  O   O     .  GLY  B  2   22  ?    1.445   22.408  36.603  1.00   36.76  ?   29  GLY  B  O     1  
ATOM    2093  N   N     .  ALA  B  2   23  ?    1.184   21.883  38.797  1.00   31.96  ?   30  ALA  B  N     1  
ATOM    2094  C   CA    .  ALA  B  2   23  ?   -0.148   22.504  38.918  1.00   30.72  ?   30  ALA  B  CA    1  
ATOM    2095  C   C     .  ALA  B  2   23  ?   -0.050   24.022  38.819  1.00   30.83  ?   30  ALA  B  C     1  
ATOM    2096  O   O     .  ALA  B  2   23  ?   -0.978   24.646  38.301  1.00   30.83  ?   30  ALA  B  O     1  
ATOM    2097  C   CB    .  ALA  B  2   23  ?   -0.721   22.106  40.229  1.00   31.85  ?   30  ALA  B  CB    1  
ATOM    2098  N   N     .  ALA  B  2   24  ?    1.044   24.586  39.299  1.00   30.24  ?   31  ALA  B  N     1  
ATOM    2099  C   CA    .  ALA  B  2   24  ?    1.239   26.037  39.169  1.00   31.76  ?   31  ALA  B  CA    1  
ATOM    2100  C   C     .  ALA  B  2   24  ?    1.478   26.382  37.701  1.00   30.84  ?   31  ALA  B  C     1  
ATOM    2101  O   O     .  ALA  B  2   24  ?    0.893   27.360  37.238  1.00   31.92  ?   31  ALA  B  O     1  
ATOM    2102  C   CB    .  ALA  B  2   24  ?    2.384   26.444  40.045  1.00   33.14  ?   31  ALA  B  CB    1  
ATOM    2103  N   N     .  VAL  B  2   25  ?    2.298   25.600  37.002  1.00   28.88  ?   32  VAL  B  N     1  
ATOM    2104  C   CA    .  VAL  B  2   25  ?    2.527   25.827  35.551  1.00   28.67  ?   32  VAL  B  CA    1  
ATOM    2105  C   C     .  VAL  B  2   25  ?    1.164   25.802  34.879  1.00   27.24  ?   32  VAL  B  C     1  
ATOM    2106  O   O     .  VAL  B  2   25  ?    0.843   26.756  34.182  1.00   27.00  ?   32  VAL  B  O     1  
ATOM    2107  C   CB    .  VAL  B  2   25  ?    3.469   24.763  34.971  1.00   30.96  ?   32  VAL  B  CB    1  
ATOM    2108  C   CG1   .  VAL  B  2   25  ?    3.805   25.035  33.516  1.00   31.00  ?   32  VAL  B  CG1   1  
ATOM    2109  C   CG2   .  VAL  B  2   25  ?    4.731   24.618  35.802  1.00   32.33  ?   32  VAL  B  CG2   1  
ATOM    2110  N   N     .  ALA  B  2   26  ?    0.395   24.750  35.108  1.00   25.75  ?   33  ALA  B  N     1  
ATOM    2111  C   CA    .  ALA  B  2   26  ?   -0.984   24.663  34.594  1.00   25.02  ?   33  ALA  B  CA    1  
ATOM    2112  C   C     .  ALA  B  2   26  ?   -1.727   25.981  34.787  1.00   24.87  ?   33  ALA  B  C     1  
ATOM    2113  O   O     .  ALA  B  2   26  ?   -2.247   26.507  33.809  1.00   24.01  ?   33  ALA  B  O     1  
ATOM    2114  C   CB    .  ALA  B  2   26  ?   -1.656   23.599  35.382  1.00   24.46  ?   33  ALA  B  CB    1  
ATOM    2115  N   N     .  VAL  B  2   27  ?   -1.788   26.471  36.019  1.00   24.77  ?   34  VAL  B  N     1  
ATOM    2116  C   CA    .  VAL  B  2   27  ?   -2.506   27.732  36.350  1.00   24.63  ?   34  VAL  B  CA    1  
ATOM    2117  C   C     .  VAL  B  2   27  ?   -1.848   28.930  35.672  1.00   23.96  ?   34  VAL  B  C     1  
ATOM    2118  O   O     .  VAL  B  2   27  ?   -2.564   29.699  35.028  1.00   23.95  ?   34  VAL  B  O     1  
ATOM    2119  C   CB    .  VAL  B  2   27  ?   -2.548   27.929  37.875  1.00   24.68  ?   34  VAL  B  CB    1  
ATOM    2120  C   CG1   .  VAL  B  2   27  ?   -3.077   29.298  38.256  1.00   24.27  ?   34  VAL  B  CG1   1  
ATOM    2121  C   CG2   .  VAL  B  2   27  ?   -3.354   26.836  38.554  1.00   26.20  ?   34  VAL  B  CG2   1  
ATOM    2122  N   N     .  HIS  B  2   28  ?   -0.543   29.089  35.824  1.00   22.58  ?   35  HIS  B  N     1  
ATOM    2123  C   CA    .  HIS  B  2   28  ?    0.128   30.298  35.299  1.00   23.07  ?   35  HIS  B  CA    1  
ATOM    2124  C   C     .  HIS  B  2   28  ?   -0.223   30.438  33.828  1.00   26.05  ?   35  HIS  B  C     1  
ATOM    2125  O   O     .  HIS  B  2   28  ?   -0.689   31.489  33.382  1.00   29.65  ?   35  HIS  B  O     1  
ATOM    2126  C   CB    .  HIS  B  2   28  ?    1.640   30.213  35.519  1.00   21.55  ?   35  HIS  B  CB    1  
ATOM    2127  C   CG    .  HIS  B  2   28  ?    2.325   31.530  35.554  1.00   19.93  ?   35  HIS  B  CG    1  
ATOM    2128  N   ND1   .  HIS  B  2   28  ?    2.291   32.355  36.652  1.00   19.88  ?   35  HIS  B  ND1   1  
ATOM    2129  C   CD2   .  HIS  B  2   28  ?    3.054   32.160  34.640  1.00   19.03  ?   35  HIS  B  CD2   1  
ATOM    2130  C   CE1   .  HIS  B  2   28  ?    2.985   33.448  36.393  1.00   19.69  ?   35  HIS  B  CE1   1  
ATOM    2131  N   NE2   .  HIS  B  2   28  ?    3.454   33.350  35.175  1.00   18.89  ?   35  HIS  B  NE2   1  
ATOM    2132  N   N     .  LEU  B  2   29  ?    0.022   29.375  33.084  1.00   28.21  ?   36  LEU  B  N     1  
ATOM    2133  C   CA    .  LEU  B  2   29  ?   -0.230   29.460  31.630  1.00   28.79  ?   36  LEU  B  CA    1  
ATOM    2134  C   C     .  LEU  B  2   29  ?   -1.705   29.820  31.424  1.00   28.93  ?   36  LEU  B  C     1  
ATOM    2135  O   O     .  LEU  B  2   29  ?   -2.009   30.561  30.476  1.00   29.89  ?   36  LEU  B  O     1  
ATOM    2136  C   CB    .  LEU  B  2   29  ?    0.125   28.112  30.993  1.00   30.25  ?   36  LEU  B  CB    1  
ATOM    2137  C   CG    .  LEU  B  2   29  ?    1.488   27.512  31.365  1.00   30.03  ?   36  LEU  B  CG    1  
ATOM    2138  C   CD1   .  LEU  B  2   29  ?    1.717   26.201  30.617  1.00   30.00  ?   36  LEU  B  CD1   1  
ATOM    2139  C   CD2   .  LEU  B  2   29  ?    2.626   28.491  31.098  1.00   30.06  ?   36  LEU  B  CD2   1  
ATOM    2140  N   N     .  GLY  B  2   30  ?   -2.581   29.317  32.295  1.00   28.83  ?   37  GLY  B  N     1  
ATOM    2141  C   CA    .  GLY  B  2   30  ?   -4.026   29.622  32.291  1.00   29.27  ?   37  GLY  B  CA    1  
ATOM    2142  C   C     .  GLY  B  2   30  ?   -4.283   31.100  32.519  1.00   28.41  ?   37  GLY  B  C     1  
ATOM    2143  O   O     .  GLY  B  2   30  ?   -5.100   31.695  31.763  1.00   28.23  ?   37  GLY  B  O     1  
ATOM    2144  N   N     .  LEU  B  2   31  ?   -3.592   31.661  33.514  1.00   27.31  ?   38  LEU  B  N     1  
ATOM    2145  C   CA    .  LEU  B  2   31  ?   -3.592   33.109  33.863  1.00   27.82  ?   38  LEU  B  CA    1  
ATOM    2146  C   C     .  LEU  B  2   31  ?   -3.128   33.923  32.650  1.00   29.18  ?   38  LEU  B  C     1  
ATOM    2147  O   O     .  LEU  B  2   31  ?   -3.892   34.802  32.219  1.00   31.91  ?   38  LEU  B  O     1  
ATOM    2148  C   CB    .  LEU  B  2   31  ?   -2.676   33.331  35.074  1.00   26.44  ?   38  LEU  B  CB    1  
ATOM    2149  C   CG    .  LEU  B  2   31  ?   -2.621   34.746  35.637  1.00   24.88  ?   38  LEU  B  CG    1  
ATOM    2150  C   CD1   .  LEU  B  2   31  ?   -3.992   35.200  36.094  1.00   24.17  ?   38  LEU  B  CD1   1  
ATOM    2151  C   CD2   .  LEU  B  2   31  ?   -1.622   34.826  36.780  1.00   24.40  ?   38  LEU  B  CD2   1  
ATOM    2152  N   N     .  LEU  B  2   32  ?   -1.956   33.605  32.089  1.00   28.91  ?   39  LEU  B  N     1  
ATOM    2153  C   CA    .  LEU  B  2   32  ?   -1.377   34.310  30.914  1.00   29.59  ?   39  LEU  B  CA    1  
ATOM    2154  C   C     .  LEU  B  2   32  ?   -2.196   34.006  29.639  1.00   30.47  ?   39  LEU  B  C     1  
ATOM    2155  O   O     .  LEU  B  2   32  ?   -1.829   34.531  28.549  1.00   30.59  ?   39  LEU  B  O     1  
ATOM    2156  C   CB    .  LEU  B  2   32  ?    0.104   33.926  30.769  1.00   29.63  ?   39  LEU  B  CB    1  
ATOM    2157  C   CG    .  LEU  B  2   32  ?    1.030   34.343  31.918  1.00   28.28  ?   39  LEU  B  CG    1  
ATOM    2158  C   CD1   .  LEU  B  2   32  ?    2.458   33.869  31.671  1.00   28.09  ?   39  LEU  B  CD1   1  
ATOM    2159  C   CD2   .  LEU  B  2   32  ?    1.009   35.849  32.134  1.00   27.23  ?   39  LEU  B  CD2   1  
ATOM    2160  N   N     .  GLY  B  2   33  ?   -3.262   33.199  29.739  1.00   31.09  ?   40  GLY  B  N     1  
ATOM    2161  C   CA    .  GLY  B  2   33  ?   -4.336   33.145  28.722  1.00   34.23  ?   40  GLY  B  CA    1  
ATOM    2162  C   C     .  GLY  B  2   33  ?   -4.219   31.994  27.726  1.00   35.47  ?   40  GLY  B  C     1  
ATOM    2163  O   O     .  GLY  B  2   33  ?   -4.809   32.107  26.616  1.00   33.24  ?   40  GLY  B  O     1  
ATOM    2164  N   N     .  ALA  B  2   34  ?   -3.508   30.924  28.098  1.00   35.84  ?   41  ALA  B  N     1  
ATOM    2165  C   CA    .  ALA  B  2   34  ?   -3.501   29.629  27.382  1.00   36.04  ?   41  ALA  B  CA    1  
ATOM    2166  C   C     .  ALA  B  2   34  ?   -4.711   28.820  27.846  1.00   36.41  ?   41  ALA  B  C     1  
ATOM    2167  O   O     .  ALA  B  2   34  ?   -5.077   28.938  29.031  1.00   37.31  ?   41  ALA  B  O     1  
ATOM    2168  C   CB    .  ALA  B  2   34  ?   -2.215   28.882  27.653  1.00   35.48  ?   41  ALA  B  CB    1  
ATOM    2169  N   N     .  LYS  B  2   35  ?   -5.306   28.039  26.944  1.00   36.30  ?   42  LYS  B  N     1  
ATOM    2170  C   CA    .  LYS  B  2   35  ?   -6.114   26.842  27.295  1.00   36.30  ?   42  LYS  B  CA    1  
ATOM    2171  C   C     .  LYS  B  2   35  ?   -5.151   25.745  27.768  1.00   34.63  ?   42  LYS  B  C     1  
ATOM    2172  O   O     .  LYS  B  2   35  ?   -4.008   25.708  27.258  1.00   33.34  ?   42  LYS  B  O     1  
ATOM    2173  C   CB    .  LYS  B  2   35  ?   -6.955   26.420  26.089  1.00   39.58  ?   42  LYS  B  CB    1  
ATOM    2174  C   CG    .  LYS  B  2   35  ?   -8.067   27.397  25.741  1.00   42.63  ?   42  LYS  B  CG    1  
ATOM    2175  C   CD    .  LYS  B  2   35  ?   -8.512   27.339  24.307  1.00   45.91  ?   42  LYS  B  CD    1  
ATOM    2176  C   CE    .  LYS  B  2   35  ?   -9.843   28.018  24.088  1.00   48.08  ?   42  LYS  B  CE    1  
ATOM    2177  N   NZ    .  LYS  B  2   35  ?  -10.825   27.067  23.512  1.00   53.29  ?   42  LYS  B  NZ    1  
ATOM    2178  N   N     .  VAL  B  2   36  ?   -5.564   24.911  28.725  1.00   32.70  ?   43  VAL  B  N     1  
ATOM    2179  C   CA    .  VAL  B  2   36  ?   -4.630   23.988  29.441  1.00   34.02  ?   43  VAL  B  CA    1  
ATOM    2180  C   C     .  VAL  B  2   36  ?   -5.235   22.578  29.545  1.00   34.37  ?   43  VAL  B  C     1  
ATOM    2181  O   O     .  VAL  B  2   36  ?   -6.349   22.439  30.070  1.00   37.24  ?   43  VAL  B  O     1  
ATOM    2182  C   CB    .  VAL  B  2   36  ?   -4.258   24.535  30.834  1.00   33.65  ?   43  VAL  B  CB    1  
ATOM    2183  C   CG1   .  VAL  B  2   36  ?   -3.215   23.663  31.525  1.00   33.09  ?   43  VAL  B  CG1   1  
ATOM    2184  C   CG2   .  VAL  B  2   36  ?   -3.795   25.982  30.765  1.00   33.02  ?   43  VAL  B  CG2   1  
ATOM    2185  N   N     .  VAL  B  2   37  ?   -4.499   21.567  29.084  1.00   32.49  ?   44  VAL  B  N     1  
ATOM    2186  C   CA    .  VAL  B  2   37  ?   -4.747   20.134  29.402  1.00   32.60  ?   44  VAL  B  CA    1  
ATOM    2187  C   C     .  VAL  B  2   37  ?   -3.962   19.802  30.676  1.00   31.55  ?   44  VAL  B  C     1  
ATOM    2188  O   O     .  VAL  B  2   37  ?   -2.725   20.024  30.697  1.00   30.77  ?   44  VAL  B  O     1  
ATOM    2189  C   CB    .  VAL  B  2   37  ?   -4.345   19.235  28.219  1.00   35.50  ?   44  VAL  B  CB    1  
ATOM    2190  C   CG1   .  VAL  B  2   37  ?   -4.340   17.756  28.595  1.00   34.82  ?   44  VAL  B  CG1   1  
ATOM    2191  C   CG2   .  VAL  B  2   37  ?   -5.226   19.499  26.998  1.00   36.67  ?   44  VAL  B  CG2   1  
ATOM    2192  N   N     .  VAL  B  2   38  ?   -4.658   19.317  31.706  1.00   30.18  ?   45  VAL  B  N     1  
ATOM    2193  C   CA    .  VAL  B  2   38  ?   -4.099   19.134  33.078  1.00   30.52  ?   45  VAL  B  CA    1  
ATOM    2194  C   C     .  VAL  B  2   38  ?   -3.974   17.629  33.338  1.00   30.29  ?   45  VAL  B  C     1  
ATOM    2195  O   O     .  VAL  B  2   38  ?   -4.924   17.049  33.894  1.00   31.43  ?   45  VAL  B  O     1  
ATOM    2196  C   CB    .  VAL  B  2   38  ?   -4.965   19.870  34.125  1.00   30.19  ?   45  VAL  B  CB    1  
ATOM    2197  C   CG1   .  VAL  B  2   38  ?   -4.602   19.517  35.563  1.00   30.42  ?   45  VAL  B  CG1   1  
ATOM    2198  C   CG2   .  VAL  B  2   38  ?   -4.907   21.379  33.931  1.00   29.43  ?   45  VAL  B  CG2   1  
ATOM    2199  N   N     .  ASN  B  2   39  ?   -2.857   17.020  32.918  1.00   29.23  ?   46  ASN  B  N     1  
ATOM    2200  C   CA    .  ASN  B  2   39  ?   -2.606   15.560  33.073  1.00   28.72  ?   46  ASN  B  CA    1  
ATOM    2201  C   C     .  ASN  B  2   39  ?   -2.350   15.273  34.555  1.00   28.42  ?   46  ASN  B  C     1  
ATOM    2202  O   O     .  ASN  B  2   39  ?   -1.634   16.069  35.194  1.00   27.37  ?   46  ASN  B  O     1  
ATOM    2203  C   CB    .  ASN  B  2   39  ?   -1.464   15.026  32.195  1.00   28.42  ?   46  ASN  B  CB    1  
ATOM    2204  C   CG    .  ASN  B  2   39  ?   -1.061   13.593  32.518  1.00   27.29  ?   46  ASN  B  CG    1  
ATOM    2205  O   OD1   .  ASN  B  2   39  ?    0.023   13.329  33.040  1.00   25.04  ?   46  ASN  B  OD1   1  
ATOM    2206  N   ND2   .  ASN  B  2   39  ?   -1.941   12.654  32.229  1.00   26.00  ?   46  ASN  B  ND2   1  
ATOM    2207  N   N     .  TYR  B  2   40  ?   -2.996   14.216  35.057  1.00   27.97  ?   47  TYR  B  N     1  
ATOM    2208  C   CA    .  TYR  B  2   40  ?   -2.779   13.571  36.375  1.00   30.00  ?   47  TYR  B  CA    1  
ATOM    2209  C   C     .  TYR  B  2   40  ?   -2.678   12.076  36.099  1.00   31.39  ?   47  TYR  B  C     1  
ATOM    2210  O   O     .  TYR  B  2   40  ?   -2.871   11.684  34.924  1.00   34.32  ?   47  TYR  B  O     1  
ATOM    2211  C   CB    .  TYR  B  2   40  ?   -3.930   13.847  37.350  1.00   31.11  ?   47  TYR  B  CB    1  
ATOM    2212  C   CG    .  TYR  B  2   40  ?   -5.246   13.205  36.974  1.00   30.94  ?   47  TYR  B  CG    1  
ATOM    2213  C   CD1   .  TYR  B  2   40  ?   -6.124   13.820  36.092  1.00   30.39  ?   47  TYR  B  CD1   1  
ATOM    2214  C   CD2   .  TYR  B  2   40  ?   -5.607   11.965  37.483  1.00   30.63  ?   47  TYR  B  CD2   1  
ATOM    2215  C   CE1   .  TYR  B  2   40  ?   -7.323   13.225  35.734  1.00   30.41  ?   47  TYR  B  CE1   1  
ATOM    2216  C   CE2   .  TYR  B  2   40  ?   -6.794   11.352  37.121  1.00   29.07  ?   47  TYR  B  CE2   1  
ATOM    2217  C   CZ    .  TYR  B  2   40  ?   -7.660   11.988  36.255  1.00   29.59  ?   47  TYR  B  CZ    1  
ATOM    2218  O   OH    .  TYR  B  2   40  ?   -8.822   11.377  35.891  1.00   31.10  ?   47  TYR  B  OH    1  
ATOM    2219  N   N     .  ALA  B  2   41  ?   -2.448   11.276  37.135  1.00   31.28  ?   48  ALA  B  N     1  
ATOM    2220  C   CA    .  ALA  B  2   41  ?   -2.386    9.799  37.030  1.00   33.23  ?   48  ALA  B  CA    1  
ATOM    2221  C   C     .  ALA  B  2   41  ?   -3.018    9.127  38.261  1.00   36.25  ?   48  ALA  B  C     1  
ATOM    2222  O   O     .  ALA  B  2   41  ?   -3.502    7.995  38.105  1.00   39.38  ?   48  ALA  B  O     1  
ATOM    2223  C   CB    .  ALA  B  2   41  ?   -0.950    9.370  36.831  1.00   32.91  ?   48  ALA  B  CB    1  
ATOM    2224  N   N     .  ASN  B  2   42  ?   -3.007    9.769  39.440  1.00   38.26  ?   49  ASN  B  N     1  
ATOM    2225  C   CA    .  ASN  B  2   42  ?   -3.515    9.166  40.702  1.00   37.37  ?   49  ASN  B  CA    1  
ATOM    2226  C   C     .  ASN  B  2   42  ?   -4.388   10.144  41.480  1.00   36.46  ?   49  ASN  B  C     1  
ATOM    2227  O   O     .  ASN  B  2   42  ?   -5.098    9.650  42.355  1.00   34.02  ?   49  ASN  B  O     1  
ATOM    2228  C   CB    .  ASN  B  2   42  ?   -2.380    8.632  41.578  1.00   37.57  ?   49  ASN  B  CB    1  
ATOM    2229  C   CG    .  ASN  B  2   42  ?   -2.011    7.213  41.205  1.00   38.83  ?   49  ASN  B  CG    1  
ATOM    2230  O   OD1   .  ASN  B  2   42  ?   -0.994    6.991  40.556  1.00   38.57  ?   49  ASN  B  OD1   1  
ATOM    2231  N   ND2   .  ASN  B  2   42  ?   -2.859    6.256  41.558  1.00   41.02  ?   49  ASN  B  ND2   1  
ATOM    2232  N   N     .  SER  B  2   43  ?   -4.384   11.436  41.132  1.00   37.93  ?   50  SER  B  N     1  
ATOM    2233  C   CA    .  SER  B  2   43  ?   -5.003   12.534  41.924  1.00   39.16  ?   50  SER  B  CA    1  
ATOM    2234  C   C     .  SER  B  2   43  ?   -6.131   13.196  41.135  1.00   38.49  ?   50  SER  B  C     1  
ATOM    2235  O   O     .  SER  B  2   43  ?   -6.017   14.365  40.744  1.00   36.66  ?   50  SER  B  O     1  
ATOM    2236  C   CB    .  SER  B  2   43  ?   -3.962   13.533  42.323  1.00   40.97  ?   50  SER  B  CB    1  
ATOM    2237  O   OG    .  SER  B  2   43  ?   -2.768   12.868  42.696  1.00   44.36  ?   50  SER  B  OG    1  
ATOM    2238  N   N     .  PRO  B  2   44  ?   -7.272   12.489  40.941  1.00   34.30  ?   51  PRO  B  N     1  
ATOM    2239  C   CA    .  PRO  B  2   44  ?   -8.310   12.932  40.011  1.00   32.46  ?   51  PRO  B  CA    1  
ATOM    2240  C   C     .  PRO  B  2   44  ?   -9.011   14.210  40.489  1.00   30.21  ?   51  PRO  B  C     1  
ATOM    2241  O   O     .  PRO  B  2   44  ?   -9.180   15.067  39.681  1.00   30.85  ?   51  PRO  B  O     1  
ATOM    2242  C   CB    .  PRO  B  2   44  ?   -9.278   11.744  39.947  1.00   32.95  ?   51  PRO  B  CB    1  
ATOM    2243  C   CG    .  PRO  B  2   44  ?   -9.109   11.053  41.294  1.00   32.65  ?   51  PRO  B  CG    1  
ATOM    2244  C   CD    .  PRO  B  2   44  ?   -7.650   11.258  41.651  1.00   33.36  ?   51  PRO  B  CD    1  
ATOM    2245  N   N     .  THR  B  2   45  ?   -9.379   14.296  41.771  1.00   30.80  ?   52  THR  B  N     1  
ATOM    2246  C   CA    .  THR  B  2   45  ?  -10.051   15.472  42.393  1.00   30.67  ?   52  THR  B  CA    1  
ATOM    2247  C   C     .  THR  B  2   45  ?   -9.087   16.657  42.372  1.00   31.83  ?   52  THR  B  C     1  
ATOM    2248  O   O     .  THR  B  2   45  ?   -9.524   17.750  41.995  1.00   32.36  ?   52  THR  B  O     1  
ATOM    2249  C   CB    .  THR  B  2   45  ?  -10.512   15.201  43.831  1.00   28.22  ?   52  THR  B  CB    1  
ATOM    2250  O   OG1   .  THR  B  2   45  ?   -9.822   14.040  44.284  1.00   26.87  ?   52  THR  B  OG1   1  
ATOM    2251  N   N     .  HIS  B  2   46  ?   -7.827   16.429  42.750  1.00   33.58  ?   53  HIS  B  N     1  
ATOM    2252  C   CA    .  HIS  B  2   46  ?   -6.741   17.441  42.714  1.00   34.25  ?   53  HIS  B  CA    1  
ATOM    2253  C   C     .  HIS  B  2   46  ?   -6.732   18.124  41.355  1.00   33.92  ?   53  HIS  B  C     1  
ATOM    2254  O   O     .  HIS  B  2   46  ?   -6.667   19.335  41.356  1.00   36.71  ?   53  HIS  B  O     1  
ATOM    2255  C   CB    .  HIS  B  2   46  ?   -5.369   16.823  42.991  1.00   37.12  ?   53  HIS  B  CB    1  
ATOM    2256  C   CG    .  HIS  B  2   46  ?   -5.092   16.669  44.440  1.00   38.52  ?   53  HIS  B  CG    1  
ATOM    2257  N   ND1   .  HIS  B  2   46  ?   -5.318   15.477  45.104  1.00   37.59  ?   53  HIS  B  ND1   1  
ATOM    2258  C   CD2   .  HIS  B  2   46  ?   -4.652   17.562  45.355  1.00   40.81  ?   53  HIS  B  CD2   1  
ATOM    2259  C   CE1   .  HIS  B  2   46  ?   -5.011   15.636  46.375  1.00   41.81  ?   53  HIS  B  CE1   1  
ATOM    2260  N   NE2   .  HIS  B  2   46  ?   -4.593   16.911  46.556  1.00   42.25  ?   53  HIS  B  NE2   1  
ATOM    2261  N   N     .  ALA  B  2   47  ?   -6.772   17.362  40.260  1.00   34.82  ?   54  ALA  B  N     1  
ATOM    2262  C   CA    .  ALA  B  2   47  ?   -6.747   17.869  38.864  1.00   36.66  ?   54  ALA  B  CA    1  
ATOM    2263  C   C     .  ALA  B  2   47  ?   -8.013   18.684  38.549  1.00   39.45  ?   54  ALA  B  C     1  
ATOM    2264  O   O     .  ALA  B  2   47  ?   -7.911   19.743  37.862  1.00   39.10  ?   54  ALA  B  O     1  
ATOM    2265  C   CB    .  ALA  B  2   47  ?   -6.610   16.717  37.907  1.00   37.65  ?   54  ALA  B  CB    1  
ATOM    2266  N   N     .  GLN  B  2   48  ?   -9.175   18.214  39.010  1.00   40.49  ?   55  GLN  B  N     1  
ATOM    2267  C   CA    .  GLN  B  2   48  ?  -10.476   18.895  38.768  1.00   39.93  ?   55  GLN  B  CA    1  
ATOM    2268  C   C     .  GLN  B  2   48  ?  -10.459   20.255  39.484  1.00   36.52  ?   55  GLN  B  C     1  
ATOM    2269  O   O     .  GLN  B  2   48  ?  -11.137   21.165  38.985  1.00   37.91  ?   55  GLN  B  O     1  
ATOM    2270  C   CB    .  GLN  B  2   48  ?  -11.660   17.997  39.157  1.00   40.18  ?   55  GLN  B  CB    1  
ATOM    2271  C   CG    .  GLN  B  2   48  ?  -13.021   18.479  38.650  1.00   41.00  ?   55  GLN  B  CG    1  
ATOM    2272  C   CD    .  GLN  B  2   48  ?  -13.059   18.819  37.176  1.00   42.52  ?   55  GLN  B  CD    1  
ATOM    2273  O   OE1   .  GLN  B  2   48  ?  -12.789   17.993  36.302  1.00   42.33  ?   55  GLN  B  OE1   1  
ATOM    2274  N   NE2   .  GLN  B  2   48  ?  -13.395   20.066  36.884  1.00   43.13  ?   55  GLN  B  NE2   1  
ATOM    2275  N   N     .  LYS  B  2   49  ?   -9.701   20.411  40.574  1.00   33.20  ?   56  LYS  B  N     1  
ATOM    2276  C   CA    .  LYS  B  2   49  ?   -9.550   21.722  41.266  1.00   34.95  ?   56  LYS  B  CA    1  
ATOM    2277  C   C     .  LYS  B  2   49  ?   -8.714   22.663  40.389  1.00   33.06  ?   56  LYS  B  C     1  
ATOM    2278  O   O     .  LYS  B  2   49  ?   -8.947   23.886  40.422  1.00   33.86  ?   56  LYS  B  O     1  
ATOM    2279  C   CB    .  LYS  B  2   49  ?   -8.836   21.611  42.616  1.00   38.05  ?   56  LYS  B  CB    1  
ATOM    2280  C   CG    .  LYS  B  2   49  ?   -9.616   21.006  43.775  1.00   40.55  ?   56  LYS  B  CG    1  
ATOM    2281  C   CD    .  LYS  B  2   49  ?   -8.895   21.240  45.103  1.00   45.71  ?   56  LYS  B  CD    1  
ATOM    2282  C   CE    .  LYS  B  2   49  ?   -8.329   19.991  45.751  1.00   46.50  ?   56  LYS  B  CE    1  
ATOM    2283  N   NZ    .  LYS  B  2   49  ?   -9.401   19.229  46.431  1.00   47.82  ?   56  LYS  B  NZ    1  
ATOM    2284  N   N     .  VAL  B  2   50  ?   -7.736   22.119  39.671  1.00   29.51  ?   57  VAL  B  N     1  
ATOM    2285  C   CA    .  VAL  B  2   50  ?   -6.836   22.912  38.796  1.00   27.96  ?   57  VAL  B  CA    1  
ATOM    2286  C   C     .  VAL  B  2   50  ?   -7.628   23.287  37.540  1.00   29.21  ?   57  VAL  B  C     1  
ATOM    2287  O   O     .  VAL  B  2   50  ?   -7.586   24.464  37.161  1.00   31.24  ?   57  VAL  B  O     1  
ATOM    2288  C   CB    .  VAL  B  2   50  ?   -5.547   22.135  38.479  1.00   28.13  ?   57  VAL  B  CB    1  
ATOM    2289  C   CG1   .  VAL  B  2   50  ?   -4.696   22.866  37.456  1.00   28.92  ?   57  VAL  B  CG1   1  
ATOM    2290  C   CG2   .  VAL  B  2   50  ?   -4.738   21.822  39.734  1.00   26.71  ?   57  VAL  B  CG2   1  
ATOM    2291  N   N     .  VAL  B  2   51  ?   -8.361   22.347  36.933  1.00   29.37  ?   58  VAL  B  N     1  
ATOM    2292  C   CA    .  VAL  B  2   51  ?   -9.334   22.676  35.847  1.00   30.89  ?   58  VAL  B  CA    1  
ATOM    2293  C   C     .  VAL  B  2   51  ?  -10.261   23.799  36.347  1.00   34.44  ?   58  VAL  B  C     1  
ATOM    2294  O   O     .  VAL  B  2   51  ?  -10.446   24.787  35.616  1.00   39.02  ?   58  VAL  B  O     1  
ATOM    2295  C   CB    .  VAL  B  2   51  ?  -10.139   21.444  35.393  1.00   31.34  ?   58  VAL  B  CB    1  
ATOM    2296  C   CG1   .  VAL  B  2   51  ?  -11.293   21.813  34.472  1.00   29.89  ?   58  VAL  B  CG1   1  
ATOM    2297  C   CG2   .  VAL  B  2   51  ?   -9.250   20.402  34.734  1.00   33.04  ?   58  VAL  B  CG2   1  
ATOM    2298  N   N     .  ASP  B  2   52  ?  -10.826   23.671  37.551  1.00   35.51  ?   59  ASP  B  N     1  
ATOM    2299  C   CA    .  ASP  B  2   52  ?  -11.736   24.688  38.148  1.00   35.48  ?   59  ASP  B  CA    1  
ATOM    2300  C   C     .  ASP  B  2   52  ?  -11.007   26.044  38.212  1.00   34.92  ?   59  ASP  B  C     1  
ATOM    2301  O   O     .  ASP  B  2   52  ?  -11.597   27.061  37.779  1.00   32.86  ?   59  ASP  B  O     1  
ATOM    2302  C   CB    .  ASP  B  2   52  ?  -12.250   24.232  39.524  1.00   36.00  ?   59  ASP  B  CB    1  
ATOM    2303  C   CG    .  ASP  B  2   52  ?  -13.211   23.044  39.512  1.00   37.06  ?   59  ASP  B  CG    1  
ATOM    2304  O   OD1   .  ASP  B  2   52  ?  -13.821   22.759  38.445  1.00   34.65  ?   59  ASP  B  OD1   1  
ATOM    2305  O   OD2   .  ASP  B  2   52  ?  -13.352   22.408  40.586  1.00   38.59  ?   59  ASP  B  OD2   1  
ATOM    2306  N   N     .  GLU  B  2   53  ?   -9.773   26.056  38.734  1.00   34.96  ?   60  GLU  B  N     1  
ATOM    2307  C   CA    .  GLU  B  2   53  ?   -8.984   27.290  39.011  1.00   34.77  ?   60  GLU  B  CA    1  
ATOM    2308  C   C     .  GLU  B  2   53  ?   -8.855   28.054  37.691  1.00   33.98  ?   60  GLU  B  C     1  
ATOM    2309  O   O     .  GLU  B  2   53  ?   -9.281   29.228  37.642  1.00   32.62  ?   60  GLU  B  O     1  
ATOM    2310  C   CB    .  GLU  B  2   53  ?   -7.629   26.955  39.660  1.00   34.21  ?   60  GLU  B  CB    1  
ATOM    2311  C   CG    .  GLU  B  2   53  ?   -6.820   28.185  40.084  1.00   35.02  ?   60  GLU  B  CG    1  
ATOM    2312  C   CD    .  GLU  B  2   53  ?   -5.753   27.985  41.160  1.00   34.28  ?   60  GLU  B  CD    1  
ATOM    2313  O   OE1   .  GLU  B  2   53  ?   -4.774   28.781  41.207  1.00   31.40  ?   60  GLU  B  OE1   1  
ATOM    2314  O   OE2   .  GLU  B  2   53  ?   -5.905   27.051  41.958  1.00   32.75  ?   60  GLU  B  OE2   1  
ATOM    2315  N   N     .  ILE  B  2   54  ?   -8.361   27.369  36.658  1.00   32.97  ?   61  ILE  B  N     1  
ATOM    2316  C   CA    .  ILE  B  2   54  ?   -8.049   27.951  35.320  1.00   35.05  ?   61  ILE  B  CA    1  
ATOM    2317  C   C     .  ILE  B  2   54  ?   -9.339   28.496  34.685  1.00   34.53  ?   61  ILE  B  C     1  
ATOM    2318  O   O     .  ILE  B  2   54  ?   -9.255   29.498  33.959  1.00   34.34  ?   61  ILE  B  O     1  
ATOM    2319  C   CB    .  ILE  B  2   54  ?   -7.334   26.924  34.412  1.00   37.20  ?   61  ILE  B  CB    1  
ATOM    2320  C   CG1   .  ILE  B  2   54  ?   -5.991   26.468  35.003  1.00   37.97  ?   61  ILE  B  CG1   1  
ATOM    2321  C   CG2   .  ILE  B  2   54  ?   -7.155   27.482  33.004  1.00   37.23  ?   61  ILE  B  CG2   1  
ATOM    2322  C   CD1   .  ILE  B  2   54  ?   -5.419   25.205  34.381  1.00   37.15  ?   61  ILE  B  CD1   1  
ATOM    2323  N   N     .  LYS  B  2   55  ?  -10.493   27.885  34.949  1.00   34.51  ?   62  LYS  B  N     1  
ATOM    2324  C   CA    .  LYS  B  2   55  ?  -11.790   28.349  34.383  1.00   34.97  ?   62  LYS  B  CA    1  
ATOM    2325  C   C     .  LYS  B  2   55  ?  -12.197   29.664  35.063  1.00   34.51  ?   62  LYS  B  C     1  
ATOM    2326  O   O     .  LYS  B  2   55  ?  -12.630   30.608  34.341  1.00   33.08  ?   62  LYS  B  O     1  
ATOM    2327  C   CB    .  LYS  B  2   55  ?  -12.856   27.250  34.471  1.00   34.13  ?   62  LYS  B  CB    1  
ATOM    2328  C   CG    .  LYS  B  2   55  ?  -12.685   26.167  33.417  1.00   33.57  ?   62  LYS  B  CG    1  
ATOM    2329  C   CD    .  LYS  B  2   55  ?  -13.690   25.036  33.461  1.00   33.95  ?   62  LYS  B  CD    1  
ATOM    2330  C   CE    .  LYS  B  2   55  ?  -13.295   23.937  32.495  1.00   33.65  ?   62  LYS  B  CE    1  
ATOM    2331  N   NZ    .  LYS  B  2   55  ?  -14.096   22.709  32.682  1.00   34.12  ?   62  LYS  B  NZ    1  
ATOM    2332  N   N     .  GLN  B  2   56  ?  -12.023   29.748  36.382  1.00   34.48  ?   63  GLN  B  N     1  
ATOM    2333  C   CA    .  GLN  B  2   56  ?  -12.416   30.942  37.169  1.00   35.07  ?   63  GLN  B  CA    1  
ATOM    2334  C   C     .  GLN  B  2   56  ?  -11.668   32.172  36.632  1.00   33.92  ?   63  GLN  B  C     1  
ATOM    2335  O   O     .  GLN  B  2   56  ?  -12.256   33.243  36.667  1.00   33.34  ?   63  GLN  B  O     1  
ATOM    2336  C   CB    .  GLN  B  2   56  ?  -12.187   30.718  38.667  1.00   37.59  ?   63  GLN  B  CB    1  
ATOM    2337  C   CG    .  GLN  B  2   56  ?  -12.497   31.953  39.505  1.00   39.21  ?   63  GLN  B  CG    1  
ATOM    2338  C   CD    .  GLN  B  2   56  ?  -12.428   31.728  40.995  1.00   38.92  ?   63  GLN  B  CD    1  
ATOM    2339  O   OE1   .  GLN  B  2   56  ?  -12.943   30.739  41.517  1.00   43.32  ?   63  GLN  B  OE1   1  
ATOM    2340  N   NE2   .  GLN  B  2   56  ?  -11.808   32.667  41.690  1.00   35.12  ?   63  GLN  B  NE2   1  
ATOM    2341  N   N     .  LEU  B  2   57  ?  -10.441   32.048  36.120  1.00   34.30  ?   64  LEU  B  N     1  
ATOM    2342  C   CA    .  LEU  B  2   57  ?   -9.698   33.251  35.653  1.00   37.45  ?   64  LEU  B  CA    1  
ATOM    2343  C   C     .  LEU  B  2   57  ?   -9.744   33.376  34.119  1.00   38.32  ?   64  LEU  B  C     1  
ATOM    2344  O   O     .  LEU  B  2   57  ?   -8.924   34.120  33.558  1.00   34.22  ?   64  LEU  B  O     1  
ATOM    2345  C   CB    .  LEU  B  2   57  ?   -8.274   33.269  36.229  1.00   41.06  ?   64  LEU  B  CB    1  
ATOM    2346  C   CG    .  LEU  B  2   57  ?   -7.453   31.982  36.181  1.00   41.64  ?   64  LEU  B  CG    1  
ATOM    2347  C   CD1   .  LEU  B  2   57  ?   -7.149   31.584  34.746  1.00   43.51  ?   64  LEU  B  CD1   1  
ATOM    2348  C   CD2   .  LEU  B  2   57  ?   -6.154   32.156  36.959  1.00   40.85  ?   64  LEU  B  CD2   1  
ATOM    2349  N   N     .  GLY  B  2   58  ?  -10.710   32.720  33.466  1.00   43.57  ?   65  GLY  B  N     1  
ATOM    2350  C   CA    .  GLY  B  2   58  ?  -11.216   33.108  32.130  1.00   44.64  ?   65  GLY  B  CA    1  
ATOM    2351  C   C     .  GLY  B  2   58  ?  -10.497   32.427  30.979  1.00   44.61  ?   65  GLY  B  C     1  
ATOM    2352  O   O     .  GLY  B  2   58  ?  -10.300   33.075  29.937  1.00   49.22  ?   65  GLY  B  O     1  
ATOM    2353  N   N     .  SER  B  2   59  ?  -10.147   31.157  31.153  1.00   44.05  ?   66  SER  B  N     1  
ATOM    2354  C   CA    .  SER  B  2   59  ?   -9.570   30.265  30.117  1.00   42.50  ?   66  SER  B  CA    1  
ATOM    2355  C   C     .  SER  B  2   59  ?  -10.091   28.852  30.377  1.00   38.01  ?   66  SER  B  C     1  
ATOM    2356  O   O     .  SER  B  2   59  ?  -10.675   28.645  31.432  1.00   39.56  ?   66  SER  B  O     1  
ATOM    2357  C   CB    .  SER  B  2   59  ?   -8.068   30.322  30.130  1.00   44.65  ?   66  SER  B  CB    1  
ATOM    2358  O   OG    .  SER  B  2   59  ?   -7.529   29.121  29.602  1.00   47.94  ?   66  SER  B  OG    1  
ATOM    2359  N   N     .  ASP  B  2   60  ?   -9.882   27.919  29.460  1.00   35.75  ?   67  ASP  B  N     1  
ATOM    2360  C   CA    .  ASP  B  2   60  ?  -10.550   26.588  29.482  1.00   37.91  ?   67  ASP  B  CA    1  
ATOM    2361  C   C     .  ASP  B  2   60  ?   -9.525   25.520  29.909  1.00   36.69  ?   67  ASP  B  C     1  
ATOM    2362  O   O     .  ASP  B  2   60  ?   -8.315   25.780  29.869  1.00   37.41  ?   67  ASP  B  O     1  
ATOM    2363  C   CB    .  ASP  B  2   60  ?  -11.216   26.333  28.121  1.00   38.61  ?   67  ASP  B  CB    1  
ATOM    2364  C   CG    .  ASP  B  2   60  ?  -12.238   25.206  28.035  1.00   39.17  ?   67  ASP  B  CG    1  
ATOM    2365  O   OD1   .  ASP  B  2   60  ?  -12.443   24.476  29.032  1.00   36.13  ?   67  ASP  B  OD1   1  
ATOM    2366  O   OD2   .  ASP  B  2   60  ?  -12.817   25.061  26.942  1.00   42.13  ?   67  ASP  B  OD2   1  
ATOM    2367  N   N     .  ALA  B  2   61  ?   -9.996   24.355  30.333  1.00   36.13  ?   68  ALA  B  N     1  
ATOM    2368  C   CA    .  ALA  B  2   61  ?   -9.134   23.221  30.716  1.00   37.85  ?   68  ALA  B  CA    1  
ATOM    2369  C   C     .  ALA  B  2   61  ?   -9.965   21.935  30.802  1.00   40.80  ?   68  ALA  B  C     1  
ATOM    2370  O   O     .  ALA  B  2   61  ?  -11.190   22.011  31.068  1.00   43.83  ?   68  ALA  B  O     1  
ATOM    2371  C   CB    .  ALA  B  2   61  ?   -8.432   23.529  32.013  1.00   36.16  ?   68  ALA  B  CB    1  
ATOM    2372  N   N     .  ILE  B  2   62  ?   -9.311   20.807  30.537  1.00   40.14  ?   69  ILE  B  N     1  
ATOM    2373  C   CA    .  ILE  B  2   62  ?   -9.816   19.432  30.800  1.00   43.19  ?   69  ILE  B  CA    1  
ATOM    2374  C   C     .  ILE  B  2   62  ?   -8.681   18.682  31.488  1.00   39.10  ?   69  ILE  B  C     1  
ATOM    2375  O   O     .  ILE  B  2   62  ?   -7.528   18.875  31.063  1.00   39.65  ?   69  ILE  B  O     1  
ATOM    2376  C   CB    .  ILE  B  2   62  ?  -10.238   18.713  29.500  1.00   49.87  ?   69  ILE  B  CB    1  
ATOM    2377  C   CG1   .  ILE  B  2   62  ?   -9.195   18.894  28.392  1.00   53.34  ?   69  ILE  B  CG1   1  
ATOM    2378  C   CG2   .  ILE  B  2   62  ?  -11.626   19.141  29.040  1.00   49.99  ?   69  ILE  B  CG2   1  
ATOM    2379  C   CD1   .  ILE  B  2   62  ?   -9.140   17.742  27.425  1.00   54.98  ?   69  ILE  B  CD1   1  
ATOM    2380  N   N     .  ALA  B  2   63  ?   -9.000   17.877  32.500  1.00   35.80  ?   70  ALA  B  N     1  
ATOM    2381  C   CA    .  ALA  B  2   63  ?   -8.076   16.889  33.100  1.00   34.78  ?   70  ALA  B  CA    1  
ATOM    2382  C   C     .  ALA  B  2   63  ?   -8.036   15.649  32.198  1.00   34.76  ?   70  ALA  B  C     1  
ATOM    2383  O   O     .  ALA  B  2   63  ?   -9.080   15.323  31.607  1.00   33.96  ?   70  ALA  B  O     1  
ATOM    2384  C   CB    .  ALA  B  2   63  ?   -8.516   16.550  34.501  1.00   34.42  ?   70  ALA  B  CB    1  
ATOM    2385  N   N     .  ILE  B  2   64  ?   -6.874   15.001  32.064  1.00   34.50  ?   71  ILE  B  N     1  
ATOM    2386  C   CA    .  ILE  B  2   64  ?   -6.727   13.726  31.299  1.00   34.24  ?   71  ILE  B  CA    1  
ATOM    2387  C   C     .  ILE  B  2   64  ?   -5.794   12.792  32.070  1.00   34.37  ?   71  ILE  B  C     1  
ATOM    2388  O   O     .  ILE  B  2   64  ?   -4.581   13.032  32.084  1.00   35.32  ?   71  ILE  B  O     1  
ATOM    2389  C   CB    .  ILE  B  2   64  ?   -6.223   13.972  29.862  1.00   35.60  ?   71  ILE  B  CB    1  
ATOM    2390  C   CG1   .  ILE  B  2   64  ?   -7.095   14.990  29.118  1.00   36.14  ?   71  ILE  B  CG1   1  
ATOM    2391  C   CG2   .  ILE  B  2   64  ?   -6.108   12.648  29.102  1.00   36.82  ?   71  ILE  B  CG2   1  
ATOM    2392  C   CD1   .  ILE  B  2   64  ?   -6.882   15.029  27.615  1.00   36.08  ?   71  ILE  B  CD1   1  
ATOM    2393  N   N     .  LYS  B  2   65  ?   -6.350   11.743  32.669  1.00   35.61  ?   72  LYS  B  N     1  
ATOM    2394  C   CA    .  LYS  B  2   65  ?   -5.581   10.664  33.341  1.00   35.81  ?   72  LYS  B  CA    1  
ATOM    2395  C   C     .  LYS  B  2   65  ?   -4.677    9.967  32.309  1.00   35.42  ?   72  LYS  B  C     1  
ATOM    2396  O   O     .  LYS  B  2   65  ?   -5.151    9.737  31.156  1.00   34.19  ?   72  LYS  B  O     1  
ATOM    2397  C   CB    .  LYS  B  2   65  ?   -6.564    9.693  33.997  1.00   36.98  ?   72  LYS  B  CB    1  
ATOM    2398  C   CG    .  LYS  B  2   65  ?   -5.950    8.559  34.806  1.00   37.18  ?   72  LYS  B  CG    1  
ATOM    2399  C   CD    .  LYS  B  2   65  ?   -6.976    7.536  35.224  1.00   36.34  ?   72  LYS  B  CD    1  
ATOM    2400  C   CE    .  LYS  B  2   65  ?   -6.326    6.276  35.719  1.00   37.04  ?   72  LYS  B  CE    1  
ATOM    2401  N   NZ    .  LYS  B  2   65  ?   -5.483    6.577  36.895  1.00   39.25  ?   72  LYS  B  NZ    1  
ATOM    2402  N   N     .  ALA  B  2   66  ?   -3.433    9.658  32.710  1.00   33.12  ?   73  ALA  B  N     1  
ATOM    2403  C   CA    .  ALA  B  2   66  ?   -2.413    8.937  31.910  1.00   31.27  ?   73  ALA  B  CA    1  
ATOM    2404  C   C     .  ALA  B  2   66  ?   -1.174    8.649  32.764  1.00   30.35  ?   73  ALA  B  C     1  
ATOM    2405  O   O     .  ALA  B  2   66  ?   -0.657    9.592  33.378  1.00   29.81  ?   73  ALA  B  O     1  
ATOM    2406  C   CB    .  ALA  B  2   66  ?   -2.038    9.753  30.696  1.00   31.31  ?   73  ALA  B  CB    1  
ATOM    2407  N   N     .  ASP  B  2   67  ?   -0.722    7.394  32.800  1.00   31.18  ?   74  ASP  B  N     1  
ATOM    2408  C   CA    .  ASP  B  2   67  ?    0.606    6.990  33.346  1.00   31.83  ?   74  ASP  B  CA    1  
ATOM    2409  C   C     .  ASP  B  2   67  ?    1.664    7.284  32.276  1.00   31.03  ?   74  ASP  B  C     1  
ATOM    2410  O   O     .  ASP  B  2   67  ?    1.720    6.505  31.329  1.00   32.21  ?   74  ASP  B  O     1  
ATOM    2411  C   CB    .  ASP  B  2   67  ?    0.599    5.504  33.725  1.00   32.35  ?   74  ASP  B  CB    1  
ATOM    2412  C   CG    .  ASP  B  2   67  ?    1.882    4.958  34.339  1.00   33.23  ?   74  ASP  B  CG    1  
ATOM    2413  O   OD1   .  ASP  B  2   67  ?    2.685    5.766  34.864  1.00   31.34  ?   74  ASP  B  OD1   1  
ATOM    2414  O   OD2   .  ASP  B  2   67  ?    2.058    3.707  34.309  1.00   33.82  ?   74  ASP  B  OD2   1  
ATOM    2415  N   N     .  VAL  B  2   68  ?    2.460    8.356  32.404  1.00   30.31  ?   75  VAL  B  N     1  
ATOM    2416  C   CA    .  VAL  B  2   68  ?    3.458    8.763  31.360  1.00   29.75  ?   75  VAL  B  CA    1  
ATOM    2417  C   C     .  VAL  B  2   68  ?    4.687    7.848  31.454  1.00   28.19  ?   75  VAL  B  C     1  
ATOM    2418  O   O     .  VAL  B  2   68  ?    5.615    8.076  30.703  1.00   28.25  ?   75  VAL  B  O     1  
ATOM    2419  C   CB    .  VAL  B  2   68  ?    3.849   10.260  31.401  1.00   29.96  ?   75  VAL  B  CB    1  
ATOM    2420  C   CG1   .  VAL  B  2   68  ?    2.638   11.159  31.572  1.00   30.52  ?   75  VAL  B  CG1   1  
ATOM    2421  C   CG2   .  VAL  B  2   68  ?    4.894   10.600  32.454  1.00   30.11  ?   75  VAL  B  CG2   1  
ATOM    2422  N   N     .  ARG  B  2   69  ?    4.681    6.844  32.332  1.00   29.08  ?   76  ARG  B  N     1  
ATOM    2423  C   CA    .  ARG  B  2   69  ?    5.597    5.670  32.262  1.00   29.33  ?   76  ARG  B  CA    1  
ATOM    2424  C   C     .  ARG  B  2   69  ?    5.257    4.777  31.067  1.00   28.99  ?   76  ARG  B  C     1  
ATOM    2425  O   O     .  ARG  B  2   69  ?    6.078    3.920  30.762  1.00   27.45  ?   76  ARG  B  O     1  
ATOM    2426  C   CB    .  ARG  B  2   69  ?    5.483    4.781  33.500  1.00   29.58  ?   76  ARG  B  CB    1  
ATOM    2427  C   CG    .  ARG  B  2   69  ?    6.384    5.196  34.652  1.00   30.42  ?   76  ARG  B  CG    1  
ATOM    2428  C   CD    .  ARG  B  2   69  ?    6.300    4.146  35.742  1.00   29.94  ?   76  ARG  B  CD    1  
ATOM    2429  N   NE    .  ARG  B  2   69  ?    7.093    4.530  36.892  1.00   28.86  ?   76  ARG  B  NE    1  
ATOM    2430  C   CZ    .  ARG  B  2   69  ?    6.693    5.365  37.831  1.00   27.65  ?   76  ARG  B  CZ    1  
ATOM    2431  N   NH1   .  ARG  B  2   69  ?    5.490    5.910  37.771  1.00   27.20  ?   76  ARG  B  NH1   1  
ATOM    2432  N   NH2   .  ARG  B  2   69  ?    7.500    5.644  38.837  1.00   27.88  ?   76  ARG  B  NH2   1  
ATOM    2433  N   N     .  GLN  B  2   70  ?    4.077    4.945  30.460  1.00   31.42  ?   77  GLN  B  N     1  
ATOM    2434  C   CA    .  GLN  B  2   70  ?    3.517    4.051  29.406  1.00   33.34  ?   77  GLN  B  CA    1  
ATOM    2435  C   C     .  GLN  B  2   70  ?    3.420    4.798  28.069  1.00   33.37  ?   77  GLN  B  C     1  
ATOM    2436  O   O     .  GLN  B  2   70  ?    2.390    5.475  27.822  1.00   31.87  ?   77  GLN  B  O     1  
ATOM    2437  C   CB    .  GLN  B  2   70  ?    2.134    3.531  29.811  1.00   34.23  ?   77  GLN  B  CB    1  
ATOM    2438  C   CG    .  GLN  B  2   70  ?    2.167    2.473  30.897  1.00   33.65  ?   77  GLN  B  CG    1  
ATOM    2439  C   CD    .  GLN  B  2   70  ?    3.127    1.395  30.482  1.00   35.74  ?   77  GLN  B  CD    1  
ATOM    2440  O   OE1   .  GLN  B  2   70  ?    3.084    0.898  29.349  1.00   39.55  ?   77  GLN  B  OE1   1  
ATOM    2441  N   NE2   .  GLN  B  2   70  ?    4.035    1.071  31.385  1.00   35.68  ?   77  GLN  B  NE2   1  
ATOM    2442  N   N     .  VAL  B  2   71  ?    4.425    4.613  27.213  1.00   33.01  ?   78  VAL  B  N     1  
ATOM    2443  C   CA    .  VAL  B  2   71  ?    4.576    5.372  25.939  1.00   33.24  ?   78  VAL  B  CA    1  
ATOM    2444  C   C     .  VAL  B  2   71  ?    3.231    5.405  25.206  1.00   34.43  ?   78  VAL  B  C     1  
ATOM    2445  O   O     .  VAL  B  2   71  ?    2.819    6.491  24.814  1.00   35.90  ?   78  VAL  B  O     1  
ATOM    2446  C   CB    .  VAL  B  2   71  ?    5.744    4.841  25.083  1.00   31.62  ?   78  VAL  B  CB    1  
ATOM    2447  C   CG1   .  VAL  B  2   71  ?    5.882    5.583  23.763  1.00   31.49  ?   78  VAL  B  CG1   1  
ATOM    2448  C   CG2   .  VAL  B  2   71  ?    7.052    4.908  25.847  1.00   30.27  ?   78  VAL  B  CG2   1  
ATOM    2449  N   N     .  PRO  B  2   72  ?    2.474    4.289  25.023  1.00   35.81  ?   79  PRO  B  N     1  
ATOM    2450  C   CA    .  PRO  B  2   72  ?    1.140    4.351  24.401  1.00   38.47  ?   79  PRO  B  CA    1  
ATOM    2451  C   C     .  PRO  B  2   72  ?    0.109    5.256  25.111  1.00   39.62  ?   79  PRO  B  C     1  
ATOM    2452  O   O     .  PRO  B  2   72  ?   -0.689    5.887  24.402  1.00   38.69  ?   79  PRO  B  O     1  
ATOM    2453  C   CB    .  PRO  B  2   72  ?    0.633    2.901  24.398  1.00   35.93  ?   79  PRO  B  CB    1  
ATOM    2454  C   CG    .  PRO  B  2   72  ?    1.898    2.079  24.491  1.00   36.36  ?   79  PRO  B  CG    1  
ATOM    2455  C   CD    .  PRO  B  2   72  ?    2.855    2.906  25.334  1.00   36.49  ?   79  PRO  B  CD    1  
ATOM    2456  N   N     .  GLU  B  2   73  ?    0.151    5.334  26.451  1.00   39.36  ?   80  GLU  B  N     1  
ATOM    2457  C   CA    .  GLU  B  2   73  ?   -0.663    6.301  27.244  1.00   40.25  ?   80  GLU  B  CA    1  
ATOM    2458  C   C     .  GLU  B  2   73  ?   -0.226    7.733  26.905  1.00   38.45  ?   80  GLU  B  C     1  
ATOM    2459  O   O     .  GLU  B  2   73  ?   -1.092    8.621  26.931  1.00   39.16  ?   80  GLU  B  O     1  
ATOM    2460  C   CB    .  GLU  B  2   73  ?   -0.586    6.035  28.751  1.00   41.13  ?   80  GLU  B  CB    1  
ATOM    2461  C   CG    .  GLU  B  2   73  ?   -1.237    4.719  29.156  1.00   44.69  ?   80  GLU  B  CG    1  
ATOM    2462  C   CD    .  GLU  B  2   73  ?   -2.364    4.766  30.182  1.00   47.80  ?   80  GLU  B  CD    1  
ATOM    2463  O   OE1   .  GLU  B  2   73  ?   -2.445    5.741  30.979  1.00   49.92  ?   80  GLU  B  OE1   1  
ATOM    2464  O   OE2   .  GLU  B  2   73  ?   -3.176    3.812  30.180  1.00   49.96  ?   80  GLU  B  OE2   1  
ATOM    2465  N   N     .  ILE  B  2   74  ?    1.053    7.952  26.582  1.00   34.14  ?   81  ILE  B  N     1  
ATOM    2466  C   CA    .  ILE  B  2   74  ?    1.573    9.291  26.190  1.00   31.91  ?   81  ILE  B  CA    1  
ATOM    2467  C   C     .  ILE  B  2   74  ?    1.057    9.603  24.788  1.00   30.80  ?   81  ILE  B  C     1  
ATOM    2468  O   O     .  ILE  B  2   74  ?    0.725   10.751  24.536  1.00   28.15  ?   81  ILE  B  O     1  
ATOM    2469  C   CB    .  ILE  B  2   74  ?    3.112    9.358  26.270  1.00   32.90  ?   81  ILE  B  CB    1  
ATOM    2470  C   CG1   .  ILE  B  2   74  ?    3.617    9.003  27.673  1.00   32.73  ?   81  ILE  B  CG1   1  
ATOM    2471  C   CG2   .  ILE  B  2   74  ?    3.634   10.719  25.798  1.00   32.72  ?   81  ILE  B  CG2   1  
ATOM    2472  C   CD1   .  ILE  B  2   74  ?    5.112    9.160  27.853  1.00   32.48  ?   81  ILE  B  CD1   1  
ATOM    2473  N   N     .  VAL  B  2   75  ?    1.023    8.614  23.896  1.00   36.23  ?   82  VAL  B  N     1  
ATOM    2474  C   CA    .  VAL  B  2   75  ?    0.561    8.816  22.488  1.00   40.19  ?   82  VAL  B  CA    1  
ATOM    2475  C   C     .  VAL  B  2   75  ?   -0.900    9.266  22.584  1.00   42.94  ?   82  VAL  B  C     1  
ATOM    2476  O   O     .  VAL  B  2   75  ?   -1.261   10.296  21.960  1.00   44.06  ?   82  VAL  B  O     1  
ATOM    2477  C   CB    .  VAL  B  2   75  ?    0.751    7.564  21.604  1.00   38.29  ?   82  VAL  B  CB    1  
ATOM    2478  C   CG1   .  VAL  B  2   75  ?    0.146    7.738  20.216  1.00   37.31  ?   82  VAL  B  CG1   1  
ATOM    2479  C   CG2   .  VAL  B  2   75  ?    2.226    7.201  21.481  1.00   38.80  ?   82  VAL  B  CG2   1  
ATOM    2480  N   N     .  ARG  B  2   76  ?   -1.672    8.561  23.410  1.00   43.62  ?   83  ARG  B  N     1  
ATOM    2481  C   CA    .  ARG  B  2   76  ?   -3.123    8.798  23.578  1.00   45.13  ?   83  ARG  B  CA    1  
ATOM    2482  C   C     .  ARG  B  2   76  ?   -3.315   10.187  24.195  1.00   40.88  ?   83  ARG  B  C     1  
ATOM    2483  O   O     .  ARG  B  2   76  ?   -4.236   10.898  23.758  1.00   38.85  ?   83  ARG  B  O     1  
ATOM    2484  C   CB    .  ARG  B  2   76  ?   -3.739    7.665  24.404  1.00   51.63  ?   83  ARG  B  CB    1  
ATOM    2485  C   CG    .  ARG  B  2   76  ?   -5.261    7.643  24.376  1.00   58.94  ?   83  ARG  B  CG    1  
ATOM    2486  C   CD    .  ARG  B  2   76  ?   -5.916    6.654  25.331  1.00   67.44  ?   83  ARG  B  CD    1  
ATOM    2487  N   NE    .  ARG  B  2   76  ?   -5.127    6.360  26.526  1.00   74.03  ?   83  ARG  B  NE    1  
ATOM    2488  C   CZ    .  ARG  B  2   76  ?   -4.855    7.216  27.519  1.00   75.31  ?   83  ARG  B  CZ    1  
ATOM    2489  N   NH1   .  ARG  B  2   76  ?   -5.293    8.470  27.496  1.00   73.40  ?   83  ARG  B  NH1   1  
ATOM    2490  N   NH2   .  ARG  B  2   76  ?   -4.114    6.804  28.532  1.00   73.10  ?   83  ARG  B  NH2   1  
ATOM    2491  N   N     .  LEU  B  2   77  ?   -2.467   10.563  25.156  1.00   36.60  ?   84  LEU  B  N     1  
ATOM    2492  C   CA    .  LEU  B  2   77  ?   -2.588   11.840  25.908  1.00   35.43  ?   84  LEU  B  CA    1  
ATOM    2493  C   C     .  LEU  B  2   77  ?   -2.461   12.998  24.916  1.00   34.96  ?   84  LEU  B  C     1  
ATOM    2494  O   O     .  LEU  B  2   77  ?   -3.365   13.839  24.866  1.00   37.54  ?   84  LEU  B  O     1  
ATOM    2495  C   CB    .  LEU  B  2   77  ?   -1.514   11.887  27.001  1.00   35.99  ?   84  LEU  B  CB    1  
ATOM    2496  C   CG    .  LEU  B  2   77  ?   -1.401   13.178  27.812  1.00   35.29  ?   84  LEU  B  CG    1  
ATOM    2497  C   CD1   .  LEU  B  2   77  ?   -2.739   13.573  28.411  1.00   34.07  ?   84  LEU  B  CD1   1  
ATOM    2498  C   CD2   .  LEU  B  2   77  ?   -0.362   13.026  28.912  1.00   35.38  ?   84  LEU  B  CD2   1  
ATOM    2499  N   N     .  PHE  B  2   78  ?   -1.407   13.007  24.109  1.00   33.36  ?   85  PHE  B  N     1  
ATOM    2500  C   CA    .  PHE  B  2   78  ?   -1.210   14.025  23.046  1.00   33.01  ?   85  PHE  B  CA    1  
ATOM    2501  C   C     .  PHE  B  2   78  ?   -2.321   13.886  21.991  1.00   32.60  ?   85  PHE  B  C     1  
ATOM    2502  O   O     .  PHE  B  2   78  ?   -2.904   14.928  21.610  1.00   30.58  ?   85  PHE  B  O     1  
ATOM    2503  C   CB    .  PHE  B  2   78  ?    0.221   13.954  22.500  1.00   31.29  ?   85  PHE  B  CB    1  
ATOM    2504  C   CG    .  PHE  B  2   78  ?    1.220   14.636  23.399  1.00   30.22  ?   85  PHE  B  CG    1  
ATOM    2505  C   CD1   .  PHE  B  2   78  ?    1.743   13.980  24.504  1.00   29.94  ?   85  PHE  B  CD1   1  
ATOM    2506  C   CD2   .  PHE  B  2   78  ?    1.585   15.956  23.181  1.00   29.26  ?   85  PHE  B  CD2   1  
ATOM    2507  C   CE1   .  PHE  B  2   78  ?    2.658   14.613  25.334  1.00   30.71  ?   85  PHE  B  CE1   1  
ATOM    2508  C   CE2   .  PHE  B  2   78  ?    2.486   16.593  24.024  1.00   30.08  ?   85  PHE  B  CE2   1  
ATOM    2509  C   CZ    .  PHE  B  2   78  ?    3.024   15.921  25.098  1.00   29.69  ?   85  PHE  B  CZ    1  
ATOM    2510  N   N     .  ASP  B  2   79  ?   -2.627   12.657  21.548  1.00   32.86  ?   86  ASP  B  N     1  
ATOM    2511  C   CA    .  ASP  B  2   79  ?   -3.694   12.382  20.542  1.00   32.61  ?   86  ASP  B  CA    1  
ATOM    2512  C   C     .  ASP  B  2   79  ?   -5.032   12.947  21.043  1.00   34.53  ?   86  ASP  B  C     1  
ATOM    2513  O   O     .  ASP  B  2   79  ?   -5.722   13.576  20.239  1.00   35.14  ?   86  ASP  B  O     1  
ATOM    2514  C   CB    .  ASP  B  2   79  ?   -3.819   10.890  20.212  1.00   32.21  ?   86  ASP  B  CB    1  
ATOM    2515  C   CG    .  ASP  B  2   79  ?   -2.849   10.365  19.160  1.00   32.92  ?   86  ASP  B  CG    1  
ATOM    2516  O   OD1   .  ASP  B  2   79  ?   -2.094   11.184  18.566  1.00   33.05  ?   86  ASP  B  OD1   1  
ATOM    2517  O   OD2   .  ASP  B  2   79  ?   -2.853    9.131  18.934  1.00   30.89  ?   86  ASP  B  OD2   1  
ATOM    2518  N   N     .  GLU  B  2   80  ?   -5.376   12.744  22.325  1.00   37.34  ?   87  GLU  B  N     1  
ATOM    2519  C   CA    .  GLU  B  2   80  ?   -6.632   13.250  22.960  1.00   36.46  ?   87  GLU  B  CA    1  
ATOM    2520  C   C     .  GLU  B  2   80  ?   -6.606   14.780  23.074  1.00   34.26  ?   87  GLU  B  C     1  
ATOM    2521  O   O     .  GLU  B  2   80  ?   -7.637   15.393  22.790  1.00   35.13  ?   87  GLU  B  O     1  
ATOM    2522  C   CB    .  GLU  B  2   80  ?   -6.858   12.652  24.352  1.00   37.73  ?   87  GLU  B  CB    1  
ATOM    2523  C   CG    .  GLU  B  2   80  ?   -7.795   11.457  24.370  1.00   39.09  ?   87  GLU  B  CG    1  
ATOM    2524  C   CD    .  GLU  B  2   80  ?   -7.693   10.608  25.630  1.00   42.14  ?   87  GLU  B  CD    1  
ATOM    2525  O   OE1   .  GLU  B  2   80  ?   -7.351    9.397  25.505  1.00   41.72  ?   87  GLU  B  OE1   1  
ATOM    2526  O   OE2   .  GLU  B  2   80  ?   -7.953   11.152  26.734  1.00   39.44  ?   87  GLU  B  OE2   1  
ATOM    2527  N   N     .  ALA  B  2   81  ?   -5.496   15.372  23.516  1.00   33.30  ?   88  ALA  B  N     1  
ATOM    2528  C   CA    .  ALA  B  2   81  ?   -5.372   16.834  23.729  1.00   33.59  ?   88  ALA  B  CA    1  
ATOM    2529  C   C     .  ALA  B  2   81  ?   -5.747   17.575  22.449  1.00   32.76  ?   88  ALA  B  C     1  
ATOM    2530  O   O     .  ALA  B  2   81  ?   -6.551   18.518  22.509  1.00   32.34  ?   88  ALA  B  O     1  
ATOM    2531  C   CB    .  ALA  B  2   81  ?   -3.972   17.192  24.135  1.00   35.17  ?   88  ALA  B  CB    1  
ATOM    2532  N   N     .  VAL  B  2   82  ?   -5.186   17.148  21.324  1.00   33.63  ?   89  VAL  B  N     1  
ATOM    2533  C   CA    .  VAL  B  2   82  ?   -5.373   17.836  20.015  1.00   35.47  ?   89  VAL  B  CA    1  
ATOM    2534  C   C     .  VAL  B  2   82  ?   -6.794   17.542  19.517  1.00   35.28  ?   89  VAL  B  C     1  
ATOM    2535  O   O     .  VAL  B  2   82  ?   -7.393   18.444  18.882  1.00   37.34  ?   89  VAL  B  O     1  
ATOM    2536  C   CB    .  VAL  B  2   82  ?   -4.283   17.426  19.008  1.00   35.30  ?   89  VAL  B  CB    1  
ATOM    2537  C   CG1   .  VAL  B  2   82  ?   -4.544   17.971  17.607  1.00   34.60  ?   89  VAL  B  CG1   1  
ATOM    2538  C   CG2   .  VAL  B  2   82  ?   -2.906   17.845  19.507  1.00   35.26  ?   89  VAL  B  CG2   1  
ATOM    2539  N   N     .  ALA  B  2   83  ?   -7.315   16.349  19.816  1.00   33.84  ?   90  ALA  B  N     1  
ATOM    2540  C   CA    .  ALA  B  2   83  ?   -8.732   15.982  19.592  1.00   35.09  ?   90  ALA  B  CA    1  
ATOM    2541  C   C     .  ALA  B  2   83  ?   -9.631   17.050  20.236  1.00   35.15  ?   90  ALA  B  C     1  
ATOM    2542  O   O     .  ALA  B  2   83  ?  -10.583   17.497  19.569  1.00   36.56  ?   90  ALA  B  O     1  
ATOM    2543  C   CB    .  ALA  B  2   83  ?   -9.033   14.596  20.135  1.00   34.89  ?   90  ALA  B  CB    1  
ATOM    2544  N   N     .  HIS  B  2   84  ?   -9.336   17.469  21.471  1.00   33.39  ?   91  HIS  B  N     1  
ATOM    2545  C   CA    .  HIS  B  2   84  ?  -10.224   18.366  22.255  1.00   33.25  ?   91  HIS  B  CA    1  
ATOM    2546  C   C     .  HIS  B  2   84  ?  -10.086   19.822  21.801  1.00   31.98  ?   91  HIS  B  C     1  
ATOM    2547  O   O     .  HIS  B  2   84  ?  -11.066   20.320  21.268  1.00   32.14  ?   91  HIS  B  O     1  
ATOM    2548  C   CB    .  HIS  B  2   84  ?   -9.988   18.223  23.753  1.00   33.04  ?   91  HIS  B  CB    1  
ATOM    2549  C   CG    .  HIS  B  2   84  ?  -11.101   18.801  24.554  1.00   33.11  ?   91  HIS  B  CG    1  
ATOM    2550  N   ND1   .  HIS  B  2   84  ?  -12.317   18.161  24.678  1.00   32.95  ?   91  HIS  B  ND1   1  
ATOM    2551  C   CD2   .  HIS  B  2   84  ?  -11.181   19.939  25.274  1.00   34.42  ?   91  HIS  B  CD2   1  
ATOM    2552  C   CE1   .  HIS  B  2   84  ?  -13.101   18.872  25.458  1.00   36.13  ?   91  HIS  B  CE1   1  
ATOM    2553  N   NE2   .  HIS  B  2   84  ?  -12.425   19.974  25.839  1.00   36.28  ?   91  HIS  B  NE2   1  
ATOM    2554  N   N     .  PHE  B  2   85  ?   -8.930   20.465  22.012  1.00   31.48  ?   92  PHE  B  N     1  
ATOM    2555  C   CA    .  PHE  B  2   85  ?   -8.715   21.932  21.825  1.00   31.88  ?   92  PHE  B  CA    1  
ATOM    2556  C   C     .  PHE  B  2   85  ?   -8.334   22.299  20.372  1.00   31.01  ?   92  PHE  B  C     1  
ATOM    2557  O   O     .  PHE  B  2   85  ?   -8.238   23.515  20.078  1.00   27.82  ?   92  PHE  B  O     1  
ATOM    2558  C   CB    .  PHE  B  2   85  ?   -7.654   22.448  22.807  1.00   32.51  ?   92  PHE  B  CB    1  
ATOM    2559  C   CG    .  PHE  B  2   85  ?   -8.142   22.681  24.216  1.00   32.63  ?   92  PHE  B  CG    1  
ATOM    2560  C   CD1   .  PHE  B  2   85  ?   -9.025   23.711  24.493  1.00   32.51  ?   92  PHE  B  CD1   1  
ATOM    2561  C   CD2   .  PHE  B  2   85  ?   -7.717   21.879  25.264  1.00   32.46  ?   92  PHE  B  CD2   1  
ATOM    2562  C   CE1   .  PHE  B  2   85  ?   -9.487   23.928  25.780  1.00   31.70  ?   92  PHE  B  CE1   1  
ATOM    2563  C   CE2   .  PHE  B  2   85  ?   -8.173   22.105  26.552  1.00   32.45  ?   92  PHE  B  CE2   1  
ATOM    2564  C   CZ    .  PHE  B  2   85  ?   -9.052   23.130  26.807  1.00   31.94  ?   92  PHE  B  CZ    1  
ATOM    2565  N   N     .  GLY  B  2   86  ?   -8.086   21.309  19.502  1.00   30.65  ?   93  GLY  B  N     1  
ATOM    2566  C   CA    .  GLY  B  2   86  ?   -7.860   21.520  18.064  1.00   31.30  ?   93  GLY  B  CA    1  
ATOM    2567  C   C     .  GLY  B  2   86  ?   -6.388   21.544  17.695  1.00   34.45  ?   93  GLY  B  C     1  
ATOM    2568  O   O     .  GLY  B  2   86  ?   -6.068   21.065  16.594  1.00   38.47  ?   93  GLY  B  O     1  
ATOM    2569  N   N     .  GLN  B  2   87  ?   -5.521   22.139  18.526  1.00   37.05  ?   94  GLN  B  N     1  
ATOM    2570  C   CA    .  GLN  B  2   87  ?   -4.036   22.095  18.360  1.00   35.98  ?   94  GLN  B  CA    1  
ATOM    2571  C   C     .  GLN  B  2   87  ?   -3.369   22.141  19.739  1.00   35.14  ?   94  GLN  B  C     1  
ATOM    2572  O   O     .  GLN  B  2   87  ?   -4.096   22.219  20.735  1.00   37.89  ?   94  GLN  B  O     1  
ATOM    2573  C   CB    .  GLN  B  2   87  ?   -3.456   23.226  17.495  1.00   36.99  ?   94  GLN  B  CB    1  
ATOM    2574  C   CG    .  GLN  B  2   87  ?   -4.454   24.190  16.863  1.00   39.29  ?   94  GLN  B  CG    1  
ATOM    2575  C   CD    .  GLN  B  2   87  ?   -4.520   25.551  17.526  1.00   40.26  ?   94  GLN  B  CD    1  
ATOM    2576  O   OE1   .  GLN  B  2   87  ?   -5.424   26.337  17.252  1.00   40.41  ?   94  GLN  B  OE1   1  
ATOM    2577  N   NE2   .  GLN  B  2   87  ?   -3.569   25.858  18.399  1.00   37.74  ?   94  GLN  B  NE2   1  
ATOM    2578  N   N     .  LEU  B  2   88  ?   -2.034   22.080  19.773  1.00   33.17  ?   95  LEU  B  N     1  
ATOM    2579  C   CA    .  LEU  B  2   88  ?   -1.198   22.119  21.001  1.00   31.86  ?   95  LEU  B  CA    1  
ATOM    2580  C   C     .  LEU  B  2   88  ?    0.064   22.927  20.700  1.00   30.91  ?   95  LEU  B  C     1  
ATOM    2581  O   O     .  LEU  B  2   88  ?    0.825   22.513  19.809  1.00   31.91  ?   95  LEU  B  O     1  
ATOM    2582  C   CB    .  LEU  B  2   88  ?   -0.856   20.684  21.414  1.00   33.24  ?   95  LEU  B  CB    1  
ATOM    2583  C   CG    .  LEU  B  2   88  ?   -0.214   20.513  22.794  1.00   34.35  ?   95  LEU  B  CG    1  
ATOM    2584  C   CD1   .  LEU  B  2   88  ?   -1.156   20.968  23.900  1.00   34.39  ?   95  LEU  B  CD1   1  
ATOM    2585  C   CD2   .  LEU  B  2   88  ?    0.205   19.063  23.019  1.00   33.91  ?   95  LEU  B  CD2   1  
ATOM    2586  N   N     .  ASP  B  2   89  ?    0.261   24.044  21.405  1.00   29.27  ?   96  ASP  B  N     1  
ATOM    2587  C   CA    .  ASP  B  2   89  ?    1.387   24.994  21.179  1.00   28.63  ?   96  ASP  B  CA    1  
ATOM    2588  C   C     .  ASP  B  2   89  ?    2.517   24.736  22.200  1.00   27.11  ?   96  ASP  B  C     1  
ATOM    2589  O   O     .  ASP  B  2   89  ?    3.722   24.957  21.869  1.00   25.15  ?   96  ASP  B  O     1  
ATOM    2590  C   CB    .  ASP  B  2   89  ?    0.871   26.435  21.226  1.00   28.56  ?   96  ASP  B  CB    1  
ATOM    2591  C   CG    .  ASP  B  2   89  ?   -0.207   26.724  20.199  1.00   28.94  ?   96  ASP  B  CG    1  
ATOM    2592  O   OD1   .  ASP  B  2   89  ?    0.115   26.668  18.993  1.00   29.69  ?   96  ASP  B  OD1   1  
ATOM    2593  O   OD2   .  ASP  B  2   89  ?   -1.361   26.986  20.613  1.00   28.30  ?   96  ASP  B  OD2   1  
ATOM    2594  N   N     .  ILE  B  2   90  ?    2.157   24.276  23.400  1.00   24.68  ?   97  ILE  B  N     1  
ATOM    2595  C   CA    .  ILE  B  2   90  ?    3.079   24.181  24.565  1.00   22.52  ?   97  ILE  B  CA    1  
ATOM    2596  C   C     .  ILE  B  2   90  ?    2.916   22.802  25.208  1.00   21.79  ?   97  ILE  B  C     1  
ATOM    2597  O   O     .  ILE  B  2   90  ?    1.764   22.374  25.441  1.00   20.88  ?   97  ILE  B  O     1  
ATOM    2598  C   CB    .  ILE  B  2   90  ?    2.791   25.340  25.529  1.00   22.40  ?   97  ILE  B  CB    1  
ATOM    2599  C   CG1   .  ILE  B  2   90  ?    3.178   26.684  24.902  1.00   23.01  ?   97  ILE  B  CG1   1  
ATOM    2600  C   CG2   .  ILE  B  2   90  ?    3.501   25.110  26.841  1.00   23.04  ?   97  ILE  B  CG2   1  
ATOM    2601  C   CD1   .  ILE  B  2   90  ?    2.461   27.884  25.476  1.00   22.69  ?   97  ILE  B  CD1   1  
ATOM    2602  N   N     .  ALA  B  2   91  ?    4.035   22.110  25.426  1.00   20.80  ?   98  ALA  B  N     1  
ATOM    2603  C   CA    .  ALA  B  2   91  ?    4.099   20.815  26.141  1.00   19.81  ?   98  ALA  B  CA    1  
ATOM    2604  C   C     .  ALA  B  2   91  ?    5.143   20.946  27.249  1.00   18.93  ?   98  ALA  B  C     1  
ATOM    2605  O   O     .  ALA  B  2   91  ?    6.294   21.186  26.923  1.00   19.39  ?   98  ALA  B  O     1  
ATOM    2606  C   CB    .  ALA  B  2   91  ?    4.419   19.698  25.177  1.00   19.72  ?   98  ALA  B  CB    1  
ATOM    2607  N   N     .  VAL  B  2   92  ?    4.725   20.863  28.510  1.00   18.70  ?   99  VAL  B  N     1  
ATOM    2608  C   CA    .  VAL  B  2   92  ?    5.612   20.937  29.708  1.00   18.42  ?   99  VAL  B  CA    1  
ATOM    2609  C   C     .  VAL  B  2   92  ?    5.757   19.516  30.276  1.00   18.47  ?   99  VAL  B  C     1  
ATOM    2610  O   O     .  VAL  B  2   92  ?    4.765   18.974  30.773  1.00   18.85  ?   99  VAL  B  O     1  
ATOM    2611  C   CB    .  VAL  B  2   92  ?    5.065   21.927  30.761  1.00   17.75  ?   99  VAL  B  CB    1  
ATOM    2612  C   CG1   .  VAL  B  2   92  ?    5.938   21.973  32.002  1.00   17.53  ?   99  VAL  B  CG1   1  
ATOM    2613  C   CG2   .  VAL  B  2   92  ?    4.879   23.325  30.197  1.00   17.19  ?   99  VAL  B  CG2   1  
ATOM    2614  N   N     .  SER  B  2   93  ?    6.952   18.929  30.200  1.00   19.20  ?  100  SER  B  N     1  
ATOM    2615  C   CA    .  SER  B  2   93  ?    7.309   17.668  30.898  1.00   19.48  ?  100  SER  B  CA    1  
ATOM    2616  C   C     .  SER  B  2   93  ?    7.658   17.984  32.358  1.00   20.07  ?  100  SER  B  C     1  
ATOM    2617  O   O     .  SER  B  2   93  ?    8.789   18.417  32.619  1.00   20.76  ?  100  SER  B  O     1  
ATOM    2618  C   CB    .  SER  B  2   93  ?    8.419   16.938  30.205  1.00   19.19  ?  100  SER  B  CB    1  
ATOM    2619  O   OG    .  SER  B  2   93  ?    8.373   15.559  30.533  1.00   18.90  ?  100  SER  B  OG    1  
ATOM    2620  N   N     .  ASN  B  2   94  ?    6.703   17.771  33.264  1.00   20.92  ?  101  ASN  B  N     1  
ATOM    2621  C   CA    .  ASN  B  2   94  ?    6.820   18.068  34.712  1.00   21.74  ?  101  ASN  B  CA    1  
ATOM    2622  C   C     .  ASN  B  2   94  ?    6.922   16.793  35.556  1.00   22.13  ?  101  ASN  B  C     1  
ATOM    2623  O   O     .  ASN  B  2   94  ?    7.715   16.796  36.530  1.00   21.34  ?  101  ASN  B  O     1  
ATOM    2624  C   CB    .  ASN  B  2   94  ?    5.597   18.819  35.214  1.00   22.49  ?  101  ASN  B  CB    1  
ATOM    2625  C   CG    .  ASN  B  2   94  ?    5.628   18.949  36.716  1.00   22.96  ?  101  ASN  B  CG    1  
ATOM    2626  O   OD1   .  ASN  B  2   94  ?    6.465   19.678  37.251  1.00   23.06  ?  101  ASN  B  OD1   1  
ATOM    2627  N   ND2   .  ASN  B  2   94  ?    4.751   18.223  37.389  1.00   24.18  ?  101  ASN  B  ND2   1  
ATOM    2628  N   N     .  SER  B  2   95  ?    6.095   15.785  35.242  1.00   22.92  ?  102  SER  B  N     1  
ATOM    2629  C   CA    .  SER  B  2   95  ?    5.881   14.556  36.058  1.00   23.40  ?  102  SER  B  CA    1  
ATOM    2630  C   C     .  SER  B  2   95  ?    7.218   13.976  36.506  1.00   22.07  ?  102  SER  B  C     1  
ATOM    2631  O   O     .  SER  B  2   95  ?    8.106   13.872  35.667  1.00   22.98  ?  102  SER  B  O     1  
ATOM    2632  C   CB    .  SER  B  2   95  ?    5.085   13.510  35.311  1.00   24.40  ?  102  SER  B  CB    1  
ATOM    2633  O   OG    .  SER  B  2   95  ?    3.722   13.887  35.202  1.00   24.55  ?  102  SER  B  OG    1  
ATOM    2634  N   N     .  GLY  B  2   96  ?    7.324   13.578  37.770  1.00   21.78  ?  103  GLY  B  N     1  
ATOM    2635  C   CA    .  GLY  B  2   96  ?    8.555   12.974  38.312  1.00   22.36  ?  103  GLY  B  CA    1  
ATOM    2636  C   C     .  GLY  B  2   96  ?    8.339   12.318  39.666  1.00   21.61  ?  103  GLY  B  C     1  
ATOM    2637  O   O     .  GLY  B  2   96  ?    7.300   12.586  40.282  1.00   22.46  ?  103  GLY  B  O     1  
ATOM    2638  N   N     .  VAL  B  2   97  ?    9.302   11.505  40.114  1.00   20.71  ?  104  VAL  B  N     1  
ATOM    2639  C   CA    .  VAL  B  2   97  ?    9.328   10.850  41.457  1.00   20.68  ?  104  VAL  B  CA    1  
ATOM    2640  C   C     .  VAL  B  2   97  ?   10.741   10.979  42.051  1.00   21.92  ?  104  VAL  B  C     1  
ATOM    2641  O   O     .  VAL  B  2   97  ?   11.737   10.956  41.266  1.00   21.81  ?  104  VAL  B  O     1  
ATOM    2642  C   CB    .  VAL  B  2   97  ?    8.889    9.378  41.383  1.00   19.28  ?  104  VAL  B  CB    1  
ATOM    2643  C   CG1   .  VAL  B  2   97  ?    7.410    9.230  41.070  1.00   18.34  ?  104  VAL  B  CG1   1  
ATOM    2644  C   CG2   .  VAL  B  2   97  ?    9.731    8.603  40.388  1.00   19.57  ?  104  VAL  B  CG2   1  
ATOM    2645  N   N     .  VAL  B  2   98  ?   10.832   11.011  43.386  1.00   21.98  ?  105  VAL  B  N     1  
ATOM    2646  C   CA    .  VAL  B  2   98  ?   12.146   11.127  44.086  1.00   22.60  ?  105  VAL  B  CA    1  
ATOM    2647  C   C     .  VAL  B  2   98  ?   12.560    9.774  44.663  1.00   23.51  ?  105  VAL  B  C     1  
ATOM    2648  O   O     .  VAL  B  2   98  ?   11.676    8.944  44.889  1.00   23.64  ?  105  VAL  B  O     1  
ATOM    2649  C   CB    .  VAL  B  2   98  ?   12.121   12.198  45.190  1.00   23.10  ?  105  VAL  B  CB    1  
ATOM    2650  C   CG1   .  VAL  B  2   98  ?   11.352   11.735  46.414  1.00   23.15  ?  105  VAL  B  CG1   1  
ATOM    2651  C   CG2   .  VAL  B  2   98  ?   13.517   12.665  45.565  1.00   22.48  ?  105  VAL  B  CG2   1  
ATOM    2652  N   N     .  SER  B  2   99  ?   13.863    9.574  44.871  1.00   23.38  ?  106  SER  B  N     1  
ATOM    2653  C   CA    .  SER  B  2   99  ?   14.387    8.329  45.479  1.00   24.31  ?  106  SER  B  CA    1  
ATOM    2654  C   C     .  SER  B  2   99  ?   15.581    8.688  46.357  1.00   26.33  ?  106  SER  B  C     1  
ATOM    2655  O   O     .  SER  B  2   99  ?   16.310    9.624  46.009  1.00   27.33  ?  106  SER  B  O     1  
ATOM    2656  C   CB    .  SER  B  2   99  ?   14.758    7.305  44.454  1.00   22.99  ?  106  SER  B  CB    1  
ATOM    2657  O   OG    .  SER  B  2   99  ?   15.057    6.068  45.074  1.00   22.51  ?  106  SER  B  OG    1  
ATOM    2658  N   N     .  PHE  B  2  100  ?   15.751    7.968  47.460  1.00   28.13  ?  107  PHE  B  N     1  
ATOM    2659  C   CA    .  PHE  B  2  100  ?   16.878    8.237  48.377  1.00   32.23  ?  107  PHE  B  CA    1  
ATOM    2660  C   C     .  PHE  B  2  100  ?   17.522    6.911  48.758  1.00   31.25  ?  107  PHE  B  C     1  
ATOM    2661  O   O     .  PHE  B  2  100  ?   16.802    5.926  48.907  1.00   32.56  ?  107  PHE  B  O     1  
ATOM    2662  C   CB    .  PHE  B  2  100  ?   16.414    8.970  49.632  1.00   40.13  ?  107  PHE  B  CB    1  
ATOM    2663  C   CG    .  PHE  B  2  100  ?   15.154    9.781  49.506  1.00   48.78  ?  107  PHE  B  CG    1  
ATOM    2664  C   CD1   .  PHE  B  2  100  ?   13.913    9.204  49.722  1.00   56.93  ?  107  PHE  B  CD1   1  
ATOM    2665  C   CD2   .  PHE  B  2  100  ?   15.212   11.128  49.205  1.00   55.03  ?  107  PHE  B  CD2   1  
ATOM    2666  C   CE1   .  PHE  B  2  100  ?   12.753    9.952  49.614  1.00   62.55  ?  107  PHE  B  CE1   1  
ATOM    2667  C   CE2   .  PHE  B  2  100  ?   14.052   11.875  49.101  1.00   61.39  ?  107  PHE  B  CE2   1  
ATOM    2668  C   CZ    .  PHE  B  2  100  ?   12.827   11.289  49.309  1.00   65.01  ?  107  PHE  B  CZ    1  
ATOM    2669  N   N     .  GLY  B  2  101  ?   18.841    6.900  48.906  1.00   29.18  ?  108  GLY  B  N     1  
ATOM    2670  C   CA    .  GLY  B  2  101  ?   19.526    5.634  49.196  1.00   29.94  ?  108  GLY  B  CA    1  
ATOM    2671  C   C     .  GLY  B  2  101  ?   20.962    5.588  48.723  1.00   29.44  ?  108  GLY  B  C     1  
ATOM    2672  O   O     .  GLY  B  2  101  ?   21.249    6.157  47.669  1.00   29.02  ?  108  GLY  B  O     1  
ATOM    2673  N   N     .  HIS  B  2  102  ?   21.815    4.894  49.472  1.00   28.90  ?  109  HIS  B  N     1  
ATOM    2674  C   CA    .  HIS  B  2  102  ?   23.252    4.795  49.139  1.00   27.64  ?  109  HIS  B  CA    1  
ATOM    2675  C   C     .  HIS  B  2  102  ?   23.398    3.840  47.966  1.00   28.42  ?  109  HIS  B  C     1  
ATOM    2676  O   O     .  HIS  B  2  102  ?   22.666    2.849  47.890  1.00   29.72  ?  109  HIS  B  O     1  
ATOM    2677  C   CB    .  HIS  B  2  102  ?   24.060    4.383  50.370  1.00   28.12  ?  109  HIS  B  CB    1  
ATOM    2678  C   CG    .  HIS  B  2  102  ?   25.518    4.149  50.182  1.00   27.89  ?  109  HIS  B  CG    1  
ATOM    2679  N   ND1   .  HIS  B  2  102  ?   26.046    3.185  49.355  1.00   27.01  ?  109  HIS  B  ND1   1  
ATOM    2680  C   CD2   .  HIS  B  2  102  ?   26.558    4.737  50.769  1.00   28.43  ?  109  HIS  B  CD2   1  
ATOM    2681  C   CE1   .  HIS  B  2  102  ?   27.364    3.220  49.429  1.00   28.89  ?  109  HIS  B  CE1   1  
ATOM    2682  N   NE2   .  HIS  B  2  102  ?   27.695    4.154  50.284  1.00   30.20  ?  109  HIS  B  NE2   1  
ATOM    2683  N   N     .  LEU  B  2  103  ?   24.320    4.163  47.075  1.00   26.94  ?  110  LEU  B  N     1  
ATOM    2684  C   CA    .  LEU  B  2  103  ?   24.560    3.352  45.857  1.00   25.03  ?  110  LEU  B  CA    1  
ATOM    2685  C   C     .  LEU  B  2  103  ?   24.435    1.862  46.199  1.00   25.71  ?  110  LEU  B  C     1  
ATOM    2686  O   O     .  LEU  B  2  103  ?   23.858    1.117  45.379  1.00   27.40  ?  110  LEU  B  O     1  
ATOM    2687  C   CB    .  LEU  B  2  103  ?   25.963    3.690  45.341  1.00   24.73  ?  110  LEU  B  CB    1  
ATOM    2688  C   CG    .  LEU  B  2  103  ?   26.510    2.777  44.246  1.00   24.06  ?  110  LEU  B  CG    1  
ATOM    2689  C   CD1   .  LEU  B  2  103  ?   25.539    2.684  43.075  1.00   23.80  ?  110  LEU  B  CD1   1  
ATOM    2690  C   CD2   .  LEU  B  2  103  ?   27.869    3.261  43.779  1.00   22.92  ?  110  LEU  B  CD2   1  
ATOM    2691  N   N     .  LYS  B  2  104  ?   24.929    1.448  47.373  1.00   24.03  ?  111  LYS  B  N     1  
ATOM    2692  C   CA    .  LYS  B  2  104  ?   25.030    0.019  47.756  1.00   23.24  ?  111  LYS  B  CA    1  
ATOM    2693  C   C     .  LYS  B  2  104  ?   23.627   -0.583  47.889  1.00   22.75  ?  111  LYS  B  C     1  
ATOM    2694  O   O     .  LYS  B  2  104  ?   23.500   -1.793  47.605  1.00   23.40  ?  111  LYS  B  O     1  
ATOM    2695  C   CB    .  LYS  B  2  104  ?   25.862   -0.146  49.028  1.00   23.44  ?  111  LYS  B  CB    1  
ATOM    2696  C   CG    .  LYS  B  2  104  ?   25.145    0.199  50.326  1.00   24.89  ?  111  LYS  B  CG    1  
ATOM    2697  C   CD    .  LYS  B  2  104  ?   26.031    0.059  51.553  1.00   25.00  ?  111  LYS  B  CD    1  
ATOM    2698  C   CE    .  LYS  B  2  104  ?   25.312    0.248  52.872  1.00   24.58  ?  111  LYS  B  CE    1  
ATOM    2699  N   NZ    .  LYS  B  2  104  ?   25.563    1.600  53.411  1.00   24.21  ?  111  LYS  B  NZ    1  
ATOM    2700  N   N     .  ASP  B  2  105  ?   22.620    0.224  48.246  1.00   22.28  ?  112  ASP  B  N     1  
ATOM    2701  C   CA    .  ASP  B  2  105  ?   21.250   -0.250  48.608  1.00   22.48  ?  112  ASP  B  CA    1  
ATOM    2702  C   C     .  ASP  B  2  105  ?   20.252   -0.058  47.463  1.00   22.73  ?  112  ASP  B  C     1  
ATOM    2703  O   O     .  ASP  B  2  105  ?   19.060   -0.462  47.622  1.00   22.45  ?  112  ASP  B  O     1  
ATOM    2704  C   CB    .  ASP  B  2  105  ?   20.762    0.463  49.867  1.00   21.59  ?  112  ASP  B  CB    1  
ATOM    2705  C   CG    .  ASP  B  2  105  ?   21.584    0.025  51.057  1.00   20.80  ?  112  ASP  B  CG    1  
ATOM    2706  O   OD1   .  ASP  B  2  105  ?   21.541   -1.155  51.337  1.00   21.91  ?  112  ASP  B  OD1   1  
ATOM    2707  O   OD2   .  ASP  B  2  105  ?   22.302    0.847  51.644  1.00   19.58  ?  112  ASP  B  OD2   1  
ATOM    2708  N   N     .  VAL  B  2  106  ?   20.684    0.521  46.346  1.00   22.77  ?  113  VAL  B  N     1  
ATOM    2709  C   CA    .  VAL  B  2  106  ?   19.729    0.820  45.241  1.00   23.37  ?  113  VAL  B  CA    1  
ATOM    2710  C   C     .  VAL  B  2  106  ?   19.546   -0.449  44.394  1.00   23.31  ?  113  VAL  B  C     1  
ATOM    2711  O   O     .  VAL  B  2  106  ?   20.548   -1.012  43.904  1.00   21.45  ?  113  VAL  B  O     1  
ATOM    2712  C   CB    .  VAL  B  2  106  ?   20.143    2.057  44.430  1.00   22.54  ?  113  VAL  B  CB    1  
ATOM    2713  C   CG1   .  VAL  B  2  106  ?   19.259    2.237  43.222  1.00   22.48  ?  113  VAL  B  CG1   1  
ATOM    2714  C   CG2   .  VAL  B  2  106  ?   20.100    3.304  45.296  1.00   22.98  ?  113  VAL  B  CG2   1  
ATOM    2715  N   N     .  THR  B  2  107  ?   18.283   -0.865  44.263  1.00   23.54  ?  114  THR  B  N     1  
ATOM    2716  C   CA    .  THR  B  2  107  ?   17.829   -2.122  43.621  1.00   23.35  ?  114  THR  B  CA    1  
ATOM    2717  C   C     .  THR  B  2  107  ?   17.443   -1.851  42.162  1.00   23.50  ?  114  THR  B  C     1  
ATOM    2718  O   O     .  THR  B  2  107  ?   17.203   -0.670  41.808  1.00   21.87  ?  114  THR  B  O     1  
ATOM    2719  C   CB    .  THR  B  2  107  ?   16.621   -2.702  44.372  1.00   23.30  ?  114  THR  B  CB    1  
ATOM    2720  O   OG1   .  THR  B  2  107  ?   15.455   -2.034  43.881  1.00   24.18  ?  114  THR  B  OG1   1  
ATOM    2721  C   CG2   .  THR  B  2  107  ?   16.723   -2.578  45.878  1.00   21.77  ?  114  THR  B  CG2   1  
ATOM    2722  N   N     .  GLU  B  2  108  ?   17.327   -2.922  41.372  1.00   24.34  ?  115  GLU  B  N     1  
ATOM    2723  C   CA    .  GLU  B  2  108  ?   16.875   -2.902  39.948  1.00   24.99  ?  115  GLU  B  CA    1  
ATOM    2724  C   C     .  GLU  B  2  108  ?   15.443   -2.362  39.830  1.00   26.72  ?  115  GLU  B  C     1  
ATOM    2725  O   O     .  GLU  B  2  108  ?   15.158   -1.578  38.889  1.00   25.02  ?  115  GLU  B  O     1  
ATOM    2726  C   CB    .  GLU  B  2  108  ?   16.826   -4.313  39.364  1.00   23.22  ?  115  GLU  B  CB    1  
ATOM    2727  C   CG    .  GLU  B  2  108  ?   18.103   -5.081  39.518  1.00   22.85  ?  115  GLU  B  CG    1  
ATOM    2728  C   CD    .  GLU  B  2  108  ?   18.173   -6.239  38.556  1.00   22.82  ?  115  GLU  B  CD    1  
ATOM    2729  O   OE1   .  GLU  B  2  108  ?   17.680   -6.081  37.418  1.00   22.32  ?  115  GLU  B  OE1   1  
ATOM    2730  O   OE2   .  GLU  B  2  108  ?   18.725   -7.280  38.951  1.00   22.98  ?  115  GLU  B  OE2   1  
ATOM    2731  N   N     .  GLU  B  2  109  ?   14.563   -2.837  40.717  1.00   28.53  ?  116  GLU  B  N     1  
ATOM    2732  C   CA    .  GLU  B  2  109  ?   13.149   -2.402  40.781  1.00   29.54  ?  116  GLU  B  CA    1  
ATOM    2733  C   C     .  GLU  B  2  109  ?   13.189   -0.883  40.971  1.00   26.95  ?  116  GLU  B  C     1  
ATOM    2734  O   O     .  GLU  B  2  109  ?   12.472   -0.187  40.240  1.00   26.53  ?  116  GLU  B  O     1  
ATOM    2735  C   CB    .  GLU  B  2  109  ?   12.379   -3.186  41.854  1.00   32.97  ?  116  GLU  B  CB    1  
ATOM    2736  C   CG    .  GLU  B  2  109  ?   12.515   -4.705  41.712  1.00   37.01  ?  116  GLU  B  CG    1  
ATOM    2737  C   CD    .  GLU  B  2  109  ?   13.684   -5.345  42.469  1.00   41.86  ?  116  GLU  B  CD    1  
ATOM    2738  O   OE1   .  GLU  B  2  109  ?   13.415   -6.062  43.452  1.00   50.29  ?  116  GLU  B  OE1   1  
ATOM    2739  O   OE2   .  GLU  B  2  109  ?   14.867   -5.125  42.100  1.00   37.58  ?  116  GLU  B  OE2   1  
ATOM    2740  N   N     .  GLU  B  2  110  ?   14.085   -0.390  41.832  1.00   25.42  ?  117  GLU  B  N     1  
ATOM    2741  C   CA    .  GLU  B  2  110  ?   14.121    1.037  42.249  1.00   25.32  ?  117  GLU  B  CA    1  
ATOM    2742  C   C     .  GLU  B  2  110  ?   14.737    1.905  41.138  1.00   25.92  ?  117  GLU  B  C     1  
ATOM    2743  O   O     .  GLU  B  2  110  ?   14.091    2.905  40.751  1.00   26.86  ?  117  GLU  B  O     1  
ATOM    2744  C   CB    .  GLU  B  2  110  ?   14.828    1.186  43.600  1.00   24.39  ?  117  GLU  B  CB    1  
ATOM    2745  C   CG    .  GLU  B  2  110  ?   14.718    2.579  44.203  1.00   23.40  ?  117  GLU  B  CG    1  
ATOM    2746  C   CD    .  GLU  B  2  110  ?   13.303    3.093  44.415  1.00   22.68  ?  117  GLU  B  CD    1  
ATOM    2747  O   OE1   .  GLU  B  2  110  ?   12.347    2.315  44.204  1.00   22.07  ?  117  GLU  B  OE1   1  
ATOM    2748  O   OE2   .  GLU  B  2  110  ?   13.156    4.269  44.788  1.00   21.34  ?  117  GLU  B  OE2   1  
ATOM    2749  N   N     .  PHE  B  2  111  ?   15.923    1.570  40.627  1.00   25.19  ?  118  PHE  B  N     1  
ATOM    2750  C   CA    .  PHE  B  2  111  ?   16.458    2.233  39.409  1.00   26.20  ?  118  PHE  B  CA    1  
ATOM    2751  C   C     .  PHE  B  2  111  ?   15.280    2.500  38.445  1.00   25.81  ?  118  PHE  B  C     1  
ATOM    2752  O   O     .  PHE  B  2  111  ?   15.066    3.666  38.059  1.00   26.99  ?  118  PHE  B  O     1  
ATOM    2753  C   CB    .  PHE  B  2  111  ?   17.582    1.410  38.753  1.00   27.04  ?  118  PHE  B  CB    1  
ATOM    2754  C   CG    .  PHE  B  2  111  ?   18.212    2.066  37.545  1.00   26.68  ?  118  PHE  B  CG    1  
ATOM    2755  C   CD1   .  PHE  B  2  111  ?   17.585    2.042  36.307  1.00   26.76  ?  118  PHE  B  CD1   1  
ATOM    2756  C   CD2   .  PHE  B  2  111  ?   19.411    2.762  37.654  1.00   26.19  ?  118  PHE  B  CD2   1  
ATOM    2757  C   CE1   .  PHE  B  2  111  ?   18.154    2.682  35.210  1.00   26.95  ?  118  PHE  B  CE1   1  
ATOM    2758  C   CE2   .  PHE  B  2  111  ?   19.972    3.401  36.556  1.00   25.38  ?  118  PHE  B  CE2   1  
ATOM    2759  C   CZ    .  PHE  B  2  111  ?   19.344    3.361  35.336  1.00   25.19  ?  118  PHE  B  CZ    1  
ATOM    2760  N   N     .  ASP  B  2  112  ?   14.507    1.460  38.098  1.00   24.23  ?  119  ASP  B  N     1  
ATOM    2761  C   CA    .  ASP  B  2  112  ?   13.487    1.481  37.012  1.00   22.61  ?  119  ASP  B  CA    1  
ATOM    2762  C   C     .  ASP  B  2  112  ?   12.296    2.370  37.393  1.00   22.34  ?  119  ASP  B  C     1  
ATOM    2763  O   O     .  ASP  B  2  112  ?   11.969    3.285  36.627  1.00   20.75  ?  119  ASP  B  O     1  
ATOM    2764  C   CB    .  ASP  B  2  112  ?   13.078    0.059  36.650  1.00   21.38  ?  119  ASP  B  CB    1  
ATOM    2765  C   CG    .  ASP  B  2  112  ?   14.152   -0.646  35.845  1.00   21.47  ?  119  ASP  B  CG    1  
ATOM    2766  O   OD1   .  ASP  B  2  112  ?   14.937    0.057  35.157  1.00   21.02  ?  119  ASP  B  OD1   1  
ATOM    2767  O   OD2   .  ASP  B  2  112  ?   14.201   -1.884  35.911  1.00   20.92  ?  119  ASP  B  OD2   1  
ATOM    2768  N   N     .  ARG  B  2  113  ?   11.663    2.121  38.535  1.00   23.92  ?  120  ARG  B  N     1  
ATOM    2769  C   CA    .  ARG  B  2  113  ?   10.582    2.996  39.064  1.00   24.51  ?  120  ARG  B  CA    1  
ATOM    2770  C   C     .  ARG  B  2  113  ?   10.946    4.458  38.754  1.00   23.87  ?  120  ARG  B  C     1  
ATOM    2771  O   O     .  ARG  B  2  113  ?   10.096    5.186  38.195  1.00   23.74  ?  120  ARG  B  O     1  
ATOM    2772  C   CB    .  ARG  B  2  113  ?   10.392    2.778  40.570  1.00   24.28  ?  120  ARG  B  CB    1  
ATOM    2773  C   CG    .  ARG  B  2  113  ?    9.299    3.632  41.202  1.00   24.08  ?  120  ARG  B  CG    1  
ATOM    2774  C   CD    .  ARG  B  2  113  ?    9.211    3.438  42.703  1.00   23.56  ?  120  ARG  B  CD    1  
ATOM    2775  N   NE    .  ARG  B  2  113  ?   10.219    4.184  43.448  1.00   23.34  ?  120  ARG  B  NE    1  
ATOM    2776  C   CZ    .  ARG  B  2  113  ?   10.169    5.491  43.686  1.00   23.53  ?  120  ARG  B  CZ    1  
ATOM    2777  N   NH1   .  ARG  B  2  113  ?    9.171    6.214  43.206  1.00   24.31  ?  120  ARG  B  NH1   1  
ATOM    2778  N   NH2   .  ARG  B  2  113  ?   11.124    6.083  44.382  1.00   22.74  ?  120  ARG  B  NH2   1  
ATOM    2779  N   N     .  VAL  B  2  114  ?   12.170    4.857  39.093  1.00   22.38  ?  121  VAL  B  N     1  
ATOM    2780  C   CA    .  VAL  B  2  114  ?   12.678    6.256  38.971  1.00   21.97  ?  121  VAL  B  CA    1  
ATOM    2781  C   C     .  VAL  B  2  114  ?   12.886    6.622  37.493  1.00   21.77  ?  121  VAL  B  C     1  
ATOM    2782  O   O     .  VAL  B  2  114  ?   12.359    7.683  37.020  1.00   20.51  ?  121  VAL  B  O     1  
ATOM    2783  C   CB    .  VAL  B  2  114  ?   13.997    6.385  39.747  1.00   21.97  ?  121  VAL  B  CB    1  
ATOM    2784  C   CG1   .  VAL  B  2  114  ?   14.745    7.643  39.368  1.00   22.57  ?  121  VAL  B  CG1   1  
ATOM    2785  C   CG2   .  VAL  B  2  114  ?   13.772    6.309  41.246  1.00   22.68  ?  121  VAL  B  CG2   1  
ATOM    2786  N   N     .  PHE  B  2  115  ?   13.677    5.805  36.793  1.00   21.08  ?  122  PHE  B  N     1  
ATOM    2787  C   CA    .  PHE  B  2  115  ?   14.114    6.081  35.402  1.00   20.69  ?  122  PHE  B  CA    1  
ATOM    2788  C   C     .  PHE  B  2  115  ?   12.916    5.959  34.457  1.00   20.10  ?  122  PHE  B  C     1  
ATOM    2789  O   O     .  PHE  B  2  115  ?   12.926    6.680  33.461  1.00   20.63  ?  122  PHE  B  O     1  
ATOM    2790  C   CB    .  PHE  B  2  115  ?   15.314    5.218  35.003  1.00   20.73  ?  122  PHE  B  CB    1  
ATOM    2791  C   CG    .  PHE  B  2  115  ?   16.626    5.958  35.079  1.00   21.53  ?  122  PHE  B  CG    1  
ATOM    2792  C   CD1   .  PHE  B  2  115  ?   17.285    6.125  36.287  1.00   22.26  ?  122  PHE  B  CD1   1  
ATOM    2793  C   CD2   .  PHE  B  2  115  ?   17.189    6.522  33.949  1.00   21.79  ?  122  PHE  B  CD2   1  
ATOM    2794  C   CE1   .  PHE  B  2  115  ?   18.486    6.812  36.360  1.00   22.23  ?  122  PHE  B  CE1   1  
ATOM    2795  C   CE2   .  PHE  B  2  115  ?   18.400    7.196  34.022  1.00   22.35  ?  122  PHE  B  CE2   1  
ATOM    2796  C   CZ    .  PHE  B  2  115  ?   19.044    7.347  35.229  1.00   21.97  ?  122  PHE  B  CZ    1  
ATOM    2797  N   N     .  SER  B  2  116  ?   11.915    5.131  34.777  1.00   19.68  ?  123  SER  B  N     1  
ATOM    2798  C   CA    .  SER  B  2  116  ?   10.773    4.819  33.878  1.00   19.95  ?  123  SER  B  CA    1  
ATOM    2799  C   C     .  SER  B  2  116  ?    9.937    6.082  33.645  1.00   20.17  ?  123  SER  B  C     1  
ATOM    2800  O   O     .  SER  B  2  116  ?    9.444    6.273  32.500  1.00   19.93  ?  123  SER  B  O     1  
ATOM    2801  C   CB    .  SER  B  2  116  ?    9.942    3.701  34.423  1.00   19.68  ?  123  SER  B  CB    1  
ATOM    2802  O   OG    .  SER  B  2  116  ?    9.430    4.054  35.690  1.00   20.07  ?  123  SER  B  OG    1  
ATOM    2803  N   N     .  LEU  B  2  117  ?    9.837    6.925  34.678  1.00   20.81  ?  124  LEU  B  N     1  
ATOM    2804  C   CA    .  LEU  B  2  117  ?    9.043    8.186  34.679  1.00   21.26  ?  124  LEU  B  CA    1  
ATOM    2805  C   C     .  LEU  B  2  117  ?    9.914    9.414  34.353  1.00   21.40  ?  124  LEU  B  C     1  
ATOM    2806  O   O     .  LEU  B  2  117  ?    9.504   10.191  33.446  1.00   20.58  ?  124  LEU  B  O     1  
ATOM    2807  C   CB    .  LEU  B  2  117  ?    8.372    8.363  36.045  1.00   20.56  ?  124  LEU  B  CB    1  
ATOM    2808  C   CG    .  LEU  B  2  117  ?    7.405    9.543  36.112  1.00   20.65  ?  124  LEU  B  CG    1  
ATOM    2809  C   CD1   .  LEU  B  2  117  ?    6.074    9.170  35.492  1.00   20.98  ?  124  LEU  B  CD1   1  
ATOM    2810  C   CD2   .  LEU  B  2  117  ?    7.208   10.044  37.533  1.00   20.69  ?  124  LEU  B  CD2   1  
ATOM    2811  N   N     .  ASN  B  2  118  ?   11.015    9.619  35.095  1.00   21.25  ?  125  ASN  B  N     1  
ATOM    2812  C   CA    .  ASN  B  2  118  ?   11.734   10.925  35.166  1.00   21.36  ?  125  ASN  B  CA    1  
ATOM    2813  C   C     .  ASN  B  2  118  ?   12.541   11.160  33.882  1.00   20.46  ?  125  ASN  B  C     1  
ATOM    2814  O   O     .  ASN  B  2  118  ?   12.822   12.365  33.575  1.00   18.82  ?  125  ASN  B  O     1  
ATOM    2815  C   CB    .  ASN  B  2  118  ?   12.668   11.024  36.382  1.00   22.23  ?  125  ASN  B  CB    1  
ATOM    2816  C   CG    .  ASN  B  2  118  ?   11.927   11.105  37.700  1.00   22.65  ?  125  ASN  B  CG    1  
ATOM    2817  O   OD1   .  ASN  B  2  118  ?   10.698   11.089  37.702  1.00   24.10  ?  125  ASN  B  OD1   1  
ATOM    2818  N   ND2   .  ASN  B  2  118  ?   12.648   11.190  38.813  1.00   20.73  ?  125  ASN  B  ND2   1  
ATOM    2819  N   N     .  THR  B  2  119  ?   12.911   10.072  33.184  1.00   19.21  ?  126  THR  B  N     1  
ATOM    2820  C   CA    .  THR  B  2  119  ?   13.926   10.067  32.083  1.00   19.27  ?  126  THR  B  CA    1  
ATOM    2821  C   C     .  THR  B  2  119  ?   13.343    9.491  30.778  1.00   18.39  ?  126  THR  B  C     1  
ATOM    2822  O   O     .  THR  B  2  119  ?   13.302   10.225  29.782  1.00   18.25  ?  126  THR  B  O     1  
ATOM    2823  C   CB    .  THR  B  2  119  ?   15.193    9.317  32.514  1.00   18.69  ?  126  THR  B  CB    1  
ATOM    2824  O   OG1   .  THR  B  2  119  ?   15.448    9.650  33.880  1.00   17.34  ?  126  THR  B  OG1   1  
ATOM    2825  C   CG2   .  THR  B  2  119  ?   16.374    9.646  31.626  1.00   18.47  ?  126  THR  B  CG2   1  
ATOM    2826  N   N     .  ARG  B  2  120  ?   12.929    8.226  30.782  1.00   17.70  ?  127  ARG  B  N     1  
ATOM    2827  C   CA    .  ARG  B  2  120  ?   12.242    7.581  29.641  1.00   17.98  ?  127  ARG  B  CA    1  
ATOM    2828  C   C     .  ARG  B  2  120  ?   10.925    8.321  29.411  1.00   17.78  ?  127  ARG  B  C     1  
ATOM    2829  O   O     .  ARG  B  2  120  ?   10.680    8.727  28.264  1.00   17.67  ?  127  ARG  B  O     1  
ATOM    2830  C   CB    .  ARG  B  2  120  ?   12.026    6.092  29.917  1.00   18.51  ?  127  ARG  B  CB    1  
ATOM    2831  C   CG    .  ARG  B  2  120  ?   11.804    5.217  28.687  1.00   19.06  ?  127  ARG  B  CG    1  
ATOM    2832  C   CD    .  ARG  B  2  120  ?   11.676    3.779  29.178  1.00   19.90  ?  127  ARG  B  CD    1  
ATOM    2833  N   NE    .  ARG  B  2  120  ?   11.420    2.734  28.198  1.00   19.70  ?  127  ARG  B  NE    1  
ATOM    2834  C   CZ    .  ARG  B  2  120  ?   10.244    2.479  27.634  1.00   20.12  ?  127  ARG  B  CZ    1  
ATOM    2835  N   NH1   .  ARG  B  2  120  ?    9.184    3.217  27.901  1.00   20.25  ?  127  ARG  B  NH1   1  
ATOM    2836  N   NH2   .  ARG  B  2  120  ?   10.136    1.500  26.759  1.00   21.05  ?  127  ARG  B  NH2   1  
ATOM    2837  N   N     .  GLY  B  2  121  ?   10.127    8.500  30.469  1.00   18.18  ?  128  GLY  B  N     1  
ATOM    2838  C   CA    .  GLY  B  2  121  ?    8.819    9.186  30.410  1.00   18.22  ?  128  GLY  B  CA    1  
ATOM    2839  C   C     .  GLY  B  2  121  ?    8.921   10.568  29.778  1.00   18.12  ?  128  GLY  B  C     1  
ATOM    2840  O   O     .  GLY  B  2  121  ?    8.167   10.862  28.839  1.00   17.47  ?  128  GLY  B  O     1  
ATOM    2841  N   N     .  GLN  B  2  122  ?    9.845   11.382  30.276  1.00   18.76  ?  129  GLN  B  N     1  
ATOM    2842  C   CA    .  GLN  B  2  122  ?   10.007   12.796  29.871  1.00   19.57  ?  129  GLN  B  CA    1  
ATOM    2843  C   C     .  GLN  B  2  122  ?   10.472   12.815  28.415  1.00   19.50  ?  129  GLN  B  C     1  
ATOM    2844  O   O     .  GLN  B  2  122  ?    9.984   13.682  27.674  1.00   19.38  ?  129  GLN  B  O     1  
ATOM    2845  C   CB    .  GLN  B  2  122  ?   11.001   13.543  30.774  1.00   19.99  ?  129  GLN  B  CB    1  
ATOM    2846  C   CG    .  GLN  B  2  122  ?   10.502   13.856  32.180  1.00   19.70  ?  129  GLN  B  CG    1  
ATOM    2847  C   CD    .  GLN  B  2  122  ?   11.159   15.090  32.760  1.00   19.78  ?  129  GLN  B  CD    1  
ATOM    2848  O   OE1   .  GLN  B  2  122  ?   10.982   16.202  32.258  1.00   18.63  ?  129  GLN  B  OE1   1  
ATOM    2849  N   NE2   .  GLN  B  2  122  ?   11.904   14.913  33.847  1.00   19.96  ?  129  GLN  B  NE2   1  
ATOM    2850  N   N     .  PHE  B  2  123  ?   11.398   11.920  28.048  1.00   19.51  ?  130  PHE  B  N     1  
ATOM    2851  C   CA    .  PHE  B  2  123  ?   11.927   11.756  26.664  1.00   19.40  ?  130  PHE  B  CA    1  
ATOM    2852  C   C     .  PHE  B  2  123  ?   10.745   11.494  25.721  1.00   19.71  ?  130  PHE  B  C     1  
ATOM    2853  O   O     .  PHE  B  2  123  ?   10.651   12.113  24.652  1.00   20.20  ?  130  PHE  B  O     1  
ATOM    2854  C   CB    .  PHE  B  2  123  ?   12.947   10.612  26.579  1.00   18.52  ?  130  PHE  B  CB    1  
ATOM    2855  C   CG    .  PHE  B  2  123  ?   13.455   10.317  25.187  1.00   18.55  ?  130  PHE  B  CG    1  
ATOM    2856  C   CD1   .  PHE  B  2  123  ?   12.720    9.549  24.298  1.00   17.95  ?  130  PHE  B  CD1   1  
ATOM    2857  C   CD2   .  PHE  B  2  123  ?   14.678   10.814  24.749  1.00   18.46  ?  130  PHE  B  CD2   1  
ATOM    2858  C   CE1   .  PHE  B  2  123  ?   13.194    9.300  23.018  1.00   17.07  ?  130  PHE  B  CE1   1  
ATOM    2859  C   CE2   .  PHE  B  2  123  ?   15.152   10.544  23.473  1.00   17.17  ?  130  PHE  B  CE2   1  
ATOM    2860  C   CZ    .  PHE  B  2  123  ?   14.410    9.787  22.612  1.00   16.56  ?  130  PHE  B  CZ    1  
ATOM    2861  N   N     .  PHE  B  2  124  ?    9.839   10.603  26.113  1.00   20.11  ?  131  PHE  B  N     1  
ATOM    2862  C   CA    .  PHE  B  2  124  ?    8.731   10.162  25.231  1.00   20.79  ?  131  PHE  B  CA    1  
ATOM    2863  C   C     .  PHE  B  2  124  ?    7.591   11.193  25.270  1.00   21.95  ?  131  PHE  B  C     1  
ATOM    2864  O   O     .  PHE  B  2  124  ?    6.880   11.331  24.244  1.00   23.33  ?  131  PHE  B  O     1  
ATOM    2865  C   CB    .  PHE  B  2  124  ?    8.367    8.713  25.549  1.00   20.20  ?  131  PHE  B  CB    1  
ATOM    2866  C   CG    .  PHE  B  2  124  ?    9.312    7.765  24.861  1.00   20.60  ?  131  PHE  B  CG    1  
ATOM    2867  C   CD1   .  PHE  B  2  124  ?    9.356    7.697  23.477  1.00   19.77  ?  131  PHE  B  CD1   1  
ATOM    2868  C   CD2   .  PHE  B  2  124  ?   10.218    7.005  25.583  1.00   21.72  ?  131  PHE  B  CD2   1  
ATOM    2869  C   CE1   .  PHE  B  2  124  ?   10.251    6.861  22.834  1.00   19.43  ?  131  PHE  B  CE1   1  
ATOM    2870  C   CE2   .  PHE  B  2  124  ?   11.118    6.173  24.930  1.00   21.80  ?  131  PHE  B  CE2   1  
ATOM    2871  C   CZ    .  PHE  B  2  124  ?   11.125    6.097  23.559  1.00   20.15  ?  131  PHE  B  CZ    1  
ATOM    2872  N   N     .  VAL  B  2  125  ?    7.424   11.914  26.383  1.00   21.29  ?  132  VAL  B  N     1  
ATOM    2873  C   CA    .  VAL  B  2  125  ?    6.569   13.134  26.406  1.00   21.43  ?  132  VAL  B  CA    1  
ATOM    2874  C   C     .  VAL  B  2  125  ?    7.094   14.078  25.316  1.00   21.81  ?  132  VAL  B  C     1  
ATOM    2875  O   O     .  VAL  B  2  125  ?    6.303   14.500  24.460  1.00   23.60  ?  132  VAL  B  O     1  
ATOM    2876  C   CB    .  VAL  B  2  125  ?    6.536   13.791  27.798  1.00   21.29  ?  132  VAL  B  CB    1  
ATOM    2877  C   CG1   .  VAL  B  2  125  ?    6.085   15.246  27.750  1.00   21.50  ?  132  VAL  B  CG1   1  
ATOM    2878  C   CG2   .  VAL  B  2  125  ?    5.658   12.996  28.746  1.00   21.54  ?  132  VAL  B  CG2   1  
ATOM    2879  N   N     .  ALA  B  2  126  ?    8.395   14.342  25.312  1.00   22.14  ?  133  ALA  B  N     1  
ATOM    2880  C   CA    .  ALA  B  2  126  ?    9.061   15.254  24.360  1.00   23.26  ?  133  ALA  B  CA    1  
ATOM    2881  C   C     .  ALA  B  2  126  ?    8.856   14.754  22.931  1.00   24.32  ?  133  ALA  B  C     1  
ATOM    2882  O   O     .  ALA  B  2  126  ?    8.589   15.620  22.057  1.00   24.44  ?  133  ALA  B  O     1  
ATOM    2883  C   CB    .  ALA  B  2  126  ?   10.526   15.374  24.687  1.00   23.51  ?  133  ALA  B  CB    1  
ATOM    2884  N   N     .  ARG  B  2  127  ?    8.975   13.433  22.701  1.00   24.83  ?  134  ARG  B  N     1  
ATOM    2885  C   CA    .  ARG  B  2  127  ?    8.803   12.831  21.351  1.00   24.22  ?  134  ARG  B  CA    1  
ATOM    2886  C   C     .  ARG  B  2  127  ?    7.435   13.261  20.821  1.00   26.64  ?  134  ARG  B  C     1  
ATOM    2887  O   O     .  ARG  B  2  127  ?    7.416   14.075  19.889  1.00   29.86  ?  134  ARG  B  O     1  
ATOM    2888  C   CB    .  ARG  B  2  127  ?    8.941   11.309  21.347  1.00   22.95  ?  134  ARG  B  CB    1  
ATOM    2889  C   CG    .  ARG  B  2  127  ?    8.965   10.725  19.938  1.00   22.61  ?  134  ARG  B  CG    1  
ATOM    2890  C   CD    .  ARG  B  2  127  ?    9.081    9.204  19.830  1.00   21.83  ?  134  ARG  B  CD    1  
ATOM    2891  N   NE    .  ARG  B  2  127  ?    7.795    8.547  20.028  1.00   21.33  ?  134  ARG  B  NE    1  
ATOM    2892  C   CZ    .  ARG  B  2  127  ?    7.599    7.246  20.226  1.00   20.38  ?  134  ARG  B  CZ    1  
ATOM    2893  N   NH1   .  ARG  B  2  127  ?    8.611    6.396  20.237  1.00   20.22  ?  134  ARG  B  NH1   1  
ATOM    2894  N   NH2   .  ARG  B  2  127  ?    6.370    6.797  20.422  1.00   20.56  ?  134  ARG  B  NH2   1  
ATOM    2895  N   N     .  GLU  B  2  128  ?    6.342   12.822  21.454  1.00   28.46  ?  135  GLU  B  N     1  
ATOM    2896  C   CA    .  GLU  B  2  128  ?    4.954   13.071  20.976  1.00   30.36  ?  135  GLU  B  CA    1  
ATOM    2897  C   C     .  GLU  B  2  128  ?    4.647   14.581  20.955  1.00   30.81  ?  135  GLU  B  C     1  
ATOM    2898  O   O     .  GLU  B  2  128  ?    3.830   15.002  20.085  1.00   31.21  ?  135  GLU  B  O     1  
ATOM    2899  C   CB    .  GLU  B  2  128  ?    3.939   12.273  21.796  1.00   32.07  ?  135  GLU  B  CB    1  
ATOM    2900  C   CG    .  GLU  B  2  128  ?    4.047   10.766  21.606  1.00   33.61  ?  135  GLU  B  CG    1  
ATOM    2901  C   CD    .  GLU  B  2  128  ?    4.064   10.282  20.163  1.00   36.05  ?  135  GLU  B  CD    1  
ATOM    2902  O   OE1   .  GLU  B  2  128  ?    3.277   10.811  19.347  1.00   37.37  ?  135  GLU  B  OE1   1  
ATOM    2903  O   OE2   .  GLU  B  2  128  ?    4.871    9.379  19.851  1.00   35.92  ?  135  GLU  B  OE2   1  
ATOM    2904  N   N     .  ALA  B  2  129  ?    5.283   15.385  21.818  1.00   29.57  ?  136  ALA  B  N     1  
ATOM    2905  C   CA    .  ALA  B  2  129  ?    5.173   16.868  21.779  1.00   28.34  ?  136  ALA  B  CA    1  
ATOM    2906  C   C     .  ALA  B  2  129  ?    5.638   17.370  20.399  1.00   27.90  ?  136  ALA  B  C     1  
ATOM    2907  O   O     .  ALA  B  2  129  ?    4.886   18.122  19.751  1.00   26.76  ?  136  ALA  B  O     1  
ATOM    2908  C   CB    .  ALA  B  2  129  ?    5.934   17.508  22.916  1.00   26.95  ?  136  ALA  B  CB    1  
ATOM    2909  N   N     .  TYR  B  2  130  ?    6.800   16.932  19.919  1.00   26.51  ?  137  TYR  B  N     1  
ATOM    2910  C   CA    .  TYR  B  2  130  ?    7.321   17.357  18.596  1.00   27.41  ?  137  TYR  B  CA    1  
ATOM    2911  C   C     .  TYR  B  2  130  ?    6.343   16.952  17.477  1.00   29.01  ?  137  TYR  B  C     1  
ATOM    2912  O   O     .  TYR  B  2  130  ?    6.080   17.776  16.565  1.00   27.83  ?  137  TYR  B  O     1  
ATOM    2913  C   CB    .  TYR  B  2  130  ?    8.715   16.783  18.343  1.00   26.42  ?  137  TYR  B  CB    1  
ATOM    2914  C   CG    .  TYR  B  2  130  ?    9.233   17.078  16.959  1.00   25.32  ?  137  TYR  B  CG    1  
ATOM    2915  C   CD1   .  TYR  B  2  130  ?    9.792   18.308  16.658  1.00   24.59  ?  137  TYR  B  CD1   1  
ATOM    2916  C   CD2   .  TYR  B  2  130  ?    9.128   16.138  15.946  1.00   24.18  ?  137  TYR  B  CD2   1  
ATOM    2917  C   CE1   .  TYR  B  2  130  ?   10.258   18.587  15.385  1.00   24.93  ?  137  TYR  B  CE1   1  
ATOM    2918  C   CE2   .  TYR  B  2  130  ?    9.589   16.400  14.670  1.00   23.79  ?  137  TYR  B  CE2   1  
ATOM    2919  C   CZ    .  TYR  B  2  130  ?   10.147   17.633  14.388  1.00   24.68  ?  137  TYR  B  CZ    1  
ATOM    2920  O   OH    .  TYR  B  2  130  ?   10.591   17.911  13.129  1.00   25.94  ?  137  TYR  B  OH    1  
ATOM    2921  N   N     .  LYS  B  2  131  ?    5.834   15.715  17.525  1.00   30.71  ?  138  LYS  B  N     1  
ATOM    2922  C   CA    .  LYS  B  2  131  ?    4.962   15.127  16.461  1.00   32.47  ?  138  LYS  B  CA    1  
ATOM    2923  C   C     .  LYS  B  2  131  ?    3.619   15.874  16.425  1.00   31.76  ?  138  LYS  B  C     1  
ATOM    2924  O   O     .  LYS  B  2  131  ?    3.182   16.249  15.330  1.00   29.68  ?  138  LYS  B  O     1  
ATOM    2925  C   CB    .  LYS  B  2  131  ?    4.782   13.617  16.676  1.00   32.43  ?  138  LYS  B  CB    1  
ATOM    2926  C   CG    .  LYS  B  2  131  ?    6.049   12.798  16.484  1.00   32.99  ?  138  LYS  B  CG    1  
ATOM    2927  C   CD    .  LYS  B  2  131  ?    6.209   11.617  17.419  1.00   36.07  ?  138  LYS  B  CD    1  
ATOM    2928  C   CE    .  LYS  B  2  131  ?    5.505   10.363  16.934  1.00   39.56  ?  138  LYS  B  CE    1  
ATOM    2929  N   NZ    .  LYS  B  2  131  ?    6.112    9.123  17.486  1.00   39.92  ?  138  LYS  B  NZ    1  
ATOM    2930  N   N     .  HIS  B  2  132  ?    3.024   16.114  17.596  1.00   32.52  ?  139  HIS  B  N     1  
ATOM    2931  C   CA    .  HIS  B  2  132  ?    1.681   16.726  17.774  1.00   31.99  ?  139  HIS  B  CA    1  
ATOM    2932  C   C     .  HIS  B  2  132  ?    1.738   18.258  17.748  1.00   31.87  ?  139  HIS  B  C     1  
ATOM    2933  O   O     .  HIS  B  2  132  ?    0.686   18.861  17.530  1.00   34.41  ?  139  HIS  B  O     1  
ATOM    2934  C   CB    .  HIS  B  2  132  ?    1.074   16.278  19.106  1.00   32.07  ?  139  HIS  B  CB    1  
ATOM    2935  C   CG    .  HIS  B  2  132  ?    0.659   14.852  19.128  1.00   31.47  ?  139  HIS  B  CG    1  
ATOM    2936  N   ND1   .  HIS  B  2  132  ?    1.557   13.820  19.007  1.00   32.42  ?  139  HIS  B  ND1   1  
ATOM    2937  C   CD2   .  HIS  B  2  132  ?   -0.555   14.288  19.268  1.00   31.93  ?  139  HIS  B  CD2   1  
ATOM    2938  C   CE1   .  HIS  B  2  132  ?    0.911   12.675  19.063  1.00   33.57  ?  139  HIS  B  CE1   1  
ATOM    2939  N   NE2   .  HIS  B  2  132  ?   -0.383   12.932  19.231  1.00   32.35  ?  139  HIS  B  NE2   1  
ATOM    2940  N   N     .  LEU  B  2  133  ?    2.887   18.877  18.022  1.00   30.89  ?  140  LEU  B  N     1  
ATOM    2941  C   CA    .  LEU  B  2  133  ?    2.936   20.335  18.313  1.00   29.63  ?  140  LEU  B  CA    1  
ATOM    2942  C   C     .  LEU  B  2  133  ?    2.868   21.108  16.997  1.00   27.25  ?  140  LEU  B  C     1  
ATOM    2943  O   O     .  LEU  B  2  133  ?    3.264   20.547  15.977  1.00   26.87  ?  140  LEU  B  O     1  
ATOM    2944  C   CB    .  LEU  B  2  133  ?    4.199   20.688  19.110  1.00   29.32  ?  140  LEU  B  CB    1  
ATOM    2945  C   CG    .  LEU  B  2  133  ?    3.953   21.393  20.445  1.00   29.39  ?  140  LEU  B  CG    1  
ATOM    2946  C   CD1   .  LEU  B  2  133  ?    3.109   20.546  21.391  1.00   29.99  ?  140  LEU  B  CD1   1  
ATOM    2947  C   CD2   .  LEU  B  2  133  ?    5.267   21.750  21.107  1.00   30.23  ?  140  LEU  B  CD2   1  
ATOM    2948  N   N     .  ASN  B  2  134  ?    2.366   22.342  17.050  1.00   27.73  ?  141  ASN  B  N     1  
ATOM    2949  C   CA    .  ASN  B  2  134  ?    2.374   23.320  15.926  1.00   29.08  ?  141  ASN  B  CA    1  
ATOM    2950  C   C     .  ASN  B  2  134  ?    3.763   23.943  15.784  1.00   28.10  ?  141  ASN  B  C     1  
ATOM    2951  O   O     .  ASN  B  2  134  ?    4.563   23.866  16.733  1.00   28.95  ?  141  ASN  B  O     1  
ATOM    2952  C   CB    .  ASN  B  2  134  ?    1.369   24.464  16.119  1.00   29.46  ?  141  ASN  B  CB    1  
ATOM    2953  C   CG    .  ASN  B  2  134  ?   -0.051   24.099  15.749  1.00   28.94  ?  141  ASN  B  CG    1  
ATOM    2954  O   OD1   .  ASN  B  2  134  ?   -0.283   23.303  14.842  1.00   27.47  ?  141  ASN  B  OD1   1  
ATOM    2955  N   ND2   .  ASN  B  2  134  ?   -1.001   24.685  16.455  1.00   29.65  ?  141  ASN  B  ND2   1  
ATOM    2956  N   N     .  ASN  B  2  135  ?    4.007   24.584  14.646  1.00   28.78  ?  142  ASN  B  N     1  
ATOM    2957  C   CA    .  ASN  B  2  135  ?    5.261   25.330  14.387  1.00   31.20  ?  142  ASN  B  CA    1  
ATOM    2958  C   C     .  ASN  B  2  135  ?    5.308   26.545  15.322  1.00   30.09  ?  142  ASN  B  C     1  
ATOM    2959  O   O     .  ASN  B  2  135  ?    4.234   27.135  15.584  1.00   29.69  ?  142  ASN  B  O     1  
ATOM    2960  C   CB    .  ASN  B  2  135  ?    5.404   25.683  12.905  1.00   35.00  ?  142  ASN  B  CB    1  
ATOM    2961  C   CG    .  ASN  B  2  135  ?    5.773   24.487  12.041  1.00   39.50  ?  142  ASN  B  CG    1  
ATOM    2962  O   OD1   .  ASN  B  2  135  ?    5.436   23.337  12.357  1.00   40.37  ?  142  ASN  B  OD1   1  
ATOM    2963  N   ND2   .  ASN  B  2  135  ?    6.469   24.751  10.940  1.00   40.75  ?  142  ASN  B  ND2   1  
ATOM    2964  N   N     .  GLY  B  2  136  ?    6.511   26.878  15.821  1.00   28.67  ?  143  GLY  B  N     1  
ATOM    2965  C   CA    .  GLY  B  2  136  ?    6.780   28.005  16.745  1.00   27.13  ?  143  GLY  B  CA    1  
ATOM    2966  C   C     .  GLY  B  2  136  ?    6.506   27.637  18.191  1.00   24.82  ?  143  GLY  B  C     1  
ATOM    2967  O   O     .  GLY  B  2  136  ?    6.448   28.533  19.038  1.00   22.57  ?  143  GLY  B  O     1  
ATOM    2968  N   N     .  GLY  B  2  137  ?    6.332   26.341  18.443  1.00   24.72  ?  144  GLY  B  N     1  
ATOM    2969  C   CA    .  GLY  B  2  137  ?    5.867   25.803  19.731  1.00   23.89  ?  144  GLY  B  CA    1  
ATOM    2970  C   C     .  GLY  B  2  137  ?    6.986   25.708  20.750  1.00   22.46  ?  144  GLY  B  C     1  
ATOM    2971  O   O     .  GLY  B  2  137  ?    8.086   26.275  20.517  1.00   21.60  ?  144  GLY  B  O     1  
ATOM    2972  N   N     .  ARG  B  2  138  ?    6.701   25.002  21.840  1.00   20.33  ?  145  ARG  B  N     1  
ATOM    2973  C   CA    .  ARG  B  2  138  ?    7.485   25.062  23.091  1.00   20.14  ?  145  ARG  B  CA    1  
ATOM    2974  C   C     .  ARG  B  2  138  ?    7.407   23.695  23.773  1.00   20.32  ?  145  ARG  B  C     1  
ATOM    2975  O   O     .  ARG  B  2  138  ?    6.314   23.291  24.203  1.00   21.50  ?  145  ARG  B  O     1  
ATOM    2976  C   CB    .  ARG  B  2  138  ?    6.933   26.167  24.005  1.00   19.24  ?  145  ARG  B  CB    1  
ATOM    2977  C   CG    .  ARG  B  2  138  ?    7.075   27.588  23.479  1.00   18.52  ?  145  ARG  B  CG    1  
ATOM    2978  C   CD    .  ARG  B  2  138  ?    8.483   28.145  23.580  1.00   18.31  ?  145  ARG  B  CD    1  
ATOM    2979  N   NE    .  ARG  B  2  138  ?    8.555   29.566  23.243  1.00   17.99  ?  145  ARG  B  NE    1  
ATOM    2980  C   CZ    .  ARG  B  2  138  ?    8.510   30.048  22.006  1.00   17.53  ?  145  ARG  B  CZ    1  
ATOM    2981  N   NH1   .  ARG  B  2  138  ?    8.390   29.218  20.986  1.00   18.43  ?  145  ARG  B  NH1   1  
ATOM    2982  N   NH2   .  ARG  B  2  138  ?    8.599   31.347  21.777  1.00   16.68  ?  145  ARG  B  NH2   1  
ATOM    2983  N   N     .  ILE  B  2  139  ?    8.530   23.005  23.876  1.00   21.21  ?  146  ILE  B  N     1  
ATOM    2984  C   CA    .  ILE  B  2  139  ?    8.702   21.908  24.866  1.00   22.15  ?  146  ILE  B  CA    1  
ATOM    2985  C   C     .  ILE  B  2  139  ?    9.492   22.488  26.041  1.00   21.99  ?  146  ILE  B  C     1  
ATOM    2986  O   O     .  ILE  B  2  139  ?   10.284   23.438  25.834  1.00   21.74  ?  146  ILE  B  O     1  
ATOM    2987  C   CB    .  ILE  B  2  139  ?    9.356   20.668  24.227  1.00   22.69  ?  146  ILE  B  CB    1  
ATOM    2988  C   CG1   .  ILE  B  2  139  ?    8.479   20.088  23.114  1.00   23.50  ?  146  ILE  B  CG1   1  
ATOM    2989  C   CG2   .  ILE  B  2  139  ?    9.660   19.623  25.278  1.00   22.93  ?  146  ILE  B  CG2   1  
ATOM    2990  C   CD1   .  ILE  B  2  139  ?    9.254   19.514  21.938  1.00   23.77  ?  146  ILE  B  CD1   1  
ATOM    2991  N   N     .  ILE  B  2  140  ?    9.194   21.990  27.234  1.00   22.50  ?  147  ILE  B  N     1  
ATOM    2992  C   CA    .  ILE  B  2  140  ?    9.831   22.399  28.517  1.00   24.07  ?  147  ILE  B  CA    1  
ATOM    2993  C   C     .  ILE  B  2  140  ?    9.926   21.139  29.386  1.00   23.60  ?  147  ILE  B  C     1  
ATOM    2994  O   O     .  ILE  B  2  140  ?    8.896   20.456  29.554  1.00   22.58  ?  147  ILE  B  O     1  
ATOM    2995  C   CB    .  ILE  B  2  140  ?    9.023   23.500  29.236  1.00   24.61  ?  147  ILE  B  CB    1  
ATOM    2996  C   CG1   .  ILE  B  2  140  ?    9.012   24.837  28.482  1.00   23.07  ?  147  ILE  B  CG1   1  
ATOM    2997  C   CG2   .  ILE  B  2  140  ?    9.524   23.638  30.684  1.00   26.08  ?  147  ILE  B  CG2   1  
ATOM    2998  C   CD1   .  ILE  B  2  140  ?   10.304   25.633  28.574  1.00   23.27  ?  147  ILE  B  CD1   1  
ATOM    2999  N   N     .  MET  B  2  141  ?   11.107   20.834  29.911  1.00   22.27  ?  148  MET  B  N     1  
ATOM    3000  C   CA    .  MET  B  2  141  ?   11.318   19.605  30.715  1.00   21.69  ?  148  MET  B  CA    1  
ATOM    3001  C   C     .  MET  B  2  141  ?   11.840   20.033  32.089  1.00   21.19  ?  148  MET  B  C     1  
ATOM    3002  O   O     .  MET  B  2  141  ?   12.317   21.193  32.202  1.00   21.03  ?  148  MET  B  O     1  
ATOM    3003  C   CB    .  MET  B  2  141  ?   12.303   18.643  30.033  1.00   21.35  ?  148  MET  B  CB    1  
ATOM    3004  C   CG    .  MET  B  2  141  ?   12.027   18.408  28.541  1.00   20.65  ?  148  MET  B  CG    1  
ATOM    3005  S   SD    .  MET  B  2  141  ?   13.175   17.235  27.724  1.00   18.94  ?  148  MET  B  SD    1  
ATOM    3006  C   CE    .  MET  B  2  141  ?   12.399   15.680  28.158  1.00   18.66  ?  148  MET  B  CE    1  
ATOM    3007  N   N     .  THR  B  2  142  ?   11.663   19.174  33.092  1.00   19.97  ?  149  THR  B  N     1  
ATOM    3008  C   CA    .  THR  B  2  142  ?   12.049   19.496  34.490  1.00   19.37  ?  149  THR  B  CA    1  
ATOM    3009  C   C     .  THR  B  2  142  ?   13.221   18.623  34.957  1.00   19.85  ?  149  THR  B  C     1  
ATOM    3010  O   O     .  THR  B  2  142  ?   13.102   17.398  34.892  1.00   17.41  ?  149  THR  B  O     1  
ATOM    3011  C   CB    .  THR  B  2  142  ?   10.820   19.403  35.402  1.00   18.12  ?  149  THR  B  CB    1  
ATOM    3012  O   OG1   .  THR  B  2  142  ?    9.828   20.267  34.855  1.00   16.44  ?  149  THR  B  OG1   1  
ATOM    3013  C   CG2   .  THR  B  2  142  ?   11.109   19.789  36.833  1.00   18.52  ?  149  THR  B  CG2   1  
ATOM    3014  N   N     .  SER  B  2  143  ?   14.316   19.247  35.388  1.00   21.94  ?  150  SER  B  N     1  
ATOM    3015  C   CA    .  SER  B  2  143  ?   15.472   18.516  35.970  1.00   25.30  ?  150  SER  B  CA    1  
ATOM    3016  C   C     .  SER  B  2  143  ?   15.543   18.774  37.481  1.00   27.36  ?  150  SER  B  C     1  
ATOM    3017  O   O     .  SER  B  2  143  ?   14.504   18.687  38.133  1.00   28.78  ?  150  SER  B  O     1  
ATOM    3018  C   CB    .  SER  B  2  143  ?   16.765   18.905  35.320  1.00   25.08  ?  150  SER  B  CB    1  
ATOM    3019  O   OG    .  SER  B  2  143  ?   16.538   19.523  34.066  1.00   28.86  ?  150  SER  B  OG    1  
ATOM    3020  N   N     .  SER  B  2  144  ?   16.728   19.076  38.002  1.00   28.46  ?  151  SER  B  N     1  
ATOM    3021  C   CA    .  SER  B  2  144  ?   16.931   19.365  39.443  1.00   29.08  ?  151  SER  B  CA    1  
ATOM    3022  C   C     .  SER  B  2  144  ?   18.248   20.121  39.593  1.00   32.44  ?  151  SER  B  C     1  
ATOM    3023  O   O     .  SER  B  2  144  ?   19.124   19.923  38.753  1.00   37.24  ?  151  SER  B  O     1  
ATOM    3024  C   CB    .  SER  B  2  144  ?   16.964   18.115  40.242  1.00   28.32  ?  151  SER  B  CB    1  
ATOM    3025  O   OG    .  SER  B  2  144  ?   17.260   18.385  41.599  1.00   28.83  ?  151  SER  B  OG    1  
ATOM    3026  N   N     .  ASN  B  2  145  ?   18.375   20.972  40.607  1.00   35.65  ?  152  ASN  B  N     1  
ATOM    3027  C   CA    .  ASN  B  2  145  ?   19.662   21.663  40.867  1.00   37.84  ?  152  ASN  B  CA    1  
ATOM    3028  C   C     .  ASN  B  2  145  ?   20.669   20.609  41.312  1.00   39.04  ?  152  ASN  B  C     1  
ATOM    3029  O   O     .  ASN  B  2  145  ?   21.866   20.888  41.268  1.00   41.37  ?  152  ASN  B  O     1  
ATOM    3030  C   CB    .  ASN  B  2  145  ?   19.511   22.807  41.871  1.00   37.29  ?  152  ASN  B  CB    1  
ATOM    3031  C   CG    .  ASN  B  2  145  ?   19.110   22.375  43.262  1.00   36.84  ?  152  ASN  B  CG    1  
ATOM    3032  O   OD1   .  ASN  B  2  145  ?   19.405   23.071  44.228  1.00   39.24  ?  152  ASN  B  OD1   1  
ATOM    3033  N   ND2   .  ASN  B  2  145  ?   18.429   21.250  43.376  1.00   34.77  ?  152  ASN  B  ND2   1  
ATOM    3034  N   N     .  THR  B  2  146  ?   20.181   19.438  41.701  1.00   42.57  ?  153  THR  B  N     1  
ATOM    3035  C   CA    .  THR  B  2  146  ?   21.049   18.344  42.188  1.00   48.71  ?  153  THR  B  CA    1  
ATOM    3036  C   C     .  THR  B  2  146  ?   21.744   17.686  40.999  1.00   56.34  ?  153  THR  B  C     1  
ATOM    3037  O   O     .  THR  B  2  146  ?   22.839   17.134  41.183  1.00   61.98  ?  153  THR  B  O     1  
ATOM    3038  C   CB    .  THR  B  2  146  ?   20.201   17.344  42.970  1.00   47.89  ?  153  THR  B  CB    1  
ATOM    3039  O   OG1   .  THR  B  2  146  ?   19.405   16.610  42.042  1.00   42.30  ?  153  THR  B  OG1   1  
ATOM    3040  C   CG2   .  THR  B  2  146  ?   19.309   18.027  43.980  1.00   50.97  ?  153  THR  B  CG2   1  
ATOM    3041  N   N     .  SER  B  2  147  ?   21.116   17.743  39.828  1.00   59.63  ?  154  SER  B  N     1  
ATOM    3042  C   CA    .  SER  B  2  147  ?   21.693   17.098  38.631  1.00   57.73  ?  154  SER  B  CA    1  
ATOM    3043  C   C     .  SER  B  2  147  ?   23.198   17.339  38.647  1.00   59.48  ?  154  SER  B  C     1  
ATOM    3044  O   O     .  SER  B  2  147  ?   23.946   16.361  38.557  1.00   58.00  ?  154  SER  B  O     1  
ATOM    3045  C   CB    .  SER  B  2  147  ?   21.055   17.634  37.396  1.00   57.00  ?  154  SER  B  CB    1  
ATOM    3046  O   OG    .  SER  B  2  147  ?   21.131   19.049  37.363  1.00   65.08  ?  154  SER  B  OG    1  
ATOM    3047  N   N     .  ARG  B  2  148  ?   23.619   18.592  38.810  1.00   62.25  ?  155  ARG  B  N     1  
ATOM    3048  C   CA    .  ARG  B  2  148  ?   25.067   18.903  38.728  1.00   64.25  ?  155  ARG  B  CA    1  
ATOM    3049  C   C     .  ARG  B  2  148  ?   25.502   19.941  39.759  1.00   67.02  ?  155  ARG  B  C     1  
ATOM    3050  O   O     .  ARG  B  2  148  ?   26.582   19.749  40.341  1.00   69.10  ?  155  ARG  B  O     1  
ATOM    3051  C   CB    .  ARG  B  2  148  ?   25.390   19.461  37.342  1.00   60.24  ?  155  ARG  B  CB    1  
ATOM    3052  N   N     .  ASP  B  2  149  ?   24.680   20.969  39.994  1.00   70.65  ?  156  ASP  B  N     1  
ATOM    3053  C   CA    .  ASP  B  2  149  ?   25.000   21.987  41.030  1.00   75.78  ?  156  ASP  B  CA    1  
ATOM    3054  C   C     .  ASP  B  2  149  ?   24.990   21.314  42.407  1.00   75.70  ?  156  ASP  B  C     1  
ATOM    3055  O   O     .  ASP  B  2  149  ?   26.078   20.944  42.890  1.00   73.71  ?  156  ASP  B  O     1  
ATOM    3056  C   CB    .  ASP  B  2  149  ?   24.033   23.172  40.967  1.00   74.75  ?  156  ASP  B  CB    1  
ATOM    3057  N   N     .  PHE  B  2  150  ?   23.807   21.163  43.008  1.00   71.79  ?  157  PHE  B  N     1  
ATOM    3058  C   CA    .  PHE  B  2  150  ?   23.692   20.497  44.332  1.00   67.89  ?  157  PHE  B  CA    1  
ATOM    3059  C   C     .  PHE  B  2  150  ?   24.324   19.103  44.253  1.00   70.19  ?  157  PHE  B  C     1  
ATOM    3060  O   O     .  PHE  B  2  150  ?   24.179   18.438  43.211  1.00   74.42  ?  157  PHE  B  O     1  
ATOM    3061  C   CB    .  PHE  B  2  150  ?   22.227   20.422  44.770  1.00   60.41  ?  157  PHE  B  CB    1  
ATOM    3062  N   N     .  SER  B  2  151  ?   25.000   18.680  45.325  1.00   66.13  ?  158  SER  B  N     1  
ATOM    3063  C   CA    .  SER  B  2  151  ?   25.653   17.343  45.347  1.00   60.76  ?  158  SER  B  CA    1  
ATOM    3064  C   C     .  SER  B  2  151  ?   25.161   16.544  46.559  1.00   55.13  ?  158  SER  B  C     1  
ATOM    3065  O   O     .  SER  B  2  151  ?   25.981   16.263  47.456  1.00   57.42  ?  158  SER  B  O     1  
ATOM    3066  C   CB    .  SER  B  2  151  ?   27.153   17.474  45.340  1.00   59.09  ?  158  SER  B  CB    1  
ATOM    3067  O   OG    .  SER  B  2  151  ?   27.605   17.985  44.095  1.00   58.37  ?  158  SER  B  OG    1  
ATOM    3068  N   N     .  VAL  B  2  152  ?   23.874   16.186  46.572  1.00   46.67  ?  159  VAL  B  N     1  
ATOM    3069  C   CA    .  VAL  B  2  152  ?   23.288   15.427  47.717  1.00   43.11  ?  159  VAL  B  CA    1  
ATOM    3070  C   C     .  VAL  B  2  152  ?   23.708   13.959  47.612  1.00   39.06  ?  159  VAL  B  C     1  
ATOM    3071  O   O     .  VAL  B  2  152  ?   23.408   13.340  46.580  1.00   38.98  ?  159  VAL  B  O     1  
ATOM    3072  C   CB    .  VAL  B  2  152  ?   21.754   15.557  47.738  1.00   42.10  ?  159  VAL  B  CB    1  
ATOM    3073  C   CG1   .  VAL  B  2  152  ?   21.158   15.015  49.027  1.00   41.01  ?  159  VAL  B  CG1   1  
ATOM    3074  C   CG2   .  VAL  B  2  152  ?   21.303   16.988  47.488  1.00   43.39  ?  159  VAL  B  CG2   1  
ATOM    3075  N   N     .  PRO  B  2  153  ?   24.386   13.375  48.624  1.00   37.36  ?  160  PRO  B  N     1  
ATOM    3076  C   CA    .  PRO  B  2  153  ?   24.728   11.948  48.606  1.00   38.25  ?  160  PRO  B  CA    1  
ATOM    3077  C   C     .  PRO  B  2  153  ?   23.462   11.085  48.702  1.00   38.13  ?  160  PRO  B  C     1  
ATOM    3078  O   O     .  PRO  B  2  153  ?   22.417   11.628  49.019  1.00   37.87  ?  160  PRO  B  O     1  
ATOM    3079  C   CB    .  PRO  B  2  153  ?   25.580   11.753  49.868  1.00   37.31  ?  160  PRO  B  CB    1  
ATOM    3080  C   CG    .  PRO  B  2  153  ?   26.024   13.151  50.246  1.00   37.00  ?  160  PRO  B  CG    1  
ATOM    3081  C   CD    .  PRO  B  2  153  ?   24.885   14.052  49.819  1.00   37.08  ?  160  PRO  B  CD    1  
ATOM    3082  N   N     .  LYS  B  2  154  ?   23.571    9.783  48.533  1.00   34.76  ?  161  LYS  B  N     1  
ATOM    3083  C   CA    .  LYS  B  2  154  ?   22.314    9.026  48.687  1.00   34.03  ?  161  LYS  B  CA    1  
ATOM    3084  C   C     .  LYS  B  2  154  ?   21.236    9.751  47.874  1.00   33.25  ?  161  LYS  B  C     1  
ATOM    3085  O   O     .  LYS  B  2  154  ?   20.068    9.635  48.241  1.00   29.91  ?  161  LYS  B  O     1  
ATOM    3086  C   CB    .  LYS  B  2  154  ?   22.025    8.854  50.180  1.00   33.51  ?  161  LYS  B  CB    1  
ATOM    3087  C   CG    .  LYS  B  2  154  ?   22.970    7.932  50.932  1.00   33.21  ?  161  LYS  B  CG    1  
ATOM    3088  C   CD    .  LYS  B  2  154  ?   22.882    8.115  52.425  1.00   33.73  ?  161  LYS  B  CD    1  
ATOM    3089  C   CE    .  LYS  B  2  154  ?   23.369    6.914  53.205  1.00   33.97  ?  161  LYS  B  CE    1  
ATOM    3090  N   NZ    .  LYS  B  2  154  ?   22.368    6.467  54.200  1.00   34.11  ?  161  LYS  B  NZ    1  
ATOM    3091  N   N     .  PHE  B  2  155  ?   21.632   10.485  46.826  1.00   33.92  ?  162  PHE  B  N     1  
ATOM    3092  C   CA    .  PHE  B  2  155  ?   20.662   11.108  45.885  1.00   32.40  ?  162  PHE  B  CA    1  
ATOM    3093  C   C     .  PHE  B  2  155  ?   21.059   10.803  44.432  1.00   28.76  ?  162  PHE  B  C     1  
ATOM    3094  O   O     .  PHE  B  2  155  ?   20.599   11.513  43.533  1.00   27.40  ?  162  PHE  B  O     1  
ATOM    3095  C   CB    .  PHE  B  2  155  ?   20.616   12.610  46.177  1.00   34.82  ?  162  PHE  B  CB    1  
ATOM    3096  C   CG    .  PHE  B  2  155  ?   19.299   13.299  45.930  1.00   37.63  ?  162  PHE  B  CG    1  
ATOM    3097  C   CD1   .  PHE  B  2  155  ?   18.102   12.726  46.335  1.00   38.03  ?  162  PHE  B  CD1   1  
ATOM    3098  C   CD2   .  PHE  B  2  155  ?   19.264   14.553  45.333  1.00   41.39  ?  162  PHE  B  CD2   1  
ATOM    3099  C   CE1   .  PHE  B  2  155  ?   16.898   13.373  46.110  1.00   40.19  ?  162  PHE  B  CE1   1  
ATOM    3100  C   CE2   .  PHE  B  2  155  ?   18.056   15.203  45.109  1.00   43.04  ?  162  PHE  B  CE2   1  
ATOM    3101  C   CZ    .  PHE  B  2  155  ?   16.875   14.610  45.499  1.00   42.41  ?  162  PHE  B  CZ    1  
ATOM    3102  N   N     .  SER  B  2  156  ?   21.878    9.771  44.211  1.00   27.08  ?  163  SER  B  N     1  
ATOM    3103  C   CA    .  SER  B  2  156  ?   22.538    9.484  42.909  1.00   27.41  ?  163  SER  B  CA    1  
ATOM    3104  C   C     .  SER  B  2  156  ?   21.490    9.051  41.891  1.00   26.25  ?  163  SER  B  C     1  
ATOM    3105  O   O     .  SER  B  2  156  ?   21.515    9.575  40.780  1.00   25.89  ?  163  SER  B  O     1  
ATOM    3106  C   CB    .  SER  B  2  156  ?   23.661    8.458  43.015  1.00   28.61  ?  163  SER  B  CB    1  
ATOM    3107  O   OG    .  SER  B  2  156  ?   23.230    7.233  43.606  1.00   29.79  ?  163  SER  B  OG    1  
ATOM    3108  N   N     .  LEU  B  2  157  ?   20.612    8.124  42.266  1.00   27.45  ?  164  LEU  B  N     1  
ATOM    3109  C   CA    .  LEU  B  2  157  ?   19.580    7.575  41.346  1.00   28.37  ?  164  LEU  B  CA    1  
ATOM    3110  C   C     .  LEU  B  2  157  ?   18.728    8.735  40.826  1.00   27.85  ?  164  LEU  B  C     1  
ATOM    3111  O   O     .  LEU  B  2  157  ?   18.545    8.797  39.597  1.00   27.93  ?  164  LEU  B  O     1  
ATOM    3112  C   CB    .  LEU  B  2  157  ?   18.725    6.507  42.044  1.00   27.91  ?  164  LEU  B  CB    1  
ATOM    3113  C   CG    .  LEU  B  2  157  ?   17.506    6.025  41.255  1.00   27.50  ?  164  LEU  B  CG    1  
ATOM    3114  C   CD1   .  LEU  B  2  157  ?   17.898    5.585  39.853  1.00   27.50  ?  164  LEU  B  CD1   1  
ATOM    3115  C   CD2   .  LEU  B  2  157  ?   16.777    4.901  41.978  1.00   27.43  ?  164  LEU  B  CD2   1  
ATOM    3116  N   N     .  TYR  B  2  158  ?   18.274    9.628  41.712  1.00   27.97  ?  165  TYR  B  N     1  
ATOM    3117  C   CA    .  TYR  B  2  158  ?   17.410   10.784  41.354  1.00   28.86  ?  165  TYR  B  CA    1  
ATOM    3118  C   C     .  TYR  B  2  158  ?   18.179   11.743  40.438  1.00   30.02  ?  165  TYR  B  C     1  
ATOM    3119  O   O     .  TYR  B  2  158  ?   17.675   12.034  39.335  1.00   28.80  ?  165  TYR  B  O     1  
ATOM    3120  C   CB    .  TYR  B  2  158  ?   16.887   11.505  42.598  1.00   29.68  ?  165  TYR  B  CB    1  
ATOM    3121  C   CG    .  TYR  B  2  158  ?   16.083   12.740  42.276  1.00   29.71  ?  165  TYR  B  CG    1  
ATOM    3122  C   CD1   .  TYR  B  2  158  ?   14.766   12.657  41.844  1.00   29.84  ?  165  TYR  B  CD1   1  
ATOM    3123  C   CD2   .  TYR  B  2  158  ?   16.650   14.002  42.358  1.00   29.47  ?  165  TYR  B  CD2   1  
ATOM    3124  C   CE1   .  TYR  B  2  158  ?   14.034   13.793  41.513  1.00   28.55  ?  165  TYR  B  CE1   1  
ATOM    3125  C   CE2   .  TYR  B  2  158  ?   15.933   15.144  42.025  1.00   29.06  ?  165  TYR  B  CE2   1  
ATOM    3126  C   CZ    .  TYR  B  2  158  ?   14.621   15.046  41.595  1.00   27.59  ?  165  TYR  B  CZ    1  
ATOM    3127  O   OH    .  TYR  B  2  158  ?   13.931   16.185  41.278  1.00   24.65  ?  165  TYR  B  OH    1  
ATOM    3128  N   N     .  SER  B  2  159  ?   19.359   12.201  40.872  1.00   32.49  ?  166  SER  B  N     1  
ATOM    3129  C   CA    .  SER  B  2  159  ?   20.208   13.212  40.174  1.00   35.50  ?  166  SER  B  CA    1  
ATOM    3130  C   C     .  SER  B  2  159  ?   20.570   12.765  38.750  1.00   34.26  ?  166  SER  B  C     1  
ATOM    3131  O   O     .  SER  B  2  159  ?   20.397   13.577  37.807  1.00   36.04  ?  166  SER  B  O     1  
ATOM    3132  C   CB    .  SER  B  2  159  ?   21.463   13.516  40.957  1.00   38.57  ?  166  SER  B  CB    1  
ATOM    3133  O   OG    .  SER  B  2  159  ?   21.148   14.240  42.139  1.00   42.91  ?  166  SER  B  OG    1  
ATOM    3134  N   N     .  GLY  B  2  160  ?   21.108   11.552  38.610  1.00   30.90  ?  167  GLY  B  N     1  
ATOM    3135  C   CA    .  GLY  B  2  160  ?   21.339   10.907  37.307  1.00   29.46  ?  167  GLY  B  CA    1  
ATOM    3136  C   C     .  GLY  B  2  160  ?   20.089   10.930  36.438  1.00   28.78  ?  167  GLY  B  C     1  
ATOM    3137  O   O     .  GLY  B  2  160  ?   20.207   11.231  35.229  1.00   29.18  ?  167  GLY  B  O     1  
ATOM    3138  N   N     .  SER  B  2  161  ?   18.920   10.632  37.014  1.00   26.56  ?  168  SER  B  N     1  
ATOM    3139  C   CA    .  SER  B  2  161  ?   17.637   10.573  36.264  1.00   25.44  ?  168  SER  B  CA    1  
ATOM    3140  C   C     .  SER  B  2  161  ?   17.401   11.921  35.577  1.00   25.10  ?  168  SER  B  C     1  
ATOM    3141  O   O     .  SER  B  2  161  ?   16.808   11.915  34.487  1.00   25.61  ?  168  SER  B  O     1  
ATOM    3142  C   CB    .  SER  B  2  161  ?   16.468   10.173  37.135  1.00   23.93  ?  168  SER  B  CB    1  
ATOM    3143  O   OG    .  SER  B  2  161  ?   16.046   11.255  37.934  1.00   22.80  ?  168  SER  B  OG    1  
ATOM    3144  N   N     .  LYS  B  2  162  ?   17.877   13.017  36.181  1.00   25.18  ?  169  LYS  B  N     1  
ATOM    3145  C   CA    .  LYS  B  2  162  ?   17.683   14.409  35.686  1.00   24.80  ?  169  LYS  B  CA    1  
ATOM    3146  C   C     .  LYS  B  2  162  ?   18.920   14.882  34.917  1.00   24.41  ?  169  LYS  B  C     1  
ATOM    3147  O   O     .  LYS  B  2  162  ?   18.774   15.745  34.039  1.00   26.05  ?  169  LYS  B  O     1  
ATOM    3148  C   CB    .  LYS  B  2  162  ?   17.361   15.354  36.847  1.00   24.51  ?  169  LYS  B  CB    1  
ATOM    3149  C   CG    .  LYS  B  2  162  ?   16.078   15.027  37.601  1.00   24.57  ?  169  LYS  B  CG    1  
ATOM    3150  C   CD    .  LYS  B  2  162  ?   14.910   14.602  36.717  1.00   24.36  ?  169  LYS  B  CD    1  
ATOM    3151  C   CE    .  LYS  B  2  162  ?   13.587   14.585  37.455  1.00   23.94  ?  169  LYS  B  CE    1  
ATOM    3152  N   NZ    .  LYS  B  2  162  ?   13.176   15.936  37.912  1.00   23.24  ?  169  LYS  B  NZ    1  
ATOM    3153  N   N     .  GLY  B  2  163  ?   20.094   14.336  35.211  1.00   23.97  ?  170  GLY  B  N     1  
ATOM    3154  C   CA    .  GLY  B  2  163  ?   21.302   14.591  34.405  1.00   23.70  ?  170  GLY  B  CA    1  
ATOM    3155  C   C     .  GLY  B  2  163  ?   21.070   14.288  32.939  1.00   22.24  ?  170  GLY  B  C     1  
ATOM    3156  O   O     .  GLY  B  2  163  ?   21.619   15.006  32.104  1.00   22.27  ?  170  GLY  B  O     1  
ATOM    3157  N   N     .  ALA  B  2  164  ?   20.312   13.232  32.649  1.00   22.47  ?  171  ALA  B  N     1  
ATOM    3158  C   CA    .  ALA  B  2  164  ?   19.914   12.825  31.284  1.00   23.65  ?  171  ALA  B  CA    1  
ATOM    3159  C   C     .  ALA  B  2  164  ?   19.036   13.911  30.665  1.00   23.79  ?  171  ALA  B  C     1  
ATOM    3160  O   O     .  ALA  B  2  164  ?   19.179   14.140  29.453  1.00   23.80  ?  171  ALA  B  O     1  
ATOM    3161  C   CB    .  ALA  B  2  164  ?   19.193   11.500  31.315  1.00   24.57  ?  171  ALA  B  CB    1  
ATOM    3162  N   N     .  ILE  B  2  165  ?   18.159   14.531  31.463  1.00   24.36  ?  172  ILE  B  N     1  
ATOM    3163  C   CA    .  ILE  B  2  165  ?   17.296   15.669  31.022  1.00   25.70  ?  172  ILE  B  CA    1  
ATOM    3164  C   C     .  ILE  B  2  165  ?   18.211   16.808  30.559  1.00   24.66  ?  172  ILE  B  C     1  
ATOM    3165  O   O     .  ILE  B  2  165  ?   18.073   17.261  29.402  1.00   24.75  ?  172  ILE  B  O     1  
ATOM    3166  C   CB    .  ILE  B  2  165  ?   16.299   16.098  32.122  1.00   26.71  ?  172  ILE  B  CB    1  
ATOM    3167  C   CG1   .  ILE  B  2  165  ?   15.394   14.938  32.559  1.00   27.88  ?  172  ILE  B  CG1   1  
ATOM    3168  C   CG2   .  ILE  B  2  165  ?   15.461   17.291  31.683  1.00   26.55  ?  172  ILE  B  CG2   1  
ATOM    3169  C   CD1   .  ILE  B  2  165  ?   14.496   14.389  31.465  1.00   27.66  ?  172  ILE  B  CD1   1  
ATOM    3170  N   N     .  ASP  B  2  166  ?   19.178   17.184  31.385  1.00   24.70  ?  173  ASP  B  N     1  
ATOM    3171  C   CA    .  ASP  B  2  166  ?   20.168   18.244  31.053  1.00   25.72  ?  173  ASP  B  CA    1  
ATOM    3172  C   C     .  ASP  B  2  166  ?   20.787   18.009  29.666  1.00   25.24  ?  173  ASP  B  C     1  
ATOM    3173  O   O     .  ASP  B  2  166  ?   21.043   19.022  28.987  1.00   25.35  ?  173  ASP  B  O     1  
ATOM    3174  C   CB    .  ASP  B  2  166  ?   21.233   18.385  32.143  1.00   25.23  ?  173  ASP  B  CB    1  
ATOM    3175  C   CG    .  ASP  B  2  166  ?   20.671   18.943  33.436  1.00   25.49  ?  173  ASP  B  CG    1  
ATOM    3176  O   OD1   .  ASP  B  2  166  ?   19.465   19.235  33.458  1.00   26.28  ?  173  ASP  B  OD1   1  
ATOM    3177  O   OD2   .  ASP  B  2  166  ?   21.440   19.090  34.403  1.00   26.17  ?  173  ASP  B  OD2   1  
ATOM    3178  N   N     .  SER  B  2  167  ?   21.021   16.755  29.255  1.00   25.71  ?  174  SER  B  N     1  
ATOM    3179  C   CA    .  SER  B  2  167  ?   21.753   16.406  27.996  1.00   26.50  ?  174  SER  B  CA    1  
ATOM    3180  C   C     .  SER  B  2  167  ?   20.789   16.310  26.799  1.00   28.88  ?  174  SER  B  C     1  
ATOM    3181  O   O     .  SER  B  2  167  ?   21.218   16.611  25.645  1.00   29.73  ?  174  SER  B  O     1  
ATOM    3182  C   CB    .  SER  B  2  167  ?   22.548   15.147  28.164  1.00   23.61  ?  174  SER  B  CB    1  
ATOM    3183  O   OG    .  SER  B  2  167  ?   23.571   15.349  29.114  1.00   22.04  ?  174  SER  B  OG    1  
ATOM    3184  N   N     .  PHE  B  2  168  ?   19.541   15.906  27.068  1.00   27.71  ?  175  PHE  B  N     1  
ATOM    3185  C   CA    .  PHE  B  2  168  ?   18.436   15.830  26.086  1.00   25.99  ?  175  PHE  B  CA    1  
ATOM    3186  C   C     .  PHE  B  2  168  ?   18.176   17.232  25.535  1.00   25.71  ?  175  PHE  B  C     1  
ATOM    3187  O   O     .  PHE  B  2  168  ?   18.119   17.342  24.323  1.00   25.79  ?  175  PHE  B  O     1  
ATOM    3188  C   CB    .  PHE  B  2  168  ?   17.169   15.226  26.710  1.00   25.44  ?  175  PHE  B  CB    1  
ATOM    3189  C   CG    .  PHE  B  2  168  ?   17.193   13.747  27.028  1.00   24.79  ?  175  PHE  B  CG    1  
ATOM    3190  C   CD1   .  PHE  B  2  168  ?   18.073   12.867  26.407  1.00   24.67  ?  175  PHE  B  CD1   1  
ATOM    3191  C   CD2   .  PHE  B  2  168  ?   16.292   13.223  27.941  1.00   24.65  ?  175  PHE  B  CD2   1  
ATOM    3192  C   CE1   .  PHE  B  2  168  ?   18.052   11.512  26.699  1.00   24.24  ?  175  PHE  B  CE1   1  
ATOM    3193  C   CE2   .  PHE  B  2  168  ?   16.272   11.865  28.229  1.00   24.54  ?  175  PHE  B  CE2   1  
ATOM    3194  C   CZ    .  PHE  B  2  168  ?   17.160   11.014  27.617  1.00   23.92  ?  175  PHE  B  CZ    1  
ATOM    3195  N   N     .  VAL  B  2  169  ?   18.041   18.256  26.387  1.00   27.16  ?  176  VAL  B  N     1  
ATOM    3196  C   CA    .  VAL  B  2  169  ?   17.484   19.589  25.982  1.00   28.67  ?  176  VAL  B  CA    1  
ATOM    3197  C   C     .  VAL  B  2  169  ?   18.384   20.288  24.944  1.00   30.31  ?  176  VAL  B  C     1  
ATOM    3198  O   O     .  VAL  B  2  169  ?   17.804   20.746  23.939  1.00   32.36  ?  176  VAL  B  O     1  
ATOM    3199  C   CB    .  VAL  B  2  169  ?   17.157   20.507  27.181  1.00   29.36  ?  176  VAL  B  CB    1  
ATOM    3200  C   CG1   .  VAL  B  2  169  ?   16.038   19.912  28.015  1.00   30.99  ?  176  VAL  B  CG1   1  
ATOM    3201  C   CG2   .  VAL  B  2  169  ?   18.348   20.835  28.067  1.00   28.25  ?  176  VAL  B  CG2   1  
ATOM    3202  N   N     .  ARG  B  2  170  ?   19.718   20.351  25.133  1.00   30.33  ?  177  ARG  B  N     1  
ATOM    3203  C   CA    .  ARG  B  2  170  ?   20.667   21.040  24.201  1.00   30.32  ?  177  ARG  B  CA    1  
ATOM    3204  C   C     .  ARG  B  2  170  ?   20.589   20.387  22.803  1.00   31.99  ?  177  ARG  B  C     1  
ATOM    3205  O   O     .  ARG  B  2  170  ?   20.742   21.100  21.805  1.00   32.45  ?  177  ARG  B  O     1  
ATOM    3206  C   CB    .  ARG  B  2  170  ?   22.094   21.071  24.769  1.00   27.90  ?  177  ARG  B  CB    1  
ATOM    3207  N   N     .  ILE  B  2  171  ?   20.304   19.085  22.717  1.00   34.02  ?  178  ILE  B  N     1  
ATOM    3208  C   CA    .  ILE  B  2  171  ?   20.265   18.307  21.440  1.00   33.75  ?  178  ILE  B  CA    1  
ATOM    3209  C   C     .  ILE  B  2  171  ?   18.850   18.347  20.864  1.00   33.63  ?  178  ILE  B  C     1  
ATOM    3210  O   O     .  ILE  B  2  171  ?   18.732   18.417  19.639  1.00   38.84  ?  178  ILE  B  O     1  
ATOM    3211  C   CB    .  ILE  B  2  171  ?   20.701   16.846  21.659  1.00   34.95  ?  178  ILE  B  CB    1  
ATOM    3212  C   CG1   .  ILE  B  2  171  ?   22.055   16.722  22.366  1.00   36.11  ?  178  ILE  B  CG1   1  
ATOM    3213  C   CG2   .  ILE  B  2  171  ?   20.697   16.102  20.340  1.00   35.65  ?  178  ILE  B  CG2   1  
ATOM    3214  C   CD1   .  ILE  B  2  171  ?   23.244   17.071  21.503  1.00   35.48  ?  178  ILE  B  CD1   1  
ATOM    3215  N   N     .  PHE  B  2  172  ?   17.818   18.229  21.706  1.00   31.07  ?  179  PHE  B  N     1  
ATOM    3216  C   CA    .  PHE  B  2  172  ?   16.396   18.273  21.282  1.00   28.24  ?  179  PHE  B  CA    1  
ATOM    3217  C   C     .  PHE  B  2  172  ?   16.179   19.583  20.525  1.00   27.92  ?  179  PHE  B  C     1  
ATOM    3218  O   O     .  PHE  B  2  172  ?   15.469   19.588  19.513  1.00   27.23  ?  179  PHE  B  O     1  
ATOM    3219  C   CB    .  PHE  B  2  172  ?   15.440   18.171  22.476  1.00   28.32  ?  179  PHE  B  CB    1  
ATOM    3220  C   CG    .  PHE  B  2  172  ?   15.196   16.799  23.073  1.00   27.67  ?  179  PHE  B  CG    1  
ATOM    3221  C   CD1   .  PHE  B  2  172  ?   15.783   15.647  22.566  1.00   27.85  ?  179  PHE  B  CD1   1  
ATOM    3222  C   CD2   .  PHE  B  2  172  ?   14.320   16.661  24.140  1.00   26.63  ?  179  PHE  B  CD2   1  
ATOM    3223  C   CE1   .  PHE  B  2  172  ?   15.525   14.407  23.133  1.00   27.66  ?  179  PHE  B  CE1   1  
ATOM    3224  C   CE2   .  PHE  B  2  172  ?   14.066   15.424  24.707  1.00   26.63  ?  179  PHE  B  CE2   1  
ATOM    3225  C   CZ    .  PHE  B  2  172  ?   14.663   14.297  24.198  1.00   27.44  ?  179  PHE  B  CZ    1  
ATOM    3226  N   N     .  SER  B  2  173  ?   16.816   20.660  20.997  1.00   28.02  ?  180  SER  B  N     1  
ATOM    3227  C   CA    .  SER  B  2  173  ?   16.687   22.032  20.445  1.00   26.90  ?  180  SER  B  CA    1  
ATOM    3228  C   C     .  SER  B  2  173  ?   17.233   22.086  19.013  1.00   26.35  ?  180  SER  B  C     1  
ATOM    3229  O   O     .  SER  B  2  173  ?   16.653   22.858  18.197  1.00   29.77  ?  180  SER  B  O     1  
ATOM    3230  C   CB    .  SER  B  2  173  ?   17.362   23.026  21.329  1.00   27.52  ?  180  SER  B  CB    1  
ATOM    3231  O   OG    .  SER  B  2  173  ?   18.756   22.797  21.334  1.00   30.08  ?  180  SER  B  OG    1  
ATOM    3232  N   N     .  LYS  B  2  174  ?   18.293   21.324  18.708  1.00   24.07  ?  181  LYS  B  N     1  
ATOM    3233  C   CA    .  LYS  B  2  174  ?   18.755   21.096  17.306  1.00   23.59  ?  181  LYS  B  CA    1  
ATOM    3234  C   C     .  LYS  B  2  174  ?   17.628   20.372  16.540  1.00   23.63  ?  181  LYS  B  C     1  
ATOM    3235  O   O     .  LYS  B  2  174  ?   17.115   20.933  15.562  1.00   22.73  ?  181  LYS  B  O     1  
ATOM    3236  C   CB    .  LYS  B  2  174  ?   20.096   20.348  17.265  1.00   21.40  ?  181  LYS  B  CB    1  
ATOM    3237  N   N     .  ASP  B  2  175  ?   17.224   19.187  16.997  1.00   24.76  ?  182  ASP  B  N     1  
ATOM    3238  C   CA    .  ASP  B  2  175  ?   16.224   18.337  16.304  1.00   26.86  ?  182  ASP  B  CA    1  
ATOM    3239  C   C     .  ASP  B  2  175  ?   14.956   19.177  16.100  1.00   28.37  ?  182  ASP  B  C     1  
ATOM    3240  O   O     .  ASP  B  2  175  ?   14.485   19.271  14.950  1.00   32.61  ?  182  ASP  B  O     1  
ATOM    3241  C   CB    .  ASP  B  2  175  ?   15.932   17.028  17.064  1.00   27.24  ?  182  ASP  B  CB    1  
ATOM    3242  C   CG    .  ASP  B  2  175  ?   16.966   15.916  16.921  1.00   26.87  ?  182  ASP  B  CG    1  
ATOM    3243  O   OD1   .  ASP  B  2  175  ?   17.995   16.138  16.245  1.00   26.98  ?  182  ASP  B  OD1   1  
ATOM    3244  O   OD2   .  ASP  B  2  175  ?   16.736   14.831  17.498  1.00   26.83  ?  182  ASP  B  OD2   1  
ATOM    3245  N   N     .  CYS  B  2  176  ?   14.451   19.808  17.161  1.00   27.98  ?  183  CYS  B  N     1  
ATOM    3246  C   CA    .  CYS  B  2  176  ?   13.113   20.454  17.192  1.00   27.00  ?  183  CYS  B  CA    1  
ATOM    3247  C   C     .  CYS  B  2  176  ?   13.119   21.791  16.436  1.00   26.98  ?  183  CYS  B  C     1  
ATOM    3248  O   O     .  CYS  B  2  176  ?   12.032   22.378  16.294  1.00   26.45  ?  183  CYS  B  O     1  
ATOM    3249  C   CB    .  CYS  B  2  176  ?   12.644   20.650  18.627  1.00   27.23  ?  183  CYS  B  CB    1  
ATOM    3250  S   SG    .  CYS  B  2  176  ?   11.981   19.135  19.364  1.00   26.00  ?  183  CYS  B  SG    1  
ATOM    3251  N   N     .  GLY  B  2  177  ?   14.275   22.249  15.949  1.00   28.00  ?  184  GLY  B  N     1  
ATOM    3252  C   CA    .  GLY  B  2  177  ?   14.399   23.494  15.163  1.00   30.24  ?  184  GLY  B  CA    1  
ATOM    3253  C   C     .  GLY  B  2  177  ?   13.677   23.456  13.817  1.00   30.67  ?  184  GLY  B  C     1  
ATOM    3254  O   O     .  GLY  B  2  177  ?   13.342   24.550  13.283  1.00   30.87  ?  184  GLY  B  O     1  
ATOM    3255  N   N     .  ASP  B  2  178  ?   13.459   22.264  13.255  1.00   31.61  ?  185  ASP  B  N     1  
ATOM    3256  C   CA    .  ASP  B  2  178  ?   12.902   22.123  11.884  1.00   33.53  ?  185  ASP  B  CA    1  
ATOM    3257  C   C     .  ASP  B  2  178  ?   11.375   22.043  11.962  1.00   32.51  ?  185  ASP  B  C     1  
ATOM    3258  O   O     .  ASP  B  2  178  ?   10.765   21.716  10.931  1.00   32.12  ?  185  ASP  B  O     1  
ATOM    3259  C   CB    .  ASP  B  2  178  ?   13.586   20.994  11.100  1.00   35.40  ?  185  ASP  B  CB    1  
ATOM    3260  C   CG    .  ASP  B  2  178  ?   13.562   19.622  11.745  1.00   36.02  ?  185  ASP  B  CG    1  
ATOM    3261  O   OD1   .  ASP  B  2  178  ?   12.457   19.195  12.144  1.00   36.93  ?  185  ASP  B  OD1   1  
ATOM    3262  O   OD2   .  ASP  B  2  178  ?   14.649   18.984  11.813  1.00   33.99  ?  185  ASP  B  OD2   1  
ATOM    3263  N   N     .  LYS  B  2  179  ?   10.801   22.323  13.140  1.00   32.27  ?  186  LYS  B  N     1  
ATOM    3264  C   CA    .  LYS  B  2  179  ?    9.375   22.701  13.339  1.00   31.67  ?  186  LYS  B  CA    1  
ATOM    3265  C   C     .  LYS  B  2  179  ?    9.343   24.011  14.131  1.00   31.17  ?  186  LYS  B  C     1  
ATOM    3266  O   O     .  LYS  B  2  179  ?    8.314   24.279  14.749  1.00   31.15  ?  186  LYS  B  O     1  
ATOM    3267  C   CB    .  LYS  B  2  179  ?    8.578   21.572  14.010  1.00   32.68  ?  186  LYS  B  CB    1  
ATOM    3268  C   CG    .  LYS  B  2  179  ?    8.125   20.460  13.060  1.00   34.93  ?  186  LYS  B  CG    1  
ATOM    3269  C   CD    .  LYS  B  2  179  ?    7.100   19.465  13.617  1.00   36.42  ?  186  LYS  B  CD    1  
ATOM    3270  C   CE    .  LYS  B  2  179  ?    5.645   19.883  13.469  1.00   37.38  ?  186  LYS  B  CE    1  
ATOM    3271  N   NZ    .  LYS  B  2  179  ?    4.721   18.966  14.194  1.00   36.27  ?  186  LYS  B  NZ    1  
ATOM    3272  N   N     .  LYS  B  2  180  ?   10.431   24.794  14.047  1.00   31.74  ?  187  LYS  B  N     1  
ATOM    3273  C   CA    .  LYS  B  2  180  ?   10.734   26.053  14.800  1.00   31.54  ?  187  LYS  B  CA    1  
ATOM    3274  C   C     .  LYS  B  2  180  ?   10.232   25.983  16.254  1.00   28.44  ?  187  LYS  B  C     1  
ATOM    3275  O   O     .  LYS  B  2  180  ?    9.752   27.023  16.752  1.00   27.07  ?  187  LYS  B  O     1  
ATOM    3276  C   CB    .  LYS  B  2  180  ?   10.193   27.276  14.052  1.00   34.79  ?  187  LYS  B  CB    1  
ATOM    3277  C   CG    .  LYS  B  2  180  ?   11.202   27.953  13.127  1.00   39.62  ?  187  LYS  B  CG    1  
ATOM    3278  C   CD    .  LYS  B  2  180  ?   10.767   29.326  12.604  1.00   44.02  ?  187  LYS  B  CD    1  
ATOM    3279  C   CE    .  LYS  B  2  180  ?    9.476   29.300  11.804  1.00   49.01  ?  187  LYS  B  CE    1  
ATOM    3280  N   NZ    .  LYS  B  2  180  ?    9.482   28.238  10.766  1.00   52.10  ?  187  LYS  B  NZ    1  
ATOM    3281  N   N     .  ILE  B  2  181  ?   10.441   24.837  16.920  1.00   24.86  ?  188  ILE  B  N     1  
ATOM    3282  C   CA    .  ILE  B  2  181  ?   10.053   24.543  18.333  1.00   24.24  ?  188  ILE  B  CA    1  
ATOM    3283  C   C     .  ILE  B  2  181  ?   11.292   24.735  19.221  1.00   23.46  ?  188  ILE  B  C     1  
ATOM    3284  O   O     .  ILE  B  2  181  ?   12.335   24.186  18.844  1.00   23.19  ?  188  ILE  B  O     1  
ATOM    3285  C   CB    .  ILE  B  2  181  ?    9.459   23.116  18.425  1.00   24.80  ?  188  ILE  B  CB    1  
ATOM    3286  C   CG1   .  ILE  B  2  181  ?    8.002   23.059  17.942  1.00   24.47  ?  188  ILE  B  CG1   1  
ATOM    3287  C   CG2   .  ILE  B  2  181  ?    9.589   22.552  19.832  1.00   25.74  ?  188  ILE  B  CG2   1  
ATOM    3288  C   CD1   .  ILE  B  2  181  ?    7.519   21.688  17.526  1.00   23.40  ?  188  ILE  B  CD1   1  
ATOM    3289  N   N     .  THR  B  2  182  ?   11.208   25.504  20.327  1.00   23.26  ?  189  THR  B  N     1  
ATOM    3290  C   CA    .  THR  B  2  182  ?   12.327   25.655  21.311  1.00   23.64  ?  189  THR  B  CA    1  
ATOM    3291  C   C     .  THR  B  2  182  ?   12.143   24.603  22.407  1.00   25.01  ?  189  THR  B  C     1  
ATOM    3292  O   O     .  THR  B  2  182  ?   10.983   24.344  22.788  1.00   26.61  ?  189  THR  B  O     1  
ATOM    3293  C   CB    .  THR  B  2  182  ?   12.535   27.075  21.879  1.00   22.79  ?  189  THR  B  CB    1  
ATOM    3294  O   OG1   .  THR  B  2  182  ?   11.509   27.567  22.741  1.00   23.61  ?  189  THR  B  OG1   1  
ATOM    3295  C   CG2   .  THR  B  2  182  ?   12.695   28.107  20.790  1.00   23.35  ?  189  THR  B  CG2   1  
ATOM    3296  N   N     .  VAL  B  2  183  ?   13.243   23.973  22.830  1.00   24.95  ?  190  VAL  B  N     1  
ATOM    3297  C   CA    .  VAL  B  2  183  ?   13.290   23.049  23.998  1.00   25.58  ?  190  VAL  B  CA    1  
ATOM    3298  C   C     .  VAL  B  2  183  ?   14.276   23.655  25.003  1.00   28.54  ?  190  VAL  B  C     1  
ATOM    3299  O   O     .  VAL  B  2  183  ?   15.426   23.976  24.599  1.00   29.00  ?  190  VAL  B  O     1  
ATOM    3300  C   CB    .  VAL  B  2  183  ?   13.691   21.616  23.608  1.00   24.70  ?  190  VAL  B  CB    1  
ATOM    3301  C   CG1   .  VAL  B  2  183  ?   13.459   20.638  24.745  1.00   24.38  ?  190  VAL  B  CG1   1  
ATOM    3302  C   CG2   .  VAL  B  2  183  ?   12.968   21.142  22.367  1.00   25.19  ?  190  VAL  B  CG2   1  
ATOM    3303  N   N     .  ASN  B  2  184  ?   13.794   23.856  26.234  1.00   29.13  ?  191  ASN  B  N     1  
ATOM    3304  C   CA    .  ASN  B  2  184  ?   14.549   24.289  27.437  1.00   29.12  ?  191  ASN  B  CA    1  
ATOM    3305  C   C     .  ASN  B  2  184  ?   14.114   23.393  28.604  1.00   31.20  ?  191  ASN  B  C     1  
ATOM    3306  O   O     .  ASN  B  2  184  ?   12.979   22.826  28.538  1.00   34.26  ?  191  ASN  B  O     1  
ATOM    3307  C   CB    .  ASN  B  2  184  ?   14.286   25.760  27.780  1.00   28.62  ?  191  ASN  B  CB    1  
ATOM    3308  C   CG    .  ASN  B  2  184  ?   14.970   26.735  26.850  1.00   28.43  ?  191  ASN  B  CG    1  
ATOM    3309  O   OD1   .  ASN  B  2  184  ?   16.061   26.480  26.362  1.00   29.58  ?  191  ASN  B  OD1   1  
ATOM    3310  N   ND2   .  ASN  B  2  184  ?   14.351   27.875  26.624  1.00   29.27  ?  191  ASN  B  ND2   1  
ATOM    3311  N   N     .  ALA  B  2  185  ?   14.956   23.275  29.635  1.00   28.89  ?  192  ALA  B  N     1  
ATOM    3312  C   CA    .  ALA  B  2  185  ?   14.625   22.599  30.903  1.00   27.62  ?  192  ALA  B  CA    1  
ATOM    3313  C   C     .  ALA  B  2  185  ?   14.570   23.648  32.017  1.00   28.16  ?  192  ALA  B  C     1  
ATOM    3314  O   O     .  ALA  B  2  185  ?   15.332   24.634  31.921  1.00   28.87  ?  192  ALA  B  O     1  
ATOM    3315  C   CB    .  ALA  B  2  185  ?   15.650   21.537  31.190  1.00   27.66  ?  192  ALA  B  CB    1  
ATOM    3316  N   N     .  VAL  B  2  186  ?   13.705   23.436  33.018  1.00   27.44  ?  193  VAL  B  N     1  
ATOM    3317  C   CA    .  VAL  B  2  186  ?   13.781   24.096  34.356  1.00   27.58  ?  193  VAL  B  CA    1  
ATOM    3318  C   C     .  VAL  B  2  186  ?   14.278   23.071  35.382  1.00   28.11  ?  193  VAL  B  C     1  
ATOM    3319  O   O     .  VAL  B  2  186  ?   13.804   21.918  35.397  1.00   27.06  ?  193  VAL  B  O     1  
ATOM    3320  C   CB    .  VAL  B  2  186  ?   12.449   24.710  34.824  1.00   29.55  ?  193  VAL  B  CB    1  
ATOM    3321  C   CG1   .  VAL  B  2  186  ?   12.229   26.110  34.266  1.00   29.21  ?  193  VAL  B  CG1   1  
ATOM    3322  C   CG2   .  VAL  B  2  186  ?   11.267   23.796  34.528  1.00   30.34  ?  193  VAL  B  CG2   1  
ATOM    3323  N   N     .  ALA  B  2  187  ?   15.266   23.492  36.161  1.00   30.53  ?  194  ALA  B  N     1  
ATOM    3324  C   CA    .  ALA  B  2  187  ?   15.825   22.649  37.228  1.00   30.40  ?  194  ALA  B  CA    1  
ATOM    3325  C   C     .  ALA  B  2  187  ?   15.415   23.303  38.537  1.00   32.10  ?  194  ALA  B  C     1  
ATOM    3326  O   O     .  ALA  B  2  187  ?   16.107   24.221  38.987  1.00   36.14  ?  194  ALA  B  O     1  
ATOM    3327  C   CB    .  ALA  B  2  187  ?   17.309   22.629  37.101  1.00   29.03  ?  194  ALA  B  CB    1  
ATOM    3328  N   N     .  PRO  B  2  188  ?   14.288   22.902  39.143  1.00   30.35  ?  195  PRO  B  N     1  
ATOM    3329  C   CA    .  PRO  B  2  188  ?   13.846   23.562  40.340  1.00   28.10  ?  195  PRO  B  CA    1  
ATOM    3330  C   C     .  PRO  B  2  188  ?   14.825   23.277  41.475  1.00   26.26  ?  195  PRO  B  C     1  
ATOM    3331  O   O     .  PRO  B  2  188  ?   15.601   22.368  41.360  1.00   24.47  ?  195  PRO  B  O     1  
ATOM    3332  C   CB    .  PRO  B  2  188  ?   12.492   22.901  40.611  1.00   28.17  ?  195  PRO  B  CB    1  
ATOM    3333  C   CG    .  PRO  B  2  188  ?   12.091   22.298  39.289  1.00   30.15  ?  195  PRO  B  CG    1  
ATOM    3334  C   CD    .  PRO  B  2  188  ?   13.398   21.842  38.685  1.00   29.94  ?  195  PRO  B  CD    1  
ATOM    3335  N   N     .  GLY  B  2  189  ?   14.725   24.032  42.574  1.00   25.71  ?  196  GLY  B  N     1  
ATOM    3336  C   CA    .  GLY  B  2  189  ?   15.600   23.801  43.742  1.00   24.56  ?  196  GLY  B  CA    1  
ATOM    3337  C   C     .  GLY  B  2  189  ?   14.907   22.984  44.820  1.00   24.23  ?  196  GLY  B  C     1  
ATOM    3338  O   O     .  GLY  B  2  189  ?   14.902   21.744  44.702  1.00   24.56  ?  196  GLY  B  O     1  
ATOM    3339  N   N     .  GLY  B  2  190  ?   14.354   23.649  45.841  1.00   24.72  ?  197  GLY  B  N     1  
ATOM    3340  C   CA    .  GLY  B  2  190  ?   13.631   22.952  46.925  1.00   23.83  ?  197  GLY  B  CA    1  
ATOM    3341  C   C     .  GLY  B  2  190  ?   12.188   23.416  47.003  1.00   24.19  ?  197  GLY  B  C     1  
ATOM    3342  O   O     .  GLY  B  2  190  ?   11.763   23.841  48.096  1.00   24.71  ?  197  GLY  B  O     1  
ATOM    3343  N   N     .  THR  B  2  191  ?   11.458   23.338  45.887  1.00   25.64  ?  198  THR  B  N     1  
ATOM    3344  C   CA    .  THR  B  2  191  ?   10.050   23.816  45.833  1.00   27.16  ?  198  THR  B  CA    1  
ATOM    3345  C   C     .  THR  B  2  191  ?    9.203   23.133  46.911  1.00   27.64  ?  198  THR  B  C     1  
ATOM    3346  O   O     .  THR  B  2  191  ?    9.300   21.899  47.033  1.00   29.10  ?  198  THR  B  O     1  
ATOM    3347  C   CB    .  THR  B  2  191  ?    9.463   23.579  44.438  1.00   27.48  ?  198  THR  B  CB    1  
ATOM    3348  O   OG1   .  THR  B  2  191  ?   10.534   23.213  43.567  1.00   28.86  ?  198  THR  B  OG1   1  
ATOM    3349  C   CG2   .  THR  B  2  191  ?    8.758   24.797  43.888  1.00   27.19  ?  198  THR  B  CG2   1  
ATOM    3350  N   N     .  VAL  B  2  192  ?    8.381   23.904  47.632  1.00   27.04  ?  199  VAL  B  N     1  
ATOM    3351  C   CA    .  VAL  B  2  192  ?    7.538   23.348  48.735  1.00   27.24  ?  199  VAL  B  CA    1  
ATOM    3352  C   C     .  VAL  B  2  192  ?    6.362   22.555  48.153  1.00   26.86  ?  199  VAL  B  C     1  
ATOM    3353  O   O     .  VAL  B  2  192  ?    5.402   23.196  47.683  1.00   27.74  ?  199  VAL  B  O     1  
ATOM    3354  C   CB    .  VAL  B  2  192  ?    7.052   24.459  49.686  1.00   26.57  ?  199  VAL  B  CB    1  
ATOM    3355  C   CG1   .  VAL  B  2  192  ?    6.361   23.883  50.912  1.00   25.87  ?  199  VAL  B  CG1   1  
ATOM    3356  C   CG2   .  VAL  B  2  192  ?    8.192   25.376  50.100  1.00   25.25  ?  199  VAL  B  CG2   1  
ATOM    3357  N   N     .  THR  B  2  193  ?    6.432   21.220  48.196  1.00   26.93  ?  200  THR  B  N     1  
ATOM    3358  C   CA    .  THR  B  2  193  ?    5.345   20.332  47.700  1.00   28.11  ?  200  THR  B  CA    1  
ATOM    3359  C   C     .  THR  B  2  193  ?    5.354   19.059  48.548  1.00   28.63  ?  200  THR  B  C     1  
ATOM    3360  O   O     .  THR  B  2  193  ?    6.137   19.018  49.508  1.00   29.54  ?  200  THR  B  O     1  
ATOM    3361  C   CB    .  THR  B  2  193  ?    5.530   19.993  46.218  1.00   29.07  ?  200  THR  B  CB    1  
ATOM    3362  O   OG1   .  THR  B  2  193  ?    6.737   19.239  46.121  1.00   30.42  ?  200  THR  B  OG1   1  
ATOM    3363  C   CG2   .  THR  B  2  193  ?    5.609   21.210  45.322  1.00   28.65  ?  200  THR  B  CG2   1  
ATOM    3364  N   N     .  ASP  B  2  194  ?    4.553   18.046  48.216  1.00   29.51  ?  201  ASP  B  N     1  
ATOM    3365  C   CA    .  ASP  B  2  194  ?    4.601   16.760  48.964  1.00   31.75  ?  201  ASP  B  CA    1  
ATOM    3366  C   C     .  ASP  B  2  194  ?    6.010   16.160  48.793  1.00   32.51  ?  201  ASP  B  C     1  
ATOM    3367  O   O     .  ASP  B  2  194  ?    6.517   15.554  49.774  1.00   32.66  ?  201  ASP  B  O     1  
ATOM    3368  C   CB    .  ASP  B  2  194  ?    3.481   15.798  48.547  1.00   32.71  ?  201  ASP  B  CB    1  
ATOM    3369  C   CG    .  ASP  B  2  194  ?    2.086   16.383  48.690  1.00   32.85  ?  201  ASP  B  CG    1  
ATOM    3370  O   OD1   .  ASP  B  2  194  ?    1.812   16.962  49.755  1.00   30.82  ?  201  ASP  B  OD1   1  
ATOM    3371  O   OD2   .  ASP  B  2  194  ?    1.292   16.278  47.719  1.00   32.13  ?  201  ASP  B  OD2   1  
ATOM    3372  N   N     .  MET  B  2  195  ?    6.632   16.346  47.616  1.00   31.60  ?  202  MET  B  N     1  
ATOM    3373  C   CA    .  MET  B  2  195  ?    7.966   15.773  47.291  1.00   31.04  ?  202  MET  B  CA    1  
ATOM    3374  C   C     .  MET  B  2  195  ?    9.026   16.388  48.219  1.00   33.10  ?  202  MET  B  C     1  
ATOM    3375  O   O     .  MET  B  2  195  ?    9.733   15.613  48.891  1.00   35.86  ?  202  MET  B  O     1  
ATOM    3376  C   CB    .  MET  B  2  195  ?    8.373   15.984  45.830  1.00   28.73  ?  202  MET  B  CB    1  
ATOM    3377  C   CG    .  MET  B  2  195  ?    9.636   15.211  45.484  1.00   28.30  ?  202  MET  B  CG    1  
ATOM    3378  S   SD    .  MET  B  2  195  ?   10.164   15.325  43.758  1.00   29.15  ?  202  MET  B  SD    1  
ATOM    3379  C   CE    .  MET  B  2  195  ?    9.159   14.042  43.014  1.00   29.10  ?  202  MET  B  CE    1  
ATOM    3380  N   N     .  PHE  B  2  196  ?    9.130   17.719  48.281  1.00   32.70  ?  203  PHE  B  N     1  
ATOM    3381  C   CA    .  PHE  B  2  196  ?   10.103   18.434  49.144  1.00   31.69  ?  203  PHE  B  CA    1  
ATOM    3382  C   C     .  PHE  B  2  196  ?   10.010   17.932  50.583  1.00   30.95  ?  203  PHE  B  C     1  
ATOM    3383  O   O     .  PHE  B  2  196  ?   11.042   17.737  51.208  1.00   31.45  ?  203  PHE  B  O     1  
ATOM    3384  C   CB    .  PHE  B  2  196  ?    9.841   19.937  49.168  1.00   33.31  ?  203  PHE  B  CB    1  
ATOM    3385  C   CG    .  PHE  B  2  196  ?   10.829   20.683  50.023  1.00   34.80  ?  203  PHE  B  CG    1  
ATOM    3386  C   CD1   .  PHE  B  2  196  ?   12.094   20.969  49.545  1.00   35.72  ?  203  PHE  B  CD1   1  
ATOM    3387  C   CD2   .  PHE  B  2  196  ?   10.518   21.037  51.323  1.00   35.75  ?  203  PHE  B  CD2   1  
ATOM    3388  C   CE1   .  PHE  B  2  196  ?   13.016   21.629  50.336  1.00   36.99  ?  203  PHE  B  CE1   1  
ATOM    3389  C   CE2   .  PHE  B  2  196  ?   11.441   21.695  52.116  1.00   35.88  ?  203  PHE  B  CE2   1  
ATOM    3390  C   CZ    .  PHE  B  2  196  ?   12.682   22.004  51.615  1.00   37.26  ?  203  PHE  B  CZ    1  
ATOM    3391  N   N     .  HIS  B  2  197  ?    8.818   17.641  51.062  1.00   33.25  ?  204  HIS  B  N     1  
ATOM    3392  C   CA    .  HIS  B  2  197  ?    8.648   17.177  52.461  1.00   35.70  ?  204  HIS  B  CA    1  
ATOM    3393  C   C     .  HIS  B  2  197  ?    9.184   15.750  52.630  1.00   37.11  ?  204  HIS  B  C     1  
ATOM    3394  O   O     .  HIS  B  2  197  ?    9.723   15.451  53.703  1.00   38.14  ?  204  HIS  B  O     1  
ATOM    3395  C   CB    .  HIS  B  2  197  ?    7.181   17.336  52.859  1.00   35.94  ?  204  HIS  B  CB    1  
ATOM    3396  C   CG    .  HIS  B  2  197  ?    6.725   18.753  52.903  1.00   36.21  ?  204  HIS  B  CG    1  
ATOM    3397  N   ND1   .  HIS  B  2  197  ?    5.561   19.182  52.307  1.00   36.98  ?  204  HIS  B  ND1   1  
ATOM    3398  C   CD2   .  HIS  B  2  197  ?    7.270   19.832  53.467  1.00   36.18  ?  204  HIS  B  CD2   1  
ATOM    3399  C   CE1   .  HIS  B  2  197  ?    5.419   20.480  52.512  1.00   37.18  ?  204  HIS  B  CE1   1  
ATOM    3400  N   NE2   .  HIS  B  2  197  ?    6.446   20.894  53.214  1.00   37.65  ?  204  HIS  B  NE2   1  
ATOM    3401  N   N     .  ASP  B  2  198  ?    9.040   14.895  51.614  1.00   39.18  ?  205  ASP  B  N     1  
ATOM    3402  C   CA    .  ASP  B  2  198  ?    9.500   13.483  51.682  1.00   38.57  ?  205  ASP  B  CA    1  
ATOM    3403  C   C     .  ASP  B  2  198  ?   11.027   13.431  51.603  1.00   40.06  ?  205  ASP  B  C     1  
ATOM    3404  O   O     .  ASP  B  2  198  ?   11.602   12.449  52.070  1.00   40.27  ?  205  ASP  B  O     1  
ATOM    3405  C   CB    .  ASP  B  2  198  ?    8.823   12.673  50.581  1.00   39.99  ?  205  ASP  B  CB    1  
ATOM    3406  C   CG    .  ASP  B  2  198  ?    9.209   11.207  50.556  1.00   43.26  ?  205  ASP  B  CG    1  
ATOM    3407  O   OD1   .  ASP  B  2  198  ?    9.319   10.614  51.643  1.00   47.72  ?  205  ASP  B  OD1   1  
ATOM    3408  O   OD2   .  ASP  B  2  198  ?    9.387   10.673  49.447  1.00   43.77  ?  205  ASP  B  OD2   1  
ATOM    3409  N   N     .  VAL  B  2  199  ?   11.649   14.469  51.059  1.00   43.12  ?  206  VAL  B  N     1  
ATOM    3410  C   CA    .  VAL  B  2  199  ?   13.127   14.522  50.896  1.00   48.37  ?  206  VAL  B  CA    1  
ATOM    3411  C   C     .  VAL  B  2  199  ?   13.745   15.370  52.007  1.00   55.17  ?  206  VAL  B  C     1  
ATOM    3412  O   O     .  VAL  B  2  199  ?   14.979   15.378  52.108  1.00   68.06  ?  206  VAL  B  O     1  
ATOM    3413  C   CB    .  VAL  B  2  199  ?   13.512   15.101  49.524  1.00   48.43  ?  206  VAL  B  CB    1  
ATOM    3414  C   CG1   .  VAL  B  2  199  ?   12.510   14.727  48.449  1.00   50.48  ?  206  VAL  B  CG1   1  
ATOM    3415  C   CG2   .  VAL  B  2  199  ?   13.692   16.606  49.583  1.00   47.83  ?  206  VAL  B  CG2   1  
ATOM    3416  N   N     .  SER  B  2  200  ?   12.936   16.075  52.794  1.00   54.64  ?  207  SER  B  N     1  
ATOM    3417  C   CA    .  SER  B  2  200  ?   13.488   16.839  53.941  1.00   51.80  ?  207  SER  B  CA    1  
ATOM    3418  C   C     .  SER  B  2  200  ?   13.689   15.875  55.114  1.00   51.15  ?  207  SER  B  C     1  
ATOM    3419  O   O     .  SER  B  2  200  ?   14.594   16.113  55.927  1.00   42.82  ?  207  SER  B  O     1  
ATOM    3420  C   CB    .  SER  B  2  200  ?   12.602   17.992  54.288  1.00   49.94  ?  207  SER  B  CB    1  
ATOM    3421  O   OG    .  SER  B  2  200  ?   11.242   17.598  54.303  1.00   51.89  ?  207  SER  B  OG    1  
ATOM    3422  N   N     .  GLN  B  2  201  ?   12.868   14.827  55.180  1.00   52.30  ?  208  GLN  B  N     1  
ATOM    3423  C   CA    .  GLN  B  2  201  ?   12.999   13.800  56.235  1.00   53.33  ?  208  GLN  B  CA    1  
ATOM    3424  C   C     .  GLN  B  2  201  ?   14.237   12.978  55.914  1.00   54.41  ?  208  GLN  B  C     1  
ATOM    3425  O   O     .  GLN  B  2  201  ?   14.181   11.752  56.070  1.00   58.73  ?  208  GLN  B  O     1  
ATOM    3426  C   CB    .  GLN  B  2  201  ?   11.820   12.838  56.207  1.00   54.69  ?  208  GLN  B  CB    1  
ATOM    3427  C   CG    .  GLN  B  2  201  ?   10.626   13.246  57.047  1.00   54.72  ?  208  GLN  B  CG    1  
ATOM    3428  C   CD    .  GLN  B  2  201  ?    9.374   12.619  56.486  1.00   54.90  ?  208  GLN  B  CD    1  
ATOM    3429  O   OE1   .  GLN  B  2  201  ?    9.287   11.403  56.330  1.00   50.29  ?  208  GLN  B  OE1   1  
ATOM    3430  N   NE2   .  GLN  B  2  201  ?    8.398   13.448  56.159  1.00   50.45  ?  208  GLN  B  NE2   1  
ATOM    3431  N   N     .  HIS  B  2  202  ?   15.305   13.641  55.484  1.00   52.26  ?  209  HIS  B  N     1  
ATOM    3432  C   CA    .  HIS  B  2  202  ?   16.527   12.913  55.079  1.00   51.18  ?  209  HIS  B  CA    1  
ATOM    3433  C   C     .  HIS  B  2  202  ?   17.708   13.870  55.228  1.00   48.34  ?  209  HIS  B  C     1  
ATOM    3434  O   O     .  HIS  B  2  202  ?   17.555   15.015  54.773  1.00   42.19  ?  209  HIS  B  O     1  
ATOM    3435  C   CB    .  HIS  B  2  202  ?   16.363   12.406  53.644  1.00   53.22  ?  209  HIS  B  CB    1  
ATOM    3436  C   CG    .  HIS  B  2  202  ?   15.471   11.228  53.479  1.00   53.38  ?  209  HIS  B  CG    1  
ATOM    3437  N   ND1   .  HIS  B  2  202  ?   15.728   10.010  54.065  1.00   57.13  ?  209  HIS  B  ND1   1  
ATOM    3438  C   CD2   .  HIS  B  2  202  ?   14.336   11.080  52.798  1.00   53.45  ?  209  HIS  B  CD2   1  
ATOM    3439  C   CE1   .  HIS  B  2  202  ?   14.765    9.162  53.744  1.00   55.17  ?  209  HIS  B  CE1   1  
ATOM    3440  N   NE2   .  HIS  B  2  202  ?   13.910    9.791  52.973  1.00   53.18  ?  209  HIS  B  NE2   1  
ATOM    3441  N   N     .  TYR  B  2  203  ?   10.094   14.510  63.423  1.00   74.02  ?  217  TYR  B  N     1  
ATOM    3442  C   CA    .  TYR  B  2  203  ?   10.200   15.931  62.987  1.00   75.34  ?  217  TYR  B  CA    1  
ATOM    3443  C   C     .  TYR  B  2  203  ?    8.923   16.374  62.256  1.00   74.56  ?  217  TYR  B  C     1  
ATOM    3444  O   O     .  TYR  B  2  203  ?    8.079   15.499  61.955  1.00   70.67  ?  217  TYR  B  O     1  
ATOM    3445  C   CB    .  TYR  B  2  203  ?   11.423   16.134  62.087  1.00   78.29  ?  217  TYR  B  CB    1  
ATOM    3446  C   CG    .  TYR  B  2  203  ?   12.511   16.966  62.712  1.00   75.64  ?  217  TYR  B  CG    1  
ATOM    3447  C   CD1   .  TYR  B  2  203  ?   12.423   18.349  62.720  1.00   68.50  ?  217  TYR  B  CD1   1  
ATOM    3448  C   CD2   .  TYR  B  2  203  ?   13.617   16.373  63.305  1.00   73.14  ?  217  TYR  B  CD2   1  
ATOM    3449  C   CE1   .  TYR  B  2  203  ?   13.411   19.125  63.294  1.00   67.27  ?  217  TYR  B  CE1   1  
ATOM    3450  C   CE2   .  TYR  B  2  203  ?   14.617   17.136  63.882  1.00   67.79  ?  217  TYR  B  CE2   1  
ATOM    3451  C   CZ    .  TYR  B  2  203  ?   14.511   18.516  63.872  1.00   69.48  ?  217  TYR  B  CZ    1  
ATOM    3452  O   OH    .  TYR  B  2  203  ?   15.491   19.280  64.432  1.00   70.61  ?  217  TYR  B  OH    1  
ATOM    3453  N   N     .  THR  B  2  204  ?    8.820   17.683  61.965  1.00   76.40  ?  218  THR  B  N     1  
ATOM    3454  C   CA    .  THR  B  2  204  ?    7.665   18.379  61.311  1.00   78.90  ?  218  THR  B  CA    1  
ATOM    3455  C   C     .  THR  B  2  204  ?    7.956   18.654  59.835  1.00   78.51  ?  218  THR  B  C     1  
ATOM    3456  O   O     .  THR  B  2  204  ?    9.108   18.904  59.474  1.00   73.31  ?  218  THR  B  O     1  
ATOM    3457  C   CB    .  THR  B  2  204  ?    7.388   19.749  61.949  1.00   78.09  ?  218  THR  B  CB    1  
ATOM    3458  O   OG1   .  THR  B  2  204  ?    7.958   19.719  63.259  1.00   85.91  ?  218  THR  B  OG1   1  
ATOM    3459  C   CG2   .  THR  B  2  204  ?    5.923   20.141  61.979  1.00   71.30  ?  218  THR  B  CG2   1  
ATOM    3460  N   N     .  PRO  B  2  205  ?    6.929   18.637  58.945  1.00   76.95  ?  219  PRO  B  N     1  
ATOM    3461  C   CA    .  PRO  B  2  205  ?    7.071   19.167  57.583  1.00   74.56  ?  219  PRO  B  CA    1  
ATOM    3462  C   C     .  PRO  B  2  205  ?    7.629   20.602  57.520  1.00   71.94  ?  219  PRO  B  C     1  
ATOM    3463  O   O     .  PRO  B  2  205  ?    8.586   20.843  56.770  1.00   73.37  ?  219  PRO  B  O     1  
ATOM    3464  C   CB    .  PRO  B  2  205  ?    5.630   19.108  57.035  1.00   73.53  ?  219  PRO  B  CB    1  
ATOM    3465  C   CG    .  PRO  B  2  205  ?    5.014   17.935  57.766  1.00   73.13  ?  219  PRO  B  CG    1  
ATOM    3466  C   CD    .  PRO  B  2  205  ?    5.604   18.026  59.162  1.00   75.90  ?  219  PRO  B  CD    1  
ATOM    3467  N   N     .  GLU  B  2  206  ?    7.045   21.515  58.307  1.00   66.07  ?  220  GLU  B  N     1  
ATOM    3468  C   CA    .  GLU  B  2  206  ?    7.316   22.975  58.230  1.00   61.70  ?  220  GLU  B  CA    1  
ATOM    3469  C   C     .  GLU  B  2  206  ?    8.565   23.335  59.060  1.00   62.54  ?  220  GLU  B  C     1  
ATOM    3470  O   O     .  GLU  B  2  206  ?    9.271   24.299  58.667  1.00   62.43  ?  220  GLU  B  O     1  
ATOM    3471  C   CB    .  GLU  B  2  206  ?    6.075   23.772  58.649  1.00   59.82  ?  220  GLU  B  CB    1  
ATOM    3472  C   CG    .  GLU  B  2  206  ?    5.922   25.087  57.883  1.00   57.61  ?  220  GLU  B  CG    1  
ATOM    3473  C   CD    .  GLU  B  2  206  ?    5.242   26.249  58.602  1.00   51.13  ?  220  GLU  B  CD    1  
ATOM    3474  O   OE1   .  GLU  B  2  206  ?    5.349   27.379  58.092  1.00   46.48  ?  220  GLU  B  OE1   1  
ATOM    3475  O   OE2   .  GLU  B  2  206  ?    4.608   26.031  59.661  1.00   45.37  ?  220  GLU  B  OE2   1  
ATOM    3476  N   N     .  GLU  B  2  207  ?    8.834   22.620  60.163  1.00   63.23  ?  221  GLU  B  N     1  
ATOM    3477  C   CA    .  GLU  B  2  207  ?   10.043   22.832  61.013  1.00   65.91  ?  221  GLU  B  CA    1  
ATOM    3478  C   C     .  GLU  B  2  207  ?   11.290   22.582  60.152  1.00   62.47  ?  221  GLU  B  C     1  
ATOM    3479  O   O     .  GLU  B  2  207  ?   12.156   23.480  60.078  1.00   55.27  ?  221  GLU  B  O     1  
ATOM    3480  C   CB    .  GLU  B  2  207  ?   10.045   21.934  62.260  1.00   69.69  ?  221  GLU  B  CB    1  
ATOM    3481  C   CG    .  GLU  B  2  207  ?    8.965   22.260  63.293  1.00   70.41  ?  221  GLU  B  CG    1  
ATOM    3482  C   CD    .  GLU  B  2  207  ?    9.113   23.538  64.107  1.00   69.35  ?  221  GLU  B  CD    1  
ATOM    3483  O   OE1   .  GLU  B  2  207  ?    8.181   23.839  64.896  1.00   65.31  ?  221  GLU  B  OE1   1  
ATOM    3484  O   OE2   .  GLU  B  2  207  ?   10.147   24.230  63.957  1.00   61.73  ?  221  GLU  B  OE2   1  
ATOM    3485  N   N     .  ARG  B  2  208  ?   11.358   21.411  59.511  1.00   63.83  ?  222  ARG  B  N     1  
ATOM    3486  C   CA    .  ARG  B  2  208  ?   12.364   21.072  58.464  1.00   64.80  ?  222  ARG  B  CA    1  
ATOM    3487  C   C     .  ARG  B  2  208  ?   12.426   22.197  57.414  1.00   62.64  ?  222  ARG  B  C     1  
ATOM    3488  O   O     .  ARG  B  2  208  ?   13.532   22.754  57.227  1.00   58.82  ?  222  ARG  B  O     1  
ATOM    3489  C   CB    .  ARG  B  2  208  ?   12.007   19.733  57.808  1.00   67.89  ?  222  ARG  B  CB    1  
ATOM    3490  C   CG    .  ARG  B  2  208  ?   12.266   18.509  58.678  1.00   67.79  ?  222  ARG  B  CG    1  
ATOM    3491  C   CD    .  ARG  B  2  208  ?   11.869   17.221  57.978  1.00   66.34  ?  222  ARG  B  CD    1  
ATOM    3492  N   NE    .  ARG  B  2  208  ?   10.526   16.781  58.332  1.00   66.78  ?  222  ARG  B  NE    1  
ATOM    3493  C   CZ    .  ARG  B  2  208  ?    9.639   16.247  57.493  1.00   65.79  ?  222  ARG  B  CZ    1  
ATOM    3494  N   NH1   .  ARG  B  2  208  ?    9.927   16.080  56.211  1.00   63.76  ?  222  ARG  B  NH1   1  
ATOM    3495  N   NH2   .  ARG  B  2  208  ?    8.452   15.880  57.948  1.00   63.45  ?  222  ARG  B  NH2   1
[truncated: 493,738 more chars]
