# Supplementary material for: Structural analysis of an anthrol reductase inspires enantioselective synthesis of enantiopure hydroxycycloketones and β-halohydrins
Source: Nat Commun. 2023 Jan 21;14:353. doi: 10.1038/s41467-023-36064-4 (PMC9867772; doi:10.1038/s41467-023-36064-4)
Supplement: Supplementary file 6 — Source Data [file 41467_2023_36064_MOESM6_ESM.xlsx]

## Sheet: Fig. 1c
Time (min)	1a standard (Au)	1a+CbAR+NADPH (Au)	1a+CbAR+NADPH+Na2S2O4 (Au)
0.00833	-3e-06	3e-06	1e-06
0.01667	-8e-06	8e-06	-1e-06
0.025	-1.6e-05	1.9e-05	-1e-06
0.03333	-2.5e-05	3.4e-05	-3e-06
0.04167	-3.7e-05	5.2e-05	-3e-06
0.05	-4.2e-05	6.8e-05	0
0.05833	-4.6e-05	8.1e-05	5e-06
0.06667	-4.5e-05	8.5e-05	7e-06
0.075	-4.4e-05	8.4e-05	9e-06
0.08333	-4e-05	7.9e-05	1.1e-05
0.09167	-3.8e-05	7.2e-05	8e-06
0.1	-4e-05	6.7e-05	7e-06
0.10833	-4.5e-05	6.4e-05	4e-06
0.11667	-4.9e-05	6.2e-05	1e-06
0.125	-5.3e-05	5.9e-05	-6e-06
0.13333	-5.5e-05	5.5e-05	-1.4e-05
0.14167	-5.1e-05	5e-05	-2.6e-05
0.15	-4.6e-05	4.3e-05	-3.9e-05
0.15833	-4.2e-05	3.8e-05	-4.8e-05
0.16667	-4e-05	3.5e-05	-5.2e-05
0.175	-4.1e-05	3.7e-05	-5.3e-05
0.18333	-4.7e-05	3.9e-05	-5.3e-05
0.19167	-5.1e-05	4.1e-05	-4.8e-05
0.2	-5.7e-05	4.4e-05	-4.3e-05
0.20833	-6.1e-05	4.3e-05	-4.2e-05
0.21667	-6.3e-05	3.9e-05	-4.1e-05
0.225	-6.4e-05	3.8e-05	-3.4e-05
0.23333	-6.8e-05	3.9e-05	-3.1e-05
0.24167	-6.8e-05	3.7e-05	-3.1e-05
0.25	-6.8e-05	3.3e-05	-3e-05
0.25833	-6.5e-05	2.9e-05	-3.1e-05
0.26667	-6.2e-05	2.2e-05	-3.5e-05
0.275	-5.7e-05	1.6e-05	-3.6e-05
0.28333	-5.6e-05	1.5e-05	-3.1e-05
0.29167	-5.5e-05	1.6e-05	-2.7e-05
0.3	-5.9e-05	1.9e-05	-2.3e-05
0.30833	-6.2e-05	2.1e-05	-2.2e-05
0.31667	-6.7e-05	2e-05	-2.6e-05
0.325	-6.8e-05	1.7e-05	-3.3e-05
0.33333	-6.5e-05	1.6e-05	-3.8e-05
0.34167	-6.1e-05	1.3e-05	-4.2e-05
0.35	-5.8e-05	1.1e-05	-4.3e-05
0.35833	-5.1e-05	1.7e-05	-4.1e-05
0.36667	-4.8e-05	1.9e-05	-3.7e-05
0.375	-4.9e-05	1.7e-05	-3.8e-05
0.38333	-5.2e-05	1.6e-05	-3.9e-05
0.39167	-5.8e-05	1.4e-05	-3.9e-05
0.4	-6.2e-05	6e-06	-4.1e-05
0.40833	-6.8e-05	2e-06	-4.5e-05
0.41667	-7.2e-05	1e-06	-4.5e-05
0.425	-7.2e-05	3e-06	-4.5e-05
0.43333	-6.5e-05	4e-06	-4.6e-05
0.44167	-6e-05	7e-06	-4.6e-05
0.45	-5.4e-05	6e-06	-4.1e-05
0.45833	-4.7e-05	2e-06	-3.9e-05
0.46667	-4.2e-05	-1e-06	-3.6e-05
0.475	-4.2e-05	-4e-06	-3e-05
0.48333	-4.8e-05	-3e-06	-2.6e-05
0.49167	-5e-05	2e-06	-2.3e-05
0.5	-5.5e-05	8e-06	-2.1e-05
0.50833	-5.7e-05	1.2e-05	-1.8e-05
0.51667	-5.8e-05	1.4e-05	-1.5e-05
0.525	-5.3e-05	1.2e-05	-1.3e-05
0.53333	-5.1e-05	7e-06	-1e-05
0.54167	-4.8e-05	4e-06	-5e-06
0.55	-4.7e-05	-1e-06	-3e-06
0.55833	-4.7e-05	-3e-06	-3e-06
0.56667	-4.6e-05	-6e-06	-2e-06
0.575	-4.3e-05	-7e-06	1e-06
0.58333	-3.9e-05	-1.2e-05	0
0.59167	-3.2e-05	-1.3e-05	-2e-06
0.6	-2.6e-05	-1.6e-05	-6e-06
0.60833	-2.1e-05	-1.8e-05	-1.2e-05
0.61667	-1.9e-05	-1.8e-05	-2.1e-05
0.625	-1.6e-05	-1.4e-05	-2.7e-05
0.63333	-1.6e-05	-1.1e-05	-3.2e-05
0.64167	-1.6e-05	-5e-06	-3.2e-05
0.65	-1.7e-05	0	-2.7e-05
0.65833	-1.7e-05	7e-06	-2e-05
0.66667	-2.2e-05	9e-06	-1.5e-05
0.675	-2.6e-05	8e-06	-1e-05
0.68333	-2.9e-05	5e-06	-9e-06
0.69167	-3.3e-05	-1e-06	-1.1e-05
0.7	-3.6e-05	-1.1e-05	-1.5e-05
0.70833	-3.5e-05	-2.1e-05	-1.3e-05
0.71667	-3.1e-05	-2.5e-05	-1.5e-05
0.725	-2.8e-05	-2.8e-05	-1.2e-05
0.73333	-2.6e-05	-2.6e-05	-9e-06
0.74167	-2.5e-05	-2.2e-05	-9e-06
0.75	-2.8e-05	-1.6e-05	-1.2e-05
0.75833	-3.8e-05	-1.3e-05	-1.3e-05
0.76667	-4.7e-05	-1.3e-05	-2.4e-05
0.775	-5.2e-05	-1.6e-05	-3.5e-05
0.78333	-5.8e-05	-2e-05	-4.1e-05
0.79167	-5.7e-05	-2.5e-05	-4.7e-05
0.8	-4.9e-05	-2.9e-05	-5.2e-05
0.80833	-4.2e-05	-3.1e-05	-4.6e-05
0.81667	-3.9e-05	-3e-05	-4e-05
0.825	-3.4e-05	-2.5e-05	-3.2e-05
0.83333	-3.4e-05	-1.9e-05	-2.6e-05
0.84167	-3.7e-05	-1.4e-05	-2.2e-05
0.85	-4e-05	-1.1e-05	-2.3e-05
0.85833	-3.9e-05	-1e-05	-2.7e-05
0.86667	-3.6e-05	-1.2e-05	-3.5e-05
0.875	-3.4e-05	-1.5e-05	-4.2e-05
0.88333	-3.1e-05	-1.7e-05	-4.7e-05
0.89167	-2.8e-05	-1.9e-05	-5.1e-05
0.9	-2.9e-05	-1.7e-05	-5.1e-05
0.90833	-3.2e-05	-1.7e-05	-4.8e-05
0.91667	-3.3e-05	-1.9e-05	-4.2e-05
0.925	-3.2e-05	-1.8e-05	-3.7e-05
0.93333	-3.3e-05	-1.5e-05	-3.4e-05
0.94167	-2.7e-05	-1.4e-05	-3e-05
0.95	-2.4e-05	-1.3e-05	-3e-05
0.95833	-2e-05	-9e-06	-3.3e-05
0.96667	-1.8e-05	-1e-05	-3.8e-05
0.975	-1.5e-05	-1.4e-05	-4e-05
0.98333	-1.6e-05	-1.5e-05	-4.7e-05
0.99167	-1.3e-05	-1.7e-05	-5e-05
1	-1.5e-05	-1.7e-05	-4.9e-05
1.00833	-1.5e-05	-1.5e-05	-4.6e-05
1.01667	-1.1e-05	-1.2e-05	-4.5e-05
1.025	-7e-06	-1.1e-05	-4e-05
1.03333	-5e-06	-8e-06	-4e-05
1.04167	-2e-06	-7e-06	-4.1e-05
1.05	1e-06	-4e-06	-4.3e-05
1.05833	-3e-06	-2e-06	-4.3e-05
1.06667	-4e-06	2e-06	-4.3e-05
1.075	-3e-06	6e-06	-3.9e-05
1.08333	-1e-06	1.2e-05	-3.5e-05
1.09167	-1e-06	1.9e-05	-2.7e-05
1.1	4e-06	2.7e-05	-2e-05
1.10833	3e-06	3.4e-05	-1.4e-05
1.11667	1e-06	4.2e-05	-1.1e-05
1.125	1e-06	4.8e-05	-8e-06
1.13333	0	5.2e-05	-7e-06
1.14167	-2e-06	5.4e-05	-3e-06
1.15	-3e-06	5.7e-05	3e-06
1.15833	-4e-06	6e-05	1.3e-05
1.16667	-1.1e-05	6.4e-05	2.5e-05
1.175	-1.4e-05	7e-05	4.1e-05
1.18333	-1.6e-05	7.8e-05	5.7e-05
1.19167	-1.8e-05	8.5e-05	7.2e-05
1.2	-2.1e-05	9.2e-05	8.4e-05
1.20833	-1.8e-05	9.7e-05	9.2e-05
1.21667	-2.1e-05	0.000102	9.5e-05
1.225	-2.7e-05	0.000109	9.5e-05
1.23333	-3.3e-05	0.000118	9.4e-05
1.24167	-3.8e-05	0.000126	9.4e-05
1.25	-4.9e-05	0.000134	0.0001
1.25833	-5.2e-05	0.000141	0.000107
1.26667	-5e-05	0.000148	0.000119
1.275	-5.1e-05	0.000151	0.000129
1.28333	-5.2e-05	0.000153	0.000141
1.29167	-4.8e-05	0.000161	0.00015
1.3	-5.1e-05	0.000173	0.000161
1.30833	-5.8e-05	0.000182	0.000174
1.31667	-5.7e-05	0.000191	0.000187
1.325	-5.6e-05	0.000201	0.000198
1.33333	-5.7e-05	0.000204	0.000208
1.34167	-5.3e-05	0.000204	0.000213
1.35	-4.6e-05	0.000207	0.000213
1.35833	-4.7e-05	0.000212	0.000212
1.36667	-4.6e-05	0.000224	0.000211
1.375	-4.4e-05	0.000233	0.000211
1.38333	-4.4e-05	0.000241	0.000213
1.39167	-4.4e-05	0.000249	0.000217
1.4	-4.2e-05	0.000255	0.000219
1.40833	-4e-05	0.000249	0.000221
1.41667	-4.4e-05	0.000248	0.000221
1.425	-4.4e-05	0.000247	0.000221
1.43333	-4.5e-05	0.000244	0.00022
1.44167	-4.6e-05	0.000237	0.000221
1.45	-4.7e-05	0.00024	0.000222
1.45833	-3.8e-05	0.000237	0.000224
1.46667	-3.1e-05	0.000234	0.000223
1.475	-2.7e-05	0.000232	0.000223
1.48333	-2.1e-05	0.000236	0.00022
1.49167	-1.7e-05	0.000235	0.000214
1.5	-2.1e-05	0.000241	0.000206
1.50833	-2.6e-05	0.000244	0.000199
1.51667	-2.8e-05	0.000243	0.00019
1.525	-3.2e-05	0.000237	0.000177
1.53333	-3.4e-05	0.000232	0.000167
1.54167	-3.3e-05	0.00022	0.00016
1.55	-2.9e-05	0.000211	0.000152
1.55833	-2.6e-05	0.000209	0.000148
1.56667	-2.2e-05	0.000206	0.000145
1.575	-1.8e-05	0.000199	0.000142
1.58333	-1.4e-05	0.000194	0.000136
1.59167	-1e-05	0.000187	0.00013
1.6	-8e-06	0.000177	0.000125
1.60833	-6e-06	0.000166	0.000121
1.61667	-4e-06	0.000161	0.000115
1.625	-1e-06	0.000156	0.000107
1.63333	1e-06	0.000152	9.7e-05
1.64167	2e-06	0.000146	7.8e-05
1.65	1e-06	0.000141	5.9e-05
1.65833	2e-06	0.000135	4.2e-05
1.66667	2e-06	0.000129	2.6e-05
1.675	4e-06	0.000124	1.5e-05
1.68333	1.1e-05	0.000121	1.5e-05
1.69167	2.1e-05	0.000124	1.9e-05
1.7	2.5e-05	0.000126	2.5e-05
1.70833	3.4e-05	0.000129	3.5e-05
1.71667	4.3e-05	0.000132	4.7e-05
1.725	6e-05	0.000137	6.3e-05
1.73333	9.1e-05	0.000147	9.4e-05
1.74167	0.000144	0.000192	0.000144
1.75	0.00021	0.00029	0.00023
1.75833	0.000279	0.000449	0.000352
1.76667	0.000343	0.00069	0.000508
1.775	0.000388	0.00104	0.000682
1.78333	0.000411	0.00148	0.000873
1.79167	0.000422	0.00199	0.00106
1.8	0.000436	0.0026	0.00125
1.80833	0.000456	0.00324	0.00144
1.81667	0.000491	0.00385	0.00162
1.825	0.000551	0.00439	0.00179
1.83333	0.000629	0.00483	0.00196
1.84167	0.000713	0.00517	0.00211
1.85	0.000808	0.00545	0.00229
1.85833	0.000903	0.00573	0.00251
1.86667	0.000998	0.00603	0.00278
1.875	0.00109	0.00638	0.00313
1.88333	0.00118	0.00676	0.00354
1.89167	0.00124	0.00713	0.00398
1.9	0.00129	0.00749	0.00446
1.90833	0.0013	0.00782	0.00493
1.91667	0.00127	0.00812	0.0054
1.925	0.00121	0.00839	0.00586
1.93333	0.00114	0.00867	0.00633
1.94167	0.00106	0.00894	0.0068
1.95	0.001	0.00922	0.00728
1.95833	0.000962	0.00952	0.00778
1.96667	0.000939	0.00986	0.00829
1.975	0.000928	0.01024	0.00881
1.98333	0.000924	0.01066	0.00936
1.99167	0.000933	0.01111	0.00992
2	0.000951	0.01159	0.0105
2.00833	0.000981	0.01208	0.01111
2.01667	0.00102	0.01257	0.01173
2.025	0.00106	0.01307	0.01237
2.03333	0.0011	0.01355	0.013
2.04167	0.00113	0.014	0.01362
2.05	0.00115	0.01443	0.0142
2.05833	0.00115	0.01483	0.01475
2.06667	0.00115	0.01522	0.01526
2.075	0.00114	0.01561	0.01575
2.08333	0.00113	0.01602	0.01625
2.09167	0.00114	0.01644	0.01677
2.1	0.00118	0.0169	0.01733
2.10833	0.00125	0.01738	0.01793
2.11667	0.00136	0.01791	0.01859
2.125	0.00156	0.0185	0.01934
2.13333	0.00184	0.01918	0.02017
2.14167	0.00219	0.01993	0.02106
2.15	0.00256	0.02068	0.02195
2.15833	0.00289	0.02137	0.02274
2.16667	0.00305	0.02189	0.02335
2.175	0.003	0.02217	0.02373
2.18333	0.00277	0.02224	0.02393
2.19167	0.00241	0.02219	0.02404
2.2	0.00203	0.02211	0.02417
2.20833	0.00172	0.02209	0.02437
2.21667	0.00152	0.02215	0.02468
2.225	0.00141	0.02228	0.02505
2.23333	0.00134	0.02243	0.02542
2.24167	0.00127	0.02256	0.02577
2.25	0.00118	0.02262	0.0261
2.25833	0.00106	0.02265	0.02643
2.26667	0.000935	0.02262	0.02677
2.275	0.000806	0.02257	0.02715
2.28333	0.000683	0.02249	0.02757
2.29167	0.000558	0.02239	0.02801
2.3	0.000424	0.02226	0.02847
2.30833	0.000285	0.0221	0.02901
2.31667	0.000162	0.02196	0.02973
2.325	8.2e-05	0.02184	0.03074
2.33333	7.3e-05	0.02178	0.03214
2.34167	0.00016	0.02179	0.03394
2.35	0.000337	0.02186	0.03596
2.35833	0.000582	0.02197	0.03786
2.36667	0.000862	0.02207	0.03926
2.375	0.00114	0.02215	0.03981
2.38333	0.00138	0.02216	0.03936
2.39167	0.00158	0.02209	0.03798
2.4	0.00172	0.02194	0.03593
2.40833	0.0018	0.02171	0.03355
2.41667	0.00183	0.0214	0.03115
2.425	0.00182	0.02104	0.02894
2.43333	0.00178	0.02064	0.02703
2.44167	0.00174	0.02022	0.02542
2.45	0.00169	0.0198	0.0241
2.45833	0.00167	0.01939	0.02303
2.46667	0.00166	0.01898	0.02217
2.475	0.00168	0.0186	0.02151
2.48333	0.00171	0.01822	0.02098
2.49167	0.00175	0.01784	0.02055
2.5	0.00179	0.01745	0.02019
2.50833	0.00182	0.01705	0.01985
2.51667	0.00183	0.01663	0.01951
2.525	0.00182	0.01618	0.01914
2.53333	0.0018	0.01571	0.01874
2.54167	0.00177	0.01524	0.01829
2.55	0.00173	0.01475	0.01782
2.55833	0.0017	0.01427	0.01732
2.56667	0.00168	0.01379	0.01682
2.575	0.00165	0.01332	0.01632
2.58333	0.00162	0.01284	0.01581
2.59167	0.00158	0.01237	0.01532
2.6	0.00153	0.01191	0.01482
2.60833	0.00149	0.01146	0.01432
2.61667	0.00145	0.01102	0.01381
2.625	0.00142	0.0106	0.01332
2.63333	0.0014	0.0102	0.01282
2.64167	0.00139	0.00982	0.01232
2.65	0.00139	0.00946	0.01182
2.65833	0.0014	0.00912	0.01132
2.66667	0.00141	0.0088	0.01082
2.675	0.00143	0.00849	0.01033
2.68333	0.00144	0.00819	0.00986
2.69167	0.00145	0.0079	0.00942
2.7	0.00146	0.00761	0.00901
2.70833	0.00146	0.00731	0.00864
2.71667	0.00145	0.00699	0.00831
2.725	0.00143	0.00666	0.00802
2.73333	0.00139	0.00631	0.00778
2.74167	0.00134	0.00596	0.00757
2.75	0.00129	0.00562	0.00739
2.75833	0.00124	0.0053	0.00724
2.76667	0.0012	0.00502	0.00711
2.775	0.00115	0.00476	0.00701
2.78333	0.00112	0.00453	0.00694
2.79167	0.00111	0.00433	0.0069
2.8	0.00109	0.00415	0.00691
2.80833	0.00109	0.00397	0.00697
2.81667	0.00109	0.00381	0.00709
2.825	0.00109	0.00365	0.00729
2.83333	0.00109	0.00349	0.00757
2.84167	0.00109	0.00334	0.00795
2.85	0.00108	0.00319	0.00845
2.85833	0.00106	0.00303	0.00911
2.86667	0.00104	0.00288	0.01
2.875	0.00102	0.00272	0.01115
2.88333	0.000997	0.00257	0.01264
2.89167	0.000971	0.00242	0.01448
2.9	0.000946	0.00229	0.01666
2.90833	0.000922	0.00215	0.01905
2.91667	0.000901	0.00204	0.02147
2.925	0.000883	0.00194	0.02366
2.93333	0.000878	0.00185	0.02535
2.94167	0.000879	0.00177	0.02632
2.95	0.000889	0.00171	0.02646
2.95833	0.000901	0.00166	0.02578
2.96667	0.000923	0.00164	0.02442
2.975	0.000948	0.00163	0.02258
2.98333	0.000986	0.00165	0.0205
2.99167	0.00104	0.00169	0.01841
3	0.00111	0.00174	0.01648
3.00833	0.00119	0.00182	0.01486
3.01667	0.0013	0.00191	0.01372
3.025	0.00143	0.00202	0.01321
3.03333	0.00159	0.00214	0.01357
3.04167	0.00176	0.00229	0.01512
3.05	0.00197	0.00248	0.01822
3.05833	0.00223	0.00271	0.02328
3.06667	0.00254	0.003	0.03075
3.075	0.00294	0.00339	0.04101
3.08333	0.00345	0.0039	0.05445
3.09167	0.00412	0.00456	0.07151
3.1	0.00496	0.00539	0.0928
3.10833	0.00601	0.0064	0.11926
3.11667	0.00728	0.00759	0.15232
3.125	0.00874	0.00892	0.19414
3.13333	0.01034	0.01031	0.24751
3.14167	0.01196	0.01162	0.31554
3.15	0.01347	0.01274	0.4012
3.15833	0.0147	0.01353	0.50616
3.16667	0.01552	0.01391	0.62999
3.175	0.01583	0.01383	0.76899
3.18333	0.0156	0.01331	0.91556
3.19167	0.01489	0.01244	1.05846
3.2	0.01378	0.01132	1.18442
3.20833	0.01243	0.01007	1.28007
3.21667	0.01095	0.00879	1.33462
3.225	0.00946	0.00756	1.34241
3.23333	0.00805	0.00642	1.304
3.24167	0.00676	0.00541	1.22574
3.25	0.00562	0.00454	1.11785
3.25833	0.00464	0.00379	0.99234
3.26667	0.0038	0.00316	0.86047
3.275	0.00309	0.00265	0.73121
3.28333	0.00251	0.00222	0.61069
3.29167	0.00204	0.00187	0.50246
3.3	0.00166	0.0016	0.40791
3.30833	0.00136	0.00139	0.32717
3.31667	0.00113	0.00124	0.25956
3.325	0.000956	0.00113	0.20387
3.33333	0.000831	0.00105	0.15876
3.34167	0.000741	0.000995	0.12277
3.35	0.00068	0.000957	0.09446
3.35833	0.000638	0.000927	0.07248
3.36667	0.000613	0.000899	0.05562
3.375	0.000591	0.000875	0.04283
3.38333	0.000574	0.000858	0.03325
3.39167	0.000559	0.000843	0.02616
3.4	0.000545	0.00083	0.02095
3.40833	0.000532	0.000819	0.01716
3.41667	0.000523	0.000811	0.01441
3.425	0.000513	0.000801	0.01243
3.43333	0.000504	0.000792	0.01101
3.44167	0.000495	0.000789	0.00999
3.45	0.000489	0.000789	0.00924
3.45833	0.000486	0.000793	0.0087
3.46667	0.000492	0.000805	0.0083
3.475	0.000511	0.000825	0.008
3.48333	0.000538	0.000849	0.00776
3.49167	0.000573	0.000876	0.00756
3.5	0.000621	0.000912	0.00739
3.50833	0.000679	0.000954	0.00723
3.51667	0.000743	0.001	0.00707
3.525	0.00082	0.00106	0.00692
3.53333	0.000907	0.00113	0.00675
3.54167	0.001	0.0012	0.00658
3.55	0.0011	0.00127	0.00639
3.55833	0.00119	0.00133	0.00619
3.56667	0.00127	0.00137	0.00599
3.575	0.00133	0.00139	0.00578
3.58333	0.00136	0.00139	0.00558
3.59167	0.00136	0.00138	0.00538
3.6	0.00134	0.00134	0.00517
3.60833	0.00128	0.0013	0.00498
3.61667	0.00122	0.00125	0.00479
3.625	0.00114	0.00119	0.0046
3.63333	0.00106	0.00112	0.00443
3.64167	0.000972	0.00105	0.00428
3.65	0.000888	0.000981	0.00413
3.65833	0.000804	0.000919	0.004
3.66667	0.000727	0.000865	0.00388
3.675	0.000655	0.000823	0.00377
3.68333	0.00059	0.000787	0.00367
3.69167	0.000534	0.00076	0.00358
3.7	0.000492	0.00074	0.00349
3.70833	0.000457	0.000729	0.00341
3.71667	0.000432	0.000724	0.00333
3.725	0.00042	0.000726	0.00327
3.73333	0.000418	0.000739	0.0032
3.74167	0.000422	0.000756	0.00314
3.75	0.000433	0.000776	0.00308
3.75833	0.000453	0.000803	0.00301
3.76667	0.000477	0.000837	0.00296
3.775	0.000504	0.000871	0.0029
3.78333	0.000533	0.000909	0.00285
3.79167	0.000563	0.000946	0.00279
3.8	0.000592	0.000978	0.00274
3.80833	0.000619	0.001	0.00269
3.81667	0.000638	0.00102	0.00263
3.825	0.000652	0.00102	0.00258
3.83333	0.00066	0.00101	0.00252
3.84167	0.000659	0.001	0.00247
3.85	0.000649	0.000979	0.00242
3.85833	0.000638	0.000953	0.00236
3.86667	0.000626	0.000927	0.00231
3.875	0.000613	0.000897	0.00227
3.88333	0.000602	0.000871	0.00222
3.89167	0.000592	0.000848	0.00217
3.9	0.000584	0.000829	0.00213
3.90833	0.000575	0.000813	0.0021
3.91667	0.000566	0.000802	0.00206
3.925	0.00056	0.000796	0.00203
3.93333	0.000558	0.000794	0.002
3.94167	0.000559	0.0008	0.00198
3.95	0.000567	0.000817	0.00195
3.95833	0.000586	0.000845	0.00193
3.96667	0.000614	0.000886	0.00191
3.975	0.000655	0.000945	0.00189
3.98333	0.000711	0.00102	0.00187
3.99167	0.000786	0.00111	0.00185
4	0.000876	0.00121	0.00182
4.00833	0.000979	0.00132	0.0018
4.01667	0.0011	0.00144	0.00177
4.025	0.00121	0.00155	0.00174
4.03333	0.00133	0.00164	0.00171
4.04167	0.00143	0.00171	0.00167
4.05	0.00152	0.00176	0.00164
4.05833	0.00157	0.00178	0.0016
4.06667	0.0016	0.00178	0.00157
4.075	0.0016	0.00175	0.00154
4.08333	0.00158	0.0017	0.00152
4.09167	0.00152	0.00163	0.00152
4.1	0.00145	0.00154	0.00153
4.10833	0.00136	0.00144	0.00154
4.11667	0.00126	0.00133	0.00157
4.125	0.00115	0.00123	0.00162
4.13333	0.00103	0.00112	0.00168
4.14167	0.000918	0.00102	0.00175
4.15	0.000806	0.000932	0.00184
4.15833	0.000706	0.000856	0.00194
4.16667	0.000612	0.000794	0.00208
4.175	0.000532	0.000744	0.00223
4.18333	0.00047	0.000705	0.0024
4.19167	0.000419	0.000672	0.00259
4.2	0.000374	0.000642	0.00278
4.20833	0.000342	0.000615	0.00298
4.21667	0.000318	0.00059	0.00318
4.225	0.000299	0.000566	0.00338
4.23333	0.000288	0.00055	0.00358
4.24167	0.000281	0.000541	0.00377
4.25	0.000277	0.000537	0.00398
4.25833	0.000273	0.000542	0.0042
4.26667	0.000268	0.00055	0.00444
4.275	0.000262	0.000557	0.00472
4.28333	0.000259	0.000566	0.00506
4.29167	0.000254	0.000574	0.00544
4.3	0.000255	0.000584	0.00586
4.30833	0.000263	0.000602	0.0063
4.31667	0.000284	0.000632	0.00675
4.325	0.000316	0.000677	0.00717
4.33333	0.000371	0.000743	0.00755
4.34167	0.000449	0.000832	0.00785
4.35	0.000552	0.000948	0.00807
4.35833	0.000676	0.00109	0.00821
4.36667	0.000835	0.00127	0.00826
4.375	0.00102	0.00148	0.00824
4.38333	0.00124	0.00172	0.00817
4.39167	0.00148	0.00198	0.00807
4.4	0.00176	0.00226	0.00795
4.40833	0.00205	0.00255	0.00785
4.41667	0.00237	0.00284	0.00777
4.425	0.00268	0.00312	0.00771
4.43333	0.00299	0.00336	0.00769
4.44167	0.00327	0.00356	0.00767
4.45	0.0035	0.00371	0.00765
4.45833	0.00367	0.00378	0.0076
4.46667	0.00377	0.00379	0.00751
4.475	0.00379	0.00373	0.00735
4.48333	0.00375	0.00361	0.00711
4.49167	0.00364	0.00344	0.00681
4.5	0.00347	0.00322	0.00644
4.50833	0.00324	0.00297	0.00602
4.51667	0.00298	0.00271	0.00557
4.525	0.0027	0.00244	0.00509
4.53333	0.00241	0.00218	0.00461
4.54167	0.00211	0.00193	0.00415
4.55	0.00184	0.0017	0.0037
4.55833	0.00158	0.00149	0.00329
4.56667	0.00134	0.00131	0.00292
4.575	0.00113	0.00114	0.00258
4.58333	0.000954	0.000993	0.00229
4.59167	0.000795	0.000866	0.00204
4.6	0.000657	0.000759	0.00182
4.60833	0.000533	0.000669	0.00165
4.61667	0.000431	0.000592	0.0015
4.625	0.000338	0.000526	0.00137
4.63333	0.000264	0.000467	0.00127
4.64167	0.000204	0.00042	0.0012
4.65	0.000159	0.00038	0.00113
4.65833	0.00012	0.00035	0.00109
4.66667	9.2e-05	0.000331	0.00105
4.675	6.8e-05	0.00032	0.00103
4.68333	4.8e-05	0.000311	0.00101
4.69167	3.1e-05	0.000302	0.000998
4.7	1.5e-05	0.000292	0.000987
4.70833	-1e-06	0.000283	0.000976
4.71667	-1.5e-05	0.000271	0.000964
4.725	-2.7e-05	0.000256	0.000956
4.73333	-3.5e-05	0.000249	0.000947
4.74167	-3.9e-05	0.00024	0.000936
4.75	-3.8e-05	0.000237	0.000924
4.75833	-3.3e-05	0.000237	0.000913
4.76667	-2.6e-05	0.000245	0.000899
4.775	-1.9e-05	0.000252	0.000881
4.78333	-1e-05	0.000261	0.000861
4.79167	-3e-06	0.000269	0.000843
4.8	3e-06	0.000277	0.000826
4.80833	5e-06	0.000288	0.000809
4.81667	1e-05	0.000298	0.000795
4.825	1.1e-05	0.00031	0.000784
4.83333	1.5e-05	0.000319	0.000774
4.84167	1.9e-05	0.000327	0.000764
4.85	2.4e-05	0.000329	0.000757
4.85833	2.6e-05	0.000329	0.000753
4.86667	3.2e-05	0.000323	0.000747
4.875	3.6e-05	0.000322	0.000739
4.88333	3.6e-05	0.000322	0.000732
4.89167	3.9e-05	0.00032	0.000724
4.9	4.1e-05	0.00032	0.000715
4.90833	4.1e-05	0.000324	0.000712
4.91667	4.4e-05	0.000321	0.000714
4.925	5e-05	0.000316	0.000715
4.93333	5.3e-05	0.000318	0.000714
4.94167	5.7e-05	0.000318	0.000718
4.95	5.7e-05	0.000321	0.000715
4.95833	5.6e-05	0.000327	0.000709
4.96667	5.3e-05	0.000338	0.000705
4.975	5.3e-05	0.000348	0.000705
4.98333	5.4e-05	0.000362	0.000703
4.99167	6.4e-05	0.000379	0.000707
5	7.3e-05	0.000406	0.000714
5.00833	8.7e-05	0.000437	0.000725
5.01667	0.000106	0.000476	0.000741
5.025	0.000132	0.000525	0.000767
5.03333	0.000162	0.000586	0.000803
5.04167	0.000207	0.000656	0.000853
5.05	0.000265	0.000739	0.000917
5.05833	0.000337	0.000842	0.000998
5.06667	0.000428	0.000962	0.00109
5.075	0.000534	0.0011	0.00119
5.08333	0.000656	0.00125	0.00131
5.09167	0.000795	0.00143	0.00145
5.1	0.000951	0.00161	0.0016
5.10833	0.00112	0.0018	0.00176
5.11667	0.0013	0.00199	0.00192
5.125	0.00149	0.00217	0.00208
5.13333	0.00168	0.00234	0.00222
5.14167	0.00186	0.00249	0.00235
5.15	0.00204	0.00261	0.00245
5.15833	0.00219	0.0027	0.00253
5.16667	0.00233	0.00276	0.00258
5.175	0.00243	0.0028	0.0026
5.18333	0.0025	0.00281	0.00259
5.19167	0.00255	0.0028	0.00256
5.2	0.00256	0.00278	0.0025
5.20833	0.00256	0.00274	0.00244
5.21667	0.00255	0.00271	0.00237
5.225	0.00256	0.00269	0.0023
5.23333	0.00257	0.00269	0.00225
5.24167	0.00262	0.00272	0.0022
5.25	0.00269	0.00279	0.00218
5.25833	0.0028	0.00289	0.00218
5.26667	0.00295	0.00302	0.00221
5.275	0.00314	0.00318	0.00225
5.28333	0.00336	0.00335	0.0023
5.29167	0.00361	0.00352	0.00237
5.3	0.00388	0.00369	0.00244
5.30833	0.00414	0.00384	0.0025
5.31667	0.00439	0.00396	0.00257
5.325	0.0046	0.00404	0.00262
5.33333	0.00476	0.00407	0.00265
5.34167	0.00486	0.00406	0.00266
5.35	0.00488	0.00399	0.00265
5.35833	0.00485	0.00388	0.00264
5.36667	0.00473	0.00371	0.00261
5.375	0.00456	0.0035	0.00258
5.38333	0.00434	0.00327	0.00255
5.39167	0.00407	0.00301	0.00252
5.4	0.00376	0.00275	0.00251
5.40833	0.00343	0.00248	0.0025
5.41667	0.0031	0.00222	0.00251
5.425	0.00276	0.00197	0.00255
5.43333	0.00243	0.00174	0.00259
5.44167	0.00211	0.00153	0.00265
5.45	0.00182	0.00133	0.00273
5.45833	0.00155	0.00116	0.00281
5.46667	0.00131	0.001	0.00288
5.475	0.0011	0.000866	0.00295
5.48333	0.000905	0.000752	0.00301
5.49167	0.000734	0.000656	0.00305
5.5	0.000591	0.000573	0.00307
5.50833	0.000469	0.000502	0.00308
5.51667	0.000369	0.000443	0.00306
5.525	0.000288	0.000391	0.00301
5.53333	0.000225	0.000351	0.00295
5.54167	0.000174	0.000321	0.00286
5.55	0.000136	0.000305	0.00276
5.55833	0.000109	0.000296	0.00264
5.56667	9.1e-05	0.000291	0.00252
5.575	7.8e-05	0.00029	0.0024
5.58333	7.2e-05	0.000289	0.00229
5.59167	6.9e-05	0.000287	0.0022
5.6	6.5e-05	0.000285	0.00211
5.60833	6.1e-05	0.000288	0.00205
5.61667	6e-05	0.000291	0.00199
5.625	6e-05	0.000302	0.00195
5.63333	6e-05	0.000316	0.00192
5.64167	6.6e-05	0.000335	0.00192
5.65	7.7e-05	0.000357	0.00192
5.65833	8.7e-05	0.000385	0.00193
5.66667	9.9e-05	0.000412	0.00195
5.675	0.000115	0.000445	0.00198
5.68333	0.000133	0.000481	0.002
5.69167	0.000154	0.000525	0.00202
5.7	0.000184	0.000574	0.00204
5.70833	0.000222	0.000632	0.00205
5.71667	0.00027	0.0007	0.00205
5.725	0.000329	0.000779	0.00204
5.73333	0.000402	0.00087	0.00202
5.74167	0.000489	0.000979	0.002
5.75	0.000592	0.00111	0.00196
5.75833	0.000707	0.00125	0.00192
5.76667	0.000841	0.00141	0.00187
5.775	0.000992	0.00159	0.00181
5.78333	0.00116	0.00178	0.00176
5.79167	0.00134	0.00197	0.0017
5.8	0.00155	0.00218	0.00166
5.80833	0.00177	0.00239	0.00163
5.81667	0.00199	0.0026	0.00161
5.825	0.00223	0.00281	0.0016
5.83333	0.00248	0.00302	0.0016
5.84167	0.00271	0.00321	0.0016
5.85	0.00294	0.00339	0.00161
5.85833	0.00315	0.00355	0.00162
5.86667	0.00334	0.00368	0.00165
5.875	0.0035	0.00379	0.00168
5.88333	0.00364	0.00385	0.00172
5.89167	0.00375	0.00389	0.00175
5.9	0.00383	0.0039	0.00179
5.90833	0.00388	0.00387	0.00182
5.91667	0.00389	0.00382	0.00185
5.925	0.00387	0.00375	0.00188
5.93333	0.00381	0.00366	0.00191
5.94167	0.00373	0.00357	0.00193
5.95	0.00363	0.00346	0.00196
5.95833	0.0035	0.00335	0.00197
5.96667	0.00337	0.00324	0.00197
5.975	0.00322	0.00312	0.00197
5.98333	0.00306	0.003	0.00195
5.99167	0.0029	0.00287	0.00193
6	0.00274	0.00275	0.0019
6.00833	0.00257	0.00263	0.00187
6.01667	0.00241	0.00251	0.00184
6.025	0.00226	0.00239	0.00181
6.03333	0.00211	0.00227	0.00177
6.04167	0.00196	0.00214	0.00173
6.05	0.00183	0.00202	0.00169
6.05833	0.00169	0.00189	0.00164
6.06667	0.00158	0.00177	0.00158
6.075	0.00146	0.00166	0.00152
6.08333	0.00136	0.00155	0.00146
6.09167	0.00126	0.00145	0.00139
6.1	0.00116	0.00135	0.00132
6.10833	0.00106	0.00126	0.00124
6.11667	0.000959	0.00116	0.00117
6.125	0.000862	0.00106	0.00109
6.13333	0.000767	0.000964	0.00102
6.14167	0.000675	0.000874	0.000958
6.15	0.000597	0.000793	0.000896
6.15833	0.000525	0.000722	0.000838
6.16667	0.000457	0.000657	0.000781
6.175	0.000397	0.000595	0.000725
6.18333	0.000344	0.000541	0.000677
6.19167	0.000296	0.000492	0.000641
6.2	0.000258	0.000449	0.000613
6.20833	0.000227	0.000409	0.000591
6.21667	0.000198	0.000381	0.00058
6.225	0.000168	0.000357	0.000568
6.23333	0.000142	0.000339	0.000553
6.24167	0.000114	0.000323	0.00054
6.25	8.7e-05	0.000314	0.000526
6.25833	6.5e-05	0.000303	0.000509
6.26667	5.6e-05	0.000296	0.000496
6.275	4.4e-05	0.000287	0.000486
6.28333	3.4e-05	0.000282	0.000477
6.29167	2.8e-05	0.000279	0.000471
6.3	2.5e-05	0.000275	0.000476
6.30833	1.7e-05	0.000272	0.000477
6.31667	1.4e-05	0.000272	0.000482
6.325	1.3e-05	0.000272	0.000495
6.33333	1.3e-05	0.00027	0.000509
6.34167	1.2e-05	0.000268	0.000519
6.35	1.4e-05	0.000266	0.000541
6.35833	1.6e-05	0.000262	0.000561
6.36667	1.9e-05	0.000257	0.000579
6.375	1.9e-05	0.000254	0.0006
6.38333	1.7e-05	0.000252	0.000624
6.39167	1.3e-05	0.000254	0.000643
6.4	5e-06	0.000257	0.000662
6.40833	0	0.000258	0.000682
6.41667	-1e-06	0.00026	0.000698
6.425	2e-06	0.000265	0.000709
6.43333	8e-06	0.000265	0.000722
6.44167	1.5e-05	0.000266	0.000733
6.45	2e-05	0.000271	0.00074
6.45833	2.2e-05	0.000275	0.000745
6.46667	2.3e-05	0.000277	0.000747
6.475	1.8e-05	0.00028	0.000739
6.48333	1.6e-05	0.000281	0.000728
6.49167	1.5e-05	0.000282	0.000719
6.5	1e-05	0.000279	0.000709
6.50833	4e-06	0.000274	0.000703
6.51667	6e-06	0.000271	0.0007
6.525	5e-06	0.000272	0.000699
6.53333	5e-06	0.000272	0.000696
6.54167	8e-06	0.000275	0.000693
6.55	1.5e-05	0.00028	0.000686
6.55833	2.1e-05	0.000283	0.000678
6.56667	2.5e-05	0.000282	0.000668
6.575	2.6e-05	0.000276	0.000653
6.58333	2.7e-05	0.000271	0.00064
6.59167	2.5e-05	0.000266	0.000628
6.6	2e-05	0.000262	0.00062
6.60833	1.8e-05	0.000261	0.00061
6.61667	2e-05	0.000264	0.000608
6.625	2e-05	0.000268	0.000604
6.63333	2.2e-05	0.000273	0.000601
6.64167	2.3e-05	0.000275	0.000593
6.65	2e-05	0.000272	0.00059
6.65833	1.4e-05	0.000263	0.000585
6.66667	8e-06	0.000255	0.00058
6.675	3e-06	0.000244	0.000573
6.68333	0	0.000239	0.00057
6.69167	3e-06	0.000239	0.000567
6.7	8e-06	0.000247	0.000562
6.70833	1.7e-05	0.000251	0.000557
6.71667	2.7e-05	0.000256	0.000558
6.725	3.9e-05	0.000255	0.000559
6.73333	4.7e-05	0.00025	0.000562
6.74167	5.5e-05	0.000245	0.000568
6.75	6.1e-05	0.000244	0.000577
6.75833	6.3e-05	0.000242	0.000581
6.76667	6e-05	0.00025	0.000584
6.775	5.8e-05	0.000266	0.000586
6.78333	6e-05	0.00028	0.00059
6.79167	6.5e-05	0.000298	0.00059
6.8	7.2e-05	0.000324	0.000595
6.80833	8.6e-05	0.000349	0.000602
6.81667	0.000105	0.00037	0.000611
6.825	0.000117	0.000394	0.000617
6.83333	0.000133	0.000418	0.000629
6.84167	0.000152	0.000438	0.000639
6.85	0.00017	0.000453	0.00065
6.85833	0.000184	0.000462	0.000662
6.86667	0.000209	0.000467	0.000674
6.875	0.000229	0.000468	0.000682
6.88333	0.000248	0.000465	0.00069
6.89167	0.000268	0.000467	0.000693
6.9	0.000285	0.000473	0.000691
6.90833	0.000294	0.000479	0.000687
6.91667	0.000301	0.000483	0.000678
6.925	0.000306	0.000486	0.000665
6.93333	0.000303	0.000486	0.00065
6.94167	0.000296	0.000479	0.000634
6.95	0.000285	0.000469	0.000618
6.95833	0.000274	0.000458	0.000607
6.96667	0.00026	0.000447	0.000593
6.975	0.00025	0.000435	0.000586
6.98333	0.000244	0.000423	0.000575
6.99167	0.00024	0.000407	0.000558
7	0.000235	0.000388	0.000536
7.00833	0.000225	0.000366	0.000518
7.01667	0.000212	0.000345	0.000496
7.025	0.000196	0.000331	0.000478
7.03333	0.000179	0.000329	0.000468
7.04167	0.000162	0.000347	0.000463
7.05	0.000151	0.00039	0.000458
7.05833	0.000147	0.000472	0.000459
7.06667	0.000152	0.000618	0.000461
7.075	0.000171	0.000864	0.000466
7.08333	0.000213	0.00126	0.000473
7.09167	0.000305	0.0019	0.000482
7.1	0.00046	0.00288	0.000494
7.10833	0.000727	0.00433	0.000516
7.11667	0.00116	0.00644	0.00055
7.125	0.00185	0.00942	0.000604
7.13333	0.00289	0.01353	0.000691
7.14167	0.00444	0.01907	0.000816
7.15	0.00668	0.0264	0.000987
7.15833	0.00984	0.0359	0.00121
7.16667	0.01422	0.04795	0.0015
7.175	0.02015	0.06295	0.00187
7.18333	0.02798	0.08126	0.00232
7.19167	0.03811	0.10322	0.00287
7.2	0.05098	0.12911	0.00352
7.20833	0.06701	0.15914	0.00428
7.21667	0.08664	0.19339	0.00516
7.225	0.11026	0.23175	0.00615
7.23333	0.13815	0.27402	0.00725
7.24167	0.17051	0.31974	0.00844
7.25	0.20743	0.36833	0.00972
7.25833	0.24884	0.41905	0.01107
7.26667	0.29451	0.47096	0.01246
7.275	0.34403	0.52295	0.01385
7.28333	0.39674	0.57387	0.01523
7.29167	0.4518	0.62243	0.01656
7.3	0.50819	0.6674	0.01779
7.30833	0.56469	0.70767	0.01891
7.31667	0.62008	0.74222	0.01988
7.325	0.67303	0.7702	0.02069
7.33333	0.72222	0.79102	0.0213
7.34167	0.76641	0.80422	0.02173
7.35	0.80447	0.80965	0.02195
7.35833	0.83537	0.80736	0.02198
7.36667	0.85847	0.79769	0.02181
7.375	0.87329	0.78113	0.02145
7.38333	0.87964	0.75837	0.02093
7.39167	0.8776	0.73019	0.02026
7.4	0.86755	0.69744	0.01946
7.40833	0.84996	0.66099	0.01855
7.41667	0.82554	0.62173	0.01756
7.425	0.79515	0.58055	0.01651
7.43333	0.75972	0.53828	0.01541
7.44167	0.72024	0.4957	0.01429
7.45	0.6777	0.4535	0.01318
7.45833	0.63306	0.41225	0.01208
7.46667	0.5872	0.37245	0.01101
7.475	0.54093	0.33449	0.00999
7.48333	0.49502	0.29868	0.00903
7.49167	0.45011	0.26526	0.00812
7.5	0.40678	0.23438	0.00727
7.50833	0.36547	0.20608	0.00648
7.51667	0.32651	0.18036	0.00575
7.525	0.29012	0.15719	0.00509
7.53333	0.25646	0.13643	0.00451
7.54167	0.22559	0.118	0.00399
7.55	0.19752	0.10174	0.00353
7.55833	0.17221	0.08748	0.00314
7.56667	0.14956	0.07504	0.00279
7.575	0.12942	0.06426	0.00249
7.58333	0.11164	0.05495	0.00223
7.59167	0.09601	0.04697	0.00201
7.6	0.08237	0.04014	0.00181
7.60833	0.07054	0.03433	0.00165
7.61667	0.06032	0.02941	0.00151
7.625	0.05153	0.02525	0.00139
7.63333	0.04402	0.02174	0.00129
7.64167	0.03762	0.0188	0.00122
7.65	0.03219	0.01634	0.00116
7.65833	0.0276	0.01427	0.00111
7.66667	0.02372	0.01255	0.00108
7.675	0.02046	0.01111	0.00105
7.68333	0.01773	0.00991	0.00103
7.69167	0.01544	0.00891	0.00102
7.7	0.01352	0.00808	0.00101
7.70833	0.01192	0.00739	0.00101
7.71667	0.01057	0.00681	0.00101
7.725	0.00946	0.00632	0.00101
7.73333	0.00852	0.0059	0.00101
7.74167	0.00774	0.00554	0.00101
7.75	0.00709	0.00524	0.00102
7.75833	0.00654	0.00498	0.00102
7.76667	0.00607	0.00476	0.00103
7.775	0.00567	0.00457	0.00103
7.78333	0.00533	0.00442	0.00104
7.79167	0.00504	0.00429	0.00105
7.8	0.00479	0.00417	0.00106
7.80833	0.00459	0.00408	0.00107
7.81667	0.00441	0.004	0.00108
7.825	0.00426	0.00395	0.0011
7.83333	0.00413	0.00393	0.00113
7.84167	0.00403	0.00393	0.00118
7.85	0.00395	0.00397	0.00125
7.85833	0.00389	0.00405	0.00134
7.86667	0.00386	0.00416	0.00146
7.875	0.00386	0.00433	0.00162
7.88333	0.00391	0.00455	0.00184
7.89167	0.00399	0.00484	0.00212
7.9	0.00412	0.0052	0.00247
7.90833	0.00429	0.00564	0.0029
7.91667	0.00453	0.00618	0.00342
7.925	0.00484	0.00681	0.00403
7.93333	0.00522	0.00753	0.00474
7.94167	0.00568	0.00835	0.00555
7.95	0.00624	0.00926	0.00645
7.95833	0.00689	0.01024	0.00743
7.96667	0.00764	0.0113	0.00849
7.975	0.00848	0.01241	0.00961
7.98333	0.0094	0.01354	0.01078
7.99167	0.01039	0.01467	0.01196
8	0.01143	0.01577	0.01316
8.00833	0.01251	0.01682	0.01432
8.01667	0.0136	0.0178	0.01543
8.025	0.01468	0.01869	0.01647
8.03333	0.01574	0.01947	0.0174
8.04167	0.01674	0.02012	0.01821
8.05	0.01767	0.02063	0.01888
8.05833	0.0185	0.02098	0.0194
8.06667	0.01921	0.02117	0.01976
8.075	0.01979	0.0212	0.01996
8.08333	0.02021	0.02107	0.01999
8.09167	0.02049	0.02079	0.01987
8.1	0.02062	0.02039	0.0196
8.10833	0.02059	0.01987	0.0192
8.11667	0.02041	0.01923	0.01867
8.125	0.02009	0.01851	0.01802
8.13333	0.01965	0.01772	0.01729
8.14167	0.0191	0.01687	0.01648
8.15	0.01844	0.01598	0.01561
8.15833	0.0177	0.01507	0.01469
8.16667	0.01689	0.01414	0.01376
8.175	0.01604	0.01321	0.0128
8.18333	0.01515	0.01229	0.01185
8.19167	0.01424	0.0114	0.01091
8.2	0.01332	0.01054	0.01
8.20833	0.0124	0.00972	0.00912
8.21667	0.0115	0.00895	0.00828
8.225	0.01061	0.00823	0.00749
8.23333	0.00976	0.00756	0.00675
8.24167	0.00894	0.00694	0.00605
8.25	0.00818	0.00637	0.00542
8.25833	0.00747	0.00585	0.00484
8.26667	0.00681	0.00538	0.00431
8.275	0.0062	0.00495	0.00383
8.28333	0.00564	0.00456	0.00341
8.29167	0.00513	0.00423	0.00303
8.3	0.00467	0.00393	0.0027
8.30833	0.00426	0.00367	0.0024
8.31667	0.00389	0.00345	0.00215
8.325	0.00357	0.00325	0.00192
8.33333	0.00328	0.00307	0.00173
8.34167	0.00302	0.00292	0.00156
8.35	0.0028	0.00279	0.00142
8.35833	0.0026	0.00268	0.00131
8.36667	0.00242	0.00259	0.00121
8.375	0.00227	0.00251	0.00113
8.38333	0.00214	0.00245	0.00106
8.39167	0.00202	0.0024	0.001
8.4	0.00193	0.00236	0.000951
8.40833	0.00184	0.00232	0.000909
8.41667	0.00177	0.00228	0.000875
8.425	0.0017	0.00225	0.000849
8.43333	0.00164	0.00221	0.000828
8.44167	0.00158	0.00218	0.000814
8.45	0.00154	0.00215	0.000802
8.45833	0.00151	0.00213	0.000789
8.46667	0.00149	0.0021	0.000778
8.475	0.00147	0.00209	0.000771
8.48333	0.00146	0.00207	0.000764
8.49167	0.00145	0.00205	0.000759
8.5	0.00143	0.00203	0.000758
8.50833	0.00141	0.00202	0.000757
8.51667	0.0014	0.002	0.000757
8.525	0.00138	0.00198	0.000756
8.53333	0.00136	0.00195	0.000754
8.54167	0.00135	0.00193	0.000749
8.55	0.00133	0.0019	0.000745
8.55833	0.00132	0.00187	0.000738
8.56667	0.0013	0.00185	0.000733
8.575	0.00128	0.00182	0.000728
8.58333	0.00125	0.00179	0.000726
8.59167	0.00123	0.00177	0.000723
8.6	0.0012	0.00174	0.000721
8.60833	0.00118	0.00172	0.000718
8.61667	0.00115	0.0017	0.000717
8.625	0.00113	0.00168	0.000713
8.63333	0.00111	0.00167	0.00071
8.64167	0.00109	0.00164	0.000708
8.65	0.00107	0.00162	0.000708
8.65833	0.00105	0.0016	0.000706
8.66667	0.00103	0.00158	0.000707
8.675	0.00101	0.00155	0.000709
8.68333	0.000989	0.00153	0.000712
8.69167	0.000971	0.00151	0.000713
8.7	0.000961	0.00149	0.000714
8.70833	0.000947	0.00148	0.000716
8.71667	0.000934	0.00146	0.000716
8.725	0.000921	0.00145	0.000712
8.73333	0.000906	0.00143	0.000707
8.74167	0.000888	0.00141	0.000705
8.75	0.000869	0.0014	0.0007
8.75833	0.000848	0.00138	0.000698
8.76667	0.000828	0.00137	0.000703
8.775	0.000813	0.00135	0.000711
8.78333	0.000801	0.00135	0.000714
8.79167	0.000794	0.00134	0.000722
8.8	0.000794	0.00133	0.000728
8.80833	0.000791	0.00132	0.000731
8.81667	0.000785	0.00131	0.000729
8.825	0.000777	0.0013	0.000732
8.83333	0.000763	0.00129	0.000732
8.84167	0.000744	0.00128	0.000731
8.85	0.000727	0.00128	0.000727
8.85833	0.000708	0.00127	0.000725
8.86667	0.00069	0.00126	0.000719
8.875	0.000677	0.00125	0.000712
8.88333	0.000666	0.00123	0.000704
8.89167	0.000655	0.00121	0.0007
8.9	0.000645	0.0012	0.000696
8.90833	0.000633	0.00118	0.000691
8.91667	0.000621	0.00117	0.000684
8.925	0.000609	0.00116	0.000679
8.93333	0.000598	0.00115	0.000672
8.94167	0.000586	0.00114	0.000663
8.95	0.000577	0.00113	0.000653
8.95833	0.00057	0.00112	0.000646
8.96667	0.000559	0.00111	0.000635
8.975	0.000549	0.0011	0.000622
8.98333	0.000541	0.00109	0.000608
8.99167	0.000531	0.00108	0.000594
9	0.000521	0.00107	0.000577
9.00833	0.000513	0.00107	0.000563
9.01667	0.000505	0.00106	0.00055
9.025	0.000496	0.00105	0.000539
9.03333	0.000488	0.00103	0.000526
9.04167	0.000479	0.00102	0.000514
9.05	0.00047	0.00101	0.0005
9.05833	0.00046	0.000997	0.000485
9.06667	0.000448	0.000993	0.000473
9.075	0.000432	0.000985	0.000463
9.08333	0.000418	0.000976	0.000459
9.09167	0.000403	0.000964	0.00046
9.1	0.000388	0.000952	0.000463
9.10833	0.00038	0.000934	0.000467
9.11667	0.000377	0.000921	0.000469
9.125	0.000374	0.000907	0.000466
9.13333	0.000372	0.000897	0.000461
9.14167	0.000372	0.000888	0.000457
9.15	0.000366	0.000883	0.000449
9.15833	0.000357	0.000876	0.000446
9.16667	0.000347	0.000871	0.000445
9.175	0.000337	0.000866	0.000442
9.18333	0.000324	0.000857	0.000439
9.19167	0.000312	0.000847	0.000441
9.2	0.000301	0.000839	0.00044
9.20833	0.000292	0.000829	0.000438
9.21667	0.000282	0.000816	0.000437
9.225	0.000274	0.000806	0.000437
9.23333	0.000267	0.000794	0.000434
9.24167	0.000258	0.000785	0.000429
9.25	0.00025	0.000777	0.000428
9.25833	0.000242	0.000773	0.000429
9.26667	0.000234	0.00077	0.000429
9.275	0.000228	0.000767	0.00043
9.28333	0.000222	0.000759	0.00043
9.29167	0.000214	0.000753	0.000424
9.3	0.000203	0.000746	0.000416
9.30833	0.000194	0.00074	0.000406
9.31667	0.000184	0.000737	0.000396
9.325	0.000179	0.000739	0.000392
9.33333	0.00018	0.000739	0.000391
9.34167	0.000184	0.000741	0.000388
9.35	0.000185	0.000745	0.000387
9.35833	0.000186	0.000752	0.000386
9.36667	0.000185	0.000761	0.000384
9.375	0.00018	0.000773	0.000381
9.38333	0.000178	0.000784	0.000382
9.39167	0.000179	0.000791	0.000384
9.4	0.000182	0.000792	0.000384
9.40833	0.000186	0.000791	0.000379
9.41667	0.000191	0.000789	0.000375
9.425	0.000194	0.000783	0.000368
9.43333	0.000196	0.000779	0.000359
9.44167	0.000195	0.000777	0.000351
9.45	0.000194	0.000775	0.000348
9.45833	0.000191	0.000774	0.000345
9.46667	0.000189	0.000771	0.000343
9.475	0.000185	0.00077	0.000341
9.48333	0.000186	0.00077	0.000341
9.49167	0.000186	0.000765	0.000337
9.5	0.000189	0.000759	0.000328
9.50833	0.000192	0.000754	0.000316
9.51667	0.000197	0.000747	0.000304
9.525	0.000196	0.000737	0.000288
9.53333	0.000193	0.000729	0.00028
9.54167	0.000186	0.000722	0.000275
9.55	0.00018	0.000718	0.000272
9.55833	0.000169	0.000713	0.000272
9.56667	0.000163	0.000709	0.000274
9.575	0.00016	0.000706	0.00027
9.58333	0.000159	0.000703	0.000265
9.59167	0.000159	0.000696	0.000263
9.6	0.000164	0.000693	0.000259
9.60833	0.000167	0.000693	0.000256
9.61667	0.000167	0.000693	0.000252
9.625	0.000162	0.000695	0.000251
9.63333	0.000153	0.000701	0.000246
9.64167	0.000142	0.000707	0.000241
9.65	0.000131	0.000714	0.000237
9.65833	0.000118	0.000723	0.000235
9.66667	0.000113	0.000736	0.000233
9.675	0.00011	0.000749	0.000237
9.68333	0.000111	0.000764	0.000241
9.69167	0.000116	0.000776	0.000246
9.7	0.000127	0.000789	0.000254
9.70833	0.00014	0.000802	0.000259
9.71667	0.000158	0.000817	0.000262
9.725	0.000174	0.000832	0.000269
9.73333	0.000191	0.000849	0.000276
9.74167	0.000208	0.000865	0.000285
9.75	0.000224	0.000876	0.000299
9.75833	0.000241	0.000883	0.000313
9.76667	0.000261	0.00089	0.000322
9.775	0.000284	0.000895	0.000333
9.78333	0.000307	0.000901	0.000338
9.79167	0.000329	0.000907	0.000339
9.8	0.000346	0.000911	0.000337
9.80833	0.000361	0.000908	0.000339
9.81667	0.000374	0.000899	0.000335
9.825	0.000384	0.000887	0.000336
9.83333	0.000389	0.000874	0.000338
9.84167	0.00039	0.000859	0.000339
9.85	0.000388	0.000847	0.000337
9.85833	0.000381	0.000837	0.000336
9.86667	0.000372	0.000825	0.000331
9.875	0.000369	0.000811	0.000327
9.88333	0.000372	0.000798	0.000324
9.89167	0.000374	0.000784	0.000321
9.9	0.000377	0.000767	0.000315
9.90833	0.000377	0.000746	0.000306
9.91667	0.00037	0.000726	0.000297
9.925	0.000359	0.000705	0.000288
9.93333	0.000349	0.000686	0.000277
9.94167	0.000334	0.000668	0.000272
9.95	0.000322	0.000655	0.00027
9.95833	0.000311	0.000643	0.000268
9.96667	0.000296	0.000629	0.000263
9.975	0.000277	0.000616	0.000262
9.98333	0.000259	0.000601	0.000258
9.99167	0.000243	0.000587	0.000255
10	0.000225	0.000572	0.00025
10.0083	0.00021	0.000562	0.000245
10.0167	0.000199	0.000549	0.000235
10.025	0.000185	0.00054	0.000227
10.0333	0.000168	0.000534	0.000212
10.0417	0.000155	0.000529	0.000201
10.05	0.000143	0.000526	0.000194
10.0583	0.000131	0.000528	0.00019
10.0667	0.000125	0.00053	0.000186
10.075	0.000121	0.00053	0.000187
10.0833	0.000115	0.000527	0.000186
10.0917	0.00011	0.000522	0.000178
10.1	0.000104	0.000513	0.000173
10.1083	9.4e-05	0.000502	0.000171
10.1167	8.8e-05	0.000494	0.000168
10.125	7.9e-05	0.000487	0.000167
10.1333	7.4e-05	0.000482	0.000173
10.1417	7.1e-05	0.000481	0.000173
10.15	6.9e-05	0.000485	0.000171
10.1583	6.2e-05	0.00049	0.000169
10.1667	5.7e-05	0.000499	0.000167
10.175	4.9e-05	0.000507	0.000163
10.1833	3.8e-05	0.000514	0.000163
10.1917	2.3e-05	0.000521	0.000162
10.2	1.5e-05	0.000523	0.00016
10.2083	6e-06	0.000518	0.00016
10.2167	-3e-06	0.000514	0.000157
10.225	-9e-06	0.000505	0.000155
10.2333	-1e-05	0.000494	0.000156
10.2417	-1.2e-05	0.000483	0.000159
10.25	-1.6e-05	0.000471	0.000156
10.2583	-1.5e-05	0.000462	0.000153
10.2667	-1.6e-05	0.000454	0.000147
10.275	-2.1e-05	0.000447	0.000137
10.2833	-2.9e-05	0.000441	0.000124
10.2917	-3.6e-05	0.000441	0.000118
10.3	-4.4e-05	0.000441	0.000111
10.3083	-5.1e-05	0.000438	0.000106
10.3167	-5.3e-05	0.000436	0.000101
10.325	-5.4e-05	0.000435	9.6e-05
10.3333	-5.4e-05	0.000428	8.6e-05
10.3417	-5.5e-05	0.000423	8e-05
10.35	-5.1e-05	0.000424	7.4e-05
10.3583	-5e-05	0.000426	7.2e-05
10.3667	-4.9e-05	0.000424	7.4e-05
10.375	-4.7e-05	0.000423	8e-05
10.3833	-4.7e-05	0.000418	8.1e-05
10.3917	-5.5e-05	0.000408	8.5e-05
10.4	-6.1e-05	0.000402	8.9e-05
10.4083	-6.8e-05	0.000401	9e-05
10.4167	-7.6e-05	0.000405	8.8e-05
10.425	-7.9e-05	0.000411	8.8e-05
10.4333	-7.7e-05	0.00042	8.7e-05
10.4417	-7.7e-05	0.000426	8.4e-05
10.45	-7.8e-05	0.00043	8.3e-05
10.4583	-7.7e-05	0.000433	8.2e-05
10.4667	-7.9e-05	0.000439	8.3e-05
10.475	-8.3e-05	0.000444	8.3e-05
10.4833	-8.3e-05	0.00045	8.2e-05
10.4917	-8.2e-05	0.000458	8.4e-05
10.5	-8.3e-05	0.000465	8.8e-05
10.5083	-8.1e-05	0.00047	9.3e-05
10.5167	-7.6e-05	0.000471	9.6e-05
10.525	-7.7e-05	0.00047	9.5e-05
10.5333	-8e-05	0.000459	9.2e-05
10.5417	-8e-05	0.000449	8.5e-05
10.55	-8.6e-05	0.000437	7.2e-05
10.5583	-9.4e-05	0.000427	6e-05
10.5667	-9.6e-05	0.000421	5.6e-05
10.575	-9.7e-05	0.000425	5e-05
10.5833	-9.8e-05	0.000427	4.5e-05
10.5917	-9.7e-05	0.00043	4.5e-05
10.6	-9.7e-05	0.000433	4.7e-05
10.6083	-0.0001	0.000432	4.7e-05
10.6167	-0.000104	0.00043	4.5e-05
10.625	-0.000109	0.000428	4.5e-05
10.6333	-0.000112	0.000426	4.4e-05
10.6417	-0.000111	0.000427	4.2e-05
10.65	-0.000108	0.00043	3.8e-05
10.6583	-0.000103	0.000428	3.8e-05
10.6667	-9.7e-05	0.000425	3.7e-05
10.675	-9.8e-05	0.000427	3.9e-05
10.6833	-0.000101	0.000422	4.1e-05
10.6917	-0.00011	0.000415	4.4e-05
10.7	-0.000122	0.000414	4.8e-05
10.7083	-0.000131	0.000413	5e-05
10.7167	-0.000138	0.000406	4.9e-05
10.725	-0.000147	0.000407	4.7e-05
10.7333	-0.000154	0.000407	4.6e-05
10.7417	-0.000158	0.0004	4.2e-05
10.75	-0.000169	0.000394	3.7e-05
10.7583	-0.000179	0.000388	3.3e-05
10.7667	-0.000182	0.000375	2.8e-05
10.775	-0.000182	0.000369	2.1e-05
10.7833	-0.000184	0.000365	1.9e-05
10.7917	-0.000179	0.000361	1.7e-05
10.8	-0.000176	0.000358	1.5e-05
10.8083	-0.000178	0.00036	1.5e-05
10.8167	-0.000183	0.000359	1.8e-05
10.825	-0.000188	0.000358	2e-05
10.8333	-0.000198	0.000356	2.2e-05
10.8417	-0.000204	0.000356	2.6e-05
10.85	-0.000204	0.00035	2.7e-05
10.8583	-0.000205	0.000344	2.6e-05
10.8667	-0.000205	0.00034	2.1e-05
10.875	-0.000202	0.000334	1.9e-05
10.8833	-0.0002	0.000328	1.4e-05
10.8917	-0.000204	0.00033	1e-05
10.9	-0.000205	0.00033	7e-06
10.9083	-0.000204	0.000333	3e-06
10.9167	-0.000204	0.000334	-1e-06
10.925	-0.000208	0.000335	-5e-06
10.9333	-0.000205	0.000329	-1.1e-05
10.9417	-0.000205	0.000327	-1.1e-05
10.95	-0.000209	0.000319	-1e-05
10.9583	-0.000216	0.000316	-1.1e-05
10.9667	-0.000219	0.000315	-9e-06
10.975	-0.000228	0.000321	-4e-06
10.9833	-0.000233	0.000326	-4e-06
10.9917	-0.000235	0.000337	-3e-06
11	-0.000236	0.000347	-1e-06
11.0083	-0.000239	0.000354	-3e-06
11.0167	-0.000236	0.000358	-7e-06
11.025	-0.000237	0.00036	-1.4e-05
11.0333	-0.000239	0.000359	-1.9e-05
11.0417	-0.000237	0.000356	-2.4e-05
11.05	-0.000233	0.000355	-2.5e-05
11.0583	-0.000231	0.00035	-2.3e-05
11.0667	-0.000227	0.000344	-1.8e-05
11.075	-0.000223	0.000337	-1e-05
11.0833	-0.000225	0.000331	-1e-06
11.0917	-0.000229	0.000324	5e-06
11.1	-0.000235	0.000321	1.4e-05
11.1083	-0.000244	0.000323	2e-05
11.1167	-0.000253	0.000326	2.1e-05
11.125	-0.000257	0.000332	1.6e-05
11.1333	-0.000256	0.00034	1.2e-05
11.1417	-0.000254	0.000347	2e-06
11.15	-0.000246	0.000352	-5e-06
11.1583	-0.00024	0.000358	-1.1e-05
11.1667	-0.000237	0.000363	-1.2e-05
11.175	-0.000241	0.000368	-9e-06
11.1833	-0.000241	0.000377	0
11.1917	-0.000245	0.000385	1e-05
11.2	-0.000249	0.000392	2.6e-05
11.2083	-0.000251	0.000403	4.3e-05
11.2167	-0.000251	0.000416	5.7e-05
11.225	-0.000252	0.000427	7e-05
11.2333	-0.000253	0.000439	8.1e-05
11.2417	-0.000249	0.000456	8.7e-05
11.25	-0.000241	0.000466	9.2e-05
11.2583	-0.00023	0.000475	9.8e-05
11.2667	-0.000221	0.000483	0.000104
11.275	-0.000208	0.000494	0.000113
11.2833	-0.000199	0.000501	0.000122
11.2917	-0.000192	0.00051	0.000136
11.3	-0.000188	0.000519	0.000147
11.3083	-0.000178	0.000525	0.000157
11.3167	-0.000174	0.000528	0.000164
11.325	-0.00017	0.000531	0.000173
11.3333	-0.000166	0.000533	0.000181
11.3417	-0.000159	0.000533	0.000192
11.35	-0.000159	0.000535	0.000204
11.3583	-0.000158	0.000542	0.000216
11.3667	-0.000156	0.000546	0.000226
11.375	-0.000155	0.000553	0.000228
11.3833	-0.00016	0.000561	0.000226
11.3917	-0.000161	0.000569	0.000226
11.4	-0.000163	0.000565	0.000224
11.4083	-0.000164	0.00056	0.000221
11.4167	-0.000166	0.000547	0.000224
11.425	-0.000165	0.000531	0.000233
11.4333	-0.000166	0.000509	0.000237
11.4417	-0.000169	0.0005	0.00024
11.45	-0.000175	0.000493	0.000245
11.4583	-0.000182	0.00049	0.000248
11.4667	-0.000191	0.000492	0.000247
11.475	-0.000198	0.000494	0.000246
11.4833	-0.000202	0.000486	0.000247
11.4917	-0.000204	0.000474	0.000243
11.5	-0.000208	0.000462	0.000239
11.5083	-0.000216	0.000449	0.000231
11.5167	-0.000225	0.000436	0.000222
11.525	-0.000236	0.000427	0.00021
11.5333	-0.000249	0.000421	0.0002
11.5417	-0.00026	0.000413	0.000193
11.55	-0.000267	0.000405	0.000191
11.5583	-0.000272	0.000399	0.00019
11.5667	-0.000278	0.000394	0.000196
11.575	-0.000278	0.000387	0.000203
11.5833	-0.000278	0.000379	0.000204
11.5917	-0.000276	0.00037	0.000204
11.6	-0.000277	0.000359	0.000205
11.6083	-0.000277	0.000344	0.000201
11.6167	-0.000284	0.000333	0.000198
11.625	-0.000292	0.000326	0.000198
11.6333	-0.000306	0.000324	0.000197
11.6417	-0.000316	0.00032	0.000194
11.65	-0.000327	0.00032	0.000193
11.6583	-0.00033	0.000321	0.000191
11.6667	-0.000334	0.000317	0.000192
11.675	-0.000333	0.000306	0.000194
11.6833	-0.000334	0.000301	0.000199
11.6917	-0.000336	0.000292	0.000202
11.7	-0.000345	0.000283	0.000207
11.7083	-0.000355	0.000276	0.000207
11.7167	-0.000369	0.000272	0.000206
11.725	-0.000384	0.000269	0.000202
11.7333	-0.000398	0.00027	0.000199
11.7417	-0.000406	0.000271	0.000193
11.75	-0.000417	0.000274	0.000187
11.7583	-0.000424	0.000275	0.000182
11.7667	-0.000424	0.000273	0.000178
11.775	-0.000424	0.000268	0.000173
11.7833	-0.000423	0.000264	0.00017
11.7917	-0.000417	0.000261	0.000173
11.8	-0.000417	0.000261	0.000172
11.8083	-0.000418	0.000265	0.000173
11.8167	-0.000424	0.000268	0.000174
11.825	-0.000433	0.000268	0.000173
11.8333	-0.000444	0.000265	0.000167
11.8417	-0.000445	0.000259	0.000169
11.85	-0.000452	0.000254	0.000169
11.8583	-0.000451	0.000255	0.00017
11.8667	-0.000447	0.000257	0.000172
11.875	-0.000443	0.000264	0.000178
11.8833	-0.000445	0.000271	0.000173
11.8917	-0.000443	0.000277	0.000165
11.9	-0.000448	0.000276	0.000156
11.9083	-0.000454	0.000273	0.000145
11.9167	-0.000459	0.000267	0.000133
11.925	-0.000461	0.000262	0.000131
11.9333	-0.000463	0.000255	0.000136
11.9417	-0.000462	0.000252	0.000144
11.95	-0.000455	0.000251	0.000153
11.9583	-0.000447	0.00025	0.000161
11.9667	-0.000438	0.00025	0.000166
11.975	-0.000429	0.000257	0.000166
11.9833	-0.00042	0.000258	0.000162
11.9917	-0.000417	0.000258	0.000159
12	-0.000417	0.000263	0.000157
12.0083	-0.000417	0.000266	0.000153
12.0167	-0.000418	0.000263	0.000148
12.025	-0.000418	0.000264	0.000145
12.0333	-0.000413	0.000267	0.000139
12.0417	-0.000409	0.000268	0.000132
12.05	-0.000407	0.00027	0.000125
12.0583	-0.000403	0.000274	0.000121
12.0667	-0.000402	0.000282	0.000118
12.075	-0.000404	0.000285	0.000118
12.0833	-0.000404	0.000291	0.000119
12.0917	-0.000404	0.000292	0.000122
12.1	-0.000406	0.000293	0.000124
12.1083	-0.00041	0.000285	0.000125
12.1167	-0.000414	0.000278	0.000127
12.125	-0.000418	0.000263	0.000128
12.1333	-0.000426	0.000254	0.000123
12.1417	-0.000426	0.000247	0.000121
12.15	-0.000428	0.000245	0.000118
12.1583	-0.000427	0.000245	0.00011
12.1667	-0.000424	0.00025	0.0001
12.175	-0.000418	0.000254	9.3e-05
12.1833	-0.000418	0.000259	8.5e-05
12.1917	-0.000415	0.000261	7.8e-05
12.2	-0.000416	0.000261	7.6e-05
12.2083	-0.000417	0.000261	7.9e-05
12.2167	-0.000419	0.000263	8.3e-05
12.225	-0.00042	0.00026	8.5e-05
12.2333	-0.000422	0.000259	8.3e-05
12.2417	-0.000422	0.00026	7.4e-05
12.25	-0.00042	0.000256	6.6e-05
12.2583	-0.000421	0.000252	5.4e-05
12.2667	-0.000419	0.00025	4.4e-05
12.275	-0.000416	0.000247	3.9e-05
12.2833	-0.000413	0.000245	4e-05
12.2917	-0.000413	0.000245	3.5e-05
12.3	-0.000411	0.000241	3.1e-05
12.3083	-0.000409	0.000238	2.9e-05
12.3167	-0.000408	0.000238	2.4e-05
12.325	-0.000405	0.000235	1.9e-05
12.3333	-0.000397	0.000237	1.9e-05
12.3417	-0.000393	0.000244	2e-05
12.35	-0.000391	0.000251	1.9e-05
12.3583	-0.000395	0.000254	1.9e-05
12.3667	-0.000402	0.000258	1.6e-05
12.375	-0.000412	0.00026	1.1e-05
12.3833	-0.000412	0.000256	7e-06
12.3917	-0.000404	0.000253	3e-06
12.4	-0.000393	0.000253	-1e-06
12.4083	-0.000384	0.000255	-3e-06
12.4167	-0.000374	0.000256	-3e-06
12.425	-0.000375	0.000264	-4e-06
12.4333	-0.000384	0.000273	-6e-06
12.4417	-0.000392	0.000283	-5e-06
12.45	-0.000394	0.000289	-4e-06
12.4583	-0.000394	0.000302	-5e-06
12.4667	-0.000387	0.000314	-5e-06
12.475	-0.000378	0.000328	-1e-06
12.4833	-0.000369	0.000346	3e-06
12.4917	-0.000362	0.000371	9e-06
12.5	-0.000355	0.000396	1.8e-05
12.5083	-0.000352	0.000423	3.1e-05
12.5167	-0.000347	0.000453	4.3e-05
12.525	-0.00034	0.000488	5.9e-05
12.5333	-0.000333	0.000523	7.7e-05
12.5417	-0.000326	0.000562	9.9e-05
12.55	-0.000315	0.000605	0.000122
12.5583	-0.000301	0.000658	0.000152
12.5667	-0.000287	0.000718	0.000189
12.575	-0.000268	0.000787	0.000231
12.5833	-0.00024	0.000872	0.000279
12.5917	-0.000211	0.000973	0.000338
12.6	-0.000178	0.00108	0.000407
12.6083	-0.000142	0.00121	0.000483
12.6167	-0.000102	0.00136	0.000569
12.625	-5.9e-05	0.00153	0.000666
12.6333	-7e-06	0.00172	0.000772
12.6417	5.2e-05	0.00193	0.000889
12.65	0.000124	0.00216	0.00102
12.6583	0.000209	0.00242	0.00117
12.6667	0.000303	0.00269	0.00133
12.675	0.00041	0.00298	0.00152
12.6833	0.000533	0.00329	0.00172
12.6917	0.000668	0.00363	0.00194
12.7	0.000815	0.00398	0.00217
12.7083	0.000978	0.00436	0.00242
12.7167	0.00116	0.00476	0.00269
12.725	0.00135	0.00517	0.00297
12.7333	0.00156	0.00559	0.00327
12.7417	0.00179	0.00603	0.00358
12.75	0.00203	0.00648	0.0039
12.7583	0.00229	0.00694	0.00423
12.7667	0.00256	0.00741	0.00456
12.775	0.00284	0.00787	0.0049
12.7833	0.00314	0.00834	0.00525
12.7917	0.00345	0.00879	0.0056
12.8	0.00376	0.00923	0.00595
12.8083	0.00408	0.00964	0.00629
12.8167	0.0044	0.01004	0.00663
12.825	0.00473	0.01042	0.00696
12.8333	0.00506	0.01078	0.00729
12.8417	0.00539	0.01111	0.0076
12.85	0.00571	0.01141	0.00789
12.8583	0.00603	0.01168	0.00816
12.8667	0.00633	0.01191	0.00839
12.875	0.00662	0.01211	0.00861
12.8833	0.00689	0.01226	0.00879
12.8917	0.00714	0.01237	0.00895
12.9	0.00738	0.01244	0.00908
12.9083	0.0076	0.01247	0.00918
12.9167	0.0078	0.01247	0.00925
12.925	0.00797	0.01243	0.00929
12.9333	0.00811	0.01235	0.0093
12.9417	0.00821	0.01224	0.00928
12.95	0.00828	0.0121	0.00923
12.9583	0.00832	0.01192	0.00915
12.9667	0.00834	0.01171	0.00905
12.975	0.00833	0.01148	0.00893
12.9833	0.0083	0.01122	0.00879
12.9917	0.00824	0.01093	0.00862
13	0.00816	0.01063	0.00843
13.0083	0.00805	0.01032	0.00823
13.0167	0.00791	0.00999	0.00801
13.025	0.00775	0.00965	0.00777
13.0333	0.00758	0.0093	0.00752
13.0417	0.00738	0.00894	0.00726
13.05	0.00717	0.00859	0.007
13.0583	0.00694	0.00823	0.00673
13.0667	0.00671	0.00786	0.00645
13.075	0.00647	0.0075	0.00617
13.0833	0.00622	0.00713	0.00589
13.0917	0.00597	0.00677	0.00561
13.1	0.00572	0.00641	0.00534
13.1083	0.00546	0.00607	0.00506
13.1167	0.00519	0.00573	0.00479
13.125	0.00493	0.00541	0.00452
13.1333	0.00467	0.00509	0.00426
13.1417	0.00441	0.00479	0.00401
13.15	0.00415	0.00449	0.00377
13.1583	0.0039	0.00421	0.00354
13.1667	0.00366	0.00394	0.00331
13.175	0.00342	0.00369	0.00309
13.1833	0.00319	0.00344	0.00288
13.1917	0.00298	0.00321	0.00268
13.2	0.00276	0.00299	0.0025
13.2083	0.00256	0.00278	0.00232
13.2167	0.00236	0.00258	0.00215
13.225	0.00218	0.00239	0.00199
13.2333	0.002	0.00222	0.00184
13.2417	0.00183	0.00205	0.00169
13.25	0.00166	0.00191	0.00155
13.2583	0.0015	0.00177	0.00143
13.2667	0.00135	0.00164	0.00131
13.275	0.00121	0.00153	0.00121
13.2833	0.00108	0.00142	0.00111
13.2917	0.000963	0.00133	0.00102
13.3	0.000851	0.00124	0.000926
13.3083	0.000744	0.00116	0.000846
13.3167	0.000649	0.00108	0.00077
13.325	0.00056	0.001	0.000704
13.3333	0.000478	0.000933	0.000645
13.3417	0.000406	0.000869	0.000594
13.35	0.000348	0.000809	0.000544
13.3583	0.000292	0.000756	0.0005
13.3667	0.000242	0.000708	0.000452
13.375	0.000191	0.000669	0.000412
13.3833	0.000143	0.00063	0.000372
13.3917	9e-05	0.000594	0.000338
13.4	4e-05	0.000557	0.000306
13.4083	-9e-06	0.000525	0.000281
13.4167	-4.9e-05	0.000495	0.000254
13.425	-8.7e-05	0.000469	0.000228
13.4333	-0.000119	0.000447	0.000205
13.4417	-0.000145	0.000429	0.000186
13.45	-0.000167	0.00041	0.000164
13.4583	-0.000188	0.000393	0.000146
13.4667	-0.000208	0.000376	0.000131
13.475	-0.000229	0.000359	0.000116
13.4833	-0.000252	0.000343	0.000102
13.4917	-0.00027	0.00033	8.9e-05
13.5	-0.000289	0.000314	7.7e-05
13.5083	-0.000302	0.000301	6.7e-05
13.5167	-0.00031	0.000292	5.3e-05
13.525	-0.000313	0.000284	4.1e-05
13.5333	-0.00032	0.000276	3e-05
13.5417	-0.000324	0.000274	2.3e-05
13.55	-0.000331	0.000269	1.3e-05
13.5583	-0.000336	0.000263	9e-06
13.5667	-0.000344	0.000255	2e-06
13.575	-0.000347	0.000245	1e-06
13.5833	-0.000348	0.000231	-7e-06
13.5917	-0.00035	0.000221	-1.4e-05
13.6	-0.000356	0.00021	-1.8e-05
13.6083	-0.000362	0.000204	-1.9e-05
13.6167	-0.000371	0.000204	-2.6e-05
13.625	-0.000383	0.000208	-3.1e-05
13.6333	-0.000396	0.000209	-3.5e-05
13.6417	-0.000405	0.000214	-4.4e-05
13.65	-0.000412	0.000218	-5.4e-05
13.6583	-0.000418	0.000216	-6.1e-05
13.6667	-0.000419	0.000212	-6.9e-05
13.675	-0.000417	0.000209	-7.5e-05
13.6833	-0.000417	0.000203	-8.1e-05
13.6917	-0.000416	0.000197	-8.3e-05
13.7	-0.000413	0.000194	-8e-05
13.7083	-0.000415	0.000191	-7.5e-05
13.7167	-0.00042	0.000186	-7.2e-05
13.725	-0.000425	0.000183	-6.7e-05
13.7333	-0.000429	0.000179	-6.7e-05
13.7417	-0.000436	0.000174	-7.1e-05
13.75	-0.000439	0.000173	-8e-05
13.7583	-0.000439	0.000174	-8.7e-05
13.7667	-0.000435	0.000176	-9.5e-05
13.775	-0.000436	0.000178	-0.000102
13.7833	-0.000434	0.000181	-0.000106
13.7917	-0.00043	0.000182	-0.000102
13.8	-0.000429	0.000179	-9.7e-05
13.8083	-0.00043	0.000177	-9e-05
13.8167	-0.000429	0.000171	-8.2e-05
13.825	-0.000431	0.000164	-7.6e-05
13.8333	-0.000434	0.000158	-7.5e-05
13.8417	-0.000437	0.000153	-7.5e-05
13.85	-0.000438	0.000146	-8.1e-05
13.8583	-0.000433	0.000143	-8.6e-05
13.8667	-0.000424	0.000139	-9.2e-05
13.875	-0.000413	0.000137	-0.000101
13.8833	-0.000403	0.000136	-0.00011
13.8917	-0.000387	0.00014	-0.000113
13.9	-0.000373	0.000144	-0.000114
13.9083	-0.000362	0.000149	-0.000113
13.9167	-0.000352	0.000155	-0.000109
13.925	-0.000343	0.000162	-0.000104
13.9333	-0.000345	0.000167	-0.000101
13.9417	-0.000351	0.00017	-0.000102
13.95	-0.000357	0.000172	-0.000108
13.9583	-0.000364	0.000172	-0.000115
13.9667	-0.000371	0.000168	-0.000121
13.975	-0.00037	0.000162	-0.00013
13.9833	-0.000371	0.000156	-0.000135
13.9917	-0.000373	0.000149	-0.000133
14	-0.000376	0.000143	-0.000129
14.0083	-0.000379	0.000138	-0.000128
14.0167	-0.000386	0.000137	-0.000124
14.025	-0.000391	0.000139	-0.000121
14.0333	-0.000394	0.00014	-0.000121
14.0417	-0.000393	0.000141	-0.000122
14.05	-0.000394	0.000141	-0.00012
14.0583	-0.000394	0.000138	-0.000119
14.0667	-0.000393	0.00013	-0.00012
14.075	-0.000396	0.000122	-0.000118
14.0833	-0.000402	0.000111	-0.000113
14.0917	-0.000404	0.000103	-0.000107
14.1	-0.000404	9.7e-05	-9.2e-05
14.1083	-0.000404	9.6e-05	-6.9e-05
14.1167	-0.000401	0.000101	-3.9e-05
14.125	-0.000398	0.000114	-5e-06
14.1333	-0.000393	0.000126	3.7e-05
14.1417	-0.00039	0.000139	8.6e-05
14.15	-0.000389	0.00015	0.000147
14.1583	-0.00039	0.000157	0.000224
14.1667	-0.000392	0.000159	0.00033
14.175	-0.0004	0.000165	0.000463
14.1833	-0.000406	0.000172	0.000633
14.1917	-0.000408	0.000183	0.000841
14.2	-0.00041	0.000197	0.0011
14.2083	-0.000409	0.000216	0.00142
14.2167	-0.000404	0.000234	0.00181
14.225	-0.000399	0.000256	0.00229
14.2333	-0.000398	0.000279	0.00285
14.2417	-0.000395	0.00031	0.00353
14.25	-0.000391	0.000347	0.00433
14.2583	-0.000387	0.000395	0.00527
14.2667	-0.000384	0.000447	0.00637
14.275	-0.000383	0.000506	0.00764
14.2833	-0.000383	0.000563	0.0091
14.2917	-0.00039	0.000625	0.01077
14.3	-0.000394	0.000688	0.01266
14.3083	-0.000393	0.000756	0.0148
14.3167	-0.000389	0.000828	0.0172
14.325	-0.000381	0.000917	0.01987
14.3333	-0.000368	0.00101	0.02281
14.3417	-0.000354	0.00111	0.02605
14.35	-0.000342	0.00122	0.02959
14.3583	-0.000327	0.00134	0.03343
14.3667	-0.000313	0.00147	0.03757
14.375	-0.000295	0.0016	0.04201
14.3833	-0.000278	0.00175	0.04673
14.3917	-0.000257	0.0019	0.05173
14.4	-0.000237	0.00205	0.05699
14.4083	-0.000213	0.00221	0.06249
14.4167	-0.000196	0.00236	0.0682
14.425	-0.000176	0.00252	0.07408
14.4333	-0.000159	0.00267	0.0801
14.4417	-0.000142	0.00282	0.08622
14.45	-0.000124	0.00297	0.09239
14.4583	-9.7e-05	0.00312	0.09857
14.4667	-7.3e-05	0.00326	0.10471
14.475	-4.7e-05	0.00339	0.11074
14.4833	-1.9e-05	0.00351	0.11662
14.4917	6e-06	0.00362	0.12228
14.5	2.9e-05	0.00372	0.1277
14.5083	5.5e-05	0.00381	0.13282
14.5167	8.2e-05	0.0039	0.1376
14.525	0.000107	0.00397	0.14199
14.5333	0.000132	0.00403	0.14596
14.5417	0.000154	0.00407	0.14947
14.55	0.000174	0.00409	0.1525
14.5583	0.000191	0.00411	0.15502
14.5667	0.000208	0.00411	0.15702
14.575	0.000228	0.0041	0.15851
14.5833	0.00025	0.00409	0.15947
14.5917	0.000268	0.00406	0.1599
14.6	0.000286	0.00403	0.15984
14.6083	0.000302	0.00399	0.15927
14.6167	0.000308	0.00393	0.15823
14.625	0.00031	0.00386	0.15675
14.6333	0.00031	0.00379	0.15485
14.6417	0.000307	0.00371	0.15254
14.65	0.000301	0.00362	0.14989
14.6583	0.000298	0.00352	0.14691
14.6667	0.000294	0.00343	0.14363
14.675	0.000289	0.00333	0.14008
14.6833	0.000282	0.00323	0.1363
14.6917	0.000276	0.00313	0.13231
14.7	0.000266	0.00303	0.12814
14.7083	0.000259	0.00292	0.12382
14.7167	0.000248	0.00281	0.11937
14.725	0.000239	0.00269	0.11481
14.7333	0.000227	0.00256	0.11019
14.7417	0.000214	0.00244	0.10552
14.75	0.000199	0.00232	0.10083
14.7583	0.000185	0.0022	0.09613
14.7667	0.000169	0.00209	0.09145
14.775	0.000151	0.00198	0.08681
14.7833	0.000131	0.00188	0.08222
14.7917	0.000108	0.00178	0.0777
14.8	8.2e-05	0.00168	0.07327
14.8083	5.6e-05	0.00159	0.06893
14.8167	2.9e-05	0.0015	0.06472
14.825	5e-06	0.00141	0.06063
14.8333	-1.3e-05	0.00132	0.05668
14.8417	-2.7e-05	0.00124	0.05288
14.85	-3.8e-05	0.00116	0.04923
14.8583	-4.1e-05	0.00108	0.04574
14.8667	-4.2e-05	0.001	0.04242
14.875	-4.7e-05	0.00093	0.03927
14.8833	-5.3e-05	0.000866	0.03629
14.8917	-6.3e-05	0.000811	0.03347
14.9	-8.1e-05	0.000761	0.03081
14.9083	-0.000101	0.000713	0.02832
14.9167	-0.000119	0.000667	0.02599
14.925	-0.000137	0.00062	0.02381
14.9333	-0.000149	0.000572	0.02178
14.9417	-0.000158	0.000524	0.0199
14.95	-0.000169	0.000482	0.01817
14.9583	-0.00018	0.000441	0.01656
14.9667	-0.00019	0.000403	0.01508
14.975	-0.000201	0.00037	0.01373
14.9833	-0.000207	0.00034	0.01248
14.9917	-0.000209	0.00031	0.01133
15	-0.000211	0.000285	0.01028
15.0083	-0.000213	0.000267	0.00931
15.0167	-0.000218	0.000251	0.00843
15.025	-0.000229	0.000237	0.00762
15.0333	-0.000243	0.000222	0.0069
15.0417	-0.000251	0.000206	0.00624
15.05	-0.000262	0.000188	0.00565
15.0583	-0.000271	0.000171	0.00512
15.0667	-0.00028	0.000155	0.00464
15.075	-0.000285	0.000144	0.0042
15.0833	-0.000293	0.000137	0.00381
15.0917	-0.000295	0.000131	0.00346
15.1	-0.000296	0.000126	0.00314
15.1083	-0.000292	0.000124	0.00286
15.1167	-0.000292	0.000122	0.0026
15.125	-0.000296	0.000118	0.00237
15.1333	-0.000304	0.000114	0.00217
15.1417	-0.000314	0.000112	0.00198
15.15	-0.00033	0.000105	0.00183
15.1583	-0.000341	9.7e-05	0.00168
15.1667	-0.000347	9.4e-05	0.00155
15.175	-0.000349	9e-05	0.00144
15.1833	-0.000343	8.9e-05	0.00133
15.1917	-0.000334	9.2e-05	0.00123
15.2	-0.000326	9.6e-05	0.00114
15.2083	-0.000323	9.8e-05	0.00107
15.2167	-0.000326	0.000103	0.000997
15.225	-0.000332	0.000106	0.000937
15.2333	-0.000336	0.000107	0.000885
15.2417	-0.000339	0.00011	0.000835
15.25	-0.000339	0.000111	0.000792
15.2583	-0.000332	0.000108	0.000751
15.2667	-0.000326	0.000104	0.000716
15.275	-0.000325	0.000101	0.00068
15.2833	-0.000323	9.4e-05	0.000649
15.2917	-0.000322	8.4e-05	0.00062
15.3	-0.000322	7.9e-05	0.000597
15.3083	-0.00032	7.5e-05	0.000575
15.3167	-0.000319	7.2e-05	0.00056
15.325	-0.000319	7e-05	0.000546
15.3333	-0.00032	7.2e-05	0.000531
15.3417	-0.000324	7.1e-05	0.000514
15.35	-0.000335	6.8e-05	0.000497
15.3583	-0.000339	6.6e-05	0.00048
15.3667	-0.000344	6.5e-05	0.000464
15.375	-0.000349	6.6e-05	0.000451
15.3833	-0.000348	6.6e-05	0.00044
15.3917	-0.000344	7.1e-05	0.000425
15.4	-0.000343	7.1e-05	0.000411
15.4083	-0.000343	7.1e-05	0.000395
15.4167	-0.000343	7.1e-05	0.000383
15.425	-0.000347	7.4e-05	0.000371
15.4333	-0.000348	7.6e-05	0.000364
15.4417	-0.00035	8.4e-05	0.000359
15.45	-0.000349	9e-05	0.000356
15.4583	-0.000348	9.5e-05	0.000351
15.4667	-0.000346	9.6e-05	0.000349
15.475	-0.000346	9.4e-05	0.000342
15.4833	-0.000341	9.2e-05	0.000335
15.4917	-0.000343	9.3e-05	0.000327
15.5	-0.000342	9.5e-05	0.000318
15.5083	-0.00034	0.0001	0.000306
15.5167	-0.000339	0.000107	0.000299
15.525	-0.000344	0.000107	0.000293
15.5333	-0.000339	0.000106	0.000285
15.5417	-0.00034	0.000101	0.000281
15.55	-0.000343	9.8e-05	0.000279
15.5583	-0.000347	9.5e-05	0.000278
15.5667	-0.000349	9.4e-05	0.000273
15.575	-0.000358	9.3e-05	0.000272
15.5833	-0.000362	9.3e-05	0.000269
15.5917	-0.000364	8.8e-05	0.000267
15.6	-0.000364	8.1e-05	0.000265
15.6083	-0.000365	7.9e-05	0.000266
15.6167	-0.00036	7.9e-05	0.000267
15.625	-0.000359	8.3e-05	0.000267
15.6333	-0.000359	9.3e-05	0.000263
15.6417	-0.00036	0.000105	0.000257
15.65	-0.000358	0.000112	0.000251
15.6583	-0.00036	0.000117	0.000244
15.6667	-0.000363	0.000119	0.00024
15.675	-0.000362	0.000117	0.000239
15.6833	-0.000359	0.000116	0.000243
15.6917	-0.000361	0.000114	0.000247
15.7	-0.00036	0.000117	0.00025
15.7083	-0.000358	0.000117	0.000253
15.7167	-0.000359	0.000117	0.000256
15.725	-0.00036	0.000116	0.000256
15.7333	-0.000358	0.000116	0.000254
15.7417	-0.000354	0.000113	0.000252
15.75	-0.000353	0.00011	0.000248
15.7583	-0.000351	0.000107	0.000239
15.7667	-0.000351	0.000107	0.000232
15.775	-0.000351	0.000104	0.000229
15.7833	-0.000353	0.000102	0.00023
15.7917	-0.000354	0.000103	0.000235
15.8	-0.000351	0.000103	0.000247
15.8083	-0.000348	0.000106	0.000253
15.8167	-0.000347	0.00011	0.000257
15.825	-0.000347	0.000116	0.000259
15.8333	-0.000347	0.000126	0.000255
15.8417	-0.00035	0.000138	0.00025
15.85	-0.000348	0.000142	0.00025
15.8583	-0.000341	0.000145	0.000251
15.8667	-0.000331	0.000146	0.000252
15.875	-0.000324	0.000137	0.000254
15.8833	-0.00032	0.00013	0.000256
15.8917	-0.000321	0.00013	0.000255
15.9	-0.000324	0.000133	0.000253
15.9083	-0.000328	0.000136	0.000247
15.9167	-0.000327	0.000144	0.000241
15.925	-0.000322	0.000149	0.000233
15.9333	-0.000316	0.000148	0.000224
15.9417	-0.000313	0.000143	0.000217
15.95	-0.00031	0.000139	0.000211
15.9583	-0.000309	0.000132	0.000208
15.9667	-0.000309	0.00013	0.000209
15.975	-0.000308	0.000134	0.000212
15.9833	-0.000307	0.000141	0.000212
15.9917	-0.000307	0.000146	0.000215
16	-0.000312	0.000149	0.000215

## Sheet: Fig. 3d
	Conversion (%)
Variants	Experiment1	Experiment2	Experiment3	Average	SD
WT	102.6	91.2	106.2	100	7.83071
S151A	ND	ND	ND
S151T	ND	ND	ND
N152I	ND	ND	ND
H162A	ND	ND	ND
H162N	ND	ND	ND
H162F	ND	ND	ND
Y165F	ND	ND	ND
K169A	ND	ND	ND
K169L	ND	ND	ND
Y210F	ND	ND	ND
P212G	55	58.9	57.4	57.1	1.96723
P219G	55	48	46.7	49.9	4.4643
P212G/P219G	ND	ND	ND

## Sheet: Supplementary Table 3
Substrate 1e	Conversion (%)
	Experiment1	Experiment2	Experiment3	Average
WT	41.4	47.1	49.3	45.9333
H162F	98.6	98.4	99	98.6667
Substrate 1f	Conversion (%)
	Experiment1	Experiment2	Experiment3	Average
WT	45.3	44.4	37.2	42.3
H162F	97.5	97.7	97.7	97.6333
Substrate 1g	Conversion (%)
	Experiment1	Experiment2	Experiment3	Average
WT	28.5	28.6	28.9	28.6667
H162F	90.5	93.6	94.5	92.8667
Substrate 1h	Conversion (%)
	Experiment1	Experiment2	Experiment3	Average
WT	78.2	74.9	75.5	76.2
H162F	99.5	99.2	99.7	99.4667
Substrate 1i	Conversion (%)
	Experiment1	Experiment2	Experiment3	Average
WT	69.9	69.8	69.6	69.7667
H162F	96.6	96.8	96.7	96.7
Substrate 1j	Conversion (%)
	Experiment1	Experiment2	Experiment3	Average
WT	27	12.7	16.1	18.6
H162F	47.3	45.2	45.1	45.8667

## Sheet: Supplementary Table 4 &Fig. s8
WT activity (µmol•min-1•mg-1)						Y210A activity (µmol•min-1•mg-1)
Concentration (mM)	Experiment1	Experiment2	Experiment3			Concentration (mM)	Experiment1	Experiment2	Experiment3
0	0	0	0			0	0	0	0
0.25	0.00135	0.0015	0.00135			0.25	0.00225	0.00251	0.00226
0.5	0.00185	0.00198	0.00184			0.5	0.00419	0.0044	0.0041
1	0.00305	0.00342	0.00307			1	0.00765	0.00768	0.00723
1.25	0.00368	0.0038	0.00377			1.25	0.00885	0.00916	0.00911
1.5	0.0048	0.00485	0.00457			1.5	0.0105	0.01058	0.01065
2	0.00618	0.00633	0.00609			2	0.0135	0.01401	0.01194
2.5	0.00645	0.00656	0.00643			2.5	0.01562	0.01605	0.01516
5	0.0097	0.00972	0.00941			5	0.0208	0.01879	0.01709
20	0.0162	0.01604	0.01639			10	0.02312	0.02269	0.02092
						20	0.0248	0.02401	0.02194
Km	5.16866	4.78303	5.44699
Vmax	0.02029	0.01973	0.02069			Km	2.44183	2.20735	2.09081
Kcat	0.582323	0.566251	0.593803			Vmax	0.02884	0.02734	0.02481
Kcat/km	0.112664	0.118388	0.109015			Kcat	0.827708	0.784658	0.712047
						Kcat/km	0.33897	0.355475	0.34056
Y210F activity (µmol•min-1•mg-1)						H162F activity (µmol•min-1•mg-1)
Concentration (mM)	Experiment1	Experiment2	Experiment3			Concentration (mM)	Experiment1	Experiment2	Experiment3
0	0	0	0			0	0	0	0
0.25	0.0058	0.00595	0.00592			0.25	0.0245	0.0245	0.02662
0.5	0.01122	0.01042	0.01187			0.5	0.049	0.051	0.048
1	0.0156	0.0157	0.01523			1	0.0655	0.06597	0.0659
1.25	0.01701	0.01658	0.01723			1.25	0.073	0.07282	0.0736
1.5	0.0233	0.02342	0.02297			1.5	0.0738	0.07383	0.0723
2	0.02492	0.0246	0.02603			2	0.0822	0.08274	0.0774
2.5	0.02892	0.02769	0.03288			2.5	0.0825	0.08457	0.0798
5	0.04911	0.04625	0.05248			5	0.0961	0.09179	0.0888
10	0.06519	0.06551	0.06941
						Km	0.67705	0.60827	0.55134
Km	5.85808	6.17409	6.07104			Vmax	0.10865	0.10536	0.09957
Vmax	0.10393	0.10478	0.11245			Kcat	3.11825	3.02383	2.85766
Kcat	2.98279	3.00719	3.22731			Kcat/km	4.60565	4.9712	5.18312
Kcat/km	0.509176	0.487065	0.531592

## Sheet: Supplementary Table 5
substrate 1k	Conversion (%)
	Experiment1	Experiment2	Experiment3	Average
WT	ND	ND	ND
H162F	ND	ND	ND
substrate 1l	Conversion (%)
	Experiment1	Experiment2	Experiment3	Average
WT	ND	ND	ND
H162F	63.4	58.71	63.4	61.8367
substrate 1m	Conversion (%)
	Experiment1	Experiment2	Experiment3	Average
WT	ND	ND	ND
H162F	66	62.61	65.97	64.86
substrate 1n	Conversion (%)
	Experiment1	Experiment2	Experiment3	Average
WT	ND	ND	ND
H162F	14.21	14.46	10.42	13.03
substrate 1o	Conversion (%)
	Experiment1	Experiment2	Experiment3	Average
WT	35.7	38.17	35.9	36.59
H162F	70.5	68.23	71.81	70.18

## Sheet: Supplementary fig 1a
			Supplementary fig 1a

## Sheet: Supplementary fig 1d
	Potassium phosphate buffer
	Conversion (%)
pH	Experiment1	Experiment2	Experiment3
6	0.9987	0.9806	1.0217
6.5	13.0012	15.9526	13.5521
7	25.3669	25.9634	20.8177
7.5	46.2165	54.0014	40.5611
8	66.0593	72.517	64.8708
	Tris-HCl buffer
	Conversion (%)
pH	Experiment1	Experiment2	Experiment3
8	58.747	48.1878	50.0378
8.5	61.1809	63.9418	55.3117
9	24.8752	26.4424	21.1156

## Sheet: Supplementary fig 1e
	Conversion (%)
Temperature	Experiment1	Experiment2	Experiment3
20	85.1666	82.2927	79.2959
25	88.3523	90.0122	86.7663
30	70.1404	77.0075	75.6137
35	70.462	68.874	67.2075
40	58.802	59.1143	64.8336

## Sheet: Supplementary fig 1f
	Activity (µmol•min-1•mg-1)
Concentration (mM)	Experiment1	Experiment2	Experiment3	Average	SD
0	0	0	0	0	0
0.25	1.9	1.89	2.03	1.94	0.0781025
0.5	2.49	2.47	2.64	2.53333	0.0929157
0.6	2.6	2.58	2.8	2.66	0.121655
0.7	2.81	2.82	2.95	2.86	0.0781025
0.8	2.77	2.69	3.04	2.83333	0.183394
1.8	3.12	3.15	3.25	3.17333	0.0680686
Km	0.20486	0.21349	0.19228	0.203543	0.0106661
Vmax	3.5092	3.52378	3.6827	3.57189	0.0962379
Kcat	100.714	101.132	105.693	102.513	2.76203

## Sheet: Supplementary fig 1g
Temperature	MRE
4	-9903.06
5	-9907.01
6	-9897.12
7	-9899.28
8	-9938.82
9	-9897.1
10	-9877.73
11	-9873.1
12	-9914.67
13	-9874.29
14	-9831.82
15	-9818.05
16	-9820.86
17	-9802.69
18	-9704.29
19	-9762.4
20	-9737.46
21	-9668.27
22	-9678.16
23	-9648.62
24	-9632.15
25	-9678.71
26	-9524.15
27	-9494.91
28	-9453.64
29	-9414.26
30	-9350.68
31	-9238.43
32	-9241.5
33	-9128
34	-9053.61
35	-8993.99
36	-8859.79
37	-8731.72
38	-8508.57
39	-7661.85
40	-6084.64
41	-4445.98
42	-3385.55
43	-2815.88
44	-2495.66
45	-2303.94
46	-2187.39
47	-2151.28
48	-2110.81
49	-2061.52
50	-2016.28
51	-2015.41
52	-1988.1
53	-1948.53
54	-1967.88
55	-1978.63
56	-1940.47
57	-1934.74
58	-1917.41
59	-1953.59
60	-1925.67
61	-1905.6
62	-1930.08
63	-1893.88
64	-1880.84
65	-1902.93
66	-1907.81
67	-1876.36
68	-1912.05
69	-1901.85
70	-1886.39
71	-1874.17
72	-1872.81
73	-1877.58
74	-1846.99
75	-1871.92
76	-1859.89
77	-1817.72
78	-1843.16
79	-1829.91
80	-1801.45

[truncated: 1 more sheets: Supplementary fig 4]
